# Supplementary material for: Advances in understanding – genetic basis of intellectual disability
Source: F1000Res. 2016 Apr 7;5:F1000 Faculty Rev-599. [Version 1] doi: 10.12688/f1000research.7134.1 (PMC4830215; doi:10.12688/f1000research.7134.1)
Supplement: Supplementary file 1 [file f1000research-5-7684-s0000.tgz › 477f6813-511d-4991-813a-cc1bb8b34d3b.txt]

1. #615993 - BARDET-BIEDL SYNDROME 16; BBS16

OMIM: 615993

2. #615807 - SECKEL SYNDROME 8; SCKL8

OMIM: 615807

3. #300555 - DENT DISEASE 2
Cytogenetic locations: Xq25-q26
OMIM: 300555

4. #616095 - MONOCARBOXYLATE TRANSPORTER 1 DEFICIENCY; MCT1D

OMIM: 616095

5. #615560 - OTOFACIOCERVICAL SYNDROME 2; OFC2
Cytogenetic locations: 20p11.22
OMIM: 615560

6. #615873 - HELSMOORTEL-VAN DER AA SYNDROME; HVDAS

OMIM: 615873

7. #610505 - COMBINED OXIDATIVE PHOSPHORYLATION DEFICIENCY 3; COXPD3
Cytogenetic locations: 12q14.1
OMIM: 610505

8. #614947 - COMBINED OXIDATIVE PHOSPHORYLATION DEFICIENCY 15; COXPD15
Cytogenetic locations: 15q22.31
OMIM: 614947

9. #615157 - MITOCHONDRIAL COMPLEX III DEFICIENCY, NUCLEAR TYPE 2; MC3DN2
Cytogenetic locations: 17p12
OMIM: 615157

10. #614306 - COGNITIVE IMPAIRMENT WITH OR WITHOUT CEREBELLAR ATAXIA; CIAT
Cytogenetic locations: 12q13.13
OMIM: 614306

11. #615985 - BARDET-BIEDL SYNDROME 8; BBS8

OMIM: 615985

12. #616230 - EPILEPSY, PROGRESSIVE MYOCLONIC, 8; EPM8

OMIM: 616230

13. #615991 - BARDET-BIEDL SYNDROME 14; BBS14

OMIM: 615991

14. #614756 - CEREBELLAR ATAXIA, NONPROGRESSIVE, WITH MENTAL RETARDATION; CANPMR
Cytogenetic locations: 1p36.31-p36.23
OMIM: 614756

15. #614207 - HYPERPHOSPHATASIA WITH MENTAL RETARDATION SYNDROME 3; HPMRS3
Cytogenetic locations: 11p15.4
OMIM: 614207

16. #613180 - POLYMICROGYRIA WITH OPTIC NERVE HYPOPLASIA
Cytogenetic locations: 22q11.21
OMIM: 613180

17. #500007 - CYCLIC VOMITING SYNDROME; CVS
CYCLIC VOMITING SYNDROME WITH NEUROMUSCULAR DISEASE, INCLUDED
OMIM: 500007

18. #601390 - VAN MALDERGEM SYNDROME 1; VMLDS1
Cytogenetic locations: 11p15.4
OMIM: 601390

19. #607454 - SPINOCEREBELLAR ATAXIA 21; SCA21
Cytogenetic locations: 7p21.3-p15.1
OMIM: 607454

20. #615546 - VAN MALDERGEM SYNDROME 2; VMLDS2
Cytogenetic locations: 4q28.1
OMIM: 615546

21. #314580 - WIEACKER-WOLFF SYNDROME; WRWF
Cytogenetic locations: Xq11.2
OMIM: 314580

22. #600151 - BARDET-BIEDL SYNDROME 3; BBS3

OMIM: 600151

23. #238700 - HYPERLYSINEMIA, TYPE I
Cytogenetic locations: 7q31.32
OMIM: 238700

24. #300928 - MENTAL RETARDATION, X-LINKED 101; MRX101

OMIM: 300928

25. #256731 - CEROID LIPOFUSCINOSIS, NEURONAL, 5; CLN5
NEURONAL CEROID LIPOFUSCINOSIS, LATE INFANTILE, FINNISH VARIANT, INCLUDEDCytogenetic locations: 13q22.3
OMIM: 256731

26. #300257 - DANON DISEASE
Cytogenetic locations: Xq24
OMIM: 300257

27. #615502 - MENTAL RETARDATION, AUTOSOMAL DOMINANT 21; MRD21
Cytogenetic locations: 16q22.1
OMIM: 615502

28. #300271 - MENTAL RETARDATION, X-LINKED 72; MRX72
Cytogenetic locations: Xq28
OMIM: 300271

29. #606937 - SPINOCEREBELLAR ATAXIA, AUTOSOMAL RECESSIVE 5; SCAR5
Cytogenetic locations: 15q25.3
OMIM: 606937

30. #616083 - MENTAL RETARDATION, AUTOSOMAL DOMINANT 30; MRD30

OMIM: 616083

31. #300895 - OHDO SYNDROME, X-LINKED; OHDOX
Cytogenetic locations: Xq13.1
OMIM: 300895

32. #300886 - MENTAL RETARDATION, X-LINKED, SYNDROMIC 32; MRXS32
Cytogenetic locations: Xq28
OMIM: 300886

33. #614225 - WARBURG MICRO SYNDROME 2; WARBM2
Cytogenetic locations: 1q41
OMIM: 614225

34. #146390 - CHROMOSOME 18p DELETION SYNDROME
Cytogenetic locations: 18p
OMIM: 146390

35. #615828 - MENTAL RETARDATION, AUTOSOMAL DOMINANT 24; MRD24

OMIM: 615828

36. #614851 - SECKEL SYNDROME 7; SCKL7
Cytogenetic locations: 14q22.1
OMIM: 614851

37. #610688 - JOUBERT SYNDROME 6; JBTS6
Cytogenetic locations: 8q22.1
OMIM: 610688

38. #613735 - CHROMOSOME 1p32-p31 DELETION SYNDROME
Cytogenetic locations: 1p32-p31
OMIM: 613735

39. #608782 - PYRUVATE DEHYDROGENASE PHOSPHATASE DEFICIENCY; PDHPD
Cytogenetic locations: 8q22.1
OMIM: 608782

40. #616482 - ACHONDROPLASIA, SEVERE, WITH DEVELOPMENTAL DELAY AND ACANTHOSIS NIGRICANS; SADDAN

OMIM: 616482

41. #613680 - BEAULIEU-BOYCOTT-INNES SYNDROME; BBIS
Cytogenetic locations: 1pter-p36.13, 16p13.3
OMIM: 613680

42. #610474 - CAMPTODACTYLY, TALL STATURE, AND HEARING LOSS SYNDROME
Cytogenetic locations: 4p16.3
OMIM: 610474

43. #256710 - ELEJALDE DISEASE

OMIM: 256710

44. #300004 - CORPUS CALLOSUM, AGENESIS OF, WITH ABNORMAL GENITALIA
Cytogenetic locations: Xp21.3
OMIM: 300004

45. #608840 - MUSCULAR DYSTROPHY-DYSTROGLYCANOPATHY (CONGENITAL WITH MENTAL RETARDATION), TYPE B, 6; MDDGB6
Cytogenetic locations: 22q12.3
OMIM: 608840

46. #303110 - CHOROIDEREMIA, DEAFNESS, AND MENTAL RETARDATION
Cytogenetic locations: Xq21
OMIM: 303110

47. #604804 - MICROCEPHALY 3, PRIMARY, AUTOSOMAL RECESSIVE; MCPH3
Cytogenetic locations: 9q33.2
OMIM: 604804

48. #614457 - ICHTHYOSIS, SPASTIC QUADRIPLEGIA, AND MENTAL RETARDATION; ISQMR
Cytogenetic locations: 6q14.1
OMIM: 614457

49. #606407 - HYPOTONIA-CYSTINURIA SYNDROME
HOMOZYGOUS 2p21 DELETION SYNDROME, INCLUDEDCytogenetic locations: 2p21
OMIM: 606407

50. #613458 - CHROMOSOME 16p13.3 DUPLICATION SYNDROME
Cytogenetic locations: 16p13.3
OMIM: 613458


51. #266510 - PEROXISOME BIOGENESIS DISORDER 3B; PBD3B
Cytogenetic locations: 17q12
OMIM: 266510

52. #615981 - BARDET-BIEDL SYNDROME 2; BBS2

OMIM: 615981

53. #606854 - POLYMICROGYRIA, BILATERAL FRONTOPARIETAL; BFPP
Cytogenetic locations: 16q21
OMIM: 606854

54. #300673 - ENCEPHALOPATHY, NEONATAL SEVERE, DUE TO MECP2 MUTATIONS
Cytogenetic locations: Xq28
OMIM: 300673

55. #610532 - LEUKODYSTROPHY, HYPOMYELINATING, 5; HLD5
Cytogenetic locations: 7p15.3
OMIM: 610532

56. #608093 - CONGENITAL DISORDER OF GLYCOSYLATION, TYPE Ij; CDG1J
Cytogenetic locations: 11q23.3
OMIM: 608093

57. #214450 - GRISCELLI SYNDROME, TYPE 1; GS1
Cytogenetic locations: 15q21.2
OMIM: 214450

58. #601678 - BARTTER SYNDROME, ANTENATAL, TYPE 1
Cytogenetic locations: 15q21.1
OMIM: 601678

59. #148050 - KBG SYNDROME; KBGS
Cytogenetic locations: 16q24.3
OMIM: 148050

60. #600430 - BRACHYDACTYLY-MENTAL RETARDATION SYNDROME; BDMR
CHROMOSOME 2q37 DELETION SYNDROME, INCLUDEDCytogenetic locations: 2q37.3
OMIM: 600430

61. #612530 - CHROMOSOME 1q41-q42 DELETION SYNDROME
Cytogenetic locations: 1q41-q42
OMIM: 612530

62. #277410 - METHYLMALONIC ACIDURIA AND HOMOCYSTINURIA, cblD TYPE
HOMOCYSTINURIA, cblD TYPE, VARIANT 1, INCLUDEDCytogenetic locations: 2q23.2
OMIM: 277410

63. #606812 - FUMARASE DEFICIENCY; FMRD
Cytogenetic locations: 1q43
OMIM: 606812

64. #612582 - CHROMOSOME 6pter-p24 DELETION SYNDROME
Cytogenetic locations: 6pter-p24
OMIM: 612582

65. #603387 - MEGALENCEPHALY-POLYMICROGYRIA-POLYDACTYLY-HYDROCEPHALUS SYNDROME 1; MPPH1
Cytogenetic locations: 1pter-p36.13, 19p13.11
OMIM: 603387

66. #602473 - ENCEPHALOPATHY, ETHYLMALONIC; EE
Cytogenetic locations: 19q13.31
OMIM: 602473

67. #612736 - CEREBRAL CREATINE DEFICIENCY SYNDROME 2; CCDS2
Cytogenetic locations: 19p13.3
OMIM: 612736

68. #179613 - RECOMBINANT CHROMOSOME 8 SYNDROME

OMIM: 179613

69. #300653 - PHOSPHOGLYCERATE KINASE 1 DEFICIENCY
Cytogenetic locations: Xq21.1
OMIM: 300653

70. #277170 - OROFACIODIGITAL SYNDROME VI; OFD6

OMIM: 277170

71. #609029 - EMANUEL SYNDROME
Cytogenetic locations: 22q11.2
OMIM: 609029

72. #218000 - AGENESIS OF THE CORPUS CALLOSUM WITH PERIPHERAL NEUROPATHY; ACCPN
Cytogenetic locations: 15q14
OMIM: 218000

73. #241200 - BARTTER SYNDROME, ANTENATAL, TYPE 2
Cytogenetic locations: 11q24.3
OMIM: 241200

74. #609625 - CHROMOSOME 10q26 DELETION SYNDROME
Cytogenetic locations: 10q26
OMIM: 609625

75. #256800 - INSENSITIVITY TO PAIN, CONGENITAL, WITH ANHIDROSIS; CIPA
Cytogenetic locations: 1q23.1
OMIM: 256800

76. #207800 - ARGININEMIA
Cytogenetic locations: 6q23.2
OMIM: 207800

77. #300243 - MENTAL RETARDATION, X-LINKED, SYNDROMIC, CHRISTIANSON TYPE; MRXSCH
Cytogenetic locations: Xq26.3
OMIM: 300243

78. #210200 - 3-@METHYLCROTONYL-CoA CARBOXYLASE 1 DEFICIENCY; MCC1D
Cytogenetic locations: 3q27.1
OMIM: 210200

79. #207900 - ARGININOSUCCINIC ACIDURIA
Cytogenetic locations: 7q11.21
OMIM: 207900

80. #237300 - CARBAMOYL PHOSPHATE SYNTHETASE I DEFICIENCY, HYPERAMMONEMIA DUE TO
Cytogenetic locations: 2q34
OMIM: 237300

81. #609136 - PERIPHERAL DEMYELINATING NEUROPATHY, CENTRAL DYSMYELINATION, WAARDENBURG SYNDROME, AND HIRSCHSPRUNG DISEASE; PCWH
Cytogenetic locations: 22q13.1
OMIM: 609136

82. #600721 - D-2-HYDROXYGLUTARIC ACIDURIA 1; D2HGA1
Cytogenetic locations: 2q37.3
OMIM: 600721

83. #245349 - PYRUVATE DEHYDROGENASE E3-BINDING PROTEIN DEFICIENCY; PDHXD
Cytogenetic locations: 11p13
OMIM: 245349

84. #218340 - TEMTAMY SYNDROME; TEMTYS
Cytogenetic locations: 12p13.31
OMIM: 218340

85. #605039 - BOHRING-OPITZ SYNDROME; BOPS
Cytogenetic locations: 20q11.21
OMIM: 605039

86. #180700 - ROBINOW SYNDROME, AUTOSOMAL DOMINANT 1; DRS1
Cytogenetic locations: 3p14.3
OMIM: 180700

87. #157170 - HOLOPROSENCEPHALY 2; HPE2
Cytogenetic locations: 2p21
OMIM: 157170

88. #182212 - SHPRINTZEN-GOLDBERG CRANIOSYNOSTOSIS SYNDROME; SGS
Cytogenetic locations: 1p36.33
OMIM: 182212

89. #231550 - ACHALASIA-ADDISONIANISM-ALACRIMA SYNDROME; AAAS
ACHALASIA-ALACRIMA SYNDROME, INCLUDEDCytogenetic locations: 12q13.13
OMIM: 231550

90. #602849 - MUENKE SYNDROME; MNKES
Cytogenetic locations: 4p16.3
OMIM: 602849

91. #215700 - CITRULLINEMIA, CLASSIC
Cytogenetic locations: 9q34.11
OMIM: 215700

92. #256600 - NEURODEGENERATION WITH BRAIN IRON ACCUMULATION 2A; NBIA2A
Cytogenetic locations: 22q13.1
OMIM: 256600

93. #277590 - WEAVER SYNDROME; WVS
WEAVER-LIKE SYNDROME, INCLUDEDCytogenetic locations: 7q36.1
OMIM: 277590

94. #610883 - POTOCKI-LUPSKI SYNDROME; PTLS
Cytogenetic locations: 17p11.2
OMIM: 610883

95. #604369 - SALLA DISEASE; SD
Cytogenetic locations: 6q13
OMIM: 604369

96. #230350 - GALACTOSE EPIMERASE DEFICIENCY
Cytogenetic locations: 1p36.11
OMIM: 230350

97. #266150 - PYRUVATE CARBOXYLASE DEFICIENCY
Cytogenetic locations: 11q13.2
OMIM: 266150

98. #250800 - METHEMOGLOBINEMIA DUE TO DEFICIENCY OF METHEMOGLOBIN REDUCTASE
METHEMOGLOBINEMIA, TYPE I, INCLUDEDCytogenetic locations: 22q13.2
OMIM: 250800

99. #606777 - GLUT1 DEFICIENCY SYNDROME 1; GLUT1DS1
GLUT1 DEFICIENCY SYNDROME 1, AUTOSOMAL RECESSIVE, INCLUDEDCytogenetic locations: 1p34.2
OMIM: 606777

100. #268310 - ROBINOW SYNDROME, AUTOSOMAL RECESSIVE; RRS
ROBINOW SYNDROME, AUTOSOMAL RECESSIVE, WITH APLASIA/HYPOPLASIA OF PHALANGES AND METACARPALS/METATARSALS, INCLUDEDCytogenetic locations: 9q22.31
OMIM: 268310


101. #300352 - CEREBRAL CREATINE DEFICIENCY SYNDROME 1; CCDS1
Cytogenetic locations: Xq28
OMIM: 300352

102. #601776 - EHLERS-DANLOS SYNDROME, MUSCULOCONTRACTURAL TYPE 1; EDSMC1
Cytogenetic locations: 15q15.1
OMIM: 601776

103. #610443 - KOOLEN-DE VRIES SYNDROME; KDVS
Cytogenetic locations: 17q21.31
OMIM: 610443

104. #256730 - CEROID LIPOFUSCINOSIS, NEURONAL, 1; CLN1
NEURONAL CEROID LIPOFUSCINOSIS, INFANTILE, INCLUDED; INCL, INCLUDEDCytogenetic locations: 1p34.2
OMIM: 256730

105. #305450 - OPITZ-KAVEGGIA SYNDROME; OKS
Cytogenetic locations: Xq13.1
OMIM: 305450

106. #100300 - ADAMS-OLIVER SYNDROME 1; AOS1
APLASIA CUTIS CONGENITA, CONGENITAL HEART DEFECT, AND FRONTONASAL CYSTS, INCLUDEDCytogenetic locations: 3q13.33
OMIM: 100300

107. #607872 - CHROMOSOME 1p36 DELETION SYNDROME
Cytogenetic locations: 1p36
OMIM: 607872

108. #257300 - MOSAIC VARIEGATED ANEUPLOIDY SYNDROME 1; MVA1
Cytogenetic locations: 15q15.1
OMIM: 257300

109. #602501 - MEGALENCEPHALY-CAPILLARY MALFORMATION-POLYMICROGYRIA SYNDROME; MCAP

OMIM: 602501

110. #210720 - MICROCEPHALIC OSTEODYSPLASTIC PRIMORDIAL DWARFISM, TYPE II; MOPD2
Cytogenetic locations: 21q22.3
OMIM: 210720

111. #609192 - LOEYS-DIETZ SYNDROME 1; LDS1
Cytogenetic locations: 9q22.33
OMIM: 609192

112. #145410 - OPITZ GBBB SYNDROME, TYPE II; GBBB2
Cytogenetic locations: 22q11.2
OMIM: 145410

113. #607432 - LISSENCEPHALY 1; LIS1
SUBCORTICAL LAMINAR HETEROTOPIA, INCLUDED; SCLH, INCLUDEDCytogenetic locations: 17p13.3
OMIM: 607432

114. #610168 - LOEYS-DIETZ SYNDROME 2; LDS2
Cytogenetic locations: 3p24.1
OMIM: 610168

115. #260400 - SHWACHMAN-DIAMOND SYNDROME; SDS
Cytogenetic locations: 7q11.21
OMIM: 260400

116. #277400 - METHYLMALONIC ACIDURIA AND HOMOCYSTINURIA, cblC TYPE
Cytogenetic locations: 1p34.1
OMIM: 277400

117. #606232 - PHELAN-MCDERMID SYNDROME
Cytogenetic locations: 22q13.33
OMIM: 606232

118. #615493 - MENTAL RETARDATION, AUTOSOMAL RECESSIVE 37; MRT37
Cytogenetic locations: 10q21.2
OMIM: 615493

119. #117550 - SOTOS SYNDROME 1; SOTOS1
Cytogenetic locations: 5q35.2-q35.3
OMIM: 117550

120. #311250 - ORNITHINE TRANSCARBAMYLASE DEFICIENCY, HYPERAMMONEMIA DUE TO
VALPROATE SENSITIVITY, INCLUDEDCytogenetic locations: Xp11.4
OMIM: 311250

121. #209900 - BARDET-BIEDL SYNDROME 1; BBS1
Cytogenetic locations: 1pter-p36.13, 1p35.1, 1pter-p36.13, 3q11.2, 1pter-p36.13, 3p21.31, 1pter-p36.13, 2q31.1, 1pter-p36.13, 2p15, 1pter-p36.13, 20p12.2, 1pter-p36.13, 17q22, 1pter-p36.13, 16q12.2, 1pter-p36.13, 15q24.1
OMIM: 209900

122. #147920 - KABUKI SYNDROME 1; KABUK1
Cytogenetic locations: 12q13.12
OMIM: 147920

123. #312080 - PELIZAEUS-MERZBACHER DISEASE; PMD
Cytogenetic locations: Xq22.2
OMIM: 312080

124. #220110 - MITOCHONDRIAL COMPLEX IV DEFICIENCY
Cytogenetic locations: 1pter-p36.13, 19q13.12, 1pter-p36.13, 19p13.2, 1pter-p36.13, 17q23.3, 1pter-p36.13, 17p12
OMIM: 220110

125. #615996 - BARDET-BIEDL SYNDROME 19; BBS19

OMIM: 615996

126. #607014 - HURLER SYNDROME
Cytogenetic locations: 4p16.3
OMIM: 607014

127. #105830 - ANGELMAN SYNDROME; AS
ANGELMAN SYNDROME CHROMOSOME REGION, INCLUDED; ANCR, INCLUDEDCytogenetic locations: Xp22.13, 1pter-p36.13, 15q11.2
OMIM: 105830

128. #176270 - PRADER-WILLI SYNDROME; PWS
PRADER-WILLI SYNDROME CHROMOSOME REGION, INCLUDED; PWCR, INCLUDEDCytogenetic locations: 1pter-p36.13, 15q11.2
OMIM: 176270

129. #615862 - NEPHRONOPHTHISIS 18; NPHP18

OMIM: 615862

130. #615979 - MENTAL RETARDATION, AUTOSOMAL RECESSIVE 45; MRT45

OMIM: 615979

131. #615995 - BARDET-BIEDL SYNDROME 18; BBS18

OMIM: 615995

132. #616460 - MENTAL RETARDATION, AUTOSOMAL RECESSIVE 50; MRT50

OMIM: 616460

133. #616127 - SPINOCEREBELLAR ATAXIA, AUTOSOMAL RECESSIVE 17; SCAR17

OMIM: 616127

134. #609583 - JOUBERT SYNDROME 4; JBTS4
Cytogenetic locations: 2q13
OMIM: 609583

135. #615983 - BARDET-BIEDL SYNDROME 5; BBS5

OMIM: 615983

136. #616094 - MUSCULAR DYSTROPHY-DYSTROGLYCANOPATHY (LIMB-GIRDLE), TYPE C, 12; MDDGC12

OMIM: 616094

137. #615879 - TATTON-BROWN-RAHMAN SYNDROME; TBRS

OMIM: 615879

138. #616080 - MICROCEPHALY 12, PRIMARY, AUTOSOMAL RECESSIVE; MCPH12

OMIM: 616080

139. #615871 - EPILEPTIC ENCEPHALOPATHY, EARLY INFANTILE, 24; EIEE24

OMIM: 615871

140. #615160 - MITOCHONDRIAL COMPLEX III DEFICIENCY, NUCLEAR TYPE 5; MC3DN5
Cytogenetic locations: 16p12.2
OMIM: 615160

141. #616393 - MENTAL RETARDATION, AUTOSOMAL DOMINANT 38; MRD38

OMIM: 616393

142. #615989 - BARDET-BIEDL SYNDROME 12; BBS12

OMIM: 615989

143. #614898 - SPASTIC PARAPLEGIA 53, AUTOSOMAL RECESSIVE; SPG53
Cytogenetic locations: 8p22
OMIM: 614898

144. #616494 - LEUKODYSTROPHY, HYPOMYELINATING, 11; HLD11

OMIM: 616494

145. #616267 - ATAXIA-OCULOMOTOR APRAXIA 4; AOA4

OMIM: 616267

146. #615722 - BOSCH-BOONSTRA-SCHAAF OPTIC ATROPHY SYNDROME; BBSOAS
Cytogenetic locations: 5q15
OMIM: 615722

147. #615948 - OROFACIODIGITAL SYNDROME XIV; OFD14

OMIM: 615948

148. #614018 - EPILEPSY, PROGRESSIVE MYOCLONIC, 6; EPM6
Cytogenetic locations: 17q21.32
OMIM: 614018

149. #615744 - EPILEPTIC ENCEPHALOPATHY, EARLY INFANTILE, 19; EIEE19
Cytogenetic locations: 5q34
OMIM: 615744

150. #174300 - OROFACIODIGITAL SYNDROME V; OFD5
Cytogenetic locations: 1q32.1
OMIM: 174300


151. #615987 - BARDET-BIEDL SYNDROME 10; BBS10

OMIM: 615987

152. #614807 - MYOPATHY, CENTRONUCLEAR, 4; CNM4
Cytogenetic locations: 16p13.3
OMIM: 614807

153. #615761 - MENTAL RETARDATION, AUTOSOMAL DOMINANT 23; MRD23
Cytogenetic locations: 3p25.3
OMIM: 615761

154. #615994 - BARDET-BIEDL SYNDROME 17; BBS17

OMIM: 615994

155. #614230 - CHROMOSOME 8q21.11 DELETION SYNDROME
Cytogenetic locations: 8q21.11
OMIM: 614230

156. #616202 - CEREBELLOFACIODENTAL SYNDROME; CFDS

OMIM: 616202

157. #615942 - MENTAL RETARDATION, AUTOSOMAL RECESSIVE 44; MRT44

OMIM: 615942

158. #616413 - BASAL GANGLIA CALCIFICATION, IDIOPATHIC, 6; IBGC6

OMIM: 616413

159. #616368 - CHOPS SYNDROME; CHOPS

OMIM: 616368

160. #616307 - SENIOR-LOKEN SYNDROME 8; SLSN8

OMIM: 616307

161. #615071 - ALAZAMI SYNDROME; ALAZS
Cytogenetic locations: 4q25
OMIM: 615071

162. #613206 - SPASTIC PARAPLEGIA 44, AUTOSOMAL RECESSIVE; SPG44
Cytogenetic locations: 1q42.13
OMIM: 613206

163. #615005 - EPILEPSY, NOCTURNAL FRONTAL LOBE, 5; ENFL5
Cytogenetic locations: 9q34.3
OMIM: 615005

164. #615510 - ALACRIMA, ACHALASIA, AND MENTAL RETARDATION SYNDROME; AAMR
Cytogenetic locations: 2q35
OMIM: 615510

165. #616260 - TENORIO SYNDROME; TNORS

OMIM: 616260

166. #613204 - MUSCULAR DYSTROPHY, CONGENITAL, DUE TO INTEGRIN ALPHA-7 DEFICIENCY
Cytogenetic locations: 12q13.2
OMIM: 613204

167. #615181 - MUSCULAR DYSTROPHY-DYSTROGLYCANOPATHY (CONGENITAL WITH BRAIN AND EYE ANOMALIES), TYPE A, 11; MDDGA11
Cytogenetic locations: 1q42.3
OMIM: 615181

168. #615398 - MULTIPLE CONGENITAL ANOMALIES-HYPOTONIA-SEIZURES SYNDROME 3; MCAHS3
Cytogenetic locations: 20q13.12
OMIM: 615398

169. #615578 - COMBINED OXIDATIVE PHOSPHORYLATION DEFICIENCY 18; COXPD18
Cytogenetic locations: 10q26.11
OMIM: 615578

170. #616139 - EPILEPTIC ENCEPHALOPATHY, EARLY INFANTILE, 27; EIEE27

OMIM: 616139

171. #615483 - BASAL GANGLIA CALCIFICATION, IDIOPATHIC, 5; IBGC5
Cytogenetic locations: 22q13.1
OMIM: 615483

172. #612067 - DYSTONIA 16; DYT16
Cytogenetic locations: 2q31.2
OMIM: 612067

173. #615668 - CHROMOSOME 5q12 DELETION SYNDROME
Cytogenetic locations: 5q12
OMIM: 615668

174. #616366 - EPILEPTIC ENCEPHALOPATHY, EARLY INFANTILE, 32; EIEE32

OMIM: 616366

175. #615386 - SPINOCEREBELLAR ATAXIA, AUTOSOMAL RECESSIVE 14; SCAR14
Cytogenetic locations: 11q13.2
OMIM: 615386

176. #248000 - MACROCEPHALY/MEGALENCEPHALY SYNDROME, AUTOSOMAL RECESSIVE; MGCPH
Cytogenetic locations: 6p24.1
OMIM: 248000

177. #616479 - PROGRESSIVE EXTERNAL OPHTHALMOPLEGIA WITH MITOCHONDRIAL DNA DELETIONS, AUTOSOMAL RECESSIVE 2; PEOB2

OMIM: 616479

178. #615937 - MEGALENCEPHALY-POLYMICROGYRIA-POLYDACTYLY-HYDROCEPHALUS SYNDROME 2; MPPH2

OMIM: 615937

179. #613451 - FRONTONASAL DYSPLASIA 2; FND2
Cytogenetic locations: 11p11.2
OMIM: 613451

180. #615030 - SPASTIC PARAPLEGIA 56, AUTOSOMAL RECESSIVE; SPG56
Cytogenetic locations: 4q25
OMIM: 615030

181. #601042 - DYSTONIA 9; DYT9
Cytogenetic locations: 1pter-p36.13, 1p34.2
OMIM: 601042

182. #616421 - MYOCLONIC-ATONIC EPILEPSY; MAE

OMIM: 616421

183. #616346 - EPILEPTIC ENCEPHALOPATHY, EARLY INFANTILE, 31; EIEE31

OMIM: 616346

184. #613728 - SPINOCEREBELLAR ATAXIA, AUTOSOMAL RECESSIVE 10; SCAR10
Cytogenetic locations: 3p22.1
OMIM: 613728

185. #605021 - MYOCLONIC EPILEPSY, FAMILIAL INFANTILE; FIME
Cytogenetic locations: 16p13.3
OMIM: 605021

186. #615418 - MITOCHONDRIAL DNA DEPLETION SYNDROME 12 (CARDIOMYOPATHIC TYPE); MTDPS12
Cytogenetic locations: 4q35.1
OMIM: 615418

187. #611390 - SPASTIC ATAXIA 3, AUTOSOMAL RECESSIVE; SPAX3
Cytogenetic locations: 2q33.1
OMIM: 611390

188. #615075 - MENTAL RETARDATION, AUTOSOMAL DOMINANT 19; MRD19
Cytogenetic locations: 3p22.1
OMIM: 615075

189. #615547 - SCHAAF-YANG SYNDROME; SHFYNG
Cytogenetic locations: 15q11.2
OMIM: 615547

190. #614487 - SPASTIC ATAXIA 5, AUTOSOMAL RECESSIVE; SPAX5
Cytogenetic locations: 18p11.21
OMIM: 614487

191. #616263 - NEUROLOGIC, ENDOCRINE, AND PANCREATIC DISEASE, MULTISYSTEM, INFANTILE-ONSET; IMNEPD

OMIM: 616263

192. #615244 - NEPHROTIC SYNDROME, TYPE 8; NPHS8
Cytogenetic locations: 17q25.3
OMIM: 615244

193. #310490 - COWCHOCK SYNDROME; COWCK
Cytogenetic locations: 1pter-p36.13, Xq24-q26.1
OMIM: 310490

194. #300882 - CORNELIA DE LANGE SYNDROME 5; CDLS5
Cytogenetic locations: Xq13.1
OMIM: 300882

195. #616239 - COMBINED OXIDATIVE PHOSPHORYLATION DEFICIENCY 24; COXPD24

OMIM: 616239

196. #616212 - LISSENCEPHALY 6 WITH MICROCEPHALY; LIS6

OMIM: 616212

197. #300615 - BRUNNER SYNDROME
Cytogenetic locations: Xp11.3
OMIM: 300615

198. #233400 - PERRAULT SYNDROME 1; PRLTS1
Cytogenetic locations: 5q23.1
OMIM: 233400

199. #614702 - COMBINED OXIDATIVE PHOSPHORYLATION DEFICIENCY 10; COXPD10
Cytogenetic locations: 6q13
OMIM: 614702

200. #600224 - SPINOCEREBELLAR ATAXIA 5; SCA5
Cytogenetic locations: 11q13.2
OMIM: 600224


201. #615355 - NOONAN SYNDROME 8; NS8
Cytogenetic locations: 1q22
OMIM: 615355

202. #607876 - EPILEPSY, FAMILIAL ADULT MYOCLONIC, 2; FAME2
Cytogenetic locations: 2p11.1-q12.2
OMIM: 607876

203. #263570 - POLYGLUCOSAN BODY NEUROPATHY, ADULT FORM; APBN
Cytogenetic locations: 3p12.2
OMIM: 263570

204. #607346 - SPINOCEREBELLAR ATAXIA 19; SCA19
Cytogenetic locations: 1p13.2
OMIM: 607346

205. #615816 - IMMUNODEFICIENCY 23; IMD23

OMIM: 615816

206. #610733 - NOONAN SYNDROME 4; NS4
Cytogenetic locations: 2p22.1
OMIM: 610733

207. #614558 - EPILEPTIC ENCEPHALOPATHY, EARLY INFANTILE, 13; EIEE13
Cytogenetic locations: 12q13.13
OMIM: 614558

208. #616271 - 3-@METHYLGLUTACONIC ACIDURIA WITH CATARACTS, NEUROLOGIC INVOLVEMENT, AND NEUTROPENIA; MEGCANN

OMIM: 616271

209. #614613 - ACRODYSOSTOSIS 2 WITH OR WITHOUT HORMONE RESISTANCE; ACRDYS2
Cytogenetic locations: 5q11.2-q12.1
OMIM: 614613

210. #604213 - CHUDLEY-MCCULLOUGH SYNDROME; CMCS
Cytogenetic locations: 1p13.3
OMIM: 604213

211. #117360 - SPINOCEREBELLAR ATAXIA 29; SCA29
Cytogenetic locations: 3p26.1
OMIM: 117360

212. #615768 - SPINOCEREBELLAR ATAXIA, AUTOSOMAL RECESSIVE 16; SCAR16
Cytogenetic locations: 16p13.3
OMIM: 615768

213. #215470 - BOUCHER-NEUHAUSER SYNDROME; BNHS
Cytogenetic locations: 19p13.2
OMIM: 215470

214. #615656 - CHROMOSOME 15q11.2 DELETION SYNDROME
Cytogenetic locations: 15q11.2
OMIM: 615656

215. #607459 - SENSORY ATAXIC NEUROPATHY, DYSARTHRIA, AND OPHTHALMOPARESIS; SANDO
SPINOCEREBELLAR ATAXIA WITH EPILEPSY, INCLUDED; SCAE, INCLUDED
OMIM: 607459

216. #250950 - 3-@METHYLGLUTACONIC ACIDURIA, TYPE I; MGCA1
Cytogenetic locations: 9q22.31
OMIM: 250950

217. #603516 - SPINOCEREBELLAR ATAXIA 10; SCA10
Cytogenetic locations: 22q13.31
OMIM: 603516

218. #252011 - MITOCHONDRIAL COMPLEX II DEFICIENCY
Cytogenetic locations: 1pter-p36.13, 19q13.12
OMIM: 252011

219. #300088 - EPILEPTIC ENCEPHALOPATHY, EARLY INFANTILE, 9; EIEE9
Cytogenetic locations: Xq22.1
OMIM: 300088

220. #604364 - EPILEPSY, FAMILIAL FOCAL, WITH VARIABLE FOCI; FFEVF
Cytogenetic locations: 22q12.2-q12.3
OMIM: 604364

221. #612126 - GLUT1 DEFICIENCY SYNDROME 2; GLUT1DS2
Cytogenetic locations: 1p34.2
OMIM: 612126

222. #146500 - MULTIPLE SYSTEM ATROPHY 1, SUSCEPTIBILITY TO; MSA1
AUTONOMIC FAILURE, PURE, INCLUDEDCytogenetic locations: 4q21.23
OMIM: 146500

223. #607595 - BRAIN SMALL VESSEL DISEASE WITH OR WITHOUT OCULAR ANOMALIES; BSVD
Cytogenetic locations: 13q34
OMIM: 607595

224. #169500 - LEUKODYSTROPHY, DEMYELINATING, ADULT-ONSET, AUTOSOMAL DOMINANT; ADLD
Cytogenetic locations: 5q23.2
OMIM: 169500

225. #607485 - FRONTOTEMPORAL LOBAR DEGENERATION WITH TDP43 INCLUSIONS, GRN-RELATED
APHASIA, PRIMARY PROGRESSIVE, INCLUDED; PPA, INCLUDEDCytogenetic locations: 17q21.31
OMIM: 607485

226. #164400 - SPINOCEREBELLAR ATAXIA 1; SCA1
Cytogenetic locations: 6p22.3
OMIM: 164400

227. #500003 - STRIATONIGRAL DEGENERATION, INFANTILE, MITOCHONDRIAL

OMIM: 500003

228. #614654 - COENZYME Q10 DEFICIENCY, PRIMARY, 5; COQ10D5
Cytogenetic locations: 16q21
OMIM: 614654

229. #614231 - MICROCEPHALY, EPILEPSY, AND DIABETES SYNDROME; MEDS
Cytogenetic locations: 18q21.1
OMIM: 614231

230. #614402 - MICROPHTHALMIA, SYNDROMIC 11; MCOPS11
Cytogenetic locations: 10q25.3
OMIM: 614402

231. #615349 - EHLERS-DANLOS SYNDROME, PROGEROID TYPE, 2; EDSP2
Cytogenetic locations: 1p36.33
OMIM: 615349

232. #613404 - ARTHROGRYPOSIS, RENAL DYSFUNCTION, AND CHOLESTASIS 2; ARCS2
Cytogenetic locations: 14q24.3
OMIM: 613404

233. #300802 - MENTAL RETARDATION, X-LINKED 96; MRX96
Cytogenetic locations: Xp11.23
OMIM: 300802

234. #612938 - GROWTH RETARDATION, DEVELOPMENTAL DELAY, COARSE FACIES, AND EARLY DEATH; GDFD
Cytogenetic locations: 16q12.2
OMIM: 612938

235. #614615 - JOUBERT SYNDROME 17; JBTS17
Cytogenetic locations: 5p13.2
OMIM: 614615

236. #251110 - METHYLMALONIC ACIDURIA, cblB TYPE
Cytogenetic locations: 12q24.11
OMIM: 251110

237. #607091 - CONGENITAL DISORDER OF GLYCOSYLATION, TYPE IId; CDG2D
Cytogenetic locations: 9p21.1
OMIM: 607091

238. #615763 - CORTICAL DYSPLASIA, COMPLEX, WITH OTHER BRAIN MALFORMATIONS 5; CDCBM5
Cytogenetic locations: 6p25.2
OMIM: 615763

239. #614845 - NEPHRONOPHTHISIS 15; NPHP15
Cytogenetic locations: 11q23.3
OMIM: 614845

240. #607371 - DYSTONIA, JUVENILE-ONSET
Cytogenetic locations: 7p22.1
OMIM: 607371

241. #615314 - CRANIOSYNOSTOSIS 3; CRS3
Cytogenetic locations: 15q21.3
OMIM: 615314

242. #615438 - INFANTILE LIVER FAILURE SYNDROME 1; ILFS1
Cytogenetic locations: 5q32
OMIM: 615438

243. #615538 - CHROMOSOME 22q13 DUPLICATION SYNDROME
Cytogenetic locations: 22q13
OMIM: 615538

244. #615474 - PRIMARY ALDOSTERONISM, SEIZURES, AND NEUROLOGIC ABNORMALITIES; PASNA
Cytogenetic locations: 3p21.1
OMIM: 615474

245. #612394 - BONE FRAGILITY WITH CONTRACTURES, ARTERIAL RUPTURE, AND DEAFNESS
Cytogenetic locations: 7q22.1
OMIM: 612394

246. #613355 - CHROMOSOME 17q23.1-q23.2 DELETION SYNDROME
Cytogenetic locations: 17q23.1-q23.2
OMIM: 613355

247. #606744 - SECKEL SYNDROME 2; SCKL2
Cytogenetic locations: 18q11.2
OMIM: 606744

248. #613730 - HEMORRHAGIC DESTRUCTION OF THE BRAIN, SUBEPENDYMAL CALCIFICATION, AND CATARACTS; HDBSCC
Cytogenetic locations: 11q25
OMIM: 613730

249. #614300 - HYPERMETHIONINEMIA DUE TO ADENOSINE KINASE DEFICIENCY
Cytogenetic locations: 10q22.2
OMIM: 614300

250. #615926 - WEBB-DATTANI SYNDROME; WEDAS

OMIM: 615926


251. #615273 - CONGENITAL DISORDER OF DEGLYCOSYLATION; CDDG
Cytogenetic locations: 3p24.2
OMIM: 615273

252. #605309 - MACROCEPHALY/AUTISM SYNDROME
Cytogenetic locations: 10q23.31
OMIM: 605309

253. #613320 - SPONDYLOMETAPHYSEAL DYSPLASIA, MEGARBANE-DAGHER-MELKI TYPE; SMDMDM

OMIM: 613320

254. #608027 - PONTOCEREBELLAR HYPOPLASIA, TYPE 3; PCH3
Cytogenetic locations: 7q11-q21
OMIM: 608027

255. #610006 - 2-@METHYLBUTYRYL-CoA DEHYDROGENASE DEFICIENCY
Cytogenetic locations: 10q26.13
OMIM: 610006

256. #551500 - NEUROPATHY, ATAXIA, AND RETINITIS PIGMENTOSA

OMIM: 551500

257. #300845 - MOYAMOYA DISEASE 4 WITH SHORT STATURE, HYPERGONADOTROPIC HYPOGONADISM, AND FACIAL DYSMORPHISM; MYMY4
Cytogenetic locations: Xq28
OMIM: 300845

258. #123790 - BEARE-STEVENSON CUTIS GYRATA SYNDROME; BSTVS
Cytogenetic locations: 10q26.13
OMIM: 123790

259. #610758 - CEREBROOCULOFACIOSKELETAL SYNDROME 4; COFS4
Cytogenetic locations: 19q13.32
OMIM: 610758

260. #611523 - PONTOCEREBELLAR HYPOPLASIA, TYPE 6; PCH6
Cytogenetic locations: 6q15
OMIM: 611523

261. #262190 - PINEAL HYPERPLASIA, INSULIN-RESISTANT DIABETES MELLITUS, AND SOMATIC ABNORMALITIES
Cytogenetic locations: 19p13.2
OMIM: 262190

262. #614946 - COMBINED OXIDATIVE PHOSPHORYLATION DEFICIENCY 14; COXPD14
Cytogenetic locations: 6p25.1
OMIM: 614946

263. #604377 - CARDIOENCEPHALOMYOPATHY, FATAL INFANTILE, DUE TO CYTOCHROME c OXIDASE DEFICIENCY 1; CEMCOX1
Cytogenetic locations: 22q13.33
OMIM: 604377

264. #251100 - METHYLMALONIC ACIDURIA, cblA TYPE
Cytogenetic locations: 4q31.21
OMIM: 251100

265. #243500 - ISOVALERIC ACIDEMIA; IVA
Cytogenetic locations: 15q15.1
OMIM: 243500

266. #613662 - MITOCHONDRIAL DNA DEPLETION SYNDROME 4B (MNGIE TYPE); MTDPS4B
Cytogenetic locations: 15q26.1
OMIM: 613662

267. #607625 - NIEMANN-PICK DISEASE, TYPE C2; NPC2
Cytogenetic locations: 14q24.3
OMIM: 607625

268. #248360 - MALONYL-CoA DECARBOXYLASE DEFICIENCY
Cytogenetic locations: 16q23.3
OMIM: 248360

269. #616247 - LONG QT SYNDROME 14; LQT14

OMIM: 616247

270. #277380 - METHYLMALONIC ACIDURIA AND HOMOCYSTINURIA, cblF TYPE
Cytogenetic locations: 6q13
OMIM: 277380

271. #608022 - DIAPHANOSPONDYLODYSOSTOSIS
Cytogenetic locations: 7p14.3
OMIM: 608022

272. #614129 - PERRAULT SYNDROME 3; PRLTS3
Cytogenetic locations: 1pter-p36.13, 19p13.3
OMIM: 614129

273. #272300 - SULFOCYSTEINURIA
Cytogenetic locations: 12q13.2
OMIM: 272300

274. #613839 - MEGALOBLASTIC ANEMIA DUE TO DIHYDROFOLATE REDUCTASE DEFICIENCY
Cytogenetic locations: 5q14.1
OMIM: 613839

275. #249900 - METACHROMATIC LEUKODYSTROPHY DUE TO SAPOSIN B DEFICIENCY
Cytogenetic locations: 10q22.1
OMIM: 249900

276. #614976 - CARPENTER SYNDROME 2; CRPT2
Cytogenetic locations: 19q13.2
OMIM: 614976

277. #612940 - CUTIS LAXA, AUTOSOMAL RECESSIVE, TYPE IIB; ARCL2B
Cytogenetic locations: 17q25.3
OMIM: 612940

278. #614732 - INTRAUTERINE GROWTH RETARDATION, METAPHYSEAL DYSPLASIA, ADRENAL HYPOPLASIA CONGENITA, AND GENITAL ANOMALIES
Cytogenetic locations: 11p15.4
OMIM: 614732

279. #311900 - TARP SYNDROME; TARPS
Cytogenetic locations: Xp11.23
OMIM: 311900

280. #300867 - KABUKI SYNDROME 2; KABUK2
Cytogenetic locations: Xp11.3
OMIM: 300867

281. #169100 - CHAR SYNDROME
Cytogenetic locations: 6p12.3
OMIM: 169100

282. #271665 - SPONDYLOMETAEPIPHYSEAL DYSPLASIA, SHORT LIMB-HAND TYPE
Cytogenetic locations: 1q23.3
OMIM: 271665

283. #615433 - CHROMOSOME 3q13.31 DELETION SYNDROME
Cytogenetic locations: 3q13.31
OMIM: 615433

284. #613135 - PARKINSONISM-DYSTONIA, INFANTILE; PKDYS
Cytogenetic locations: 5p15.33
OMIM: 613135

285. #610131 - PROGRESSIVE EXTERNAL OPHTHALMOPLEGIA WITH MITOCHONDRIAL DNA DELETIONS, AUTOSOMAL DOMINANT 4; PEOA4
Cytogenetic locations: 17q23.3
OMIM: 610131

286. #613989 - DYSKERATOSIS CONGENITA, AUTOSOMAL DOMINANT, 2; DKCA2
DYSKERATOSIS CONGENITA, AUTOSOMAL RECESSIVE, 4, INCLUDED; DKCB4, INCLUDEDCytogenetic locations: 5p15.33
OMIM: 613989

287. #615471 - MITOCHONDRIAL DNA DEPLETION SYNDROME 13 (ENCEPHALOMYOPATHIC TYPE); MTDPS13
Cytogenetic locations: 6q16.1
OMIM: 615471

288. #615220 - OSTEOGENESIS IMPERFECTA, TYPE XV; OI15
Cytogenetic locations: 12q13.12
OMIM: 615220

289. #169400 - PELGER-HUET ANOMALY; PHA
Cytogenetic locations: 1q42.12
OMIM: 169400

290. #608156 - NABLUS MASK-LIKE FACIAL SYNDROME; NMLFS
Cytogenetic locations: 8q22.1
OMIM: 608156

291. #269921 - SIALURIA
Cytogenetic locations: 9p13.3
OMIM: 269921

292. #607694 - LEUKODYSTROPHY, HYPOMYELINATING, 7, WITH OR WITHOUT OLIGODONTIA AND/OR HYPOGONADOTROPIC HYPOGONADISM; HLD7
Cytogenetic locations: 10q22.3
OMIM: 607694

293. #260600 - LEUKODYSTROPHY, HYPOMYELINATING, 3; HLD3
Cytogenetic locations: 4q24
OMIM: 260600

294. #269000 - SC PHOCOMELIA SYNDROME
Cytogenetic locations: 8p21.1
OMIM: 269000

295. #253270 - HOLOCARBOXYLASE SYNTHETASE DEFICIENCY
Cytogenetic locations: 21q22.13
OMIM: 253270

296. #222448 - DONNAI-BARROW SYNDROME
Cytogenetic locations: 2q31.1
OMIM: 222448

297. #610978 - CHOREOATHETOSIS AND CONGENITAL HYPOTHYROIDISM WITH OR WITHOUT PULMONARY DYSFUNCTION; CAHTP
Cytogenetic locations: 14q13.3
OMIM: 610978

298. #258900 - OROTIC ACIDURIA
OROTIC ACIDURIA WITHOUT MEGALOBLASTIC ANEMIA, INCLUDED; OAWA, INCLUDEDCytogenetic locations: 3q21.2
OMIM: 258900

299. #226980 - EPIPHYSEAL DYSPLASIA, MULTIPLE, WITH EARLY-ONSET DIABETES MELLITUS
Cytogenetic locations: 2p11.2
OMIM: 226980

300. #602361 - GRACILE BONE DYSPLASIA; GCLEB
Cytogenetic locations: 11q12.1
OMIM: 602361


301. #176450 - CURRARINO SYNDROME
SACRAL AGENESIS SYNDROME, INCLUDEDCytogenetic locations: 7q36.3
OMIM: 176450

302. #608799 - CONGENITAL DISORDER OF GLYCOSYLATION, TYPE Ie; CDG1E
Cytogenetic locations: 20q13.13
OMIM: 608799

303. #277470 - PONTOCEREBELLAR HYPOPLASIA, TYPE 2A; PCH2A
Cytogenetic locations: 17q25.1
OMIM: 277470

304. #614820 - ALTERNATING HEMIPLEGIA OF CHILDHOOD 2; AHC2
Cytogenetic locations: 19q13.2
OMIM: 614820

305. #613776 - CHROMOSOME 17p13.1 DELETION SYNDROME
Cytogenetic locations: 17p13.1
OMIM: 613776

306. #256500 - NETHERTON SYNDROME; NETH
Cytogenetic locations: 5q32
OMIM: 256500

307. #612304 - THROMBOPHILIA DUE TO PROTEIN C DEFICIENCY, AUTOSOMAL RECESSIVE; THPH4
Cytogenetic locations: 2q14.3
OMIM: 612304

308. #601321 - NEUROFIBROMATOSIS-NOONAN SYNDROME; NFNS
Cytogenetic locations: 17q11.2
OMIM: 601321

309. #615577 - IMMUNODEFICIENCY, COMMON VARIABLE, 10; CVID10
Cytogenetic locations: 10q24.32
OMIM: 615577

310. #220111 - LEIGH SYNDROME, FRENCH CANADIAN TYPE; LSFC
Cytogenetic locations: 2p21
OMIM: 220111

311. #608643 - AROMATIC L-AMINO ACID DECARBOXYLASE DEFICIENCY
Cytogenetic locations: 7p12.1
OMIM: 608643

312. #267000 - PERLMAN SYNDROME; PRLMNS
Cytogenetic locations: 2q37.1
OMIM: 267000

313. #268305 - ROBIN SEQUENCE WITH CLEFT MANDIBLE AND LIMB ANOMALIES
Cytogenetic locations: 17q25.3
OMIM: 268305

314. #208085 - ARTHROGRYPOSIS, RENAL DYSFUNCTION, AND CHOLESTASIS 1; ARCS1
Cytogenetic locations: 15q26.1
OMIM: 208085

315. #616145 - CATEL-MANZKE SYNDROME; CATMANS

OMIM: 616145

316. #610377 - MEVALONIC ACIDURIA; MEVA
Cytogenetic locations: 12q24.11
OMIM: 610377

317. #231050 - GELEOPHYSIC DYSPLASIA 1; GPHYSD1
Cytogenetic locations: 9q34.2
OMIM: 231050

318. #615190 - DYSKERATOSIS CONGENITA, AUTOSOMAL RECESSIVE, 5; DKCB5
DYSKERATOSIS CONGENITA, AUTOSOMAL DOMINANT, 4, INCLUDED; DKCA4, INCLUDEDCytogenetic locations: 20q13.33
OMIM: 615190

319. #600373 - CODAS SYNDROME

OMIM: 600373

320. #216340 - YUNIS-VARON SYNDROME; YVS
Cytogenetic locations: 6q21
OMIM: 216340

321. #600001 - HEART DEFECTS, CONGENITAL, AND OTHER CONGENITAL ANOMALIES; HDCA
Cytogenetic locations: 18q11.2
OMIM: 600001

322. #300000 - OPITZ GBBB SYNDROME, TYPE I; GBBB1
Cytogenetic locations: Xp22.2
OMIM: 300000

323. #219150 - CUTIS LAXA, AUTOSOMAL RECESSIVE, TYPE IIIA; ARCL3A
Cytogenetic locations: 10q24.1
OMIM: 219150

324. #249270 - THIAMINE-RESPONSIVE MEGALOBLASTIC ANEMIA SYNDROME; TRMA
Cytogenetic locations: 1q24.2
OMIM: 249270

325. #302950 - CHONDRODYSPLASIA PUNCTATA 1, X-LINKED RECESSIVE; CDPX1
Cytogenetic locations: Xp22.33
OMIM: 302950

326. #256810 - MITOCHONDRIAL DNA DEPLETION SYNDROME 6 (HEPATOCEREBRAL TYPE); MTDPS6
NAVAJO FAMILIAL NEUROGENIC ARTHROPATHY, INCLUDEDCytogenetic locations: 2p23.3
OMIM: 256810

327. #121050 - ARTHROGRYPOSIS, DISTAL, TYPE 9; DA9
Cytogenetic locations: 5q23.3
OMIM: 121050

328. #251290 - BAND-LIKE CALCIFICATION WITH SIMPLIFIED GYRATION AND POLYMICROGYRIA; BLCPMG
Cytogenetic locations: 5q13.2
OMIM: 251290

329. #269920 - INFANTILE SIALIC ACID STORAGE DISEASE; ISSD
Cytogenetic locations: 6q13
OMIM: 269920

330. #170100 - PROLIDASE DEFICIENCY
Cytogenetic locations: 19q13.11
OMIM: 170100

331. #259775 - RAINE SYNDROME; RNS
Cytogenetic locations: 7p22.3
OMIM: 259775

332. #162300 - MULTIPLE ENDOCRINE NEOPLASIA, TYPE IIB; MEN2B
MUCOSAL NEUROMA SYNDROME, INCLUDEDCytogenetic locations: 10q11.21
OMIM: 162300

333. #614678 - PONTOCEREBELLAR HYPOPLASIA, TYPE 1B; PCH1B
Cytogenetic locations: 9p13.2
OMIM: 614678

334. #251000 - METHYLMALONIC ACIDURIA DUE TO METHYLMALONYL-CoA MUTASE DEFICIENCY
METHYLMALONIC ACIDURIA, mut(0) TYPE, INCLUDEDCytogenetic locations: 6p12.3
OMIM: 251000

335. #304110 - CRANIOFRONTONASAL SYNDROME; CFNS
Cytogenetic locations: Xq13.1
OMIM: 304110

336. #201470 - ACYL-CoA DEHYDROGENASE, SHORT-CHAIN, DEFICIENCY OF; ACADSD
Cytogenetic locations: 12q24.31
OMIM: 201470

337. #201450 - ACYL-CoA DEHYDROGENASE, MEDIUM-CHAIN, DEFICIENCY OF; ACADMD
Cytogenetic locations: 1p31.1
OMIM: 201450

338. #606176 - DIABETES MELLITUS, PERMANENT NEONATAL; PNDM
DIABETES MELLITUS, PERMANENT NEONATAL, WITH NEUROLOGIC FEATURES, INCLUDEDCytogenetic locations: 1pter-p36.13, 11p15.5, 1pter-p36.13, 7p13
OMIM: 606176

339. #243310 - BARAITSER-WINTER SYNDROME 1; BRWS1
Cytogenetic locations: 7p22.1
OMIM: 243310

340. #203700 - MITOCHONDRIAL DNA DEPLETION SYNDROME 4A (ALPERS TYPE); MTDPS4A
Cytogenetic locations: 15q26.1
OMIM: 203700

341. #253260 - BIOTINIDASE DEFICIENCY
MULTIPLE CARBOXYLASE DEFICIENCY, LATE-ONSETCytogenetic locations: 3p25.1
OMIM: 253260

342. #610125 - MICROPHTHALMIA, SYNDROMIC 5; MCOPS5
RETINAL DYSTROPHY, EARLY-ONSET, WITH OR WITHOUT PITUITARY DYSFUNCTION, INCLUDEDCytogenetic locations: 14q22.3
OMIM: 610125

343. #252500 - MUCOLIPIDOSIS II ALPHA/BETA
Cytogenetic locations: 12q23.2
OMIM: 252500

344. #203800 - ALSTROM SYNDROME; ALMS
Cytogenetic locations: 2p13.1
OMIM: 203800

345. #236250 - HOMOCYSTINURIA DUE TO DEFICIENCY OF N(5,10)-METHYLENETETRAHYDROFOLATE REDUCTASE ACTIVITY
MTHFR DEFICIENCY, THERMOLABILE TYPE, INCLUDEDCytogenetic locations: 1p36.22
OMIM: 236250

346. #180860 - SILVER-RUSSELL SYNDROME; SRS
Cytogenetic locations: 1pter-p36.13, 7p11.2
OMIM: 180860

347. #257220 - NIEMANN-PICK DISEASE, TYPE C1; NPC1
NIEMANN-PICK DISEASE, TYPE D, INCLUDEDCytogenetic locations: 18q11.2
OMIM: 257220

348. #252010 - MITOCHONDRIAL COMPLEX I DEFICIENCY
Cytogenetic locations: 1pter-p36.13, 3p21.31, 1pter-p36.13, 2q33.3, 1pter-p36.13, 2q33.1, 1pter-p36.13, Xq24, 1pter-p36.13, 20p12.1, 1pter-p36.13, 19p13.3, 1pter-p36.13, 18p11.22, 1pter-p36.13, 1q23.3, 1pter-p36.13, 15q15.1
OMIM: 252010

349. #129850 - EDINBURGH MALFORMATION SYNDROME

OMIM: 129850

350. #615984 - BARDET-BIEDL SYNDROME 7; BBS7

OMIM: 615984


351. #225250 - HYPOTHYROIDISM, CONGENITAL, NONGOITROUS, 5; CHNG5
Cytogenetic locations: 5q35.1
OMIM: 225250

352. #202370 - PEROXISOME BIOGENESIS DISORDER 2B; PBD2B
Cytogenetic locations: 12p13.31
OMIM: 202370

353. #615986 - BARDET-BIEDL SYNDROME 9; BBS9

OMIM: 615986

354. #600002 - EIKEN SYNDROME
Cytogenetic locations: 3p21.31
OMIM: 600002

355. #300923 - MENTAL RETARDATION, X-LINKED 100; MRX100

OMIM: 300923

356. #614815 - JOUBERT SYNDROME 18; JBTS18
Cytogenetic locations: 10q24.1
OMIM: 614815

357. #615286 - MENTAL RETARDATION, AUTOSOMAL RECESSIVE 36; MRT36
Cytogenetic locations: 19p13.3
OMIM: 615286

358. #607417 - MENTAL RETARDATION, AUTOSOMAL RECESSIVE 2; MRT2
Cytogenetic locations: 3p26.2
OMIM: 607417

359. #239510 - HYPERPROLINEMIA, TYPE II; HYRPRO2
Cytogenetic locations: 1p36.13
OMIM: 239510

360. #615817 - MENTAL RETARDATION, AUTOSOMAL RECESSIVE 43; MRT43

OMIM: 615817

361. #611936 - CHROMOSOME 3q29 DUPLICATION SYNDROME
Cytogenetic locations: 3q29
OMIM: 611936

362. #615829 - XIA-GIBBS SYNDROME

OMIM: 615829

363. #613987 - DYSKERATOSIS CONGENITA, AUTOSOMAL RECESSIVE, 2; DKCB2
Cytogenetic locations: 5q35.3
OMIM: 613987

364. #300915 - MICROPHTHALMIA, SYNDROMIC 13; MCOPS13
Cytogenetic locations: Chr.X
OMIM: 300915

365. #304100 - CORPUS CALLOSUM, PARTIAL AGENESIS OF, X-LINKED
Cytogenetic locations: Xq28
OMIM: 304100

366. #615597 - CONGENITAL DISORDER OF GLYCOSYLATION, TYPE Ix; CDG1X
Cytogenetic locations: 3p23
OMIM: 615597

367. #607906 - CONGENITAL DISORDER OF GLYCOSYLATION, TYPE Ii; CDG1I
Cytogenetic locations: 9q22.33
OMIM: 607906

368. #300423 - MENTAL RETARDATION, X-LINKED, SYNDROMIC, HEDERA TYPE; MRXSH
Cytogenetic locations: Xp11.4
OMIM: 300423

369. #615990 - BARDET-BIEDL SYNDROME 13; BBS13

OMIM: 615990

370. #616116 - MENTAL RETARDATION, AUTOSOMAL RECESSIVE 46; MRT46

OMIM: 616116

371. #615596 - CONGENITAL DISORDER OF GLYCOSYLATION, TYPE Iw; CDG1W
Cytogenetic locations: 11q24.2
OMIM: 615596

372. #614651 - COENZYME Q10 DEFICIENCY, PRIMARY, 2; COQ10D2
Cytogenetic locations: 10p12.1
OMIM: 614651

373. #188025 - THROMBOCYTOPENIA, PARIS-TROUSSEAU TYPE; TCPT
Cytogenetic locations: 11q23
OMIM: 188025

374. #616402 - MICROCEPHALY 14, PRIMARY, AUTOSOMAL RECESSIVE; MCPH14

OMIM: 616402

375. #614067 - SPASTIC PARAPLEGIA 52, AUTOSOMAL RECESSIVE; SPG52
Cytogenetic locations: 14q12
OMIM: 614067

376. #300863 - CHONDRODYSPLASIA WITH PLATYSPONDYLY, DISTINCTIVE BRACHYDACTYLY, HYDROCEPHALY, AND MICROPHTHALMIA
Cytogenetic locations: Xp11.23
OMIM: 300863

377. #300534 - MENTAL RETARDATION, X-LINKED, SYNDROMIC, CLAES-JENSEN TYPE; MRXSCJ
Cytogenetic locations: Xp11.22
OMIM: 300534

378. #614023 - PHOSPHOSERINE PHOSPHATASE DEFICIENCY; PSPHD
Cytogenetic locations: 7p11.2
OMIM: 614023

379. #604278 - RENAL TUBULAR ACIDOSIS, PROXIMAL, WITH OCULAR ABNORMALITIES AND MENTAL RETARDATION
Cytogenetic locations: 4q13.3
OMIM: 604278

380. #300436 - MENTAL RETARDATION, X-LINKED 46; MRX46
Cytogenetic locations: Xq26.3
OMIM: 300436

381. #610156 - MENTAL RETARDATION, TRUNCAL OBESITY, RETINAL DYSTROPHY, AND MICROPENIS SYNDROME; MORMS
Cytogenetic locations: 9q34.3
OMIM: 610156

382. #300472 - CORPUS CALLOSUM, AGENESIS OF, WITH MENTAL RETARDATION, OCULAR COLOBOMA, AND MICROGNATHIA
Cytogenetic locations: Xq13.1
OMIM: 300472

383. #611092 - MENTAL RETARDATION, AUTOSOMAL RECESSIVE 6; MRT6
Cytogenetic locations: 6q16.3
OMIM: 611092

384. #615268 - CEREBELLAR ATAXIA, MENTAL RETARDATION, AND DYSEQUILIBRIUM SYNDROME 4; CAMRQ4
Cytogenetic locations: 13q12.13
OMIM: 615268

385. #274900 - THYROID DYSHORMONOGENESIS 5; TDH5
Cytogenetic locations: 15q21.1
OMIM: 274900

386. #615328 - SHAHEEN SYNDROME; SHNS
Cytogenetic locations: 13q14.11
OMIM: 615328

387. #614673 - MICROCEPHALY 8, PRIMARY, AUTOSOMAL RECESSIVE; MCPH8
Cytogenetic locations: 4q12
OMIM: 614673

388. #300558 - MENTAL RETARDATION, X-LINKED 30; MRX30
Cytogenetic locations: Xq23
OMIM: 300558

389. #613671 - MENTAL RETARDATION, ANTERIOR MAXILLARY PROTRUSION, AND STRABISMUS; MRAMS
Cytogenetic locations: 6q21
OMIM: 613671

390. #300578 - CHROMOSOME Xp11.3 DELETION SYNDROME
Cytogenetic locations: Xp11.3
OMIM: 300578

391. #615284 - CHARCOT-MARIE-TOOTH DISEASE, TYPE 4B3; CMT4B3
Cytogenetic locations: 22q13.33
OMIM: 615284

392. #300486 - MENTAL RETARDATION, X-LINKED, WITH CEREBELLAR HYPOPLASIA AND DISTINCTIVE FACIAL APPEARANCE
Cytogenetic locations: Xq12
OMIM: 300486

393. #300850 - MENTAL RETARDATION, X-LINKED 90; MRX90
Cytogenetic locations: Xq13.1
OMIM: 300850

394. #616269 - MENTAL RETARDATION, AUTOSOMAL RECESSIVE 48; MRT48

OMIM: 616269

395. #615350 - MUSCULAR DYSTROPHY-DYSTROGLYCANOPATHY (CONGENITAL WITH BRAIN AND EYE ANOMALIES), TYPE A, 14; MDDGA14
Cytogenetic locations: 3p21.31
OMIM: 615350

396. #240800 - HYPOGLYCEMIA, LEUCINE-INDUCED; LIH
Cytogenetic locations: 11p15.1
OMIM: 240800

397. #214110 - PEROXISOME BIOGENESIS DISORDER 2A (ZELLWEGER); PBD2A
PEROXISOME BIOGENESIS DISORDER, COMPLEMENTATION GROUP 2, INCLUDED; CG2, INCLUDEDCytogenetic locations: 12p13.31
OMIM: 214110

398. #615006 - EPILEPTIC ENCEPHALOPATHY, EARLY INFANTILE, 15; EIEE15
Cytogenetic locations: 1p34.1
OMIM: 615006

399. #615637 - MENTAL RETARDATION, AUTOSOMAL RECESSIVE 41; MRT41
Cytogenetic locations: 19q13.32
OMIM: 615637

400. #615159 - MITOCHONDRIAL COMPLEX III DEFICIENCY, NUCLEAR TYPE 4; MC3DN4
Cytogenetic locations: 5q31.1
OMIM: 615159


401. #300919 - MENTAL RETARDATION, X-LINKED 99; MRX99
Cytogenetic locations: Xq28
OMIM: 300919

402. #280000 - COLOBOMA, CONGENITAL HEART DISEASE, ICHTHYOSIFORM DERMATOSIS, MENTAL RETARDATION, AND EAR ANOMALIES SYNDROME; CHIME
Cytogenetic locations: 17p11.2
OMIM: 280000

403. #605259 - SPINOCEREBELLAR ATAXIA 13; SCA13
Cytogenetic locations: 19q13.33
OMIM: 605259

404. #608393 - MICROCEPHALY 6, PRIMARY, AUTOSOMAL RECESSIVE; MCPH6
Cytogenetic locations: 13q12.12
OMIM: 608393

405. #612713 - KAHRIZI SYNDROME; KHRZ
Cytogenetic locations: 4q12
OMIM: 612713

406. #615705 - SPINOCEREBELLAR ATAXIA, AUTOSOMAL RECESSIVE 15; SCAR15
Cytogenetic locations: 3q29
OMIM: 615705

407. #276880 - UROCANASE DEFICIENCY; UROCD
Cytogenetic locations: 3q21.3
OMIM: 276880

408. #608443 - MENTAL RETARDATION, AUTOSOMAL RECESSIVE 3; MRT3
Cytogenetic locations: 19p13.12
OMIM: 608443

409. #613151 - MUSCULAR DYSTROPHY-DYSTROGLYCANOPATHY (CONGENITAL WITH MENTAL RETARDATION), TYPE B, 3; MDDGB3
Cytogenetic locations: 1p34.1
OMIM: 613151

410. #614464 - JOUBERT SYNDROME 15; JBTS15
JOUBERT SYNDROME 9/15, DIGENIC, INCLUDEDCytogenetic locations: 7q32.2
OMIM: 614464

411. #300496 - AUTISM, SUSCEPTIBILITY TO, X-LINKED 3; AUTSX3
Cytogenetic locations: Xq28
OMIM: 300496

412. #300425 - AUTISM, SUSCEPTIBILITY TO, X-LINKED 1; AUTSX1
Cytogenetic locations: Xq13.1
OMIM: 300425

413. #615703 - MORBID OBESITY AND SPERMATOGENIC FAILURE; MOSPGF
Cytogenetic locations: 3q29
OMIM: 615703

414. #616078 - MENTAL RETARDATION, AUTOSOMAL DOMINANT 29; MRD29

OMIM: 616078

415. #615851 - PONTOCEREBELLAR HYPOPLASIA, TYPE 2E; PCH2E

OMIM: 615851

416. #245348 - PYRUVATE DEHYDROGENASE E2 DEFICIENCY; PDHDD
Cytogenetic locations: 11q23.1
OMIM: 245348

417. #613068 - NEURODEGENERATION DUE TO CEREBRAL FOLATE TRANSPORT DEFICIENCY
Cytogenetic locations: 11q13.4
OMIM: 613068

418. #615541 - MENTAL RETARDATION, AUTOSOMAL RECESSIVE 39; MRT39
Cytogenetic locations: 8p12
OMIM: 615541

419. #614833 - POLYMICROGYRIA WITH SEIZURES; PMGYS
Cytogenetic locations: 18q22.2
OMIM: 614833

420. #613818 - MUSCULAR DYSTROPHY-DYSTROGLYCANOPATHY (LIMB-GIRDLE), TYPE C, 9; MDDGC9
Cytogenetic locations: 3p21.31
OMIM: 613818

421. #300220 - MENTAL RETARDATION, X-LINKED, SYNDROMIC 10; MRXS10
Cytogenetic locations: Xp11.22
OMIM: 300220

422. #613090 - BARTTER SYNDROME, TYPE 4B
Cytogenetic locations: 1pter-p36.13, 1p36.13
OMIM: 613090

423. #613926 - MEGALENCEPHALIC LEUKOENCEPHALOPATHY WITH SUBCORTICAL CYSTS 2B, REMITTING, WITH OR WITHOUT MENTAL RETARDATION; MLC2B
Cytogenetic locations: 11q24.2
OMIM: 613926

424. #614839 - HYPOGONADOTROPIC HYPOGONADISM 10 WITH OR WITHOUT ANOSMIA; HH10
Cytogenetic locations: 12q13.3
OMIM: 614839

425. #613925 - MEGALENCEPHALIC LEUKOENCEPHALOPATHY WITH SUBCORTICAL CYSTS 2A; MLC2A
Cytogenetic locations: 11q24.2
OMIM: 613925

426. #612936 - SPASTIC PARAPLEGIA 50, AUTOSOMAL RECESSIVE; SPG50
Cytogenetic locations: 7q22.1
OMIM: 612936

427. #615352 - MUSCULAR DYSTROPHY-DYSTROGLYCANOPATHY (LIMB-GIRDLE), TYPE C, 14; MDDGC14
Cytogenetic locations: 3p21.31
OMIM: 615352

428. #177980 - PTERYGIA, MENTAL RETARDATION, AND DISTINCTIVE CRANIOFACIAL FEATURES

OMIM: 177980

429. #613804 - MEIER-GORLIN SYNDROME 4; MGORS4
Cytogenetic locations: 16q24.3
OMIM: 613804

430. #615281 - HYPOMYELINATION WITH BRAINSTEM AND SPINAL CORD INVOLVEMENT AND LEG SPASTICITY; HBSL
Cytogenetic locations: 2q21.3
OMIM: 615281

431. #300659 - MENTAL RETARDATION, X-LINKED 93; MRX93
Cytogenetic locations: Xq21.1
OMIM: 300659

432. #300676 - MENTAL RETARDATION, X-LINKED, SYNDROMIC 14; MRXS14
Cytogenetic locations: Xq24
OMIM: 300676

433. #236800 - HYDROXYKYNURENINURIA

OMIM: 236800

434. #612233 - LEUKODYSTROPHY, HYPOMYELINATING, 4; HLD4
Cytogenetic locations: 2q33.1
OMIM: 612233

435. #615599 - MENTAL RETARDATION, AUTOSOMAL RECESSIVE 40; MRT40
Cytogenetic locations: 8q24.12
OMIM: 615599

436. #614202 - MENTAL RETARDATION, AUTOSOMAL RECESSIVE 15; MRT15
Cytogenetic locations: 9q34.3
OMIM: 614202

437. #222730 - DICARBOXYLIC AMINOACIDURIA; DCBXA

OMIM: 222730

438. #300912 - MENTAL RETARDATION, X-LINKED 98; MRX98
Cytogenetic locations: Xq13.3
OMIM: 300912

439. #613227 - CEREBELLAR ATAXIA, MENTAL RETARDATION, AND DYSEQUILIBRIUM SYNDROME 3; CAMRQ3
Cytogenetic locations: 8q12.1
OMIM: 613227

440. #608688 - AICAR TRANSFORMYLASE/IMP CYCLOHYDROLASE DEFICIENCY
Cytogenetic locations: 2q35
OMIM: 608688

441. #615553 - ARTHROGRYPOSIS, MENTAL RETARDATION, AND SEIZURES; AMRS
Cytogenetic locations: 1p21.2
OMIM: 615553

442. #602541 - MUSCULAR DYSTROPHY, CONGENITAL, MEGACONIAL TYPE; MDCMC
Cytogenetic locations: 22q13.33
OMIM: 602541

443. #603513 - CEREBRAL PALSY, SPASTIC QUADRIPLEGIC, 1; CPSQ1
Cytogenetic locations: 2q31.1
OMIM: 603513

444. #615524 - MICROPHTHALMIA, SYNDROMIC 12; MCOPS12
Cytogenetic locations: 3p24.2
OMIM: 615524

445. #615663 - WARBURG MICRO SYNDROME 4; WARBM4
Cytogenetic locations: 20p13
OMIM: 615663

446. #251255 - JAWAD SYNDROME; JWDS
Cytogenetic locations: 18q11.2
OMIM: 251255

447. #249500 - MENTAL RETARDATION, AUTOSOMAL RECESSIVE 1; MRT1
Cytogenetic locations: 4q26
OMIM: 249500

448. #613162 - SPASTIC PARAPLEGIA 45, AUTOSOMAL RECESSIVE; SPG45
Cytogenetic locations: 1pter-p36.13, 10q24.32-q24.33
OMIM: 613162

449. #300495 - AUTISM, SUSCEPTIBILITY TO, X-LINKED 2; AUTSX2
MENTAL RETARDATION, X-LINKED, INCLUDEDCytogenetic locations: Xp22.32-p22.31
OMIM: 300495

450. #120433 - COLOBOMA, OCULAR, WITH OR WITHOUT HEARING IMPAIRMENT, CLEFT LIP/PALATE, AND/OR MENTAL RETARDATION; COB1
Cytogenetic locations: 11q22.1-q22.2
OMIM: 120433


451. #615528 - PARKINSON DISEASE 19, JUVENILE-ONSET; PARK19
Cytogenetic locations: 1p31.3
OMIM: 615528

452. #604321 - MICROCEPHALY 4, PRIMARY, AUTOSOMAL RECESSIVE; MCPH4
Cytogenetic locations: 15q15.1
OMIM: 604321

453. #274800 - THYROID DYSHORMONOGENESIS 4; TDH4
Cytogenetic locations: 6q25.1
OMIM: 274800

454. #608097 - PERIVENTRICULAR HETEROTOPIA WITH MICROCEPHALY, AUTOSOMAL RECESSIVE; ARPHM
Cytogenetic locations: 20q13.13
OMIM: 608097

455. #616418 - HYPOMAGNESEMIA, SEIZURES, AND MENTAL RETARDATION; HOMGSMR

OMIM: 616418

456. #614066 - SPASTIC PARAPLEGIA 47, AUTOSOMAL RECESSIVE; SPG47
Cytogenetic locations: 1p13.2
OMIM: 614066

457. #612447 - SKELETAL DEFECTS, GENITAL HYPOPLASIA, AND MENTAL RETARDATION
Cytogenetic locations: 11q23.2
OMIM: 612447

458. #300831 - CK SYNDROME
Cytogenetic locations: Xq28
OMIM: 300831

459. #300869 - CHROMOSOME Xq27.3-q28 DUPLICATION SYNDROME
Cytogenetic locations: Xq27.3-q28
OMIM: 300869

460. #615516 - MENTAL RETARDATION, AUTOSOMAL RECESSIVE 38; MRT38
Cytogenetic locations: 15q13.1
OMIM: 615516

461. #614325 - PITT-HOPKINS-LIKE SYNDROME 2; PTHSL2
Cytogenetic locations: 2p16.3
OMIM: 614325

462. #166780 - OTOFACIOCERVICAL SYNDROME 1; OFC1
Cytogenetic locations: 8q13.3
OMIM: 166780

463. #616140 - LEUKODYSTROPHY, HYPOMYELINATING, 9; HLD9

OMIM: 616140

464. #600901 - FANCONI ANEMIA, COMPLEMENTATION GROUP E; FANCE
Cytogenetic locations: 6p21.31
OMIM: 600901

465. #615351 - MUSCULAR DYSTROPHY-DYSTROGLYCANOPATHY (CONGENITAL WITH MENTAL RETARDATION), TYPE B, 14; MDDGB14
Cytogenetic locations: 3p21.31
OMIM: 615351

466. #610188 - JOUBERT SYNDROME 5; JBTS5
Cytogenetic locations: 12q21.32
OMIM: 610188

467. #609528 - CEREBRAL DYSGENESIS, NEUROPATHY, ICHTHYOSIS, AND PALMOPLANTAR KERATODERMA SYNDROME
Cytogenetic locations: 22q11.21
OMIM: 609528

468. #613398 - WARSAW BREAKAGE SYNDROME; WABS
Cytogenetic locations: 12p11.21
OMIM: 613398

469. #614322 - SPINOCEREBELLAR ATAXIA, AUTOSOMAL RECESSIVE 12; SCAR12
Cytogenetic locations: 1pter-p36.13, 16q21-q23
OMIM: 614322

470. #609975 - HYPERINSULINEMIC HYPOGLYCEMIA, FAMILIAL, 4; HHF4
Cytogenetic locations: 4q25
OMIM: 609975

471. #242600 - IMINOGLYCINURIA
Cytogenetic locations: 5p15.33, 1pter-p36.13, 3p21.31
OMIM: 242600

472. #613159 - NEPHRONOPHTHISIS-LIKE NEPHROPATHY 1; NPHPL1
Cytogenetic locations: 22q13.2
OMIM: 613159

473. #117650 - CEREBROCOSTOMANDIBULAR SYNDROME; CCMS

OMIM: 117650

474. #616222 - TEMPLE SYNDROME

OMIM: 616222

475. #609313 - MENTAL RETARDATION, ENTEROPATHY, DEAFNESS, PERIPHERAL NEUROPATHY, ICHTHYOSIS, AND KERATODERMA; MEDNIK
Cytogenetic locations: 7q22.1
OMIM: 609313

476. #309585 - WILSON-TURNER X-LINKED MENTAL RETARDATION SYNDROME; WTS
Cytogenetic locations: Xq13.1
OMIM: 309585

477. #220500 - DEAFNESS, ONYCHODYSTROPHY, OSTEODYSTROPHY, MENTAL RETARDATION, AND SEIZURES SYNDROME; DOORS
Cytogenetic locations: 16p13.3
OMIM: 220500

478. #613470 - HEMOLYTIC ANEMIA, NONSPHEROCYTIC, DUE TO GLUCOSE PHOSPHATE ISOMERASE DEFICIENCY
Cytogenetic locations: 19q13.11
OMIM: 613470

479. #612285 - JOUBERT SYNDROME 9; JBTS9
JOUBERT SYNDROME 9/15, DIGENIC, INCLUDEDCytogenetic locations: 4p15.32
OMIM: 612285

480. #611881 - GLYCOGEN STORAGE DISEASE XII; GSD12
Cytogenetic locations: 16p11.2
OMIM: 611881

481. #612379 - CONGENITAL DISORDER OF GLYCOSYLATION, TYPE Iq; CDG1Q
Cytogenetic locations: 4q12
OMIM: 612379

482. #614831 - SPINOCEREBELLAR ATAXIA, AUTOSOMAL RECESSIVE 13; SCAR13
Cytogenetic locations: 6q24.3
OMIM: 614831

483. #598500 - WOLFRAM SYNDROME, MITOCHONDRIAL FORM

OMIM: 598500

484. #300209 - SIMPSON-GOLABI-BEHMEL SYNDROME, TYPE 2
Cytogenetic locations: Xp22.2
OMIM: 300209

485. #616154 - PEROXISOMAL FATTY ACYL-CoA REDUCTASE 1 DISORDER; PFCRD

OMIM: 616154

486. #613174 - CHROMOSOME 5p13 DUPLICATION SYNDROME
Cytogenetic locations: 5p13
OMIM: 613174

487. #613811 - PONTOCEREBELLAR HYPOPLASIA, TYPE 2D; PCH2D
Cytogenetic locations: 4p15.2
OMIM: 613811

488. #614961 - PONTOCEREBELLAR HYPOPLASIA, TYPE 8; PCH8
Cytogenetic locations: 16q24.3
OMIM: 614961

489. #300607 - EPILEPTIC ENCEPHALOPATHY, EARLY INFANTILE, 8; EIEE8
Cytogenetic locations: Xq11.1-q11.2
OMIM: 300607

490. #602032 - ECTODERMAL DYSPLASIA 4, HAIR/NAIL TYPE; ECTD4
Cytogenetic locations: 12q13.13
OMIM: 602032

491. #609152 - HYPERTHYROIDISM, NONAUTOIMMUNE
Cytogenetic locations: 14q31.1
OMIM: 609152

492. #608328 - WEILL-MARCHESANI SYNDROME 2; WMS2
Cytogenetic locations: 15q21.1
OMIM: 608328

493. #300801 - CHROMOSOME Xp11.23-p11.22 DUPLICATION SYNDROME
Cytogenetic locations: Xp11.23-p11.22
OMIM: 300801

494. #614326 - FEINGOLD SYNDROME 2; FGLDS2
Cytogenetic locations: 13q31.3
OMIM: 614326

495. #255995 - NATIVE AMERICAN MYOPATHY; NAM
Cytogenetic locations: 12q13.3
OMIM: 255995

496. #613744 - SPASTIC PARAPLEGIA 51, AUTOSOMAL RECESSIVE; SPG51
Cytogenetic locations: 15q21.2
OMIM: 613744

497. #103050 - ADENYLOSUCCINASE DEFICIENCY
Cytogenetic locations: 22q13.1
OMIM: 103050

498. #609195 - SPASTIC PARAPLEGIA 26, AUTOSOMAL RECESSIVE; SPG26
Cytogenetic locations: 1pter-p36.13, 12p11.1-q14
OMIM: 609195

499. #245800 - LAURENCE-MOON SYNDROME; LNMS

OMIM: 245800

500. #614039 - CORTICAL DYSPLASIA, COMPLEX, WITH OTHER BRAIN MALFORMATIONS 1; CDCBM1
Cytogenetic locations: 16q24.3
OMIM: 614039


501. #616171 - MICROCEPHALY AND CHORIORETINOPATHY, AUTOSOMAL RECESSIVE, 2; MCCRP2

OMIM: 616171

502. #614559 - INFANTILE CEREBELLAR-RETINAL DEGENERATION; ICRD
Cytogenetic locations: 22q13.2
OMIM: 614559

503. #613477 - EPILEPTIC ENCEPHALOPATHY, EARLY INFANTILE, 5; EIEE5
Cytogenetic locations: 9q34.11
OMIM: 613477

504. #607721 - NOONAN SYNDROME-LIKE DISORDER WITH LOOSE ANAGEN HAIR; NSLH
Cytogenetic locations: 10q25.2
OMIM: 607721

505. #613150 - MUSCULAR DYSTROPHY-DYSTROGLYCANOPATHY (CONGENITAL WITH BRAIN AND EYE ANOMALIES), TYPE A, 2; MDDGA2
Cytogenetic locations: 14q24.3
OMIM: 613150

506. #615982 - BARDET-BIEDL SYNDROME 4; BBS4

OMIM: 615982

507. #261630 - HYPERPHENYLALANINEMIA, BH4-DEFICIENT, C; HPABH4C
Cytogenetic locations: 4p15.32
OMIM: 261630

508. #104290 - ALTERNATING HEMIPLEGIA OF CHILDHOOD 1; AHC1
Cytogenetic locations: 1q23.2
OMIM: 104290

509. #605231 - BARDET-BIEDL SYNDROME 6; BBS6

OMIM: 605231

510. #615369 - EPILEPTIC ENCEPHALOPATHY, CHILDHOOD-ONSET; EEOC
Cytogenetic locations: 15q26.1
OMIM: 615369

511. #612079 - ALOPECIA, NEUROLOGIC DEFECTS, AND ENDOCRINOPATHY SYNDROME; ANES
Cytogenetic locations: 7q32.1
OMIM: 612079

512. #276710 - TYROSINEMIA, TYPE III; TYRSN3
Cytogenetic locations: 12q24.31
OMIM: 276710

513. #613161 - BETA-UREIDOPROPIONASE DEFICIENCY
Cytogenetic locations: 22q11.23
OMIM: 613161

514. #609307 - SPINOCEREBELLAR ATAXIA 27; SCA27
Cytogenetic locations: 13q33.1
OMIM: 609307

515. #615084 - MITOCHONDRIAL DNA DEPLETION SYNDROME 11; MTDPS11
Cytogenetic locations: 20p11.23
OMIM: 615084

516. #141750 - ALPHA-THALASSEMIA/MENTAL RETARDATION SYNDROME, CHROMOSOME 16-RELATED
Cytogenetic locations: 16pter-p13.3
OMIM: 141750

517. #274400 - THYROID DYSHORMONOGENESIS 1; TDH1
Cytogenetic locations: 19p13.11
OMIM: 274400

518. #610003 - CEROID LIPOFUSCINOSIS, NEURONAL, 8, NORTHERN EPILEPSY VARIANT
Cytogenetic locations: 8p23.3
OMIM: 610003

519. #301900 - BORJESON-FORSSMAN-LEHMANN SYNDROME; BFLS
Cytogenetic locations: Xq26.2
OMIM: 301900

520. #602485 - HYPERINSULINEMIC HYPOGLYCEMIA, FAMILIAL, 3; HHF3
Cytogenetic locations: 7p13
OMIM: 602485

521. #607095 - ANAUXETIC DYSPLASIA
Cytogenetic locations: 9p13.3
OMIM: 607095

522. #607330 - LATHOSTEROLOSIS
Cytogenetic locations: 11q23.3
OMIM: 607330

523. #610031 - POLYMICROGYRIA, SYMMETRIC OR ASYMMETRIC; PMGYSA
Cytogenetic locations: 6p25.2
OMIM: 610031

524. #262000 - BJORNSTAD SYNDROME; BJS
Cytogenetic locations: 2q35
OMIM: 262000

525. #311510 - WAISMAN SYNDROME; WSMN
Cytogenetic locations: Xq28
OMIM: 311510

526. #251270 - MICROCEPHALY AND CHORIORETINOPATHY, AUTOSOMAL RECESSIVE, 1; MCCRP1
Cytogenetic locations: 22q13.33
OMIM: 251270

527. #300055 - MENTAL RETARDATION, X-LINKED, SYNDROMIC 13; MRXS13
MENTAL RETARDATION, X-LINKED 79; MRX79Cytogenetic locations: Xq28
OMIM: 300055

528. #614222 - WARBURG MICRO SYNDROME 3; WARBM3
Cytogenetic locations: 10p12.1
OMIM: 614222

529. #601088 - AYME-GRIPP SYNDROME; AYGRP

OMIM: 601088

530. #300860 - MENTAL RETARDATION, X-LINKED, SYNDROMIC, NASCIMENTO TYPE; MRXSN
Cytogenetic locations: Xq24
OMIM: 300860

531. #612075 - MITOCHONDRIAL DNA DEPLETION SYNDROME 8A (ENCEPHALOMYOPATHIC TYPE WITH RENAL TUBULOPATHY); MTDPS8A
MITOCHONDRIAL DNA DEPLETION SYNDROME 8B (MNGIE TYPE), INCLUDED; MTDPS8B, INCLUDEDCytogenetic locations: 8q22.3
OMIM: 612075

532. #275100 - HYPOTHYROIDISM, CONGENITAL, NONGOITROUS, 4; CHNG4
THYROTROPIN, BIOLOGICALLY INACTIVE, INCLUDEDCytogenetic locations: 1p13.2
OMIM: 275100

533. #614098 - KEPPEN-LUBINSKY SYNDROME; KPLBS

OMIM: 614098

534. #613154 - MUSCULAR DYSTROPHY-DYSTROGLYCANOPATHY (CONGENITAL WITH BRAIN AND EYE ANOMALIES), TYPE A, 6; MDDGA6
Cytogenetic locations: 22q12.3
OMIM: 613154

535. #613026 - CHROMOSOME 19q13.11 DELETION SYNDROME
Cytogenetic locations: 19q13.11
OMIM: 613026

536. #271930 - STRIATONIGRAL DEGENERATION, INFANTILE; SNDI
Cytogenetic locations: 19q13.33
OMIM: 271930

537. #614069 - IMMUNODEFICIENCY-CENTROMERIC INSTABILITY-FACIAL ANOMALIES SYNDROME 2; ICF2
Cytogenetic locations: 6q21
OMIM: 614069

538. #611091 - MENTAL RETARDATION, AUTOSOMAL RECESSIVE 5; MRT5
Cytogenetic locations: 5p15.31
OMIM: 611091

539. #303350 - MASA SYNDROME
Cytogenetic locations: Xq28
OMIM: 303350

540. #612462 - PSEUDOHYPOPARATHYROIDISM, TYPE IC; PHP1C
Cytogenetic locations: 20q13.32
OMIM: 612462

541. #614424 - JOUBERT SYNDROME 14; JBTS14
Cytogenetic locations: 2q33.1
OMIM: 614424

542. #265050 - 3MC SYNDROME 2; 3MC2
Cytogenetic locations: 2p25.3
OMIM: 265050

543. #613402 - MICROCEPHALY, SEIZURES, AND DEVELOPMENTAL DELAY; MCSZ
Cytogenetic locations: 19q13.33
OMIM: 613402

544. #219500 - CYSTATHIONINURIA
Cytogenetic locations: 1p31.1
OMIM: 219500

545. #610185 - CEREBELLAR ATAXIA, MENTAL RETARDATION, AND DYSEQUILIBRIUM SYNDROME 2; CAMRQ2
Cytogenetic locations: 17p13.3
OMIM: 610185

546. #300953 - TRICHOTHIODYSTROPHY 5, NONPHOTOSENSITIVE; TTD5

OMIM: 300953

547. #203750 - ALPHA-METHYLACETOACETIC ACIDURIA
Cytogenetic locations: 11q22.3
OMIM: 203750

548. #614526 - CHROMOSOME 17q12 DUPLICATION SYNDROME
Cytogenetic locations: 17q12
OMIM: 614526

549. #612016 - COENZYME Q10 DEFICIENCY, PRIMARY, 4; COQ10D4
Cytogenetic locations: 1q42.13
OMIM: 612016

550. #244450 - KAUFMAN OCULOCEREBROFACIAL SYNDROME; KOS

OMIM: 244450


551. #204750 - 2-@AMINOADIPIC 2-OXOADIPIC ACIDURIA; AMOXAD
Cytogenetic locations: 10p14
OMIM: 204750

552. #616113 - POLYENDOCRINE-POLYNEUROPATHY SYNDROME; PEPNS

OMIM: 616113

553. #610651 - XERODERMA PIGMENTOSUM, COMPLEMENTATION GROUP B; XPB
XERODERMA PIGMENTOSUM B/COCKAYNE SYNDROME, INCLUDEDCytogenetic locations: 2q14.3
OMIM: 610651

554. #616455 - ZIMMERMANN-LABAND SYNDROME 2; ZLS2

OMIM: 616455

555. #607596 - PONTOCEREBELLAR HYPOPLASIA, TYPE 1A; PCH1A
Cytogenetic locations: 14q32.2
OMIM: 607596

556. #615033 - SPASTIC PARAPLEGIA 54, AUTOSOMAL RECESSIVE; SPG54
Cytogenetic locations: 8p11.23
OMIM: 615033

557. #307000 - HYDROCEPHALUS DUE TO CONGENITAL STENOSIS OF AQUEDUCT OF SYLVIUS; HSAS
HYDROCEPHALUS, X-LINKED, WITH CONGENITAL IDIOPATHIC INTESTINAL PSEUDOOBSTRUCTION, INCLUDEDCytogenetic locations: Xq28
OMIM: 307000

558. #600462 - MYOPATHY, LACTIC ACIDOSIS, AND SIDEROBLASTIC ANEMIA 1; MLASA1
Cytogenetic locations: 12q24.33
OMIM: 600462

559. #275630 - CHANARIN-DORFMAN SYNDROME; CDS
Cytogenetic locations: 3p21.33
OMIM: 275630

560. #259770 - OSTEOPOROSIS-PSEUDOGLIOMA SYNDROME; OPPG
Cytogenetic locations: 11q13.2
OMIM: 259770

561. #615777 - DESBUQUOIS DYSPLASIA 2; DBQD2
Cytogenetic locations: 16p12.3
OMIM: 615777

562. #236600 - HYDROCEPHALUS, NONSYNDROMIC, AUTOSOMAL RECESSIVE 1; HYC1
Cytogenetic locations: 14q32.11
OMIM: 236600

563. #227646 - FANCONI ANEMIA, COMPLEMENTATION GROUP D2; FANCD2
Cytogenetic locations: 3p25.3
OMIM: 227646

564. #253280 - MUSCULAR DYSTROPHY-DYSTROGLYCANOPATHY (CONGENITAL WITH BRAIN AND EYE ANOMALIES), TYPE A, 3; MDDGA3
Cytogenetic locations: 1p34.1
OMIM: 253280

565. #300475 - DEAFNESS, DYSTONIA, AND CEREBRAL HYPOMYELINATION; DDCH
CONTIGUOUS ABCD1/DXS1375E DELETION SYNDROME, INCLUDED; CADDS, INCLUDEDCytogenetic locations: Xq28
OMIM: 300475

566. #613153 - MUSCULAR DYSTROPHY-DYSTROGLYCANOPATHY (CONGENITAL WITH BRAIN AND EYE ANOMALIES), TYPE A, 5; MDDGA5
Cytogenetic locations: 19q13.32
OMIM: 613153

567. #612621 - MENTAL RETARDATION, AUTOSOMAL DOMINANT 5; MRD5
Cytogenetic locations: 6p21.32
OMIM: 612621

568. #309530 - MENTAL RETARDATION, X-LINKED 1; MRX1
MENTAL RETARDATION, X-LINKED 18, INCLUDED; MRX18, INCLUDEDCytogenetic locations: Xp11.22
OMIM: 309530

569. #309580 - MENTAL RETARDATION-HYPOTONIC FACIES SYNDROME, X-LINKED, 1; MRXHF1
Cytogenetic locations: Xq21.1
OMIM: 309580

570. #222748 - DIHYDROPYRIMIDINASE DEFICIENCY; DPYSD
Cytogenetic locations: 8q22.3
OMIM: 222748

571. #220120 - D-GLYCERIC ACIDURIA
Cytogenetic locations: 3p21.1
OMIM: 220120

572. #614019 - LISSENCEPHALY 4; LIS4
Cytogenetic locations: 16p13.11
OMIM: 614019

573. #125800 - DIABETES INSIPIDUS, NEPHROGENIC, AUTOSOMAL
Cytogenetic locations: 12q13.12
OMIM: 125800

574. #257920 - 3MC SYNDROME 1; 3MC1
Cytogenetic locations: 3q27.3
OMIM: 257920

575. #309510 - PARTINGTON X-LINKED MENTAL RETARDATION SYNDROME; PRTS
Cytogenetic locations: Xp21.3
OMIM: 309510

576. #309541 - METHYLMALONIC ACIDEMIA AND HOMOCYSTEINEMIA, cblX TYPE
Cytogenetic locations: Xq28
OMIM: 309541

577. #600513 - EPILEPSY, NOCTURNAL FRONTAL LOBE, 1; ENFL1
Cytogenetic locations: 20q13.33
OMIM: 600513

578. #615630 - SHORT-RIB THORACIC DYSPLASIA 10 WITH OR WITHOUT POLYDACTYLY; SRTD10
Cytogenetic locations: 2p23.3
OMIM: 615630

579. #610127 - CEROID LIPOFUSCINOSIS, NEURONAL, 10; CLN10
NEURONAL CEROID LIPOFUSCINOSIS, CONGENITAL, INCLUDEDCytogenetic locations: 11p15.5
OMIM: 610127

580. #133540 - COCKAYNE SYNDROME B; CSB
Cytogenetic locations: 10q11.23
OMIM: 133540

581. #612780 - SEIZURES, SENSORINEURAL DEAFNESS, ATAXIA, MENTAL RETARDATION, AND ELECTROLYTE IMBALANCE; SESAMES
Cytogenetic locations: 1q23.2
OMIM: 612780

582. #309500 - RENPENNING SYNDROME 1; RENS1
Cytogenetic locations: Xp11.23
OMIM: 309500

583. #607341 - FOCAL CORTICAL DYSPLASIA OF TAYLOR; FCDT
FOCAL CORTICAL DYSPLASIA OF TAYLOR, TYPE IIA, INCLUDEDCytogenetic locations: 9q34.13
OMIM: 607341

584. #612463 - PSEUDOPSEUDOHYPOPARATHYROIDISM; PPHP

OMIM: 612463

585. #616033 - MICROCEPHALY, SHORT STATURE, AND IMPAIRED GLUCOSE METABOLISM; MSSGM

OMIM: 616033

586. #614563 - MENTAL RETARDATION, AUTOSOMAL DOMINANT 13; MRD13
Cytogenetic locations: 14q32.31
OMIM: 614563

587. #241410 - HYPOPARATHYROIDISM-RETARDATION-DYSMORPHISM SYNDROME; HRD
Cytogenetic locations: 1q42.3
OMIM: 241410

588. #611726 - EPILEPSY, PROGRESSIVE MYOCLONIC, 3, WITH OR WITHOUT INTRACELLULAR INCLUSIONS; EPM3
Cytogenetic locations: 7q11.21
OMIM: 611726

589. #609033 - POSTERIOR COLUMN ATAXIA WITH RETINITIS PIGMENTOSA; AXPC1
Cytogenetic locations: 1q32.3
OMIM: 609033

590. #255800 - SCHWARTZ-JAMPEL SYNDROME, TYPE 1; SJS1
Cytogenetic locations: 1p36.12
OMIM: 255800

591. #614739 - 3-@METHYLGLUTACONIC ACIDURIA WITH DEAFNESS, ENCEPHALOPATHY, AND LEIGH-LIKE SYNDROME; MEGDEL
Cytogenetic locations: 6q25.3
OMIM: 614739

592. #613670 - MENTAL RETARDATION WITH LANGUAGE IMPAIRMENT AND WITH OR WITHOUT AUTISTIC FEATURES
Cytogenetic locations: 3p13
OMIM: 613670

593. #300699 - MENTAL RETARDATION, X-LINKED, SYNDROMIC, WU TYPE; MRXSW
Cytogenetic locations: Xq25
OMIM: 300699

594. #235800 - HISTIDINEMIA
Cytogenetic locations: 12q23.1
OMIM: 235800

595. #613156 - MUSCULAR DYSTROPHY-DYSTROGLYCANOPATHY (CONGENITAL WITH MENTAL RETARDATION), TYPE B, 2; MDDGB2
Cytogenetic locations: 14q24.3
OMIM: 613156

596. #602535 - MARSHALL-SMITH SYNDROME; MRSHSS
Cytogenetic locations: 19p13.2
OMIM: 602535

597. #224230 - DYSKERATOSIS CONGENITA, AUTOSOMAL RECESSIVE, 1; DKCB1
Cytogenetic locations: 15q14
OMIM: 224230

598. #601815 - PHOSPHOGLYCERATE DEHYDROGENASE DEFICIENCY; PHGDHD
Cytogenetic locations: 1p12
OMIM: 601815

599. #613884 - CHROMOSOME 13q14 DELETION SYNDROME
Cytogenetic locations: 13q14
OMIM: 613884

600. #606612 - MUSCULAR DYSTROPHY-DYSTROGLYCANOPATHY (CONGENITAL WITH OR WITHOUT MENTAL RETARDATION), TYPE B, 5; MDDGB5
Cytogenetic locations: 19q13.32
OMIM: 606612


601. #608629 - JOUBERT SYNDROME 3; JBTS3
Cytogenetic locations: 6q23.3
OMIM: 608629

602. #612513 - CHROMOSOME 2p16.1-p15 DELETION SYNDROME
Cytogenetic locations: 2p16.1-p15
OMIM: 612513

603. #603671 - ACROMELIC FRONTONASAL DYSOSTOSIS; AFND

OMIM: 603671

604. #255200 - MYOPATHY, CENTRONUCLEAR, 2; CNM2
Cytogenetic locations: 2q14.3
OMIM: 255200

605. #609460 - GOLDBERG-SHPRINTZEN SYNDROME; GOSHS
Cytogenetic locations: 10q22.1
OMIM: 609460

606. #266130 - GLUTATHIONE SYNTHETASE DEFICIENCY; GSSD
Cytogenetic locations: 20q11.22
OMIM: 266130

607. #301835 - ARTS SYNDROME; ARTS
Cytogenetic locations: Xq22.3
OMIM: 301835

608. #275400 - OLIVER-MCFARLANE SYNDROME; OMCS

OMIM: 275400

609. #613684 - RUBINSTEIN-TAYBI SYNDROME 2; RSTS2
Cytogenetic locations: 22q13.2
OMIM: 613684

610. #608033 - ENCEPHALOPATHY, ACUTE, INFECTION-INDUCED, SUSCEPTIBILITY TO, 3; IIAE3
Cytogenetic locations: 2q12.3
OMIM: 608033

611. #609425 - CHROMOSOME 3q29 DELETION SYNDROME
Cytogenetic locations: 3q29
OMIM: 609425

612. #277600 - WEILL-MARCHESANI SYNDROME 1; WMS1
Cytogenetic locations: 19p13.2
OMIM: 277600

613. #613604 - CHROMOSOME 16p12.2-p11.2 DELETION SYNDROME, 7.1- TO 8.7-MB
Cytogenetic locations: 16p12.2-p11.2
OMIM: 613604

614. #227645 - FANCONI ANEMIA, COMPLEMENTATION GROUP C; FANCC
Cytogenetic locations: 9q22.32
OMIM: 227645

615. #252940 - MUCOPOLYSACCHARIDOSIS, TYPE IIID; MPS3D
Cytogenetic locations: 12q14.3
OMIM: 252940

616. #601358 - NICOLAIDES-BARAITSER SYNDROME; NCBRS
Cytogenetic locations: 9p24.3
OMIM: 601358

617. #612626 - CHROMOSOME 15q26-qter DELETION SYNDROME
Cytogenetic locations: 15q26-qter
OMIM: 612626

618. #612718 - CEREBRAL CREATINE DEFICIENCY SYNDROME 3; CCDS3
Cytogenetic locations: 15q21.1
OMIM: 612718

619. #305620 - FRONTOMETAPHYSEAL DYSPLASIA; FMD
Cytogenetic locations: Xq28
OMIM: 305620

620. #309583 - MENTAL RETARDATION, X-LINKED, SYNDROMIC, SNYDER-ROBINSON TYPE; MRXSSR
Cytogenetic locations: Xp22.11
OMIM: 309583

621. #266100 - EPILEPSY, PYRIDOXINE-DEPENDENT; EPD
Cytogenetic locations: 5q23.2
OMIM: 266100

622. #231070 - GERODERMA OSTEODYSPLASTICUM; GO
Cytogenetic locations: 1q24.2
OMIM: 231070

623. #611603 - LISSENCEPHALY 3; LIS3
Cytogenetic locations: 12q13.12
OMIM: 611603

624. #608654 - NEUROPATHY, HEREDITARY SENSORY AND AUTONOMIC, TYPE V; HSAN5
Cytogenetic locations: 1p13.2
OMIM: 608654

625. #212720 - MARTSOLF SYNDROME
Cytogenetic locations: 1q41
OMIM: 212720

626. #610198 - 3-@METHYLGLUTACONIC ACIDURIA, TYPE V; MGCA5
Cytogenetic locations: 3q26.33
OMIM: 610198

627. #222765 - RHIZOMELIC CHONDRODYSPLASIA PUNCTATA, TYPE 2; RCDP2
Cytogenetic locations: 1q42.2
OMIM: 222765

628. #309520 - LUJAN-FRYNS SYNDROME
Cytogenetic locations: Xq13.1
OMIM: 309520

629. #609308 - MUSCULAR DYSTROPHY-DYSTROGLYCANOPATHY (LIMB-GIRDLE), TYPE C, 1; MDDGC1
Cytogenetic locations: 9q34.13
OMIM: 609308

630. #304340 - PETTIGREW SYNDROME; PGS
Cytogenetic locations: Xq25-q27
OMIM: 304340

631. #615636 - JOUBERT SYNDROME 21; JBTS21
Cytogenetic locations: 8q13.1-q13.2
OMIM: 615636

632. #252605 - MUCOLIPIDOSIS III GAMMA
Cytogenetic locations: 16p13.3
OMIM: 252605

633. #500001 - LEBER OPTIC ATROPHY AND DYSTONIA

OMIM: 500001

634. #608747 - INSULIN-LIKE GROWTH FACTOR I DEFICIENCY
Cytogenetic locations: 12q23.2
OMIM: 608747

635. #300894 - NEURODEGENERATION WITH BRAIN IRON ACCUMULATION 5; NBIA5
Cytogenetic locations: Xp11.23
OMIM: 300894

636. #612073 - MITOCHONDRIAL DNA DEPLETION SYNDROME 5 (ENCEPHALOMYOPATHIC WITH OR WITHOUT METHYLMALONIC ACIDURIA); MTDPS5
Cytogenetic locations: 13q14.2
OMIM: 612073

637. #194072 - WILMS TUMOR, ANIRIDIA, GENITOURINARY ANOMALIES, AND MENTAL RETARDATION SYNDROME; WAGR
Cytogenetic locations: 11p13
OMIM: 194072

638. #614409 - SPASTIC PARAPLEGIA 46, AUTOSOMAL RECESSIVE; SPG46
Cytogenetic locations: 9p13.3
OMIM: 614409

639. #613192 - MENTAL RETARDATION, AUTOSOMAL RECESSIVE 13; MRT13
Cytogenetic locations: 8q24.3
OMIM: 613192

640. #614114 - MOSAIC VARIEGATED ANEUPLOIDY SYNDROME 2; MVA2
Cytogenetic locations: 11q21
OMIM: 614114

641. #611816 - TEMPLE-BARAITSER SYNDROME; TMBTS

OMIM: 611816

642. #206920 - MICROPHTHALMIA WITH LIMB ANOMALIES
Cytogenetic locations: 14q24.2
OMIM: 206920

643. #276600 - TYROSINEMIA, TYPE II; TYRSN2
Cytogenetic locations: 16q22.2
OMIM: 276600

644. #270700 - SPASTIC PARAPLEGIA 15, AUTOSOMAL RECESSIVE; SPG15
Cytogenetic locations: 14q24.1
OMIM: 270700

645. #251300 - GALLOWAY-MOWAT SYNDROME; GAMOS

OMIM: 251300

646. #615035 - SPASTIC PARAPLEGIA 55, AUTOSOMAL RECESSIVE; SPG55
Cytogenetic locations: 12q24.31
OMIM: 615035

647. #604317 - MICROCEPHALY 2, PRIMARY, AUTOSOMAL RECESSIVE, WITH OR WITHOUT CORTICAL MALFORMATIONS; MCPH2
Cytogenetic locations: 19q13.12
OMIM: 604317

648. #612475 - CHROMOSOME 1q21.1 DUPLICATION SYNDROME
Cytogenetic locations: 1q21.1
OMIM: 612475

649. #101800 - ACRODYSOSTOSIS 1 WITH OR WITHOUT HORMONE RESISTANCE; ACRDYS1
Cytogenetic locations: 17q24.2
OMIM: 101800

650. #613155 - MUSCULAR DYSTROPHY-DYSTROGLYCANOPATHY (CONGENITAL WITH MENTAL RETARDATION), TYPE B, 1; MDDGB1
Cytogenetic locations: 9q34.13
OMIM: 613155


651. #615846 - AICARDI-GOUTIERES SYNDROME 7; AGS7

OMIM: 615846

652. #248700 - MARDEN-WALKER SYNDROME; MWKS

OMIM: 248700

653. #614643 - MUSCULAR DYSTROPHY-DYSTROGLYCANOPATHY (CONGENITAL WITH BRAIN AND EYE ANOMALIES), TYPE A, 7; MDDGA7
Cytogenetic locations: 7p21.2
OMIM: 614643

654. #207410 - ANTLEY-BIXLER SYNDROME WITHOUT GENITAL ANOMALIES OR DISORDERED STEROIDOGENESIS; ABS2

OMIM: 207410

655. #602522 - BARTTER SYNDROME, TYPE 4A
SENSORINEURAL DEAFNESS WITH MILD RENAL DYSFUNCTION, INCLUDEDCytogenetic locations: 1p32.3
OMIM: 602522

656. #259050 - OSSIFIED EAR CARTILAGES WITH MENTAL DEFICIENCY, MUSCLE WASTING, AND BONY CHANGES

OMIM: 259050

657. #221750 - PITUITARY HORMONE DEFICIENCY, COMBINED, 3; CPHD3
Cytogenetic locations: 9q34.3
OMIM: 221750

658. #148820 - WAARDENBURG SYNDROME, TYPE 3; WS3
Cytogenetic locations: 2q36.1
OMIM: 148820

659. #608233 - HERMANSKY-PUDLAK SYNDROME 2; HPS2
Cytogenetic locations: 5q14.1
OMIM: 608233

660. #611584 - WAARDENBURG SYNDROME, TYPE 2E; WS2E
Cytogenetic locations: 22q13.1
OMIM: 611584

661. #604004 - MEGALENCEPHALIC LEUKOENCEPHALOPATHY WITH SUBCORTICAL CYSTS 1; MLC1
Cytogenetic locations: 22q13.33
OMIM: 604004

662. #158170 - CHROMOSOME 9p DELETION SYNDROME
Cytogenetic locations: 9p
OMIM: 158170

663. #613720 - EPILEPTIC ENCEPHALOPATHY, EARLY INFANTILE, 7; EIEE7
Cytogenetic locations: 20q13.33
OMIM: 613720

664. #270200 - SJOGREN-LARSSON SYNDROME; SLS
Cytogenetic locations: 17p11.2
OMIM: 270200

665. #269700 - LIPODYSTROPHY, CONGENITAL GENERALIZED, TYPE 2; CGL2
Cytogenetic locations: 11q12.3
OMIM: 269700

666. #608091 - JOUBERT SYNDROME 2; JBTS2
Cytogenetic locations: 11q12.2
OMIM: 608091

667. #229050 - FOLATE MALABSORPTION, HEREDITARY
Cytogenetic locations: 17q11.2
OMIM: 229050

668. #123500 - CROUZON SYNDROME
Cytogenetic locations: 10q26.13
OMIM: 123500

669. #275350 - TRANSCOBALAMIN II DEFICIENCY
Cytogenetic locations: 22q12.2
OMIM: 275350

670. #259730 - OSTEOPETROSIS, AUTOSOMAL RECESSIVE 3; OPTB3
Cytogenetic locations: 8q21.2
OMIM: 259730

671. #250850 - METHIONINE ADENOSYLTRANSFERASE DEFICIENCY
Cytogenetic locations: 10q23.1
OMIM: 250850

672. #245400 - MITOCHONDRIAL DNA DEPLETION SYNDROME 9 (ENCEPHALOMYOPATHIC TYPE WITH METHYLMALONIC ACIDURIA); MTDPS9
Cytogenetic locations: 2p11.2
OMIM: 245400

673. #228000 - FARBER LIPOGRANULOMATOSIS; FRBRL
Cytogenetic locations: 8p22
OMIM: 228000

674. #300438 - 17-@BETA-HYDROXYSTEROID DEHYDROGENASE X DEFICIENCY
Cytogenetic locations: Xp11.22
OMIM: 300438

675. #233910 - HYPERPHENYLALANINEMIA, BH4-DEFICIENT, B; HPABH4B
DYSTONIA, DOPA-RESPONSIVE, WITH OR WITHOUT HYPERPHENYLALANINEMIA, AUTOSOMAL RECESSIVE, INCLUDEDCytogenetic locations: 14q22.2
OMIM: 233910

676. #612164 - EPILEPTIC ENCEPHALOPATHY, EARLY INFANTILE, 4; EIEE4
Cytogenetic locations: 9q34.11
OMIM: 612164

677. #612337 - MENTAL RETARDATION, AUTOSOMAL DOMINANT 22; MRD22
CHROMOSOME 1q43-q44 DELETION SYNDROME, INCLUDEDCytogenetic locations: 1pter-p36.13, 1q43-q44
OMIM: 612337

678. #311300 - OTOPALATODIGITAL SYNDROME, TYPE I; OPD1
OTOPALATODIGITAL SPECTRUM DISORDER, INCLUDEDCytogenetic locations: Xq28
OMIM: 311300

679. #309800 - MICROPHTHALMIA, SYNDROMIC 1; MCOPS1
Cytogenetic locations: 1pter-p36.13, Xq27-q28
OMIM: 309800

680. #611225 - SPASTIC PARAPLEGIA 18, AUTOSOMAL RECESSIVE; SPG18
Cytogenetic locations: 8p11.23
OMIM: 611225

681. #604168 - CONGENITAL CATARACTS, FACIAL DYSMORPHISM, AND NEUROPATHY; CCFDN
Cytogenetic locations: 18q23
OMIM: 604168

682. #212066 - CONGENITAL DISORDER OF GLYCOSYLATION, TYPE IIa; CDG2A
Cytogenetic locations: 14q21.3
OMIM: 212066

683. #613179 - PURINE NUCLEOSIDE PHOSPHORYLASE DEFICIENCY
Cytogenetic locations: 14q11.2
OMIM: 613179

684. #150250 - LARSEN SYNDROME; LRS
Cytogenetic locations: 3p14.3
OMIM: 150250

685. #214150 - CEREBROOCULOFACIOSKELETAL SYNDROME 1; COFS1
Cytogenetic locations: 10q11.23
OMIM: 214150

686. #236792 - L-2-HYDROXYGLUTARIC ACIDURIA; L2HGA
Cytogenetic locations: 14q21.3
OMIM: 236792

687. #604292 - ECTRODACTYLY, ECTODERMAL DYSPLASIA, AND CLEFT LIP/PALATE SYNDROME 3; EEC3
Cytogenetic locations: 3q28
OMIM: 604292

688. #212112 - CARDIOMYOPATHY, DILATED, WITH HYPERGONADOTROPIC HYPOGONADISM

OMIM: 212112

689. #271980 - SUCCINIC SEMIALDEHYDE DEHYDROGENASE DEFICIENCY; SSADHD
Cytogenetic locations: 6p22.3
OMIM: 271980

690. #606762 - HYPERINSULINEMIC HYPOGLYCEMIA, FAMILIAL, 6; HHF6
Cytogenetic locations: 10q23.2
OMIM: 606762

691. #307030 - GLYCEROL KINASE DEFICIENCY; GKD
Cytogenetic locations: Xp21.2
OMIM: 307030

692. #300143 - MENTAL RETARDATION, X-LINKED 21; MRX21
Cytogenetic locations: Xp21.3-p21.2
OMIM: 300143

693. #601224 - POTOCKI-SHAFFER SYNDROME
Cytogenetic locations: 11p11.2
OMIM: 601224

694. #213980 - CRANIOFACIAL DYSMORPHISM, SKELETAL ANOMALIES, AND MENTAL RETARDATION SYNDROME; CFSMR

OMIM: 213980

695. #216360 - COACH SYNDROME
Cytogenetic locations: 4p15.32, 1pter-p36.13, 16q12.2
OMIM: 216360

696. #272440 - FILIPPI SYNDROME; FLPIS

OMIM: 272440

697. #264470 - PEROXISOMAL ACYL-CoA OXIDASE DEFICIENCY
Cytogenetic locations: 17q25.1
OMIM: 264470

698. #301040 - ALPHA-THALASSEMIA/MENTAL RETARDATION SYNDROME, X-LINKED; ATRX
Cytogenetic locations: Xq21.1
OMIM: 301040

699. #218600 - BALLER-GEROLD SYNDROME; BGS
Cytogenetic locations: 8q24.3
OMIM: 218600

700. #613454 - RETT SYNDROME, CONGENITAL VARIANT
Cytogenetic locations: 14q12
OMIM: 613454


701. #151050 - LENZ-MAJEWSKI HYPEROSTOTIC DWARFISM; LMHD
Cytogenetic locations: 8q22.1
OMIM: 151050

702. #156200 - MENTAL RETARDATION, AUTOSOMAL DOMINANT 1; MRD1
CHROMOSOME 2q23.1 DELETION SYNDROME, INCLUDEDCytogenetic locations: 2q23.1
OMIM: 156200

703. #185300 - STURGE-WEBER SYNDROME; SWS
Cytogenetic locations: 9q21.2
OMIM: 185300

704. #303600 - COFFIN-LOWRY SYNDROME; CLS
Cytogenetic locations: Xp22.12
OMIM: 303600

705. #302350 - NANCE-HORAN SYNDROME; NHS
Cytogenetic locations: Xp22.13
OMIM: 302350

706. #193700 - ARTHROGRYPOSIS, DISTAL, TYPE 2A; DA2A
Cytogenetic locations: 17p13.1
OMIM: 193700

707. #613406 - CHROMOSOME 15q24 DELETION SYNDROME
CHROMOSOME 15q24 DUPLICATION SYNDROME, INCLUDEDCytogenetic locations: 15q24
OMIM: 613406

708. #269150 - SCHINZEL-GIEDION MIDFACE RETRACTION SYNDROME
Cytogenetic locations: 18q12.3
OMIM: 269150

709. #248510 - MANNOSIDOSIS, BETA A, LYSOSOMAL; MANSB
Cytogenetic locations: 4q24
OMIM: 248510

710. #308050 - CONGENITAL HEMIDYSPLASIA WITH ICHTHYOSIFORM ERYTHRODERMA AND LIMB DEFECTS
Cytogenetic locations: Xq28
OMIM: 308050

711. #239500 - HYPERPROLINEMIA, TYPE I; HYRPRO1
Cytogenetic locations: 22q11.21
OMIM: 239500

712. #610253 - KLEEFSTRA SYNDROME
Cytogenetic locations: 9q34.3
OMIM: 610253

713. #252920 - MUCOPOLYSACCHARIDOSIS, TYPE IIIB; MPS3B
Cytogenetic locations: 17q21.2
OMIM: 252920

714. #609241 - SCHINDLER DISEASE, TYPE I
ALPHA-N-ACETYLGALACTOSAMINIDASE DEFICIENCY, TYPE III, INCLUDEDCytogenetic locations: 22q13.2
OMIM: 609241

715. #613457 - CHROMOSOME 14q11-q22 DELETION SYNDROME
Cytogenetic locations: 14q11-q22
OMIM: 613457

716. #300661 - PHOSPHORIBOSYLPYROPHOSPHATE SYNTHETASE SUPERACTIVITY
GOUT, PRPS-RELATED, INCLUDEDCytogenetic locations: Xq22.3
OMIM: 300661

717. #235510 - HENNEKAM LYMPHANGIECTASIA-LYMPHEDEMA SYNDROME 1; HKLLS1
Cytogenetic locations: 18q21.32
OMIM: 235510

718. #278760 - XERODERMA PIGMENTOSUM, COMPLEMENTATION GROUP F; XPF
XERODERMA PIGMENTOSUM, TYPE F/COCKAYNE SYNDROME, INCLUDED; XPF/CS, INCLUDEDCytogenetic locations: 16p13.12
OMIM: 278760

719. #245150 - KEUTEL SYNDROME; KTLS
Cytogenetic locations: 12p12.3
OMIM: 245150

720. #261540 - PETERS-PLUS SYNDROME
Cytogenetic locations: 13q12.3
OMIM: 261540

721. #239850 - CANTU SYNDROME
Cytogenetic locations: 12p12.1
OMIM: 239850

722. #230650 - GM1-GANGLIOSIDOSIS, TYPE III
Cytogenetic locations: 3p22.3
OMIM: 230650

723. #300354 - MENTAL RETARDATION, X-LINKED, SYNDROMIC, CABEZAS TYPE; MRXSC
Cytogenetic locations: Xq24
OMIM: 300354

724. #146000 - HYPOCHONDROPLASIA; HCH
Cytogenetic locations: 4p16.3
OMIM: 146000

725. #312920 - SPASTIC PARAPLEGIA 2, X-LINKED; SPG2
Cytogenetic locations: Xq22.2
OMIM: 312920

726. #605130 - HAIRY ELBOWS, SHORT STATURE, FACIAL DYSMORPHISM, AND DEVELOPMENTAL DELAY
Cytogenetic locations: 11q23.3
OMIM: 605130

727. #224050 - CEREBELLAR ATAXIA, MENTAL RETARDATION, AND DYSEQUILIBRIUM SYNDROME 1; CAMRQ1
Cytogenetic locations: 9p24.2
OMIM: 224050

728. #208050 - ARTERIAL TORTUOSITY SYNDROME; ATS
Cytogenetic locations: 20q13.12
OMIM: 208050

729. #274270 - DIHYDROPYRIMIDINE DEHYDROGENASE DEFICIENCY
5-@FLUOROURACIL TOXICITY, INCLUDEDCytogenetic locations: 1p21.3
OMIM: 274270

730. #272200 - MULTIPLE SULFATASE DEFICIENCY; MSD
Cytogenetic locations: 3p26.1
OMIM: 272200

731. #609637 - HOLOPROSENCEPHALY 5; HPE5
Cytogenetic locations: 13q32.3
OMIM: 609637

732. #151100 - LEOPARD SYNDROME 1; LPRD1
Cytogenetic locations: 12q24.13
OMIM: 151100

733. #136760 - FRONTONASAL DYSPLASIA 1; FND1
Cytogenetic locations: 1p13.3
OMIM: 136760

734. #613443 - MENTAL RETARDATION, AUTOSOMAL DOMINANT 20; MRD20
CHROMOSOME 5q14.3 DELETION SYNDROME, PROXIMAL, INCLUDEDCytogenetic locations: 5q14.3
OMIM: 613443

735. #226750 - KOHLSCHUTTER-TONZ SYNDROME; KTZS
Cytogenetic locations: 16p13.3
OMIM: 226750

736. #208400 - ASPARTYLGLUCOSAMINURIA; AGU
Cytogenetic locations: 4q34.3
OMIM: 208400

737. #243800 - JOHANSON-BLIZZARD SYNDROME; JBS
Cytogenetic locations: 15q15.2
OMIM: 243800

738. #256850 - GIANT AXONAL NEUROPATHY 1, AUTOSOMAL RECESSIVE; GAN1
Cytogenetic locations: 16q23.2
OMIM: 256850

739. #309548 - MENTAL RETARDATION, X-LINKED, ASSOCIATED WITH FRAGILE SITE FRAXE
Cytogenetic locations: Xq28
OMIM: 309548

740. #601803 - PALLISTER-KILLIAN SYNDROME; PKS
HEXASOMY 12p, MOSAIC, INCLUDEDCytogenetic locations: 12p
OMIM: 601803

741. #239300 - HYPERPHOSPHATASIA WITH MENTAL RETARDATION SYNDROME 1; HPMRS1
Cytogenetic locations: 1p36.11
OMIM: 239300

742. #608716 - MICROCEPHALY 5, PRIMARY, AUTOSOMAL RECESSIVE; MCPH5
Cytogenetic locations: 1q31.3
OMIM: 608716

743. #135500 - ZIMMERMANN-LABAND SYNDROME 1; ZLS1
Cytogenetic locations: 3p14.3
OMIM: 135500

744. #271245 - MITOCHONDRIAL DNA DEPLETION SYNDROME 7 (HEPATOCEREBRAL TYPE); MTDPS7
Cytogenetic locations: 10q24.31
OMIM: 271245

745. #257200 - NIEMANN-PICK DISEASE, TYPE A
NIEMANN-PICK DISEASE, INTERMEDIATE, PROTRACTED NEUROVISCERAL, INCLUDEDCytogenetic locations: 11p15.4
OMIM: 257200

746. #253220 - MUCOPOLYSACCHARIDOSIS, TYPE VII; MPS7
Cytogenetic locations: 7q11.21
OMIM: 253220

747. #230500 - GM1-GANGLIOSIDOSIS, TYPE I
GM1-GANGLIOSIDOSIS, TYPE I, WITH CARDIAC INVOLVEMENT, INCLUDEDCytogenetic locations: 3p22.3
OMIM: 230500

748. #206700 - ANIRIDIA, CEREBELLAR ATAXIA, AND MENTAL RETARDATION
Cytogenetic locations: 11p13
OMIM: 206700

749. #238970 - HYPERORNITHINEMIA-HYPERAMMONEMIA-HOMOCITRULLINURIA SYNDROME
Cytogenetic locations: 13q14.11
OMIM: 238970

750. #229600 - FRUCTOSE INTOLERANCE, HEREDITARY
Cytogenetic locations: 9q31.1
OMIM: 229600


751. #256040 - AUTOINFLAMMATION, LIPODYSTROPHY, AND DERMATOSIS SYNDROME; ALDD
Cytogenetic locations: 6p21.32
OMIM: 256040

752. #152950 - MICROCEPHALY WITH OR WITHOUT CHORIORETINOPATHY, LYMPHEDEMA, OR MENTAL RETARDATION; MCLMR
Cytogenetic locations: 10q23.33
OMIM: 152950

753. #175780 - PORENCEPHALY 1; POREN1
Cytogenetic locations: 13q34
OMIM: 175780

754. #251200 - MICROCEPHALY 1, PRIMARY, AUTOSOMAL RECESSIVE; MCPH1
Cytogenetic locations: 8p23.1
OMIM: 251200

755. #236670 - MUSCULAR DYSTROPHY-DYSTROGLYCANOPATHY (CONGENITAL WITH BRAIN AND EYE ANOMALIES), TYPE A, 1; MDDGA1
Cytogenetic locations: 9q34.13
OMIM: 236670

756. #300749 - MENTAL RETARDATION AND MICROCEPHALY WITH PONTINE AND CEREBELLAR HYPOPLASIA; MICPCH
Cytogenetic locations: Xp11.4
OMIM: 300749

757. #612474 - CHROMOSOME 1q21.1 DELETION SYNDROME, 1.35-MB
Cytogenetic locations: 1q21.1
OMIM: 612474

758. #612438 - LEUKODYSTROPHY, HYPOMYELINATING, 6; HLD6
Cytogenetic locations: 19p13.3
OMIM: 612438

759. #600118 - WARBURG MICRO SYNDROME 1; WARBM1
Cytogenetic locations: 2q21.3
OMIM: 600118

760. #124200 - DARIER-WHITE DISEASE; DAR
DARIER DISEASE, ACRAL HEMORRHAGIC TYPE, INCLUDEDCytogenetic locations: 12q24.11
OMIM: 124200

761. #210600 - SECKEL SYNDROME 1; SCKL1
Cytogenetic locations: 3q23
OMIM: 210600

762. #305400 - AARSKOG-SCOTT SYNDROME; AAS
FACIOGENITAL DYSPLASIA WITH ATTENTION DEFICIT-HYPERACTIVITY DISORDER, INCLUDEDCytogenetic locations: Xp11.22
OMIM: 305400

763. #200990 - ACROCALLOSAL SYNDROME; ACLS
JOUBERT SYNDROME 12, INCLUDED; JBTS12, INCLUDEDCytogenetic locations: 15q26.1
OMIM: 200990

764. #163200 - SCHIMMELPENNING-FEUERSTEIN-MIMS SYNDROME; SFM
Cytogenetic locations: 1pter-p36.13, 11p15.5
OMIM: 163200

765. #612313 - GLASS SYNDROME; GLASS
Cytogenetic locations: 2q33.1
OMIM: 612313

766. #241080 - WOODHOUSE-SAKATI SYNDROME
Cytogenetic locations: 2q31.1
OMIM: 241080

767. #204100 - LEBER CONGENITAL AMAUROSIS 2; LCA2
Cytogenetic locations: 1p31.3-p31.2
OMIM: 204100

768. #309000 - LOWE OCULOCEREBRORENAL SYNDROME; OCRL
Cytogenetic locations: Xq25-q26
OMIM: 309000

769. #268400 - ROTHMUND-THOMSON SYNDROME; RTS
Cytogenetic locations: 8q24.3
OMIM: 268400

770. #124000 - MITOCHONDRIAL COMPLEX III DEFICIENCY, NUCLEAR TYPE 1; MC3DN1
Cytogenetic locations: 2q35
OMIM: 124000

771. #242860 - IMMUNODEFICIENCY-CENTROMERIC INSTABILITY-FACIAL ANOMALIES SYNDROME 1; ICF1
Cytogenetic locations: 20q11.21
OMIM: 242860

772. #304800 - DIABETES INSIPIDUS, NEPHROGENIC, X-LINKED
Cytogenetic locations: Xq28
OMIM: 304800

773. #274700 - THYROID DYSHORMONOGENESIS 3; TDH3
Cytogenetic locations: 8q24.22
OMIM: 274700

774. #252930 - MUCOPOLYSACCHARIDOSIS, TYPE IIIC; MPS3C
Cytogenetic locations: 8p11.21
OMIM: 252930

775. #614527 - CHROMOSOME 17q12 DELETION SYNDROME
Cytogenetic locations: 17q12
OMIM: 614527

776. #213700 - CEREBROTENDINOUS XANTHOMATOSIS; CTX
Cytogenetic locations: 2q35
OMIM: 213700

777. #150230 - TRICHORHINOPHALANGEAL SYNDROME, TYPE II; TRPS2
Cytogenetic locations: 8q24.11-q24.13
OMIM: 150230

778. #270550 - SPASTIC ATAXIA, CHARLEVOIX-SAGUENAY TYPE; SACS
Cytogenetic locations: 13q12.12
OMIM: 270550

779. #101600 - PFEIFFER SYNDROME
CRANIOFACIAL-SKELETAL-DERMATOLOGIC DYSPLASIA, INCLUDEDCytogenetic locations: 1pter-p36.13, 8p11.23-p11.22
OMIM: 101600

780. #252900 - MUCOPOLYSACCHARIDOSIS, TYPE IIIA; MPS3A
Cytogenetic locations: 17q25.3
OMIM: 252900

781. #300166 - MICROPHTHALMIA, SYNDROMIC 2; MCOPS2
Cytogenetic locations: Xp11.4
OMIM: 300166

782. #107480 - TOWNES-BROCKS SYNDROME; TBS
TOWNES-BROCKS-BRANCHIOOTORENAL-LIKE SYNDROME, INCLUDEDCytogenetic locations: 16q12.1
OMIM: 107480

783. #261640 - HYPERPHENYLALANINEMIA, BH4-DEFICIENT, A; HPABH4A
HYPERPHENYLALANINEMIA, BH4-DEFICIENT, DUE TO PARTIAL PTS DEFICIENCY, INCLUDEDCytogenetic locations: 11q23.1
OMIM: 261640

784. #113620 - BRANCHIOOCULOFACIAL SYNDROME; BOFS
Cytogenetic locations: 6p24.3
OMIM: 113620

785. #612716 - DYSTONIA, DOPA-RESPONSIVE, DUE TO SEPIAPTERIN REDUCTASE DEFICIENCY
Cytogenetic locations: 2p13.2
OMIM: 612716

786. #300623 - FRAGILE X TREMOR/ATAXIA SYNDROME; FXTAS
Cytogenetic locations: Xq27.3
OMIM: 300623

787. #224690 - MEIER-GORLIN SYNDROME 1; MGORS1
Cytogenetic locations: 1p32.3
OMIM: 224690

788. #248800 - MARINESCO-SJOGREN SYNDROME; MSS
Cytogenetic locations: 5q31.2
OMIM: 248800

789. #300067 - LISSENCEPHALY, X-LINKED, 1; LISX1
SUBCORTICAL LAMINAR HETEROTOPIA, X-LINKED, INCLUDED; SCLH, INCLUDEDCytogenetic locations: Xq23
OMIM: 300067

790. #610954 - PITT-HOPKINS SYNDROME; PTHS
Cytogenetic locations: 18q21.2
OMIM: 610954

791. #602481 - MIGRAINE, FAMILIAL HEMIPLEGIC, 2; FHM2
MIGRAINE, FAMILIAL BASILAR, INCLUDEDCytogenetic locations: 1q23.2
OMIM: 602481

792. #135900 - COFFIN-SIRIS SYNDROME; CSS
Cytogenetic locations: 7q32-q34
OMIM: 135900

793. #252600 - MUCOLIPIDOSIS III ALPHA/BETA
MUCOLIPIDOSIS III ALPHA/BETA, ATYPICAL, INCLUDEDCytogenetic locations: 12q23.2
OMIM: 252600

794. #308350 - EPILEPTIC ENCEPHALOPATHY, EARLY INFANTILE, 1; EIEE1
Cytogenetic locations: Xp21.3
OMIM: 308350

795. #230000 - FUCOSIDOSIS
Cytogenetic locations: 1p36.11
OMIM: 230000

796. #304120 - OTOPALATODIGITAL SYNDROME, TYPE II; OPD2
Cytogenetic locations: Xq28
OMIM: 304120

797. #246560 - SPLIT-HAND/FOOT MALFORMATION 3; SHFM3
Cytogenetic locations: 10q24
OMIM: 246560

798. #300337 - HYPOMELANOSIS OF ITO; HMI

OMIM: 300337

799. #601675 - TRICHOTHIODYSTROPHY 1, PHOTOSENSITIVE; TTD1
Cytogenetic locations: 2q14.3, 1pter-p36.13, 19q13.32
OMIM: 601675

800. #164280 - FEINGOLD SYNDROME 1; FGLDS1
Cytogenetic locations: 2p24.3
OMIM: 164280


801. #219200 - CUTIS LAXA, AUTOSOMAL RECESSIVE, TYPE IIA; ARCL2A
Cytogenetic locations: 12q24.31
OMIM: 219200

802. #139210 - MYHRE SYNDROME; MYHRS
Cytogenetic locations: 18q21.2
OMIM: 139210

803. #213300 - JOUBERT SYNDROME 1; JBTS1
Cytogenetic locations: 9q34.3
OMIM: 213300

804. #210710 - MICROCEPHALIC OSTEODYSPLASTIC PRIMORDIAL DWARFISM, TYPE I; MOPD1
Cytogenetic locations: 2q14.2
OMIM: 210710

805. #601808 - CHROMOSOME 18q DELETION SYNDROME
Cytogenetic locations: 18q
OMIM: 601808

806. #101400 - SAETHRE-CHOTZEN SYNDROME; SCS
SAETHRE-CHOTZEN SYNDROME WITH EYELID ANOMALIES, INCLUDEDCytogenetic locations: 1pter-p36.13, 7p21.1
OMIM: 101400

807. #115470 - CAT EYE SYNDROME; CES
Cytogenetic locations: 22q11
OMIM: 115470

808. #300523 - ALLAN-HERNDON-DUDLEY SYNDROME; AHDS
Cytogenetic locations: Xq13.2
OMIM: 300523

809. #266265 - CONGENITAL DISORDER OF GLYCOSYLATION, TYPE IIc; CDG2C
Cytogenetic locations: 11p11.2
OMIM: 266265

810. #164200 - OCULODENTODIGITAL DYSPLASIA; ODDD
Cytogenetic locations: 6q22.31
OMIM: 164200

811. #310600 - NORRIE DISEASE; ND
Cytogenetic locations: Xp11.3
OMIM: 310600

812. #300672 - EPILEPTIC ENCEPHALOPATHY, EARLY INFANTILE, 2; EIEE2
Cytogenetic locations: Xp22.13
OMIM: 300672

813. #256540 - GALACTOSIALIDOSIS; GSL
Cytogenetic locations: 20q13.12
OMIM: 256540

814. #607426 - COENZYME Q10 DEFICIENCY, PRIMARY, 1; COQ10D1
Cytogenetic locations: 4q21.23
OMIM: 607426

815. #215100 - RHIZOMELIC CHONDRODYSPLASIA PUNCTATA, TYPE 1; RCDP1
Cytogenetic locations: 6q23.3
OMIM: 215100

816. #187600 - THANATOPHORIC DYSPLASIA, TYPE I; TD1
Cytogenetic locations: 4p16.3
OMIM: 187600

817. #608363 - CHROMOSOME 22q11.2 DUPLICATION SYNDROME
Cytogenetic locations: 22q11.2
OMIM: 608363

818. #225500 - ELLIS-VAN CREVELD SYNDROME; EVC
Cytogenetic locations: 1pter-p36.13, 4p16.2
OMIM: 225500

819. #613038 - PITUITARY HORMONE DEFICIENCY, COMBINED, 1; CPHD1
Cytogenetic locations: 3p11.2
OMIM: 613038

820. #219000 - FRASER SYNDROME
CRYPTOPHTHALMOS-SYNDACTYLY SYNDROME, INCLUDEDCytogenetic locations: 12q14.3, 1pter-p36.13, 4q21.21
OMIM: 219000

821. #300049 - HETEROTOPIA, PERIVENTRICULAR, X-LINKED DOMINANT
HETEROTOPIA, PERIVENTRICULAR NODULAR, WITH FRONTOMETAPHYSEAL DYSPLASIA, INCLUDEDCytogenetic locations: Xq28
OMIM: 300049

822. #274000 - THROMBOCYTOPENIA-ABSENT RADIUS SYNDROME; TAR
Cytogenetic locations: 1q21.1
OMIM: 274000

823. #308205 - IFAP SYNDROME WITH OR WITHOUT BRESHECK SYNDROME
Cytogenetic locations: Xp22.12-p22.11
OMIM: 308205

824. #300322 - LESCH-NYHAN SYNDROME; LNS
HPRT DEFICIENCY, NEUROLOGIC VARIANT, INCLUDEDCytogenetic locations: Xq26.2-q26.3
OMIM: 300322

825. #604360 - SPASTIC PARAPLEGIA 11, AUTOSOMAL RECESSIVE; SPG11
Cytogenetic locations: 15q21.1
OMIM: 604360

826. #311200 - OROFACIODIGITAL SYNDROME I; OFD1
Cytogenetic locations: Xp22.2
OMIM: 311200

827. #605899 - GLYCINE ENCEPHALOPATHY; GCE
HYPERGLYCINEMIA, TRANSIENT NEONATAL, INCLUDED; TNH, INCLUDEDCytogenetic locations: 3p21.31, 1pter-p36.13, 16q23.2
OMIM: 605899

828. #309801 - LINEAR SKIN DEFECTS WITH MULTIPLE CONGENITAL ANOMALIES 1; LSDMCA1
Cytogenetic locations: Xp22.2
OMIM: 309801

829. #175700 - GREIG CEPHALOPOLYSYNDACTYLY SYNDROME; GCPS
Cytogenetic locations: 7p14.1
OMIM: 175700

830. #204000 - LEBER CONGENITAL AMAUROSIS 1; LCA1
Cytogenetic locations: 17p13.1
OMIM: 204000

831. #601186 - MICROPHTHALMIA, SYNDROMIC 9; MCOPS9
MICROPHTHALMIA, ISOLATED, WITH COLOBOMA 8, INCLUDED; MCOPCB8, INCLUDEDCytogenetic locations: 15q24.1
OMIM: 601186

832. #302960 - CHONDRODYSPLASIA PUNCTATA 2, X-LINKED DOMINANT; CDPX2
Cytogenetic locations: Xp11.23
OMIM: 302960

833. #608636 - CHROMOSOME 15q11-q13 DUPLICATION SYNDROME
AUTISM, SUSCEPTIBILITY TO, 4, INCLUDED; AUTS4, INCLUDEDCytogenetic locations: 15q11
OMIM: 608636

834. #216400 - COCKAYNE SYNDROME A; CSA
Cytogenetic locations: 5q12.1
OMIM: 216400

835. #305600 - FOCAL DERMAL HYPOPLASIA; FDH
Cytogenetic locations: Xp11.23
OMIM: 305600

836. #252650 - MUCOLIPIDOSIS IV; ML4
Cytogenetic locations: 19p13.2
OMIM: 252650

837. #251260 - NIJMEGEN BREAKAGE SYNDROME
BERLIN BREAKAGE SYNDROME, INCLUDED; BBS, INCLUDEDCytogenetic locations: 8q21.3
OMIM: 251260

838. #268300 - ROBERTS SYNDROME; RBS
Cytogenetic locations: 8p21.1
OMIM: 268300

839. #245570 - EPILEPSY, FOCAL, WITH SPEECH DISORDER AND WITH OR WITHOUT MENTAL RETARDATION; FESD
LANDAU-KLEFFNER SYNDROME, INCLUDED; LKS, INCLUDEDCytogenetic locations: 16p13.2
OMIM: 245570

840. #147791 - JACOBSEN SYNDROME; JBS
Cytogenetic locations: 11q23
OMIM: 147791

841. #176920 - PROTEUS SYNDROME
ELATTOPROTEUS SYNDROME, INCLUDEDCytogenetic locations: 14q32.33
OMIM: 176920

842. #204200 - CEROID LIPOFUSCINOSIS, NEURONAL, 3; CLN3
Cytogenetic locations: 16p11.2
OMIM: 204200

843. #230400 - GALACTOSEMIA
GALACTOSEMIA, DUARTE VARIANTCytogenetic locations: 9p13.3
OMIM: 230400

844. #256550 - NEURAMINIDASE DEFICIENCY
SIALIDOSIS, TYPE I, INCLUDEDCytogenetic locations: 6p21.33
OMIM: 256550

845. #120330 - PAPILLORENAL SYNDROME; PAPRS
Cytogenetic locations: 10q24.31
OMIM: 120330

846. #153480 - BANNAYAN-RILEY-RUVALCABA SYNDROME; BRRS
Cytogenetic locations: 10q23.31
OMIM: 153480

847. #607855 - MUSCULAR DYSTROPHY, CONGENITAL MEROSIN-DEFICIENT, 1A; MDC1A
MUSCULAR DYSTROPHY, CONGENITAL, DUE TO PARTIAL LAMA2 DEFICIENCY, INCLUDEDCytogenetic locations: 6q22.33
OMIM: 607855

848. #251450 - DESBUQUOIS DYSPLASIA 1; DBQD1
DESBUQUOIS DYSPLASIA, KIM VARIANT, INCLUDEDCytogenetic locations: 17q25.3
OMIM: 251450

849. #602668 - MYOTONIC DYSTROPHY 2; DM2
Cytogenetic locations: 3q21.3
OMIM: 602668

850. #235730 - MOWAT-WILSON SYNDROME; MOWS
Cytogenetic locations: 2q22.3
OMIM: 235730


851. #248500 - MANNOSIDOSIS, ALPHA B, LYSOSOMAL; MANSA
Cytogenetic locations: 19p13.2
OMIM: 248500

852. #272430 - COLD-INDUCED SWEATING SYNDROME 1; CISS1
Cytogenetic locations: 19p13.11
OMIM: 272430

853. #300373 - OSTEOPATHIA STRIATA WITH CRANIAL SCLEROSIS; OSCS
Cytogenetic locations: Xq11.2
OMIM: 300373

854. #613675 - CHROMOSOME 17q11.2 DELETION SYNDROME, 1.4-MB
NF1 MICRODUPLICATION SYNDROME, INCLUDEDCytogenetic locations: 17q11.2
OMIM: 613675

855. #101200 - APERT SYNDROME
APERT-CROUZON DISEASE, INCLUDEDCytogenetic locations: 10q26.13
OMIM: 101200

856. #182601 - SPASTIC PARAPLEGIA 4, AUTOSOMAL DOMINANT; SPG4
Cytogenetic locations: 2p22.3
OMIM: 182601

857. #308300 - INCONTINENTIA PIGMENTI; IP
Cytogenetic locations: Xq28
OMIM: 308300

858. #248600 - MAPLE SYRUP URINE DISEASE; MSUD
MAPLE SYRUP URINE DISEASE, CLASSIC, INCLUDEDCytogenetic locations: 6q14.1, 1pter-p36.13, 19q13.2
OMIM: 248600

859. #115150 - CARDIOFACIOCUTANEOUS SYNDROME 1; CFC1
Cytogenetic locations: 7q34
OMIM: 115150

860. #613254 - TUBEROUS SCLEROSIS 2; TSC2
TSC2 ANGIOMYOLIPOMAS, RENAL, MODIFIER OF, INCLUDEDCytogenetic locations: 1pter-p36.13, 16p13.3
OMIM: 613254

861. #105650 - DIAMOND-BLACKFAN ANEMIA 1; DBA1
Cytogenetic locations: 19q13.2
OMIM: 105650

862. #182600 - SPASTIC PARAPLEGIA 3, AUTOSOMAL DOMINANT; SPG3A
Cytogenetic locations: 14q22.1
OMIM: 182600

863. #222300 - WOLFRAM SYNDROME 1; WFS1
Cytogenetic locations: 4p16.1
OMIM: 222300

864. #312170 - PYRUVATE DEHYDROGENASE E1-ALPHA DEFICIENCY; PDHAD
LACTIC ACIDEMIA, THIAMINE-RESPONSIVE, INCLUDEDCytogenetic locations: Xp22.12
OMIM: 312170

865. #135100 - FIBRODYSPLASIA OSSIFICANS PROGRESSIVA; FOP
Cytogenetic locations: 2q24.1
OMIM: 135100

866. #214100 - PEROXISOME BIOGENESIS DISORDER 1A (ZELLWEGER); PBD1A
PEROXISOME BIOGENESIS DISORDER, COMPLEMENTATION GROUP 1, INCLUDED; CG1, INCLUDEDCytogenetic locations: 7q21.2
OMIM: 214100

867. #216550 - COHEN SYNDROME; COH1
Cytogenetic locations: 8q22.2
OMIM: 216550

868. #247200 - MILLER-DIEKER LISSENCEPHALY SYNDROME; MDLS
CHROMOSOME 17p13.3 DELETION SYNDROME, INCLUDEDCytogenetic locations: 17p13.3
OMIM: 247200

869. #308100 - ICHTHYOSIS, X-LINKED; XLI
ICHTHYOSIS, X-LINKED, COMPLICATED, INCLUDEDCytogenetic locations: Xp22.31
OMIM: 308100

870. #109400 - BASAL CELL NEVUS SYNDROME; BCNS
Cytogenetic locations: 9q22.32
OMIM: 109400

871. #182290 - SMITH-MAGENIS SYNDROME; SMS
SMITH-MAGENIS CHROMOSOME REGION, INCLUDED; SMCR, INCLUDEDCytogenetic locations: 17p11.2
OMIM: 182290

872. #305000 - DYSKERATOSIS CONGENITA, X-LINKED; DKCX
HOYERAAL-HREIDARSSON SYNDROME, INCLUDED; HHS, INCLUDEDCytogenetic locations: Xq28
OMIM: 305000

873. #118450 - ALAGILLE SYNDROME 1; ALGS1
Cytogenetic locations: 20p12.2
OMIM: 118450

874. #194190 - WOLF-HIRSCHHORN SYNDROME; WHS
Cytogenetic locations: 4p16.3
OMIM: 194190

875. #180849 - RUBINSTEIN-TAYBI SYNDROME 1; RSTS1
Cytogenetic locations: 16p13.3
OMIM: 180849

876. #253800 - MUSCULAR DYSTROPHY-DYSTROGLYCANOPATHY (CONGENITAL WITH BRAIN AND EYE ANOMALIES), TYPE A, 4; MDDGA4
Cytogenetic locations: 9q31.2
OMIM: 253800

877. #103580 - PSEUDOHYPOPARATHYROIDISM, TYPE IA; PHP1A
Cytogenetic locations: 20q13.32
OMIM: 103580

878. #214800 - CHARGE SYNDROME
Cytogenetic locations: 1pter-p36.13, 7q21.11
OMIM: 214800

879. #309400 - MENKES DISEASE
Cytogenetic locations: Xq21.1
OMIM: 309400

880. #210900 - BLOOM SYNDROME; BLM
Cytogenetic locations: 15q26.1
OMIM: 210900

881. #158350 - COWDEN SYNDROME 1; CWS1
DYSPLASTIC GANGLIOCYTOMA OF THE CEREBELLUM, INCLUDEDCytogenetic locations: 10q23.31
OMIM: 158350

882. #256450 - HYPERINSULINEMIC HYPOGLYCEMIA, FAMILIAL, 1; HHF1
Cytogenetic locations: 11p15.1
OMIM: 256450

883. #300624 - FRAGILE X MENTAL RETARDATION SYNDROME
PRIMARY OVARIAN INSUFFICIENCY, FRAGILE X-ASSOCIATED, INCLUDEDCytogenetic locations: Xq27.3
OMIM: 300624

884. #256000 - LEIGH SYNDROME; LS
LEIGH SYNDROME DUE TO MITOCHONDRIAL COMPLEX I DEFICIENCY, INCLUDEDCytogenetic locations: 1pter-p36.13, 5q31.3, 1pter-p36.13, 5q12.1, 1pter-p36.13, 5q11.2, 1pter-p36.13, 5p15.33, 1pter-p36.13, 2q37.3, 1pter-p36.13, 2q35, 1pter-p36.13, 19p13.3, 1pter-p36.13, 17p12
OMIM: 256000

885. #122470 - CORNELIA DE LANGE SYNDROME 1; CDLS1
Cytogenetic locations: 5p13.2
OMIM: 122470

886. #309900 - MUCOPOLYSACCHARIDOSIS, TYPE II; MPS2
Cytogenetic locations: Xq28
OMIM: 309900

887. #227650 - FANCONI ANEMIA, COMPLEMENTATION GROUP A; FANCA
FANCONI ANEMIA, ESTREN-DAMESHEK VARIANT, INCLUDEDCytogenetic locations: 16q24.3
OMIM: 227650

888. #191100 - TUBEROUS SCLEROSIS 1; TSC1
Cytogenetic locations: 9q34.13
OMIM: 191100

889. #310200 - MUSCULAR DYSTROPHY, DUCHENNE TYPE; DMD
Cytogenetic locations: Xp21.2-p21.1
OMIM: 310200

890. #236200 - HOMOCYSTINURIA DUE TO CYSTATHIONINE BETA-SYNTHASE DEFICIENCY
HYPERHOMOCYSTEINEMIA, THROMBOTIC, CBS-RELATED, INCLUDEDCytogenetic locations: 21q22.3
OMIM: 236200

891. #270400 - SMITH-LEMLI-OPITZ SYNDROME; SLOS
Cytogenetic locations: 11q13.4
OMIM: 270400

892. #218040 - COSTELLO SYNDROME; CSTLO
MYOPATHY, CONGENITAL, WITH EXCESS OF MUSCLE SPINDLES, INCLUDED; CMEMS, INCLUDEDCytogenetic locations: 11p15.5
OMIM: 218040

893. #190685 - DOWN SYNDROME
TRISOMY 21, INCLUDEDCytogenetic locations: 1pter-p36.13, 21q22.3
OMIM: 190685

894. #192430 - VELOCARDIOFACIAL SYNDROME
Cytogenetic locations: 22q11.21
OMIM: 192430

895. #158900 - FACIOSCAPULOHUMERAL MUSCULAR DYSTROPHY 1; FSHD1
FACIOSCAPULOHUMERAL MUSCULAR DYSTROPHY, INFANTILE, INCLUDEDCytogenetic locations: 4q35
OMIM: 158900

896. #312750 - RETT SYNDROME; RTT
RETT SYNDROME, ZAPPELLA VARIANT, INCLUDEDCytogenetic locations: Xq28
OMIM: 312750

897. #261600 - PHENYLKETONURIA; PKU
HYPERPHENYLALANINEMIA, NON-PKU MILD, INCLUDEDCytogenetic locations: 12q23.2
OMIM: 261600

898. #194050 - WILLIAMS-BEUREN SYNDROME; WBS
Cytogenetic locations: 7q11.23
OMIM: 194050

899. #162200 - NEUROFIBROMATOSIS, TYPE I; NF1
Cytogenetic locations: 17q11.2
OMIM: 162200

900. #160900 - MYOTONIC DYSTROPHY 1; DM1
Cytogenetic locations: 19q13.32
OMIM: 160900
