# Supplementary material for: Advances in understanding – genetic basis of intellectual disability
Source: F1000Res. 2016 Apr 7;5:F1000 Faculty Rev-599. [Version 1] doi: 10.12688/f1000research.7134.1 (PMC4830215; doi:10.12688/f1000research.7134.1)
Supplement: Supplementary file 2 [file f1000research-5-7684-s0002.tgz › a4edf2b4-6dc6-4960-a9af-d20716deb530.xls]

## Sheet: Map location
tax_id	Org_name	GeneID	CurrentID	Status	Symbol	Aliases	description	other_designations	map_location	chromosome	genomic_nucleotide_accession.version	start_position_on_the_genomic_accession	end_position_on_the_genomic_accession	orientation	exon_count	OMIM
9606	Homo sapiens	126792	0	live	B3GALT6	EDSP2, SEMDJL1, beta3GalT6	UDP-Gal:betaGal beta 1,3-galactosyltransferase polypeptide 6	GAG GalTII|UDP-Gal:betaGlcNAc beta 1,3-galactosyltransferase, polypeptide 6|beta-1,3-GalTase 6|beta3Gal-T6|galactosyltransferase II|galactosylxylosylprotein 3-beta-galactosyltransferase	1p36.33	1	NC_000001.11	1232249	1235041	plus	1	615291
9606	Homo sapiens	1855	0	live	DVL1	DRS2, DVLL1, DVL1P1, DVL1	dishevelled segment polarity protein 1	DSH homolog 1|dishevelled 1 (homologous to Drosophila dsh)|dishevelled, dsh homolog 1|dishevelled-1	1p36	1	NC_000001.11	1335278	1349158	minus	16	601365
9606	Homo sapiens	339453	0	live	TMEM240	C1orf70, SCA21	transmembrane protein 240	map location	1p36.33	1	NC_000001.11	1534778	1540360	minus	4	616101
9606	Homo sapiens	6497	0	live	SKI	SGS, SKV	SKI proto-oncogene	proto-oncogene c-Ski|ski oncoprotein|v-ski avian sarcoma viral oncogene homolog	1p36.33	1	NC_000001.11	2228695	2310213	plus	8	164780
9606	Homo sapiens	23261	0	live	CAMTA1	CANPMR	calmodulin binding transcription activator 1		1p36.31-p36.23	1	NC_000001.11	6785324	7769706	plus	29	611501
9606	Homo sapiens	4524	0	live	MTHFR		methylenetetrahydrofolate reductase (NAD(P)H)	5,10-methylenetetrahydrofolate reductase (NADPH)	1p36.3	1	NC_000001.11	11785730	11806103	minus	14	607093
9606	Homo sapiens	1187	0	live	CLCNKA	CLCK1, ClC-K1, hClC-Ka	chloride channel, voltage-sensitive Ka	chloride channel Ka|chloride channel, kidney, A	1p36	1	NC_000001.11	16021991	16034050	plus	20	602024
9606	Homo sapiens	1188	0	live	CLCNKB	CLCKB, ClC-K2, ClC-Kb	chloride channel, voltage-sensitive Kb	chloride channel, kidney, B	1p36	1	NC_000001.11	16043736	16057326	plus	23	602023
9606	Homo sapiens	8659	0	live	ALDH4A1	ALDH4, P5CD, P5CDh	aldehyde dehydrogenase 4 family, member A1	L-glutamate gamma-semialdehyde dehydrogenase|P5C dehydrogenase|aldehyde dehydrogenase family 4 member A1|mitochondrial delta-1-pyrroline 5-carboxylate dehydrogenase	1p36	1	NC_000001.11	18871430	18902799	minus	17	606811
9606	Homo sapiens	3339	0	live	HSPG2	HSPG, PLC, PRCAN, SJA, SJS, SJS1	heparan sulfate proteoglycan 2	endorepellin (domain V region)|perlecan proteoglycan	1p36.1-p34	1	NC_000001.11	21822232	21937297	minus	104	142461
9606	Homo sapiens	2582	0	live	GALE	SDR1E1	UDP-galactose-4-epimerase	UDP galactose-4'-epimerase|UDP-GalNAc 4-epimerase|UDP-GlcNAc 4-epimerase|UDP-N-acetylgalactosamine 4-epimerase|UDP-N-acetylglucosamine 4-epimerase|UDP-galactose 4-epimerase|galactose-4-epimerase, UDP-|galactowaldenase|short chain dehydrogenase/reductase family 1E, member 1	1p36-p35	1	NC_000001.11	23795599	23800804	minus	13	606953
9606	Homo sapiens	2517	0	live	FUCA1	FUCA	fucosidase, alpha-L- 1, tissue	alpha-L-fucosidase 1|alpha-L-fucosidase I|alpha-L-fucoside fucohydrolase 1	1p34	1	NC_000001.11	23845077	23868369	minus	9	612280
9606	Homo sapiens	55650	0	live	PIGV	GPI-MT-II, HPMRS1, PIG-V	phosphatidylinositol glycan anchor biosynthesis, class V	GPI mannosyltransferase II|Ybr004c homolog|dol-P-Man dependent GPI mannosyltransferase	1p36.11	1	NC_000001.11	26787963	26798403	plus	4	610274
9606	Homo sapiens	27245	0	live	AHDC1	MRD25	AT hook, DNA binding motif, containing 1		1p36.13	1	NC_000001.11	27534245	27604178	minus	12	615790
9606	Homo sapiens	79140	0	live	CCDC28B		coiled-coil domain containing 28B		1p36.11-p34.2	1	NC_000001.11	32200386	32205390	plus	6	610162
9606	Homo sapiens	5538	0	live	PPT1	CLN1, INCL, PPT	palmitoyl-protein thioesterase 1	ceroid-palmitoyl-palmitoyl-protein thioesterase 1|palmitoyl-protein hydrolase 1	1p32	1	NC_000001.11	40072710	40097470	minus	9	600722
9606	Homo sapiens	8643	0	live	PTCH2	PTC2	patched 2	patched homolog 2	1p34.1	1	NC_000001.11	44819844	44842944	minus	23	603673
9606	Homo sapiens	25974	0	live	MMACHC	cblC	methylmalonic aciduria (cobalamin deficiency) cblC type, with homocystinuria		1p34.1	1	NC_000001.11	45500184	45511067	plus	4	609831
9606	Homo sapiens	55624	0	live	POMGNT1	GNTI.2, GnT I.2, LGMD2O, MEB, MGAT1.2, gnT-I.2	protein O-linked mannose N-acetylglucosaminyltransferase 1 (beta 1,2-)	UDP-GlcNAc:alpha-D-mannoside beta-1,2-N-acetylglucosaminyltransferase I.2	1p34.1	1	NC_000001.11	46188681	46220305	minus	25	606822
9606	Homo sapiens	4998	0	live	ORC1	HSORC1L, PARC1, ORC1	origin recognition complex, subunit 1	origin recognition complex, subunit 1 homolog|replication control protein 1	1p32	1	NC_000001.11	52372829	52404471	minus	17	601902
9606	Homo sapiens	7809	0	live	BSND	BART, DFNB73	barttin CLCNK-type chloride channel accessory beta subunit	Bartter syndrome, infantile, with sensorineural deafness (Barttin)|deafness, autosomal recessive 73	1p32.1	1	NC_000001.11	54998944	55008792	plus	5	606412
9606	Homo sapiens	9829	0	live	DNAJC6	DJC6, PARK19	DnaJ (Hsp40) homolog, subfamily C, member 6	DnaJ (Hsp40) homolog, subfamily B, member 6|auxilin	1p31.3	1	NC_000001.11	65248148	65415869	plus	26	608375
9606	Homo sapiens	6121	0	live	RPE65	BCO3, LCA2, RP20, mRPE65, rd12, sRPE65	retinal pigment epithelium-specific protein 65kDa	BCO family, member 3|RBP-binding membrane protein|all-trans-retinyl-palmitate hydrolase|p63|retinal pigment epithelium-specific 65 kDa protein|retinitis pigmentosa 20 (autosomal recessive)|retinol isomerase	1p31	1	NC_000001.11	68428824	68449959	minus	14	180069
9606	Homo sapiens	1491	0	live	CTH		cystathionine gamma-lyase	cystathionase (cystathionine gamma-lyase)|cysteine desulfhydrase|cysteine-protein sulfhydrase|gamma-cystathionase|homoserine deaminase|homoserine dehydratase	1p31.1	1	NC_000001.11	70411218	70440114	plus	13	607657
9606	Homo sapiens	34	0	live	ACADM	ACAD1, MCAD, MCADH	acyl-CoA dehydrogenase, C-4 to C-12 straight chain	acyl-Coenzyme A dehydrogenase, C-4 to C-12 straight chain	1p31	1	NC_000001.11	75724347	75763679	plus	13	607008
9606	Homo sapiens	1806	0	live	DPYD	DHP, DHPDHASE, DPD	dihydropyrimidine dehydrogenase	dihydrothymine dehydrogenase|dihydrouracil dehydrogenase	1p22	1	NC_000001.11	97077743	97921059	minus	25	612779
9606	Homo sapiens	23443	0	live	SLC35A3	AMRS	solute carrier family 35 (UDP-N-acetylglucosamine (UDP-GlcNAc) transporter), member A3	golgi UDP-GlcNAc transporter|solute carrier family 35 (UDP-N-acetylglucosamine (UDP-GlcNAc) transporter), member 3	1p21	1	NC_000001.11	99968887	100026979	plus	11	605632
9606	Homo sapiens	163786	0	live	SASS6	MCPH14, SAS-6, SAS6	SAS-6 centriolar assembly protein	hsSAS-6|spindle assembly 6 homolog	1p21.2	1	NC_000001.11	100083544	100133095	minus	17	609321
9606	Homo sapiens	1629	0	live	DBT	BCATE2, BCKAD-E2, BCKADE2, BCOADC-E2, E2, E2B	dihydrolipoamide branched chain transacylase E2	52 kDa mitochondrial autoantigen of primary biliary cirrhosis|BCKAD E2 subunit|E2 component of branched chain alpha-keto acid dehydrogenase complex|branched chain 2-oxo-acid dehydrogenase complex component E2|branched chain acyltransferase, E2 component|branched-chain alpha-keto acid dehydrogenase complex component E2|dihydrolipoamide acetyltransferase component of branched-chain alpha-keto acid …	1p31	1	NC_000001.11	100186922	100249863	minus	13	248610
9606	Homo sapiens	29899	0	live	GPSM2	CMCS, DFNB82, LGN, PINS	G-protein signaling modulator 2	G-protein signalling modulator 2 (AGS3-like, C. elegans)|mosaic protein LGN	1p13.3	1	NC_000001.11	108875350	108930422	plus	18	609245
9606	Homo sapiens	257	0	live	ALX3	FND, FND1	ALX homeobox 3	aristaless-like homeobox 3|frontonasal dysplasia|proline-rich transcription factor ALX3	1p13.3	1	NC_000001.11	110060375	110070700	minus	4	606014
9606	Homo sapiens	388662	0	live	SLC6A17	MRT48, NTT4	solute carrier family 6 (neutral amino acid transporter), member 17	orphan sodium- and chloride-dependent neurotransmitter transporter NTT4|sodium-dependent neurotransmitter transporter NTT4|solute carrier family 6 (neurotransmitter transporter), member 17|solute carrier family 6, member 17	1p13.3	1	NC_000001.11	110150510	110202202	plus	13	610299
9606	Homo sapiens	3737	0	live	KCNA2	EIEE32, HBK5, HK4, HUKIV, KV1.2, MK2, NGK1, RBK2	potassium channel, voltage gated shaker related subfamily A, member 2	potassium voltage-gated channel, shaker-related subfamily, member 2|voltage-gated K(+) channel HuKIV|voltage-gated potassium channel HBK5|voltage-gated potassium channel protein Kv1.2|voltage-gated potassium channel subunit Kv1.2	1p13	1	NC_000001.11	110593580	110631514	minus	9	176262
9606	Homo sapiens	3752	0	live	KCND3	BRGDA9L, KCND3S, KSHIVB, KV4.3, SCA19, SCA22, KCND3	potassium channel, voltage gated Shal related subfamily D, member 3	potassium ionic channel Kv4.3|potassium voltage-gated channel long|potassium voltage-gated channel, Shal-related subfamily, member 3|sha1-related potassium channel Kv4.3|voltage-gated K+ channel|voltage-gated potassium channel subunit Kv4.3	1p13.3	1	NC_000001.11	111775822	111989576	minus	14	605411
9606	Homo sapiens	6566	0	live	SLC16A1	HHF7, MCT, MCT1, MCT1D	solute carrier family 16 (monocarboxylate transporter), member 1	MCT 1|solute carrier family 16 (monocarboxylic acid transporters), member 1|solute carrier family 16, member 1 (monocarboxylic acid transporter 1)	1p12	1	NC_000001.11	112911847	112956353	minus	7	600682
9606	Homo sapiens	10717	0	live	AP4B1	BETA-4, CPSQ5, SPG47	adaptor-related protein complex 4, beta 1 subunit	AP-4 adaptor complex subunit beta|beta 4 subunit of AP-4|beta4-adaptin|spastic paraplegia 47	1p13.2	1	NC_000001.11	113894748	113905206	minus	13	607245
9606	Homo sapiens	4893	0	live	NRAS	ALPS4, CMNS, N-ras, NCMS1, NS6, NRAS	neuroblastoma RAS viral (v-ras) oncogene homolog	N-ras protein part 4|transforming protein N-Ras|v-ras neuroblastoma RAS viral oncogene homolog	1p13.2	1	NC_000001.11	114704464	114716894	minus	7	164790
9606	Homo sapiens	7252	0	live	TSHB	TSH-B, TSH-BETA	thyroid stimulating hormone, beta	thyrotropin beta chain	1p13	1	NC_000001.11	115029824	115034309	plus	3	188540
9606	Homo sapiens	4803	0	live	NGF	Beta-NGF, HSAN5B, NGF	nerve growth factor (beta polypeptide)	nerve growth factor, beta subunit	1p13.1	1	NC_000001.11	115285916	115338384	minus	5	162030
9606	Homo sapiens	26227	0	live	PHGDH	3-PGDH, 3PGDH, HEL-S-113, NLS, NLS1, PDG, PGAD, PGD, PGDHD, SERA, PHGDH	phosphoglycerate dehydrogenase	3-phosphoglycerate dehydrogenase|epididymis secretory protein Li 113	1p12	1	NC_000001.11	119711737	119744226	plus	17	606879
9606	Homo sapiens	9939	0	live	RBM8A	BOV-1A, BOV-1B, BOV-1C, C1DELq21.1, DEL1q21.1, MDS014, RBM8, RBM8B, TAR, Y14, ZNRP, ZRNP1	RNA binding motif protein 8A	BOV-1|RNA binding motif protein 8B|RNA-binding protein Y14|binder of OVCA1-1|ribonucleoprotein RBM8|ribonucleoprotein RBM8A	1q21.1	1	NC_000001.11	145921556	145927536	minus	6	605313
9606	Homo sapiens	6016	0	live	RIT1	NS8, RIBB, RIT, ROC1	Ras-like without CAAX 1	GTP-binding protein Roc1|Ric-like, expressed in many tissues|ras-like protein expressed in many tissues|ras-like without CAAX protein 1	1q22	1	NC_000001.11	155897808	155911402	minus	7	609591
9606	Homo sapiens	4000	0	live	LMNA	CDCD1, CDDC, CMD1A, CMT2B1, EMD2, FPL, FPLD, FPLD2, HGPS, IDC, LDP1, LFP, LGMD1B, LMN1, LMNC, LMNL1, PRO1	lamin A/C	70 kDa lamin|lamin A/C-like 1|prelamin-A/C|renal carcinoma antigen NY-REN-32	1q22	1	NC_000001.11	156082546	156140089	plus	17	150330
9606	Homo sapiens	4914	0	live	NTRK1	MTC, TRK, TRK1, TRKA, Trk-A, p140-TrkA	neurotrophic tyrosine kinase, receptor, type 1	Oncogene TRK|TRK1-transforming tyrosine kinase protein|gp140trk|tropomyosin-related kinase A|tyrosine kinase receptor A	1q21-q22	1	NC_000001.11	156815750	156881850	plus	19	191315
9606	Homo sapiens	3766	0	live	KCNJ10	BIRK-10, KCNJ13-PEN, KIR1.2, KIR4.1, SESAME	potassium channel, inwardly rectifying subfamily J, member 10	ATP-dependent inwardly rectifying potassium channel Kir4.1|glial ATP-dependent inwardly rectifying potassium channel KIR4.1|inward rectifier K(+) channel Kir1.2|inward rectifier K+ channel KIR1.2|potassium channel, inwardly rectifying subfamily J member 10|potassium inwardly-rectifying channel, subfamily J, member 10	1q23.2	1	NC_000001.11	160037467	160070261	minus	2	602208
9606	Homo sapiens	477	0	live	ATP1A2	FHM2, MHP2	ATPase, Na+/K+ transporting, alpha 2 polypeptide	Na(+)/K(+) ATPase alpha-2 subunit|Na+/K+ ATPase, alpha-A(+) catalytic polypeptide|Na+/K+ ATPase, alpha-B polypeptide|sodium pump subunit alpha-2|sodium-potassium ATPase catalytic subunit alpha-2|sodium/potassium-transporting ATPase alpha-2 chain	1q23.2	1	NC_000001.11	160115730	160143591	plus	23	182340
9606	Homo sapiens	4720	0	live	NDUFS2	CI-49	NADH dehydrogenase (ubiquinone) Fe-S protein 2, 49kDa (NADH-coenzyme Q reductase)	CI-49kD|NADH-ubiquinone oxidoreductase 49 kDa subunit|NADH-ubiquinone oxidoreductase NDUFS2 subunit|complex 1, mitochondrial respiratory chain, 49-KD subunit|complex I 49kDa subunit|complex I-49kD	1q23	1	NC_000001.11	161197419	161214395	plus	16	602985
9606	Homo sapiens	4921	0	live	DDR2	MIG20a, NTRKR3, TKT, TYRO10	discoidin domain receptor tyrosine kinase 2	CD167 antigen-like family member B|cell migration-inducing protein 20|discoidin domain receptor 2|discoidin domain receptor family, member 2|discoidin domain-containing receptor tyrosine kinase 2|hydroxyaryl-protein kinase|migration-inducing gene 16 protein|neurotrophic tyrosine kinase receptor related 3|neurotrophic tyrosine kinase, receptor-related 3|receptor protein-tyrosine kinase TKT|tyrosin…	1q23.3	1	NC_000001.11	162631265	162786591	plus	22	191311
9606	Homo sapiens	10560	0	live	SLC19A2	TC1, THMD1, THT1, THTR1, TRMA	solute carrier family 19 (thiamine transporter), member 2	high affinity thiamine transporter|reduced folate carrier protein (RFC) like|solute carrier family 19 member 2|thTr-1	1q23.3	1	NC_000001.11	169463909	169486079	minus	7	603941
9606	Homo sapiens	92344	0	live	GORAB	GO, NTKLBP1, SCYL1BP1	golgin, RAB6-interacting	N-terminal kinase-like-binding protein 1|NTKL-binding protein 1|SCY1-like 1 binding protein 1|SCY1-like 1-binding protein 1|SCYL1-BP1|SCYL1-binding protein 1|hNTKL-BP1	1q24.2	1	NC_000001.11	170532122	170553834	plus	7	607983
9606	Homo sapiens	9213	0	live	XPR1	IBGC6, SYG1, X3	xenotropic and polytropic retrovirus receptor 1	X-receptor|protein SYG1 homolog|xenotropic and polytropic murine leukemia virus receptor X3	1q25.1	1	NC_000001.11	180632010	180890279	plus	15	605237
9606	Homo sapiens	259266	0	live	ASPM	ASP, Calmbp1, MCPH5	abnormal spindle microtubule assembly	asp (abnormal spindle) homolog, microcephaly associated	1q31	1	NC_000001.11	197084127	197146694	minus	28	605481
9606	Homo sapiens	83479	0	live	DDX59	OFD5, ZNHIT5	DEAD (Asp-Glu-Ala-Asp) box polypeptide 59	DEAD box protein 59|zinc finger HIT domain-containing protein 5	1q32.1	1	NC_000001.11	200640807	200669998	minus	11	615464
9606	Homo sapiens	3756	0	live	KCNH1	EAG, EAG1, Kv10.1, TMBTS, h-eag	potassium channel, voltage gated eag related subfamily H, member 1	EAG channel 1|ether-a-go-go potassium channel 1|ether-a-go-go, Drosophila, homolog of|hEAG1|potassium voltage-gated channel, subfamily H (eag-related), member 1|voltage-gated potassium channel subunit Kv10.1	1q32.2	1	NC_000001.11	210678314	211134115	minus	12	603305
9606	Homo sapiens	28982	0	live	FLVCR1	AXPC1, FLVCR, MFSD7B, PCA, PCARP	feline leukemia virus subgroup C cellular receptor 1		1q32.3	1	NC_000001.11	212858255	212899363	plus	12	609144
9606	Homo sapiens	25782	0	live	RAB3GAP2	RAB3-GAP150, RAB3GAP150, SPG69, WARBM2, p150	RAB3 GTPase activating protein subunit 2 (non-catalytic)	RGAP-iso|rab3 GTPase-activating protein 150 kDa subunit|rab3-GAP p150|rab3-GAP regulatory subunit	1q41	1	NC_000001.11	220148268	220272501	minus	35	609275
9606	Homo sapiens	3930	0	live	LBR	DHCR14B, LMN2R, PHA, TDRD18	lamin B receptor	integral nuclear envelope inner membrane protein|tudor domain containing 18	1q42.1	1	NC_000001.11	225401502	225428855	minus	16	600024
9606	Homo sapiens	56997	0	live	ADCK3	ARCA2, CABC1, COQ10D4, COQ8, SCAR9	aarF domain containing kinase 3	aarF domain-containing protein kinase 3|chaperone activity of bc1 complex-like, mitochondrial|chaperone, ABC1 activity of bc1 complex homolog|coenzyme Q8 homolog	1q42.13	1	NC_000001.11	226940237	226987545	plus	19	606980
9606	Homo sapiens	57165	0	live	GJC2	CX46.6, Cx47, GJA12, HLD2, LMPH1C, PMLDAR, SPG44	gap junction protein, gamma 2, 47kDa	connexin-46.6|connexin-47|gap junction alpha-12 protein	1q42.13	1	NC_000001.11	228149714	228159826	plus	2	608803
9606	Homo sapiens	8443	0	live	GNPAT	DAP-AT, DAPAT, DHAPAT	glyceronephosphate O-acyltransferase	DHAP-AT|acyl-CoA:dihydroxyacetonephosphateacyltransferase|glycerone-phosphate O-acyltransferase	1q42	1	NC_000001.11	231241173	231277973	plus	17	602744
9606	Homo sapiens	6905	0	live	TBCE	HRD, KCS, KCS1, pac2	tubulin folding cofactor E	hypoparathyroidism, growth and mental retardation, and dysmorphism	1q42.3	1	NC_000001.11	235367360	235448968	plus	18	604934
9606	Homo sapiens	148789	0	live	B3GALNT2	B3GalNAc-T2, MDDGA11	beta-1,3-N-acetylgalactosaminyltransferase 2	UDP-GalNAc:betaGlcNAc beta-1,3-galactosaminyltransferase, polypeptide 2|beta-1,3-GalNAc-T2	1q42.3	1	NC_000001.11	235440660	235504481	minus	15	610194
9606	Homo sapiens	2271	0	live	FH	FMRD, HLRCC, LRCC, MCL, MCUL1	fumarate hydratase	fumarase	1q42.1	1	NC_000001.11	241497557	241519785	minus	11	136850
9606	Homo sapiens	10806	0	live	SDCCAG8	BBS16, CCCAP, CCCAP SLSN7, HSPC085, NPHP10, NY-CO-8, SLSN7, hCCCAP	serologically defined colon cancer antigen 8	antigen NY-CO-8|centrosomal colon cancer autoantigen protein	1q43	1	NC_000001.11	243255419	243500091	plus	25	613524
9606	Homo sapiens	10000	0	live	AKT3	MPPH, MPPH2, PKB-GAMMA, PKBG, PRKBG, RAC-PK-gamma, RAC-gamma, STK-2	v-akt murine thymoma viral oncogene homolog 3	PKB gamma|RAC-gamma serine/threonine protein kinase|v-akt murine thymoma viral oncogene homolog 3 (protein kinase B, gamma)	1q44	1	NC_000001.11	243488233	243851079	minus	23	611223
9606	Homo sapiens	10472	0	live	ZBTB18	C2H2-171, MRD22, RP58, TAZ-1, ZNF238	zinc finger and BTB domain containing 18	58 kDa repressor protein|transcriptional repressor RP58|translin-associated zinc finger protein 1|zinc finger protein 238|zinc finger protein C2H2-171	1q44	1	NC_000001.11	244048939	244057476	plus	4	608433
9606	Homo sapiens	116228	0	live	COX20	FAM36A	COX20 cytochrome c oxidase assembly factor	COX20 Cox2 chaperone homolog|family with sequence similarity 36, member A	1q44	1	NC_000001.11	244835337	244845057	plus	4	614698
9606	Homo sapiens	78989	0	live	COLEC11	3MC2, CL-K1-I, CL-K1-II, CL-K1-IIa, CL-K1-IIb, CLK1	collectin sub-family member 11	Collectin K1|collectin kidney protein 1	2p25.3	2	NC_000002.12	3594832	3644644	plus	12	612502
9606	Homo sapiens	4613	0	live	MYCN	MODED, N-myc, NMYC, ODED, bHLHe37	v-myc avian myelocytomatosis viral oncogene neuroblastoma derived homolog	class E basic helix-loop-helix protein 37|neuroblastoma MYC oncogene|neuroblastoma-derived v-myc avian myelocytomatosis viral related oncogene|oncogene NMYC|pp65/67	2p24.3	2	NC_000002.12	15940438	15947007	plus	3	164840
9606	Homo sapiens	1788	0	live	DNMT3A	DNMT3A2, M.HsaIIIA, TBRS	DNA (cytosine-5-)-methyltransferase 3 alpha	DNA MTase HsaIIIA|DNA cytosine methyltransferase 3A2	2p23	2	NC_000002.12	25232961	25342590	minus	33	602769
9606	Homo sapiens	4358	0	live	MPV17	MTDPS6, SYM1	MpV17 mitochondrial inner membrane protein	Mpv17, human homolog of glomerulosclerosis and nephrotic syndrome	2p23.3	2	NC_000002.12	27309490	27325680	minus	10	137960
9606	Homo sapiens	26160	0	live	IFT172	NPHP17, RP71, SLB, SRTD10, osm-1, wim	intraflagellar transport 172	intraflagellar transport 172 homolog|selective LIM binding factor homolog|wimple homolog	2p23.3	2	NC_000002.12	27444373	27489811	minus	53	607386
9606	Homo sapiens	6683	0	live	SPAST	ADPSP, FSP2, SPG4	spastin	spastic paraplegia 4 (autosomal dominant; spastin)|spastic paraplegia 4 protein	2p24-p21	2	NC_000002.12	32063552	32157637	plus	17	604277
9606	Homo sapiens	6654	0	live	SOS1	GF1, GGF1, GINGF, HGF, NS4	son of sevenless homolog 1 (Drosophila)	SOS-1|gingival fibromatosis, hereditary, 1|guanine nucleotide exchange factor	2p21	2	NC_000002.12	38981549	39124744	minus	28	182530
9606	Homo sapiens	10128	0	live	LRPPRC	CLONE-23970, GP130, LRP130, LSFC	leucine-rich pentatricopeptide repeat containing	130 kDa leucine-rich protein|LRP 130|leucine-rich PPR-motif containing|mitochondrial leucine-rich PPR motif-containing protein	2p21	2	NC_000002.12	43886224	43996005	minus	39	607544
9606	Homo sapiens	6496	0	live	SIX3	HPE2	SIX homeobox 3	sine oculis homeobox homolog 3	2p21	2	NC_000002.12	44941729	44966751	plus	3	603714
9606	Homo sapiens	9378	0	live	NRXN1	Hs.22998, PTHSL2, SCZD17	neurexin 1	neurexin I	2p16.3	2	NC_000002.12	49918505	51032536	minus	30	600565
9606	Homo sapiens	6697	0	live	SPR	SDR38C1	sepiapterin reductase (7,8-dihydrobiopterin:NADP+ oxidoreductase)	short chain dehydrogenase/reductase family 38C, member 1	2p14-p12	2	NC_000002.12	72887383	72892160	plus	3	182125
9606	Homo sapiens	7840	0	live	ALMS1	ALSS	Alstrom syndrome protein 1	Alstrom syndrome 1	2p13	2	NC_000002.12	73385758	73609919	plus	23	606844
9606	Homo sapiens	8802	0	live	SUCLG1	GALPHA, MTDPS9, SUCLA1	succinate-CoA ligase, alpha subunit	SCS-alpha|succinyl-CoA ligase [GDP-forming] subunit alpha, mitochondrial|succinyl-CoA synthetase subunit alpha	2p11.2	2	NC_000002.12	84423523	84459462	minus	9	611224
9606	Homo sapiens	9451	0	live	EIF2AK3	PEK, PERK, WRS	eukaryotic translation initiation factor 2-alpha kinase 3	PRKR-like endoplasmic reticulum kinase|pancreatic EIF2-alpha kinase	2p12	2	NC_000002.12	88556741	88627576	minus	19	604032
9606	Homo sapiens	151	0	live	ADRA2B	ADRA2L1, ADRA2RL1, ADRARL1, ALPHA2BAR, FAME2, alpha-2BAR	adrenoceptor alpha 2B	ADRA2B adrenergic, alpha-2B-, receptor|G-protein coupled receptor|alpha-2 adrenergic receptor subtype C2|alpha-2-adrenergic receptor-like 1|alpha-2B adrenoreceptor	2q11.1	2	NC_000002.12	96112875	96116245	minus	1	104260
9606	Homo sapiens	493753	0	live	COA5	6330578E17Rik, C2orf64, Pet191	cytochrome c oxidase assembly factor 5	protein C2orf64	2q11.2	2	NC_000002.12	98599323	98608518	minus	3	613920
9606	Homo sapiens	5903	0	live	RANBP2	ADANE, ANE1, IIAE3, NUP358, TRP1, TRP2	RAN binding protein 2	358 kDa nucleoporin|P270|acute necrotizing encephalopathy 1 (autosomal dominant)|nuclear pore complex protein Nup358|nucleoporin 358|nucleoporin Nup358|ran-binding protein 2|transformation-related protein 2	2q12.3	2	NC_000002.12	108719446	108785811	plus	31	601181
9606	Homo sapiens	4867	0	live	NPHP1	JBTS4, NPH1, SLSN1	nephronophthisis 1 (juvenile)	juvenile nephronophthisis 1 protein|nephrocystin 1	2q13	2	NC_000002.12	110123336	110205062	minus	23	607100
9606	Homo sapiens	150468	0	live	CKAP2L		cytoskeleton associated protein 2-like	radial fiber and mitotic spindle protein|radmis	2q13	2	NC_000002.12	112736349	112764677	minus	9	616174
9606	Homo sapiens	100151683	0	live	RNU4ATAC	MOPD11, TALS, U4ATAC, RNU4ATAC	RNA, U4atac small nuclear (U12-dependent splicing)		2q14.2	2	NC_000002.12	121530880	121531009	plus	1	601428
9606	Homo sapiens	274	0	live	BIN1	AMPH2, AMPHL, SH3P9	bridging integrator 1	amphiphysin II|amphiphysin-like protein|box dependant MYC interacting protein 1|box-dependent myc-interacting protein 1	2q14	2	NC_000002.12	127048023	127107400	minus	22	601248
9606	Homo sapiens	2071	0	live	ERCC3	BTF2, GTF2H, RAD25, TFIIH, TTD2, XPB	excision repair cross-complementation group 3	BTF2 p89|DNA excision repair protein ERCC-3|DNA repair helicase|DNA repair protein complementing XP-B cells|TFIIH 89 kDa subunit|TFIIH basal transcription factor complex 89 kDa subunit|TFIIH p89|basic transcription factor 2 89 kDa subunit|excision repair cross-complementing rodent repair deficiency, complementation group 3|xeroderma pigmentosum group B-complementing protein|xeroderma pigmentosum,…	2q21	2	NC_000002.12	127257290	127294176	minus	15	133510
9606	Homo sapiens	5624	0	live	PROC	APC, PC1, THPH3, THPH4, PROC	protein C (inactivator of coagulation factors Va and VIIIa)	anticoagulant protein C|autoprothrombin IIA|blood coagulation factor XIV|prepro-protein C|type I protein C	2q13-q14	2	NC_000002.12	127418405	127429246	plus	8	612283
9606	Homo sapiens	22930	0	live	RAB3GAP1	P130, RAB3GAP30, WARBM1, RAB3GAP1	RAB3 GTPase activating protein subunit 1 (catalytic)	RAB3 GTPase-activating protein 130 kDa subunit|rab3-GAP p130	2q21.3	2	NC_000002.12	135052265	135175584	plus	27	602536
9606	Homo sapiens	1615	0	live	DARS	HBSL, aspRS	aspartyl-tRNA synthetase	aspartate tRNA ligase 1, cytoplasmic|aspartyl-tRNA synthetase, cytoplasmic|cell proliferation-inducing gene 40 protein	2q21.3	2	NC_000002.12	135905881	135985684	minus	16	603084
9606	Homo sapiens	8942	0	live	KYNU	KYNUU	kynureninase	L-kynurenine hydrolase	2q22.2	2	NC_000002.12	142748928	143042316	plus	23	605197
9606	Homo sapiens	9839	0	live	ZEB2	HSPC082, SIP-1, SIP1, SMADIP1, ZFHX1B	zinc finger E-box binding homeobox 2	SMAD interacting protein 1|Smad-interacting protein 1|zinc finger homeobox 1b	2q22.3	2	NC_000002.12	144384375	144520393	minus	14	605802
9606	Homo sapiens	55777	0	live	MBD5	MRD1	methyl-CpG binding domain protein 5	methyl-CpG-binding protein MBD5	2q23.1	2	NC_000002.12	148021011	148513477	plus	19	611472
9606	Homo sapiens	27249	0	live	MMADHC	C2orf25, CL25022, cblD	methylmalonic aciduria (cobalamin deficiency) cblD type, with homocystinuria	protein C2orf25, mitochondrial	2q23.2	2	NC_000002.12	149569633	149587816	minus	8	611935
9606	Homo sapiens	90	0	live	ACVR1	ACTRIA, ACVRLK2, ALK2, FOP, SKR1, TSRI, ACVR1	activin A receptor, type I	TGF-B superfamily receptor type I|activin A receptor, type II-like kinase 2|activin receptor type I|activin receptor-like kinase 2|hydroxyalkyl-protein kinase|serine/threonine-protein kinase receptor R1	2q23-q24	2	NC_000002.12	157736444	157875862	minus	18	102576
9606	Homo sapiens	64135	0	live	IFIH1	AGS7, Hlcd, IDDM19, MDA-5, MDA5, RLR-2, SGMRT1	interferon induced with helicase C domain 1	CADM-140 autoantigen|DEAD/H (Asp-Glu-Ala-Asp/His) box polypeptide|RIG-I-like receptor 2|RNA helicase-DEAD box protein 116|clinically amyopathic dermatomyositis autoantigen 140 kDa|helicard|helicase with 2 CARD domains|melanoma differentiation associated protein-5|melanoma differentiation-associated protein 5|murabutide down-regulated protein	2q24	2	NC_000002.12	162267079	162318764	minus	17	606951
9606	Homo sapiens	79809	0	live	TTC21B	ATD4, IFT139, JBTS11, NPHP12, Nbla10696, SRTD4, THM1	tetratricopeptide repeat domain 21B	TPR repeat protein 21B|putative protein product of Nbla10696	2q24.3	2	NC_000002.12	165873362	165953838	minus	31	612014
9606	Homo sapiens	4036	0	live	LRP2	DBS, GP330	low density lipoprotein receptor-related protein 2	Heymann nephritis antigen homolog|LRP-2|calcium sensor protein|glycoprotein 330|megalin	2q31.1	2	NC_000002.12	169127109	169362613	minus	81	600073
9606	Homo sapiens	129880	0	live	BBS5		Bardet-Biedl syndrome 5		2q31.1	2	NC_000002.12	169479496	169506655	plus	12	603650
9606	Homo sapiens	2571	0	live	GAD1	CPSQ1, GAD, SCP	glutamate decarboxylase 1 (brain, 67kDa)	67 kDa glutamic acid decarboxylase|GAD-67|glutamate decarboxylase 67 kDa isoform	2q31	2	NC_000002.12	170813210	170861151	plus	19	605363
9606	Homo sapiens	80067	0	live	DCAF17	C2orf37	DDB1 and CUL4 associated factor 17		2q31.1	2	NC_000002.12	171434173	171491027	plus	17	612515
9606	Homo sapiens	8575	0	live	PRKRA	DYT16, HSD14, PACT, RAX	protein kinase, interferon-inducible double stranded RNA dependent activator	PKR-associated protein X|PKR-associating protein X|interferon-inducible double stranded RNA-dependent protein kinase activator A|protein activator of the interferon-induced protein kinase|protein kinase, interferon-inducible double stranded RNA-dependent activator|protein kinase, interferon-inducible double-stranded RNA-dependent activator	2q31.2	2	NC_000002.12	178431414	178451231	minus	10	603424
9606	Homo sapiens	3329	0	live	HSPD1	CPN60, GROEL, HLD4, HSP-60, HSP60, HSP65, HuCHA60, SPG13	heat shock 60kDa protein 1 (chaperonin)	60 kDa chaperonin|P60 lymphocyte protein|chaperonin 60|heat shock protein 65|mitochondrial matrix protein P1|short heat shock protein 60 Hsp60s1	2q33.1	2	NC_000002.12	197486584	197500274	minus	13	118190
9606	Homo sapiens	92935	0	live	MARS2	COXPD25, MetRS, mtMetRS	methionyl-tRNA synthetase 2, mitochondrial	methionine tRNA ligase 2, mitochondrial|methionine--tRNA ligase 2|methionine-tRNA synthetase 2, mitochondrial	2q33.1	2	NC_000002.12	197705304	197708390	plus	1	609728
9606	Homo sapiens	23314	0	live	SATB2	GLSS	SATB homeobox 2	SATB family member 2|special AT-rich sequence-binding protein 2	2q33	2	NC_000002.12	199269500	199471266	minus	14	608148
9606	Homo sapiens	4709	0	live	NDUFB3	B12, CI-B12	NADH dehydrogenase (ubiquinone) 1 beta subcomplex, 3, 12kDa	NADH-ubiquinone oxidoreductase B12 subunit|complex I-B12	2q31.3	2	NC_000002.12	201071739	201085750	plus	4	603839
9606	Homo sapiens	65062	0	live	TMEM237	ALS2CR4, JBTS14	transmembrane protein 237	amyotrophic lateral sclerosis 2 (juvenile) chromosome region, candidate 4|amyotrophic lateral sclerosis 2 chromosomal region candidate gene 4 protein	2q33.2	2	NC_000002.12	201620184	201643529	minus	14	614423
9606	Homo sapiens	4719	0	live	NDUFS1	CI-75Kd, CI-75k, PRO1304	NADH dehydrogenase (ubiquinone) Fe-S protein 1, 75kDa (NADH-coenzyme Q reductase)	complex I 75kDa subunit|complex I, mitochondrial respiratory chain, 75-kD subunit|mitochondrial NADH-ubiquinone oxidoreductase 75 kDa subunit	2q33-q34	2	NC_000002.12	206123079	206159519	minus	20	157655
9606	Homo sapiens	22868	0	live	FASTKD2	KIAA0971	FAST kinase domains 2		2q33.3	2	NC_000002.12	206765388	206796189	plus	12	612322
9606	Homo sapiens	1373	0	live	CPS1	CPSASE1, PHN	carbamoyl-phosphate synthase 1, mitochondrial	carbamoylphosphate synthetase I	2q35	2	NC_000002.12	210477682	210679107	plus	43	608307
9606	Homo sapiens	471	0	live	ATIC	AICAR, AICARFT, HEL-S-70p, IMPCHASE, PURH	5-aminoimidazole-4-carboxamide ribonucleotide formyltransferase/IMP cyclohydrolase	5-aminoimidazole-4-carboxamide-1-beta-D-ribonucleotide transformylase/inosinicase|AICAR formyltransferase/IMP cyclohydrolase bifunctional enzyme|AICARFT/IMPCHASE|epididymis secretory sperm binding protein Li 70p|phosphoribosylaminoimidazolecarboxamide formyltransferase/IMP cyclohydrolase	2q35	2	NC_000002.12	215311956	215349773	plus	16	601731
9606	Homo sapiens	617	0	live	BCS1L	BCS, BCS1, BJS, FLNMS, GRACILE, Hs.6719, MC3DN1, PTD, h-BCS	BC1 (ubiquinol-cytochrome c reductase) synthesis-like	BCS1-like protein|h-BCS1|mitochondrial complex III assembly	2q33	2	NC_000002.12	218659656	218663443	plus	10	603647
9606	Homo sapiens	1593	0	live	CYP27A1	CP27, CTX, CYP27	cytochrome P450, family 27, subfamily A, polypeptide 1	5-beta-cholestane-3-alpha, 7-alpha, 12-alpha-triol 26-hydroxylase|5-beta-cholestane-3-alpha, 7-alpha, 12-alpha-triol 27-hydroxylase|5-beta-cholestane-3-alpha,7-alpha,12-alpha-triol 27-hydroxylase|cholestanetriol 26-monooxygenase|cytochrome P-450C27/25|cytochrome P450 27|cytochrome P450, subfamily XXVIIA (steroid 27-hydroxylase, cerebrotendinous xanthomatosis), polypeptide 1|sterol 27-hydroxylase|…	2q35	2	NC_000002.12	218781749	218815293	plus	9	606530
9606	Homo sapiens	29926	0	live	GMPPA	AAMR	GDP-mannose pyrophosphorylase A	GMPP-alpha|GTP-mannose-1-phosphate guanylyltransferase alpha|mannose-1-phosphate guanylyltransferase (GDP)	2q35	2	NC_000002.12	219498865	219506996	plus	15	615495
9606	Homo sapiens	5077	0	live	PAX3	CDHS, HUP2, WS1, WS3	paired box 3	paired box homeotic gene 3|paired domain gene 3|paired domain gene HuP2	2q35	2	NC_000002.12	222199887	222321263	minus	14	606597
9606	Homo sapiens	129563	0	live	DIS3L2	FAM6A, PRLMNS, hDIS3L2	DIS3 like 3'-5' exoribonuclease 2	DIS3 mitotic control homolog-like 2|family with sequence similarity 6, member A	2q37.1	2	NC_000002.12	231961583	232343968	plus	21	614184
9606	Homo sapiens	4705	0	live	NDUFA10	CI-42KD, CI-42k	NADH dehydrogenase (ubiquinone) 1 alpha subcomplex, 10, 42kDa	NADH-ubiquinone oxidoreductase 42 kDa subunit|complex I 42kDa subunit	2q37.3	2	NC_000002.12	239957372	240025402	minus	12	603835
9606	Homo sapiens	728294	0	live	D2HGDH	D2HGD	D-2-hydroxyglutarate dehydrogenase		2q37.3	2	NC_000002.12	241734579	241768816	plus	20	609186
9606	Homo sapiens	51185	0	live	CRBN	MRT2, MRT2A	cereblon	protein x 0001	3p26.2	3	NC_000003.12	3149633	3179717	minus	12	609262
9606	Homo sapiens	285362	0	live	SUMF1	AAPA3037, FGE, UNQ3037	sulfatase modifying factor 1	C-alpha-formylglycine-generating enzyme 1|FGly-generating enzyme	3p26.1	3	NC_000003.12	4065934	4467282	minus	14	607939
9606	Homo sapiens	55209	0	live	SETD5		SET domain containing 5		3p25.3	3	NC_000003.12	9397700	9478154	plus	33	615743
9606	Homo sapiens	2177	0	live	FANCD2	FA-D2, FA4, FACD, FAD, FAD2, FANCD	Fanconi anemia, complementation group D2		3p26	3	NC_000003.12	10026387	10101932	plus	47	613984
9606	Homo sapiens	6529	0	live	SLC6A1	GABATHG, GABATR, GAT1, MAE	solute carrier family 6 (neurotransmitter transporter), member 1	GABA transporter 1|GAT-1|solute carrier family 6 (neurotransmitter transporter, GABA), member 1|solute carrier family 6 member 1	3p25.3	3	NC_000003.12	10992729	11039249	plus	17	137165
9606	Homo sapiens	686	0	live	BTD		biotinidase	biotinase	3p25	3	NC_000003.12	15601352	15647642	plus	9	609019
9606	Homo sapiens	5915	0	live	RARB	HAP, MCOPS12, NR1B2, RRB2	retinoic acid receptor, beta	HBV-activated protein|RAR-beta|RAR-epsilon|hepatitis B virus activated protein|nuclear receptor subfamily 1 group B member 2|retinoic acid receptor, beta polypeptide	3p24.2	3	NC_000003.12	25174332	25597932	plus	11	180220
9606	Homo sapiens	55768	0	live	NGLY1	CDDG, CDG1V, PNG1, PNGase	N-glycanase 1	hPNGase|peptide:N-glycanase	3p24.2	3	NC_000003.12	25718944	25790039	minus	16	610661
9606	Homo sapiens	7048	0	live	TGFBR2	AAT3, FAA3, LDS1B, LDS2, LDS2B, MFS2, RIIC, TAAD2, TGFR-2, TGFbeta-RII	transforming growth factor, beta receptor II (70/80kDa)	TGF-beta receptor type IIB|TGF-beta type II receptor|tbetaR-II|transforming growth factor beta receptor type IIC|transforming growth factor, beta receptor II alpha|transforming growth factor, beta receptor II beta|transforming growth factor, beta receptor II delta|transforming growth factor, beta receptor II epsilon|transforming growth factor, beta receptor II gamma	3p22	3	NC_000003.12	30606493	30694142	plus	9	190182
9606	Homo sapiens	201595	0	live	STT3B	CDG1X, SIMP, STT3-B	STT3B, subunit of the oligosaccharyltransferase complex (catalytic)	STT3, subunit of the oligosaccharyltransferase complex, homolog B|dolichyl-diphosphooligosaccharide protein glycotransferase|homolog of yeast STT3|oligosaccharyl transferase subunit STT3B|source of immunodominant MHC-associated peptides homolog	3p23	3	NC_000003.12	31532501	31637622	plus	17	608605
9606	Homo sapiens	2720	0	live	GLB1	EBP, ELNR1, MPS4B	galactosidase, beta 1	acid beta-galactosidase|elastin receptor 1, 67kDa|lactase	3p21.33	3	NC_000003.12	32996608	33097202	minus	17	611458
9606	Homo sapiens	1499	0	live	CTNNB1	CTNNB, MRD19, armadillo	catenin (cadherin-associated protein), beta 1, 88kDa		3p21	3	NC_000003.12	41199451	41240448	plus	17	116806
9606	Homo sapiens	55129	0	live	ANO10	SCAR10, TMEM16K	anoctamin 10	transmembrane protein 16K	3p22.1	3	NC_000003.12	43366326	43691594	minus	21	613726
9606	Homo sapiens	51099	0	live	ABHD5	CDS, CGI58, IECN2, NCIE2	abhydrolase domain containing 5	abhydrolase domain-containing protein 5|lipid droplet-binding protein CGI-58	3p21	3	NC_000003.12	43690883	43722725	plus	8	604780
9606	Homo sapiens	54716	0	live	SLC6A20	SIT1, XT3, Xtrp3	solute carrier family 6 (proline IMINO transporter), member 20	X transporter protein 3|neurotransmitter transporter RB21A|orphan transporter XT3|sodium/imino-acid transporter 1|solute carrier family 6 (neurotransmitter transporter), member 20|transporter rB21A homolog	3p21.3	3	NC_000003.12	45755449	45796561	minus	13	605616
9606	Homo sapiens	54585	0	live	LZTFL1	BBS17	leucine zipper transcription factor-like 1		3p21.3	3	NC_000003.12	45823316	45915724	minus	16	606568
9606	Homo sapiens	5745	0	live	PTH1R	PFE, PTHR, PTHR1	parathyroid hormone 1 receptor	PTH/PTHr receptor|PTH/PTHrP type I receptor|PTH1 receptor|parathyroid hormone receptor 1|parathyroid hormone/parathyroid hormone-related protein receptor|seven transmembrane helix receptor	3p22-p21.1	3	NC_000003.12	46877717	46903799	plus	18	168468
9606	Homo sapiens	25915	0	live	NDUFAF3	2P1, C3orf60, E3-3	NADH dehydrogenase (ubiquinone) complex I, assembly factor 3	NADH dehydrogenase (ubiquinone) 1 alpha subcomplex, assembly factor 3|nuclear protein E3-3	3p21.31	3	NC_000003.12	49020475	49023495	plus	7	612911
9606	Homo sapiens	275	0	live	AMT	GCE, GCST, GCVT, NKH	aminomethyltransferase	glycine cleavage system T protein	3p21.31	3	NC_000003.12	49416778	49422678	minus	9	238310
9606	Homo sapiens	1605	0	live	DAG1	156DAG, A3a, AGRNR, DAG, MDDGC7, MDDGC9	dystroglycan 1 (dystrophin-associated glycoprotein 1)		3p21	3	NC_000003.12	49468703	49535618	plus	9	128239
9606	Homo sapiens	29925	0	live	GMPPB	MDDGA14, MDDGB14, MDDGC14	GDP-mannose pyrophosphorylase B	GTP-mannose-1-phosphate guanylyltransferase beta	3p21.31	3	NC_000003.12	49721476	49723974	minus	9	615320
9606	Homo sapiens	132158	0	live	GLYCTK	HBEBP2, HBEBP4, HBeAgBP4A	glycerate kinase	HBeAg binding protein 4|HBeAg-binding protein 2	3p21.1	3	NC_000003.12	52287820	52295256	plus	5	610516
9606	Homo sapiens	776	0	live	CACNA1D	CACH3, CACN4, CACNL1A2, CCHL1A2, Cav1.3, PASNA, SANDD	calcium channel, voltage-dependent, L type, alpha 1D subunit	calcium channel, L type, alpha-1 polypeptide|calcium channel, neuroendocrine/brain-type, alpha 1 subunit|voltage-gated calcium channel alpha 1 subunit|voltage-gated calcium channel alpha subunit Cav1.3	3p14.3	3	NC_000003.12	53494976	53813151	plus	55	114206
9606	Homo sapiens	7474	0	live	WNT5A	hWNT5A	wingless-type MMTV integration site family, member 5A	WNT-5A protein	3p21-p14	3	NC_000003.12	55465715	55505261	minus	16	164975
9606	Homo sapiens	2317	0	live	FLNB	ABP-278, ABP-280, AOI, FH1, FLN-B, FLN1L, LRS1, SCT, TABP, TAP	filamin B, beta	ABP-280 homolog|Larsen syndrome 1 (autosomal dominant)|actin binding protein 278|actin-binding-like protein|beta-filamin|filamin homolog 1|filamin-3|thyroid autoantigen	3p14.3	3	NC_000003.12	58008400	58172255	plus	48	603381
9606	Homo sapiens	27086	0	live	FOXP1	12CC4, HSPC215, MFH, QRF1, hFKH1B	forkhead box P1	fork head-related protein like B|glutamine-rich factor 1|mac-1-regulated forkhead	3p14.1	3	NC_000003.12	70954714	71583989	minus	36	605515
9606	Homo sapiens	2632	0	live	GBE1	APBD, GBE, GSD4	glucan (1,4-alpha-), branching enzyme 1	amylo-(1,4 to 1,6) transglucosidase|amylo-(1,4 to 1,6) transglycosylase|brancher enzyme|glycogen branching enzyme|glycogen-branching enzyme	3p12.3	3	NC_000003.12	81489699	81761799	minus	16	607839
9606	Homo sapiens	5449	0	live	POU1F1	CPHD1, GHF-1, PIT1a, Pit-1, POU1F1	POU class 1 homeobox 1	POU domain, class 1, transcription factor 1|growth hormone factor 1	3p11	3	NC_000003.12	87259633	87276587	minus	6	173110
9606	Homo sapiens	84100	0	live	ARL6	BBS3, RP55	ADP-ribosylation factor-like 6	Bardet-Biedl syndrome 3 protein	3q11.2	3	NC_000003.12	97764521	97801242	plus	14	608845
9606	Homo sapiens	26137	0	live	ZBTB20	DPZF, HOF, ODA-8S, PRIMS, ZNF288	zinc finger and BTB domain containing 20	BTB/POZ zinc finger protein DPZF|dendritic cell-derived BTB/POZ zinc finger|zinc finger protein 288	3q13.2	3	NC_000003.12	114314500	115147280	minus	21	606025
9606	Homo sapiens	57514	0	live	ARHGAP31	AOS1, CDGAP	Rho GTPase activating protein 31	Cdc42 GTPase-activating protein	3q13.33	3	NC_000003.12	119294289	119419476	plus	13	610911
9606	Homo sapiens	7372	0	live	UMPS	OPRT	uridine monophosphate synthetase	OMPdecase|OPRTase|UMP synthase|orotate phosphoribosyltransferase|orotidine 5'-phosphate decarboxylase	3q13	3	NC_000003.12	124730366	124749273	plus	7	613891
9606	Homo sapiens	131669	0	live	UROC1	HMFN0320, UROCD	urocanate hydratase 1	imidazolonepropionate hydrolase|urocanase 1|urocanase domain containing 1	3q21.3	3	NC_000003.12	126481165	126517773	minus	21	613012
9606	Homo sapiens	7555	0	live	CNBP	CNBP1, DM2, PROMM, RNF163, ZCCHC22, ZNF9	CCHC-type zinc finger, nucleic acid binding protein	cellular nucleic acid binding protein|erythroid differentiation-related|sterol regulatory element-binding protein|zinc finger protein 273|zinc finger protein 9 (a cellular retroviral nucleic acid binding protein)	3q21	3	NC_000003.12	129167815	129183967	minus	5	116955
9606	Homo sapiens	545	0	live	ATR	FCTCS, FRP1, MEC1, SCKL, SCKL1	ATR serine/threonine kinase	FRAP-related protein-1|MEC1, mitosis entry checkpoint 1, homolog|ataxia telangiectasia and Rad3-related protein	3q23	3	NC_000003.12	142449235	142578826	minus	49	601215
9606	Homo sapiens	5290	0	live	PIK3CA	CLOVE, CWS5, MCAP, MCM, MCMTC, PI3K, p110-alpha	phosphatidylinositol-4,5-bisphosphate 3-kinase, catalytic subunit alpha	PI3-kinase p110 subunit alpha|PI3K-alpha|phosphatidylinositol 3-kinase, catalytic, 110-KD, alpha|phosphatidylinositol 3-kinase, catalytic, alpha polypeptide|phosphatidylinositol-4,5-bisphosphate 3-kinase 110 kDa catalytic subunit alpha|phosphatidylinositol-4,5-bisphosphate 3-kinase catalytic subunit, alpha isoform|phosphoinositide-3-kinase, catalytic, alpha polypeptide|ptdIns-3-kinase subunit p11…	3q26.3	3	NC_000003.12	179148114	179240084	plus	23	171834
9606	Homo sapiens	131118	0	live	DNAJC19	PAM18, TIM14, TIMM14	DnaJ (Hsp40) homolog, subfamily C, member 19	homolog of yeast TIM14	3q26.33	3	NC_000003.12	180983709	180989774	minus	7	608977
9606	Homo sapiens	56922	0	live	MCCC1	MCC-B, MCCA	methylcrotonoyl-CoA carboxylase 1 (alpha)	3-methylcrotonyl-CoA carboxylase 1|3-methylcrotonyl-CoA carboxylase biotin-containing subunit|3-methylcrotonyl-CoA:carbon dioxide ligase subunit alpha|MCCase subunit alpha|methylcrotonoyl-Coenzyme A carboxylase 1 (alpha)	3q27	3	NC_000003.12	183015218	183099587	minus	21	609010
9606	Homo sapiens	5648	0	live	MASP1	3MC1, CRARF, CRARF1, MAP1, MASP, MASP3, MAp44, PRSS5, RaRF	mannan-binding lectin serine peptidase 1 (C4/C2 activating component of Ra-reactive factor)	Ra-reactive factor serine protease p100|complement factor MASP-3|complement-activating component of Ra-reactive factor|mannose-binding lectin-associated serine protease 1|mannose-binding protein-associated serine protease|serine protease 5	3q27-q28	3	NC_000003.12	187216085	187292022	minus	19	600521
9606	Homo sapiens	8626	0	live	TP63	AIS, B(p51A), B(p51B), EEC3, KET, LMS, NBP, OFC8, RHS, SHFM4, TP53CP, TP53L, TP73L, p40, p51, p53CP, p63, p73H, p73L	tumor protein p63	CUSP|amplified in squamous cell carcinoma|chronic ulcerative stomatitis protein|keratinocyte transcription factor KET|transformation-related protein 63|tumor protein p53-competing protein|tumor protein p63 deltaN isoform delta	3q28	3	NC_000003.12	189566861	189897279	plus	20	603273
9606	Homo sapiens	84984	0	live	CEP19	C3orf34, MOSPGF	centrosomal protein 19kDa		3q29	3	NC_000003.12	196706273	196712294	minus	3	615586
9606	Homo sapiens	9711	0	live	KIAA0226	RUBICON, SCAR15	KIAA0226	RUN domain and cysteine-rich domain containing, Beclin 1-interacting protein|RUN domain protein as Beclin 1-interacting and cysteine-rich containing|baron|beclin-1 associated RUN domain containing protein|run domain Beclin-1 interacting and cystein-rich containing protein|rundataxin	3q29	3	NC_000003.12	197671393	197749727	minus	23	613516
9606	Homo sapiens	10815	0	live	CPLX1	CPX-I, CPX1	complexin 1	CPX I|complexin I|synaphin 2|synaphin-2	4p16.3	4	NC_000004.12	784957	826157	minus	5	605032
9606	Homo sapiens	3425	0	live	IDUA	IDA, MPS1	iduronidase, alpha-L-		4p16.3	4	NC_000004.12	986997	1004557	plus	17	252800
9606	Homo sapiens	53834	0	live	FGFRL1	FGFR5, FHFR	fibroblast growth factor receptor-like 1	FGF homologous factor receptor|FGF receptor-like protein 1|FGFR-5|FGFR-like protein|fibroblast growth factor receptor 5	4p16	4	NC_000004.12	1009979	1026898	plus	11	605830
9606	Homo sapiens	1487	0	live	CTBP1	BARS	C-terminal binding protein 1	brefeldin A-ribosylated substrate	4p16	4	NC_000004.12	1211440	1250248	minus	14	602618
9606	Homo sapiens	2261	0	live	FGFR3	ACH, CD333, CEK2, HSFGFR3EX, JTK4	fibroblast growth factor receptor 3	FGFR-3|fibroblast growth factor receptor 3 variant 4|hydroxyaryl-protein kinase|tyrosine kinase JTK4	4p16.3	4	NC_000004.12	1793299	1808872	plus	19	134934
9606	Homo sapiens	3954	0	live	LETM1		leucine zipper-EF-hand containing transmembrane protein 1	Mdm38 homolog	4p16.3	4	NC_000004.12	1811479	1856247	minus	15	604407
9606	Homo sapiens	7468	0	live	WHSC1	MMSET, NSD2, REIIBP, TRX5, WHS	Wolf-Hirschhorn syndrome candidate 1	IL5 promoter REII region-binding protein|multiple myeloma SET domain containing protein type III|nuclear SET domain-containing protein 2|probable histone-lysine N-methyltransferase NSD2|trithorax/ash1-related protein 5	4p16.3	4	NC_000004.12	1871396	1982207	plus	29	602952
9606	Homo sapiens	132884	0	live	EVC2	LBN, WAD	Ellis van Creveld syndrome 2	ellis-van Creveld syndrome protein 2	4p16.2	4	NC_000004.12	5534397	5709548	minus	24	607261
9606	Homo sapiens	2121	0	live	EVC	DWF-11, EVCL, EVC	Ellis van Creveld protein	Ellis van Creveld syndrome	4p16	4	NC_000004.12	5711189	5829045	plus	29	604831
9606	Homo sapiens	7466	0	live	WFS1	CTRCT41, WFRS, WFS, WFSL	Wolfram syndrome 1 (wolframin)		4p16.1	4	NC_000004.12	6269850	6303265	plus	8	606201
9606	Homo sapiens	57545	0	live	CC2D2A	JBTS9, MKS6	coiled-coil and C2 domain containing 2A		4p15.32	4	NC_000004.12	15469861	15601971	plus	40	612013
9606	Homo sapiens	5860	0	live	QDPR	DHPR, PKU2, SDR33C1	quinoid dihydropteridine reductase	6,7-dihydropteridine reductase|HDHPR|short chain dehydrogenase/reductase family 33C member 1|short chain dehydrogenase/reductase family 33C, member 1	4p15.31	4	NC_000004.12	17486393	17512234	minus	7	612676
9606	Homo sapiens	51091	0	live	SEPSECS	LP, PCH2D, SLA, SLA/LP	Sep (O-phosphoserine) tRNA:Sec (selenocysteine) tRNA synthase	SLA-p35|SLA/LP autoantigen|UGA suppressor tRNA-associated protein|liver-pancreas antigen|soluble liver antigen|soluble liver antigen/liver pancreas antigen|tRNA(Ser/Sec)-associated antigenic protein	4p15.2	4	NC_000004.12	25120005	25160582	minus	14	613009
9606	Homo sapiens	57728	0	live	WDR19	ATD5, CED4, DYF-2, IFT144, NPHP13, ORF26, Oseg6, PWDMP, SRTD5	WD repeat domain 19	WD repeat membrane protein PWDMP|intraflagellar transport 144 homolog	4p14	4	NC_000004.12	39182189	39285810	plus	37	608151
9606	Homo sapiens	79644	0	live	SRD5A3	CDG1P, CDG1Q, KRIZI, SRD5A2L, SRD5A2L1	steroid 5 alpha-reductase 3	3-oxo-5-alpha-steroid 4-dehydrogenase 3|S5AR 3|SR type 3|probable polyprenol reductase	4q12	4	NC_000004.12	55346221	55373100	plus	5	611715
9606	Homo sapiens	9662	0	live	CEP135	CEP4, KIAA0635, MCPH8	centrosomal protein 135kDa	centrosomal protein 4|centrosome protein cep135	4q12	4	NC_000004.12	55948808	56033363	plus	26	611423
9606	Homo sapiens	8671	0	live	SLC4A4	HNBC1, KNBC, NBC1, NBC2, NBCe1-A, SLC4A5, hhNMC, pNBC	solute carrier family 4 (sodium bicarbonate cotransporter), member 4	Na(+)/HCO3(-) cotransporter|kNBC1|sodium bicarbonate cotransporter 1 (sodium bicarbonate cotransporter, kidney; sodium bicarbonate cotransporter, pancreas)|solute carrier family 4, sodium bicarbonate cotransporter, member 4, brain type|solute carrier family 4, sodium bicarbonate cotransporter, member 5	4q21	4	NC_000004.12	71187286	71572087	plus	27	603345
9606	Homo sapiens	80144	0	live	FRAS1		Fraser extracellular matrix complex subunit 1	Fraser syndrome 1	4q21.21	4	NC_000004.12	78056968	78544269	plus	74	607830
9606	Homo sapiens	27235	0	live	COQ2	CL640, COQ10D1, MSA1, PHB:PPT	coenzyme Q2 4-hydroxybenzoate polyprenyltransferase	4-HB polyprenyltransferase|4-hydroxybenzoate decaprenyltransferase|PHB:polyprenyltransferase|coenzyme Q2 homolog, prenyltransferase|para-hydroxybenzoate-polyprenyltransferase, mitochondrial	4q21.23	4	NC_000004.12	83138601	83285089	minus	22	609825
9606	Homo sapiens	93587	0	live	TRMT10A	HEL-S-88, MSSGM, RG9MTD2, TRM10	tRNA methyltransferase 10A	RNA (guanine-9-)-methyltransferase domain-containing protein 2|epididymis secretory protein Li 88	4q23	4	NC_000004.12	99546707	99564057	minus	9	616013
9606	Homo sapiens	4126	0	live	MANBA	MANB1	mannosidase, beta A, lysosomal	lysosomal beta A mannosidase|mannanase|mannase	4q24	4	NC_000004.12	102631486	102760994	minus	19	609489
9606	Homo sapiens	9255	0	live	AIMP1	EMAP2, EMAPII, HLD3, SCYE1, p43	aminoacyl tRNA synthetase complex-interacting multifunctional protein 1	ARS-interacting multifunctional protein 1|endothelial monocyte-activating polypeptide 2|endothelial-monocyte activating polypeptide II|multisynthase complex auxiliary component p43|multisynthetase complex auxiliary component p43|small inducible cytokine subfamily E, member 1 (endothelial monocyte-activating)	4q24	4	NC_000004.12	106315610	106349225	plus	9	603605
9606	Homo sapiens	113612	0	live	CYP2U1	P450TEC, SPG49, SPG56	cytochrome P450, family 2, subfamily U, polypeptide 1	spastic paraplegia 49	4q25	4	NC_000004.12	107931549	107953461	plus	5	610670
9606	Homo sapiens	3033	0	live	HADH	HAD1, HADHSC, HCDH, HHF4, MSCHAD, SCHAD, HADH	hydroxyacyl-CoA dehydrogenase	L-3-hydroxyacyl-Coenzyme A dehydrogenase, short chain|medium and short-chain L-3-hydroxyacyl-coenzyme A dehydrogenase|short-chain 3-hydroxyacyl-CoA dehydrogenase	4q22-q26	4	NC_000004.12	107989714	108035175	plus	10	601609
9606	Homo sapiens	51574	0	live	LARP7	ALAZS, HDCMA18P, PIP7S	La ribonucleoprotein domain family, member 7	P-TEFb-interaction protein for 7SK stability	4q25	4	NC_000004.12	112636964	112657592	plus	16	612026
9606	Homo sapiens	8492	0	live	PRSS12	BSSP-3, BSSP3, MRT1	protease, serine, 12 (neurotrypsin, motopsin)	brain-specific serine protease 3|leydin	4q28.1	4	NC_000004.12	118280038	118352815	minus	15	606709
9606	Homo sapiens	55212	0	live	BBS7	BBS2L1	Bardet-Biedl syndrome 7	BBS2-like 1	4q27	4	NC_000004.12	121824329	121870497	minus	19	607590
9606	Homo sapiens	166379	0	live	BBS12	C4orf24	Bardet-Biedl syndrome 12		4q27	4	NC_000004.12	122700444	122744943	plus	4	610683
9606	Homo sapiens	79633	0	live	FAT4	CDHF14, CDHR11, FAT-J, FATJ, HKLLS2, NBLA00548, VMLDS2	FAT atypical cadherin 4	FAT tumor suppressor homolog 4|cadherin family member 14|cadherin-related family member 11|fat-like cadherin protein FAT-J|putative protein product of Nbla00548	4q28.1	4	NC_000004.12	125315897	125492932	plus	18	612411
9606	Homo sapiens	10733	0	live	PLK4	MCCRP2, SAK, STK18	polo-like kinase 4	Snk akin kinase|serine/threonine-protein kinase 18|serine/threonine-protein kinase Sak	4q28	4	NC_000004.12	127880861	127899224	plus	17	605031
9606	Homo sapiens	166785	0	live	MMAA	cblA	methylmalonic aciduria (cobalamin deficiency) cblA type	mutant adenosylcobalamin	4q31.21	4	NC_000004.12	145619388	145660035	plus	10	607481
9606	Homo sapiens	175	0	live	AGA	AGU, ASRG, GA	aspartylglucosaminidase	N4-(N-acetyl-beta-glucosaminyl)-L-asparagine amidase|aspartylglucosylamine deaspartylase|glycosylasparaginase	4q34.3	4	NC_000004.12	177430774	177442503	minus	9	613228
9606	Homo sapiens	291	0	live	SLC25A4	AAC1, ANT, ANT 1, ANT1, MTDPS12, PEO2, PEO3, T1	solute carrier family 25 (mitochondrial carrier; adenine nucleotide translocator), member 4	ADP,ATP carrier protein 1|ADP,ATP carrier protein, heart/skeletal muscle|adenine nucleotide translocator 1 (skeletal muscle)|heart/skeletal muscle ATP/ADP translocator|solute carrier family 25 member 4	4q35	4	NC_000004.12	185143263	185150384	plus	4	103220
9606	Homo sapiens	2483	0	live	FRG1	FRG1A, FSG1	FSHD region gene 1	FSHD region gene 1 protein|facioscapulohumeral muscular dystrophy region gene-1	4q35	4	NC_000004.12	189940819	189963204	plus	10	601278
9606	Homo sapiens	6389	0	live	SDHA	CMD1GG, FP, PGL5, SDH1, SDH2, SDHF	succinate dehydrogenase complex, subunit A, flavoprotein (Fp)	flavoprotein subunit of complex II	5p15	5	NC_000005.10	218223	264816	plus	16	600857
9606	Homo sapiens	340024	0	live	SLC6A19	B0AT1, HND	solute carrier family 6 (neutral amino acid transporter), member 19	sodium-dependent amino acid transporter system B0|solute carrier family 6 (neurotransmitter transporter), member 19|solute carrier family 6 member 19|system B(0) neutral amino acid transporter AT1|system B0 neutral amino acid transporter	5p15.33	5	NC_000005.10	1201595	1225117	plus	12	608893
9606	Homo sapiens	7015	0	live	TERT	CMM9, DKCA2, DKCB4, EST2, PFBMFT1, TCS1, TP2, TRT, hEST2, hTRT	telomerase reverse transcriptase	telomerase catalytic subunit|telomerase-associated protein 2	5p15.33	5	NC_000005.10	1253167	1295047	minus	18	187270
9606	Homo sapiens	6531	0	live	SLC6A3	DAT, DAT1, PKDYS	solute carrier family 6 (neurotransmitter transporter), member 3	DA transporter|dopamine transporter 1|solute carrier family 6 (neurotransmitter transporter, dopamine), member 3	5p15.3	5	NC_000005.10	1392790	1445428	minus	15	126455
9606	Homo sapiens	4726	0	live	NDUFS6	CI-13kA, CI-13kD-A, CI13KDA	NADH dehydrogenase (ubiquinone) Fe-S protein 6, 13kDa (NADH-coenzyme Q reductase)	NADH-ubiquinone oxidoreductase 13 kDa-A subunit|NADH:ubiquinone oxidoreductase NDUFS6 subunit|complex I 13kDa subunit A|complex I, mitochondrial respiratory chain, 13-kD subunit	5p15.33	5	NC_000005.10	1801382	1816051	plus	4	603848
9606	Homo sapiens	54888	0	live	NSUN2	MISU, MRT5, SAKI, TRM4	NOP2/Sun RNA methyltransferase family, member 2	5-methycytoisine methyltransferase|Myc-induced SUN-domain-containing protein|NOL1/NOP2/Sun domain family, member 2|NOP2/Sun domain family, member 2|myc-induced SUN domain-containing protein|substrate of AIM1/Aurora kinase B|tRNA (cytosine-5-)-methyltransferase NSUN2|tRNA methyltransferase 4 homolog	5p15.31	5	NC_000005.10	6599239	6633360	minus	19	610916
9606	Homo sapiens	25836	0	live	NIPBL	CDLS, CDLS1, IDN3, IDN3-B, Scc2	Nipped-B homolog (Drosophila)	SCC2 homolog|delangin|sister chromatid cohesion 2 homolog	5p13.2	5	NC_000005.10	36876759	37065819	plus	48	608667
9606	Homo sapiens	65250	0	live	C5orf42	JBTS17, OFD6	chromosome 5 open reading frame 42	Transmembrane protein ENSP00000382582	5p13.2	5	NC_000005.10	37065171	37249428	minus	58	614571
9606	Homo sapiens	348980	0	live	HCN1	BCNG-1, BCNG1, EIEE24, HAC-2	hyperpolarization activated cyclic nucleotide gated potassium channel 1	brain cyclic nucleotide-gated channel 1	5p12	5	NC_000005.10	45254950	45696118	minus	8	602780
9606	Homo sapiens	4724	0	live	NDUFS4	AQDQ, CI-18	NADH dehydrogenase (ubiquinone) Fe-S protein 4, 18kDa (NADH-coenzyme Q reductase)	CI-18 kDa|CI-AQDQ|NADH dehydrogenase (ubiquinone) iron-sulfur protein 4|NADH-coenzyme Q reductase, 18-KD|NADH-ubiquinone oxidoreductase 18 kDa subunit|complex I 18kDa subunit|complex I-18 kDa|complex I-AQDQ|mitochondrial respiratory chain complex I (18-KD subunit)	5q11.1	5	NC_000005.10	53560623	53683341	plus	7	602694
9606	Homo sapiens	5144	0	live	PDE4D	ACRDYS2, DPDE3, HSPDE4D, PDE43N2, STRK1, PDE4D	phosphodiesterase 4D, cAMP-specific	cAMP-specific phosphodiesterase PDE4D6|phosphodiesterase 4D, cAMP-specific (phosphodiesterase E3 dunce homolog, Drosophila)	5q12	5	NC_000005.10	58969038	60522120	minus	37	600129
9606	Homo sapiens	1161	0	live	ERCC8	CKN1, CSA, UVSS2	excision repair cross-complementation group 8	Cockayne syndrome WD-repeat protein CSA|cockayne syndrome WD repeat protein CSA|excision repair cross-complementing rodent repair deficiency, complementation group 8	5q12.1	5	NC_000005.10	60873832	60945078	minus	13	609412
9606	Homo sapiens	91942	0	live	NDUFAF2	B17.2L, MMTN, NDUFA12L, mimitin	NADH dehydrogenase (ubiquinone) complex I, assembly factor 2	Myc-induced mitochondrial protein|NADH dehydrogenase (ubiquinone) 1 alpha subcomplex, assembly factor 2|NDUFA12-like protein	5q12.1	5	NC_000005.10	60945129	61153037	plus	4	609653
9606	Homo sapiens	57688	0	live	ZSWIM6	AFND	zinc finger, SWIM-type containing 6	zinc finger, SWIM domain containing 6	5q12.1	5	NC_000005.10	61332273	61546172	plus	14	615951
9606	Homo sapiens	100506658	0	live	OCLN	BLCPMG, PPP1R115	occludin	phosphatase 1, regulatory subunit 115|tight junction protein occludin	5q13.1	5	NC_000005.10	69492292	69558104	plus	10	602876
9606	Homo sapiens	8546	0	live	AP3B1	ADTB3, ADTB3A, HPS, HPS2, PE	adaptor-related protein complex 3, beta 1 subunit	AP-3 complex beta-3A subunit|adaptor protein complex AP-3 subunit beta-1|adaptor-related protein complex 3 subunit beta-1|beta-3A-adaptin|clathrin assembly protein complex 3 beta-1 large chain	5q14.1	5	NC_000005.10	78002326	78294755	minus	29	603401
9606	Homo sapiens	1719	0	live	DHFR	DHFRP1, DYR	dihydrofolate reductase		5q14.1	5	NC_000005.10	80626226	80654981	minus	6	126060
9606	Homo sapiens	4208	0	live	MEF2C	C5DELq14.3, DEL5q14.3	myocyte enhancer factor 2C	MADS box transcription enhancer factor 2, polypeptide C	5q14.3	5	NC_000005.10	88718241	88904105	minus	16	600662
9606	Homo sapiens	7025	0	live	NR2F1	BBOAS, BBSOAS, COUP-TFI, EAR-3, EAR3, ERBAL3, NR2F2, SVP44, TCFCOUP1, TFCOUP1	nuclear receptor subfamily 2, group F, member 1	COUP transcription factor I|COUP-TF I|COUP-TF1|V-erbA-related protein 3|chicken ovalbumin upstream promoter-transcription factor I|transcription factor COUP 1 (chicken ovalbumin upstream promoter 1, v-erb-a homolog-like 3)	5q14	5	NC_000005.10	93583337	93594611	plus	3	132890
9606	Homo sapiens	3295	0	live	HSD17B4	DBP, MFE-2, MPF-2, PRLTS1, SDR8C1	hydroxysteroid (17-beta) dehydrogenase 4	17-beta-HSD 4|17-beta-HSD IV|17-beta-hydroxysteroid dehydrogenase 4|17beta-estradiol dehydrogenase type IV|3-alpha,7-alpha,12-alpha-trihydroxy-5-beta-cholest-24-enoyl-CoA hydratase|D-3-hydroxyacyl-CoA dehydratase|D-bifunctional protein, peroxisomal|beta-hydroxyacyl dehydrogenase|beta-keto-reductase|multifunctional protein 2|peroxisomal multifunctional protein 2|short chain dehydrogenase/reductase…	5q21	5	NC_000005.10	119452443	119542335	plus	25	601860
9606	Homo sapiens	501	0	live	ALDH7A1	ATQ1, EPD, PDE	aldehyde dehydrogenase 7 family, member A1	26g turgor protein homolog|P6c dehydrogenase|alpha-AASA dehydrogenase|antiquitin-1|betaine aldehyde dehydrogenase|delta1-piperideine-6-carboxylate dehydrogenase	5q31	5	NC_000005.10	126541841	126595390	minus	19	107323
9606	Homo sapiens	4001	0	live	LMNB1	ADLD, LMN, LMN2, LMNB	lamin B1		5q23.2	5	NC_000005.10	126776623	126837020	plus	12	150340
9606	Homo sapiens	2201	0	live	FBN2	CCA, DA9, EOMD	fibrillin 2	fibrillin 5	5q23-q31	5	NC_000005.10	128257909	128538042	minus	65	612570
9606	Homo sapiens	27089	0	live	UQCRQ	MC3DN4, QCR8, QP-C, QPC, UQCR7	ubiquinol-cytochrome c reductase, complex III subunit VII, 9.5kDa	complex III subunit 8|complex III subunit VIII|low molecular mass ubiquinone-binding protein (9.5kD)|ubiquinol-cytochrome c reductase complex 9.5 kDa protein|ubiquinol-cytochrome c reductase complex ubiquinone-binding protein QP-C	5q31.1	5	NC_000005.10	132866627	132868844	plus	3	612080
9606	Homo sapiens	27125	0	live	AFF4	AF5Q31, CHOPS, MCEF	AF4/FMR2 family, member 4	ALL1-fused gene from chromosome 5q31 protein|major CDK9 elongation factor-associated protein	5q31	5	NC_000005.10	132875379	132963662	minus	23	604417
9606	Homo sapiens	64374	0	live	SIL1	BAP, MSS, ULG5	SIL1 nucleotide exchange factor	BiP-associated protein|SIL1 homolog, endoplasmic reticulum chaperone	5q31	5	NC_000005.10	138946720	139198376	minus	12	608005
9606	Homo sapiens	4695	0	live	NDUFA2	B8, CD14, CIB8	NADH dehydrogenase (ubiquinone) 1 alpha subcomplex, 2, 8kDa	NADH-ubiquinone oxidoreductase subunit CI-B8|complex I B8 subunit	5q31.2	5	NC_000005.10	140645363	140647785	minus	3	602137
9606	Homo sapiens	51520	0	live	LARS	HSPC192, ILFS11, LEURS, LEUS, LFIS, LRS, PIG44, RNTLS, hr025Cl, LARS	leucyl-tRNA synthetase	cytoplasmic leucyl-tRNA synthetase|cytosolic leucyl-tRNA synthetase|leucine tRNA ligase 1, cytoplasmic|leucine translase|proliferation-inducing gene 44	5q32	5	NC_000005.10	146113026	146182787	minus	32	151350
9606	Homo sapiens	11005	0	live	SPINK5	LEKTI, LETKI, NETS, NS, VAKTI	serine peptidase inhibitor, Kazal type 5	lympho-epithelial Kazal-type-related inhibitor|lymphoepithelial Kazal-type-related inhibitor|serine protease inhibitor, Kazal type 5	5q32	5	NC_000005.10	148025688	148137366	plus	35	605010
9606	Homo sapiens	3340	0	live	NDST1	HSST, MRT46, NST1	N-deacetylase/N-sulfotransferase (heparan glucosaminyl) 1	HSNST 1|N-HSST 1|N-heparan sulfate sulfotransferase 1|NDST-1|[Heparan sulfate]-glucosamine N-sulfotransferase 1|glucosaminyl N-deacetylase/N-sulfotransferase 1|heparan sulfate-N-deacetylase/N-sulfotransferase	5q33.1	5	NC_000005.10	150485823	150558211	plus	19	600853
9606	Homo sapiens	153201	0	live	SLC36A2	PAT2, TRAMD1	solute carrier family 36 (proton/amino acid symporter), member 2	tramdorin-1	5q33.1	5	NC_000005.10	151314978	151347590	minus	12	608331
9606	Homo sapiens	2554	0	live	GABRA1	ECA4, EIEE19, EJM, EJM5	gamma-aminobutyric acid (GABA) A receptor, alpha 1	GABA(A) receptor subunit alpha-1|GABA(A) receptor, alpha 1	5q34	5	NC_000005.10	161847191	161899959	plus	13	137160
9606	Homo sapiens	5917	0	live	RARS	ArgRS, DALRD1, HLD9	arginyl-tRNA synthetase	arginine tRNA ligase 1, cytoplasmic|arginyl-tRNA synthetase, cytoplasmic	5q35.1	5	NC_000005.10	168486458	168519306	plus	15	107820
9606	Homo sapiens	1482	0	live	NKX2-5	CHNG5, CSX, CSX1, HLHS2, NKX2.5, NKX2E, NKX4-1, VSD3	NK2 homeobox 5	NK2 transcription factor related, locus 5|cardiac-specific homeobox 1|homeobox protein CSX|homeobox protein NK-2 homolog E|tinman paralog	5q34	5	NC_000005.10	173232104	173235312	minus	2	600584
9606	Homo sapiens	64324	0	live	NSD1	ARA267, KMT3B, SOTOS, SOTOS1, STO	nuclear receptor binding SET domain protein 1	H3-K36-HMTase|H4-K20-HMTase|NR-binding SET domain-containing protein|androgen receptor coactivator 267 kDa protein|androgen receptor-associated coregulator 267|androgen receptor-associated protein of 267 kDa|lysine N-methyltransferase 3B|nuclear receptor-binding SET domain-containing protein 1	5q35	5	NC_000005.10	177133025	177300213	plus	29	606681
9606	Homo sapiens	55651	0	live	NHP2	DKCB2P, NOLA2, NHP2	NHP2 ribonucleoprotein	NHP2 ribonucleoprotein homolog|NHP2-like protein|nucleolar protein family A, member 2 (H/ACA small nucleolar RNPs)|snoRNP protein NHP2	5q35.3	5	NC_000005.10	178149463	178153960	minus	4	606470
9606	Homo sapiens	7280	0	live	TUBB2A	CDCBM5, TUBB, TUBB2	tubulin, beta 2A class IIa	class IIa beta-tubulin|tubulin, beta polypeptide 2	6p25	6	NC_000006.12	3153666	3157549	minus	4	615101
9606	Homo sapiens	347733	0	live	TUBB2B	PMGYSA, bA506K6.1	tubulin, beta 2B class IIb	class II beta-tubulin isotype|class IIb beta-tubulin|tubulin, beta polypeptide paralog	6p25	6	NC_000006.12	3224261	3231665	minus	5	612850
9606	Homo sapiens	10667	0	live	FARS2	COXPD14, FARS1, HSPC320, PheRS, dJ520B18.2	phenylalanyl-tRNA synthetase 2, mitochondrial	dJ236A3.1 (phenylalanine-tRNA synthetase)|dJ520B18.2 (FARS1 (phenylalanine-tRNA synthetase))|phenylalanine tRNA ligase 2, mitochondrial|phenylalanine translase|phenylalanine-tRNA synthetase 1 (mitochondrial)	6p25.1	6	NC_000006.12	5261018	5771583	plus	16	611592
9606	Homo sapiens	7020	0	live	TFAP2A	AP-2, AP-2alpha, AP2TF, BOFS, TFAP2	transcription factor AP-2 alpha (activating enhancer binding protein 2 alpha)	AP-2 transcription factor|AP2-alpha|activating enhancer-binding protein 2-alpha|activator protein 2	6p24	6	NC_000006.12	10396677	10419624	minus	12	107580
9606	Homo sapiens	6310	0	live	ATXN1	ATX1, D6S504E, SCA1	ataxin 1	alternative ataxin1|spinocerebellar ataxia type 1 protein	6p23	6	NC_000006.12	16299112	16761490	minus	9	601556
9606	Homo sapiens	7915	0	live	ALDH5A1	SSADH, SSDH	aldehyde dehydrogenase 5 family, member A1	NAD(+)-dependent succinic semialdehyde dehydrogenase|aldehyde dehydrogenase 5 family member A1|mitochondrial succinate semialdehyde dehydrogenase	6p22	6	NC_000006.12	24494969	24537207	plus	11	610045
9606	Homo sapiens	4758	0	live	NEU1	NANH, NEU, SIAL1	sialidase 1 (lysosomal sialidase)	G9 sialidase|N-acetyl-alpha-neuraminidase 1|acetylneuraminyl hydrolase|exo-alpha-sialidase|lysosomal sialidase	6p21.3	6	NC_000006.12	31859052	31862932	minus	6	608272
9606	Homo sapiens	5696	0	live	PSMB8	ALDD, D6S216, D6S216E, JMP, LMP7, NKJO, PSMB5i, RING10	proteasome subunit beta 8	large multifunctional peptidase 7|low molecular mass protein 7|low molecular weight protein 7|macropain subunit C13|multicatalytic endopeptidase complex subunit C13|protease component C13|proteasome (prosome, macropain) subunit, beta type, 8 (large multifunctional peptidase 7)|proteasome catalytic subunit 3i|proteasome component C13|proteasome subunit Y2|proteasome subunit beta 5i|proteasome-rela…	6p21.3	6	NC_000006.12	32840717	32844935	minus	7	177046
9606	Homo sapiens	8831	0	live	SYNGAP1	MRD5, RASA1, RASA5, SYNGAP	synaptic Ras GTPase activating protein 1	Ras GTPase-activating protein SynGAP|neuronal RasGAP|synaptic Ras GTPase activating protein 1 homolog|synaptic Ras GTPase activating protein, 135kDa|synaptic Ras GTPase-activating protein 1	6p21.3	6	NC_000006.12	33420070	33453689	plus	19	603384
9606	Homo sapiens	2178	0	live	FANCE	FACE, FAE	Fanconi anemia, complementation group E		6p21.31	6	NC_000006.12	35452339	35467106	plus	11	613976
9606	Homo sapiens	4594	0	live	MUT	MCM	methylmalonyl CoA mutase	methylmalonyl Coenzyme A mutase|methylmalonyl-CoA isomerase|mutant methylmalonyl CoA mutase|truncated methylmalonyl CoA mutase	6p12.3	6	NC_000006.12	49430360	49463328	minus	13	609058
9606	Homo sapiens	7021	0	live	TFAP2B	AP-2B, AP2-B	transcription factor AP-2 beta (activating enhancer binding protein 2 beta)	AP2-beta|activating enhancer binding protein 2 beta|activating enhancer-binding protein 2-beta	6p12	6	NC_000006.12	50817710	50847619	plus	12	601601
9606	Homo sapiens	55788	0	live	LMBRD1	C6orf209, LMBD1, MAHCF, NESI	LMBR1 domain containing 1	HDAg-L-interacting protein NESI|hepatitis delta antigen-L interacting protein|liver regeneration p-53 related protein|nuclear export signal-interacting protein	6q13	6	NC_000006.12	69675749	69797157	minus	18	612625
9606	Homo sapiens	25821	0	live	MTO1	CGI-02, COXPD10	mitochondrial tRNA translation optimization 1	homolog of yeast Mto1|mitochondrial MTO1-3|mitochondrial translation optimization 1 homolog	6q13	6	NC_000006.12	73461731	73501456	plus	15	614667
9606	Homo sapiens	26503	0	live	SLC17A5	AST, ISSD, NSD, SD, SIALIN, SIASD, SLD	solute carrier family 17 (acidic sugar transporter), member 5	H(+)/nitrate cotransporter|H(+)/sialic acid cotransporter|membrane glycoprotein HP59|sialic acid storage disease|sodium/sialic acid cotransporter|solute carrier family 17 (anion/sugar transporter), member 5|vesicular H(+)/Aspartate-glutamate cotransporter	6q13	6	NC_000006.12	73593379	73654014	minus	14	604322
9606	Homo sapiens	594	0	live	BCKDHB	E1B, dJ279A18.1	branched chain keto acid dehydrogenase E1, beta polypeptide	2-oxoisovalerate dehydrogenase beta subunit|BCKDE1B|BCKDH E1-beta|E1b-beta subunit of the branched-chain complex|branched chain alpha-ketoacid dehydrogenase E1-beta subunit|branched-chain alpha-keto acid dehydrogenase E1 component beta chain	6q14.1	6	NC_000006.12	80106627	80346270	plus	16	248611
9606	Homo sapiens	5238	0	live	PGM3	AGM1, IMD23, PAGM, PGM 3	phosphoglucomutase 3	N-acetylglucosamine-phosphate mutase 1|acetylglucosamine phosphomutase	6q14.1-q15	6	NC_000006.12	83151972	83193936	minus	19	172100
9606	Homo sapiens	57038	0	live	RARS2	ArgRS, DALRD2, PCH6, PRO1992, RARSL, dJ382I10.6	arginyl-tRNA synthetase 2, mitochondrial	arginine--tRNA ligase|arginine-tRNA ligase|probable arginyl-tRNA synthetase, mitochondrial	6q16.1	6	NC_000006.12	87499347	87590017	minus	26	611524
9606	Homo sapiens	29078	0	live	NDUFAF4	C6orf66, HRPAP20, HSPC125, My013, bA22L21.1	NADH dehydrogenase (ubiquinone) complex I, assembly factor 4	NADH dehydrogenase (ubiquinone) 1 alpha subcomplex, assembly factor 4|hormone-regulated proliferation-associated protein of 20 kDa|hormone-regulated proliferation-associated protein, 20 kDa	6q16.1	6	NC_000006.12	96889311	96897891	minus	3	611776
9606	Homo sapiens	26235	0	live	FBXL4	FBL4, FBL5, MTDPS13	F-box and leucine-rich repeat protein 4		6q16.1-q16.3	6	NC_000006.12	98873725	98948006	minus	11	605654
9606	Homo sapiens	2898	0	live	GRIK2	EAA4, GLR6, GLUK6, GLUR6, GluK2, MRT6	glutamate receptor, ionotropic, kainate 2	bA487F5.1|excitatory amino acid receptor 4|gluR-6|glutamate receptor 6|glutamate receptor form A|glutamate receptor form B|glutamate receptor form C|glutamate receptor form D|glutamate receptor form E	6q16.3	6	NC_000006.12	101393708	102070083	plus	21	138244
9606	Homo sapiens	55084	0	live	SOBP	JXC1, MRAMS	sine oculis binding protein homolog	jackson circler protein 1	6q21	6	NC_000006.12	107490098	107661309	plus	11	613667
9606	Homo sapiens	9841	0	live	ZBTB24	BIF1, ICF2, PATZ2, ZNF450	zinc finger and BTB domain containing 24	POZ (BTB) and AT hook containing zinc finger 2|zinc finger protein 450	6q21	6	NC_000006.12	109462516	109483237	minus	7	614064
9606	Homo sapiens	9896	0	live	FIG4	ALS11, BTOP, CMT4J, KIAA0274, SAC3, YVS, dJ249I4.1	FIG4 phosphoinositide 5-phosphatase	FIG4 homolog, SAC domain containing lipid phosphatase|FIG4 homolog, SAC1 domain containing lipid phosphatase|FIG4 homolog, SAC1 lipid phosphatase domain containing|SAC domain-containing protein 3|Sac domain-containing inositol phosphatase 3|phosphatidylinositol 3,5-bisphosphate 5-phosphatase	6q21	6	NC_000006.12	109691221	109825431	plus	24	609390
9606	Homo sapiens	2697	0	live	GJA1	AVSD3, CMDR, CX43, EKVP, GJAL, HLHS1, HSS, ODDD, PPKCA	gap junction protein, alpha 1, 43kDa	connexin 43|connexin-43|gap junction 43 kDa heart protein	6q22.31	6	NC_000006.12	121435577	121449744	plus	2	121014
9606	Homo sapiens	3908	0	live	LAMA2	LAMM	laminin, alpha 2	laminin M chain|laminin-12 subunit alpha|laminin-2 subunit alpha|laminin-4 subunit alpha|merosin heavy chain	6q22-q23	6	NC_000006.12	128883141	129516569	plus	66	156225
9606	Homo sapiens	383	0	live	ARG1		arginase 1	arginase, liver|liver-type arginase|type I arginase	6q23	6	NC_000006.12	131573203	131584332	plus	8	608313
9606	Homo sapiens	54806	0	live	AHI1	AHI-1, JBTS3, ORF1, dJ71N10.1	Abelson helper integration site 1	abelson helper integration site 1 protein homolog|contatins SH3 and WD40 domains	6q23.3	6	NC_000006.12	135283972	135497765	minus	35	608894
9606	Homo sapiens	5191	0	live	PEX7	PBD9B, PTS2R, RCDP1, RD	peroxisomal biogenesis factor 7	PTS2 receptor|peroxin-7|peroxisomal PTS2 receptor|peroxisomal targeting signal 2 receptor|peroxisome targeting signal 2 receptor	6q23.3	6	NC_000006.12	136822220	136913934	plus	11	601757
9606	Homo sapiens	2911	0	live	GRM1	GPRC1A, MGLU1, MGLUR1, PPP1R85, SCAR13	glutamate receptor, metabotropic 1	protein phosphatase 1, regulatory subunit 85	6q24	6	NC_000006.12	145964769	146437598	plus	11	604473
9606	Homo sapiens	389434	0	live	IYD	C6orf71, DEHAL1, TDH4, dJ422F24.1	iodotyrosine deiodinase	IYD-1	6q25.1	6	NC_000006.12	150368861	150404629	plus	7	612025
9606	Homo sapiens	84947	0	live	SERAC1		serine active site containing 1	serine active site-containing protein 1	6q25.3	6	NC_000006.12	158109504	158168280	minus	19	614725
9606	Homo sapiens	56975	0	live	FAM20C	DMP-4, DMP4, GEF-CK, RNS	family with sequence similarity 20, member C	Golgi casein kinase|dentin matrix protein 4|golgi-enriched fraction casein kinase	7p22.3	7	NC_000007.14	192777	260774	plus	11	611061
9606	Homo sapiens	60	0	live	ACTB	BRWS1, PS1TP5BP1	actin, beta	PS1TP5-binding protein 1|beta cytoskeletal actin	7p22	7	NC_000007.14	5527148	5530601	minus	6	102630
9606	Homo sapiens	729920	0	live	ISPD	MDDGA7, MDDGC7, Nip, hCG_1745121	isoprenoid synthase domain containing	2-C-methyl-D-erythritol 4-phosphate cytidylyltransferase-like protein|4-diphosphocytidyl-2C-methyl-D-erythritol synthase homolog|notch1-induced protein	7p21.2	7	NC_000007.14	15916851	16530558	minus	24	614631
9606	Homo sapiens	7291	0	live	TWIST1	ACS3, BPES2, BPES3, CRS, CRS1, CSO, SCS, TWIST, bHLHa38	twist family bHLH transcription factor 1	B-HLH DNA binding protein|H-twist|TWIST homolog of drosophila|class A basic helix-loop-helix protein 38|twist basic helix-loop-helix transcription factor 1|twist homolog 1	7p21.2	7	NC_000007.14	19113047	19117672	minus	4	601622
9606	Homo sapiens	84668	0	live	FAM126A	DRCTNNB1A, HCC, HLD5, HYCC1	family with sequence similarity 126, member A	down regulated by Ctnnb1, a|down-regulated by CTNNB1 protein A	7p15.3	7	NC_000007.14	22895848	23014195	minus	14	610531
9606	Homo sapiens	27241	0	live	BBS9	B1, C18, D1, PTHB1	Bardet-Biedl syndrome 9	PTH-responsive osteosarcoma B1 protein|bardet-Biedl syndrome 9 protein|parathyroid hormone-responsive B1 gene protein	7p14	7	NC_000007.14	33129244	33635769	plus	26	607968
9606	Homo sapiens	168667	0	live	BMPER	CRIM3, CV-2, CV2	BMP binding endothelial regulator	BMP-binding endothelial regulator precursor protein|bone morphogenetic protein-binding endothelial cell precursor-derived regulator|crossveinless 2|crossveinless-2|hCV2	7p14.3	7	NC_000007.14	33904911	34155872	plus	16	608699
9606	Homo sapiens	2737	0	live	GLI3	ACLS, GCPS-190, GLI3FL, PAP-A, PAPA, PAPA1, PAPB, PHS, PPDIV, GLI3	GLI family zinc finger 3	GLI-Kruppel family member GLI3|glioma-associated oncogene family zinc finger 3|oncogene GLI3|zinc finger protein GLI3	7p13	7	NC_000007.14	41960949	42264112	minus	20	165240
9606	Homo sapiens	2645	0	live	GCK	FGQTL3, GK, GLK, HHF3, HK4, HKIV, HXKP, LGLK, MODY2	glucokinase (hexokinase 4)	ATP:D-hexose 6-phosphotransferase|HK IV|hexokinase D, pancreatic isozyme|hexokinase type IV|hexokinase-4|hexokinase-D	7p15.3-p15.1	7	NC_000007.14	44144271	44189423	minus	12	138079
9606	Homo sapiens	1644	0	live	DDC	AADC	dopa decarboxylase (aromatic L-amino acid decarboxylase)		7p12.2	7	NC_000007.14	50458436	50565457	minus	18	107930
9606	Homo sapiens	5723	0	live	PSPH	PSPD, PSPH	phosphoserine phosphatase	L-3-phosphoserine phosphatase|O-phosphoserine phosphohydrolase|PSPase	7p11.2	7	NC_000007.14	56010363	56051604	minus	12	172480
9606	Homo sapiens	2990	0	live	GUSB	BG, MPS7	glucuronidase, beta	beta-D-glucuronidase|beta-G1	7q21.11	7	NC_000007.14	65960684	65982314	minus	12	611499
9606	Homo sapiens	435	0	live	ASL	ASAL	argininosuccinate lyase	argininosuccinase|arginosuccinase	7q11.21	7	NC_000007.14	66075789	66093343	plus	17	608310
9606	Homo sapiens	154881	0	live	KCTD7	CLN14, EPM3	potassium channel tetramerization domain containing 7	potassium channel tetramerisation domain containing 7	7q11.21	7	NC_000007.14	66628881	66643229	plus	4	611725
9606	Homo sapiens	51119	0	live	SBDS	CGI-97, SDS, SWDS	Shwachman-Bodian-Diamond syndrome		7q11.21	7	NC_000007.14	66987703	66995601	minus	5	607444
9606	Homo sapiens	51085	0	live	MLXIPL	CHREBP, MIO, MONDOB, WBSCR14, WS-bHLH, bHLHd14	MLX interacting protein-like	MLX-interacting protein-like|Mlx interactor|WS basic-helix-loop-helix leucine zipper protein|Williams Beuren syndrome chromosome region 14|Williams-Beuren syndrome chromosome region 14 protein 1|Williams-Beuren syndrome chromosome region 14 protein 2|Williams-Beuren syndrome chromosome region 14 protein 3|carbohydrate response element binding protein|class D basic helix-loop-helix protein 14|will…	7q11.23	7	NC_000007.14	73593194	73624540	minus	18	605678
9606	Homo sapiens	2006	0	live	ELN	SVAS, WBS, WS	elastin	tropoelastin	7q11.23	7	NC_000007.14	74027772	74069907	plus	34	130160
9606	Homo sapiens	5447	0	live	POR	CPR, CYPOR, P450R	P450 (cytochrome) oxidoreductase	NADPH-dependent cytochrome P450 reductase	7q11.2	7	NC_000007.14	75915102	75986855	plus	16	124015
9606	Homo sapiens	27445	0	live	PCLO	ACZ, PCH3	piccolo presynaptic cytomatrix protein	aczonin|piccolo (presynaptic cytomatrix protein)	7q21.11	7	NC_000007.14	82754005	83162881	minus	25	604918
9606	Homo sapiens	9723	0	live	SEMA3E	M-SEMAH, M-SemaK, SEMAH, coll-5	sema domain, immunoglobulin domain (Ig), short basic domain, secreted, (semaphorin) 3E		7q21.11	7	NC_000007.14	83363906	83649163	minus	19	608166
9606	Homo sapiens	5189	0	live	PEX1	PBD1A, PBD1B, ZWS, ZWS1	peroxisomal biogenesis factor 1	Zellweger syndrome|peroxin-1|peroxisome biogenesis disorder protein 1	7q21.2	7	NC_000007.14	92487023	92528531	minus	24	602136
9606	Homo sapiens	1021	0	live	CDK6	MCPH12, PLSTIRE	cyclin-dependent kinase 6	cell division protein kinase 6|serine/threonine-protein kinase PLSTIRE	7q21-q22	7	NC_000007.14	92604921	92836627	minus	11	603368
9606	Homo sapiens	9179	0	live	AP4M1	CPSQ3, MU-4, MU-ARP2, SPG50	adaptor-related protein complex 4, mu 1 subunit	AP-4 adaptor complex mu subunit|adapter-related protein complex 4 mu-1 subunit|adapter-related protein complex 4 subunit mu-1|adaptor-related protein complex 4 subunit mu-1|adaptor-related protein complex AP-4 mu4 subunit|mu subunit of AP-4|mu-adaptin-related protein 2|mu-adaptin-related protein-2|mu4|mu4-adaptin	7q22.1	7	NC_000007.14	100101412	100107180	plus	17	602296
9606	Homo sapiens	1174	0	live	AP1S1	AP19, CLAPS1, EKV3, MEDNIK, SIGMA1A	adaptor-related protein complex 1, sigma 1 subunit	HA1 19 kDa subunit|adapter-related protein complex 1 sigma-1A subunit|adaptor protein complex AP-1 subunit sigma-1A|adaptor-related protein complex 1 subunit sigma-1A|clathrin assembly protein complex 1 sigma-1A small chain|clathrin coat assembly protein AP19|clathrin-associated/assembly/adaptor protein, small 1 (19kD)|golgi adaptor HA1/AP1 adaptin sigma-1A subunit|sigma1A subunit of AP-1 clathri…	7q22.1	7	NC_000007.14	101154405	101161276	plus	5	603531
9606	Homo sapiens	8985	0	live	PLOD3	LH3	procollagen-lysine, 2-oxoglutarate 5-dioxygenase 3	lysine hydroxylase 3|lysyl hydroxlase 3|lysyl hydroxylase 3	7q22	7	NC_000007.14	101205977	101217730	minus	19	603066
9606	Homo sapiens	10157	0	live	AASS	LKR/SDH, LKRSDH, LORSDH	aminoadipate-semialdehyde synthase	alpha-aminoadipate semialdehyde synthase|aminoadipic semialdehyde synthase|lysine-2-oxoglutarate reductase|lysine-ketoglutarate reductase /saccharopine dehydrogenase	7q31.3	7	NC_000007.14	122073544	122144290	minus	26	605113
9606	Homo sapiens	55131	0	live	RBM28	ANES	RNA binding motif protein 28	2810480G15Rik	7q32.1	7	NC_000007.14	128310383	128343913	minus	20	612074
9606	Homo sapiens	95681	0	live	CEP41	JBTS15, TSGA14	centrosomal protein 41kDa	centrosomal protein 41 kDa|testis specific protein A14|testis specific, 14|testis-specific gene A14 protein	7q32	7	NC_000007.14	130393771	130441741	minus	15	610523
9606	Homo sapiens	673	0	live	BRAF	B-RAF11, NS7, RAFB1, BRAF	B-Raf proto-oncogene, serine/threonine kinase	94 kDa B-raf protein|B-Raf proto-oncogene serine/threonine-protein kinase (p94)|murine sarcoma viral (v-raf) oncogene homolog B1|proto-oncogene B-Raf|v-raf murine sarcoma viral oncogene homolog B|v-raf murine sarcoma viral oncogene homolog B1	7q34	7	NC_000007.14	140715951	140924764	minus	22	164757
9606	Homo sapiens	2146	0	live	EZH2	ENX-1, ENX1, EZH1b, KMT6, KMT6A, WVS, WVS2, EZH2	enhancer of zeste 2 polycomb repressive complex 2 subunit	enhancer of zeste homolog 2|lysine N-methyltransferase 6	7q35-q36	7	NC_000007.14	148807372	148884349	minus	25	601573
9606	Homo sapiens	3110	0	live	MNX1	HB9, HLXB9, HOXHB9, SCRA1	motor neuron and pancreas homeobox 1	homeobox HB9|homeobox protein HB9	7q36	7	NC_000007.14	157004853	157010653	minus	4	142994
9606	Homo sapiens	2055	0	live	CLN8	C8orf61, EPMR	ceroid-lipofuscinosis, neuronal 8	ceroid-lipofuscinosis, neuronal 8 (epilepsy, progressive with mental retardation)	8p23	8	NC_000008.11	1755778	1786570	plus	6	607837
9606	Homo sapiens	79648	0	live	MCPH1	BRIT1, MCT	microcephalin 1	BRCT-repeat inhibitor of TERT expression 1	8p23.1	8	NC_000008.11	6406592	6643619	plus	19	607117
9606	Homo sapiens	137492	0	live	VPS37A	HCRP1, PQBP2, SPG53	vacuolar protein sorting 37 homolog A (S. cerevisiae)	ESCRT-I complex subunit VPS37A|hepatocellular carcinoma-related protein 1|polyglutamine binding protein 2	8p22	8	NC_000008.11	17246892	17298024	plus	13	609927
9606	Homo sapiens	427	0	live	ASAH1	AC, ACDase, ASAH, PHP, PHP32, SMAPME	N-acylsphingosine amidohydrolase (acid ceramidase) 1	acid CDase|acylsphingosine deacylase|putative 32 kDa heart protein	8p22	8	NC_000008.11	18056416	18084998	minus	16	613468
9606	Homo sapiens	526	0	live	ATP6V1B2	ATP6B1B2, ATP6B2, HO57, VATB, VPP3, Vma2	ATPase, H+ transporting, lysosomal 56/58kDa, V1 subunit B2	H+ transporting two-sector ATPase|V-ATPase B2 subunit|V-ATPase subunit B 2|endomembrane proton pump 58 kDa subunit|vacuolar H+-ATPase 56,000 subunit|vacuolar proton pump subunit B 2	8p21.3	8	NC_000008.11	20197193	20221696	plus	14	606939
9606	Homo sapiens	80185	0	live	TTI2	C8orf41, MRT39	TELO2 interacting protein 2	Tel2 interacting protein 2 homolog	8p12	8	NC_000008.11	33498509	33513185	minus	8	614426
9606	Homo sapiens	11160	0	live	ERLIN2	C8orf2, Erlin-2, NET32, SPFH2, SPG18	ER lipid raft associated 2	SPFH domain family, member 2|endoplasmic reticulum lipid raft-associated protein 2|stomatin-prohibitin-flotillin-HflC/K domain-containing protein 2	8p11.2	8	NC_000008.11	37736579	37757801	plus	14	611605
9606	Homo sapiens	23259	0	live	DDHD2	SAMWD1, SPG54, iPLA(1)gamma	DDHD domain containing 2	PA-PLA1 like|SAM, WWE and DDHD domain-containing protein 1|intracellular phospholipase A1gamma|sec23p-interacting protein p125-like phosphatidic acid-preferring phospholipase A1	8p11.23	8	NC_000008.11	38231343	38273885	plus	22	615003
9606	Homo sapiens	2260	0	live	FGFR1	BFGFR, CD331, CEK, FGFBR, FGFR-1, FLG, FLT-2, FLT2, HBGFR, HH2, HRTFDS, KAL2, N-SAM, OGD, bFGF-R-1	fibroblast growth factor receptor 1	FGFR1/PLAG1 fusion|FMS-like tyrosine kinase 2|basic fibroblast growth factor receptor 1|fms-related tyrosine kinase 2|heparin-binding growth factor receptor|hydroxyaryl-protein kinase|proto-oncogene c-Fgr	8p11.23-p11.22	8	NC_000008.11	38411138	38468834	minus	24	136350
9606	Homo sapiens	84197	0	live	POMK	MDDGA12, MDDGC12, SGK196	protein-O-mannose kinase	Sugen kinase 196|probable inactive protein kinase-like protein SgK196|protein kinase-like protein SgK196	8p11.21	8	NC_000008.11	43093506	43123440	plus	5	615247
9606	Homo sapiens	138050	0	live	HGSNAT	HGNAT, MPS3C, TMEM76	heparan-alpha-glucosaminide N-acetyltransferase	transmembrane protein 76	8p11.1	8	NC_000008.11	43140449	43202827	plus	20	610453
9606	Homo sapiens	767	0	live	CA8	CA-VIII, CALS, CAMRQ3, CARP	carbonic anhydrase VIII	CA-related protein|carbonate dehydratase|carbonic anhydrase-like sequence	8q12.1	8	NC_000008.11	60187347	60281395	minus	13	114815
9606	Homo sapiens	55636	0	live	CHD7	CRG, HH5, IS3, KAL5	chromodomain helicase DNA binding protein 7	ATP-dependent helicase CHD7|CHARGE association|chromodomain helicase DNA binding protein 7 isoform CRA_e	8q12.2	8	NC_000008.11	60678762	60868028	plus	44	608892
9606	Homo sapiens	79848	0	live	CSPP1	CSPP, JBTS21	centrosome and spindle pole associated protein 1		8q13.2	8	NC_000008.11	67062417	67196614	plus	37	611654
9606	Homo sapiens	2138	0	live	EYA1	BOP, BOR, BOS1, OFC1	EYA transcriptional coactivator and phosphatase 1		8q13.3	8	NC_000008.11	71197433	71548109	minus	24	601653
9606	Homo sapiens	760	0	live	CA2	CA-II, CAC, CAII, Car2, HEL-76	carbonic anhydrase II	carbonate dehydratase II|carbonic anhydrase B|carbonic anhydrase C|carbonic dehydratase|epididymis luminal protein 76	8q22	8	NC_000008.11	85463902	85481492	plus	7	611492
9606	Homo sapiens	4683	0	live	NBN	AT-V1, AT-V2, ATV, NBS, NBS1, P95	nibrin	Nijmegen breakage syndrome 1 (nibrin)|cell cycle regulatory protein p95|p95 protein of the MRE11/RAD50 complex	8q21	8	NC_000008.11	89933336	89984733	minus	19	602667
9606	Homo sapiens	91147	0	live	TMEM67	JBTS6, MECKELIN, MKS3, NPHP11, TNEM67	transmembrane protein 67	meckel syndrome type 3 protein	8q22.1	8	NC_000008.11	93754844	93832649	plus	36	609884
9606	Homo sapiens	54704	0	live	PDP1	PDH, PDP, PDPC, PPM2C	pyruvate dehyrogenase phosphatase catalytic subunit 1	PDP 1|PDPC 1|[Pyruvate dehydrogenase [acetyl-transferring]]-phosphatase 1, mitochondrial|protein phosphatase 2C, magnesium-dependent, catalytic subunit|pyruvate dehydrogenase (Lipoamide) phosphatase-phosphatase|pyruvate dehydrogenase phosphatase catalytic subunit 1	8q22.1	8	NC_000008.11	93916855	93926068	plus	5	605993
9606	Homo sapiens	137682	0	live	NDUFAF6	C8orf38	NADH dehydrogenase (ubiquinone) complex I, assembly factor 6	UPF0551 protein C8orf38, mitochondrial|putative phytoene synthase	8q22.1	8	NC_000008.11	94895451	95058716	plus	19	612392
9606	Homo sapiens	9791	0	live	PTDSS1	LMHD, PSS1, PSSA	phosphatidylserine synthase 1	PSS-1|ptdSer synthase 1|serine-exchange enzyme I	8q22	8	NC_000008.11	96261886	96334552	plus	13	612792
9606	Homo sapiens	157680	0	live	VPS13B	CHS1, COH1	vacuolar protein sorting 13 homolog B (yeast)		8q22.2	8	NC_000008.11	99013071	99877586	plus	80	607817
9606	Homo sapiens	50484	0	live	RRM2B	MTDPS8A, MTDPS8B, P53R2	ribonucleotide reductase M2 B (TP53 inducible)	TP53-inducible ribonucleotide reductase M2 B|p53-inducible ribonucleotide reductase small subunit 2 homolog|p53-inducible ribonucleotide reductase small subunit 2 short form beta|p53-inducible ribonucleotide reductase small subunit 2-like protein	8q23.1	8	NC_000008.11	102204501	102239118	minus	9	604712
9606	Homo sapiens	1807	0	live	DPYS	DHP, DHPase	dihydropyrimidinase	dihydropyrimidine amidohydrolase|hydantoinase	8q22	8	NC_000008.11	104379424	104467049	minus	13	613326
9606	Homo sapiens	6873	0	live	TAF2	CIF150, MRT40B, TAFII150, TAF2	TAF2 RNA polymerase II, TATA box binding protein (TBP)-associated factor, 150kDa	150 kDa cofactor of initiator function|RNA polymerase II TBP-associated factor subunit B|TAF(II)150|TATA box binding protein (TBP)-associated factor, RNA polymerase II, B, 150kD|TBP-associated factor 150 kDa|cofactor of initiator function, 150kD subunit|transcription initiation factor TFIID 150 kDa subunit	8q24.12	8	NC_000008.11	119730773	119832858	minus	27	604912
9606	Homo sapiens	4715	0	live	NDUFB9	B22, CI-B22, LYRM3, UQOR22	NADH dehydrogenase (ubiquinone) 1 beta subcomplex, 9, 22kDa	LYR motif-containing protein 3|NADH-ubiquinone oxidoreductase B22 subunit|complex I B22 subunit	8q13.3	8	NC_000008.11	124539102	124549986	plus	4	601445
9606	Homo sapiens	7038	0	live	TG	AITD3N, TG	thyroglobulin		8q24	8	NC_000008.11	132866935	133134902	plus	52	188450
9606	Homo sapiens	83696	0	live	TRAPPC9	IBP, IKBKBBP, MRT13, NIBP, T1, TRS120	trafficking protein particle complex 9	IKK2 binding protein|NIK and IKK-beta binding protein|NIK- and IKBKB-binding protein|TRAPP 120 kDa subunit|tularik gene 1 protein	8q24.3	8	NC_000008.11	139728081	140458579	minus	30	611966
9606	Homo sapiens	9401	0	live	RECQL4	RECQ4	RecQ helicase-like 4	DNA helicase, RecQ-like type 4|DNA helicase, RecQ-like, type 4|RecQ protein-like 4	8q24.3	8	NC_000008.11	144511284	144517827	minus	21	603780
9606	Homo sapiens	6595	0	live	SMARCA2	BAF190, BRM, NCBRS, SNF2, SNF2L2, SNF2LA, SWI2, Sth1p, hBRM, hSNF2a	SWI/SNF related, matrix associated, actin dependent regulator of chromatin, subfamily a, member 2	ATP-dependent helicase SMARCA2|BAF190B|BRG1-associated factor 190B|SNF2-alpha|SNF2/SWI2-like protein 2|SWI/SNF-related matrix-associated actin-dependent regulator of chromatin a2|global transcription activator homologous sequence|protein brahma homolog|sucrose nonfermenting 2-like protein 2	9p22.3	9	NC_000009.12	2015219	2193624	plus	38	600014
9606	Homo sapiens	7436	0	live	VLDLR	CAMRQ1, CARMQ1, CHRMQ1CH, VLDLR	very low density lipoprotein receptor	VLDL receptor|VLDL-R	9p24	9	NC_000009.12	2621679	2656100	plus	19	192977
9606	Homo sapiens	2731	0	live	GLDC	GCE, GCSP, HYGN1	glycine dehydrogenase (decarboxylating)	glycine cleavage system protein P|glycine decarboxylase P-protein|glycine dehydrogenase (aminomethyl-transferring)|glycine dehydrogenase [decarboxylating], mitochondrial	9p22	9	NC_000009.12	6532464	6645692	minus	25	238300
9606	Homo sapiens	2683	0	live	B4GALT1	B4GAL-T1, CDG2D, GGTB2, GT1, GTB, beta4Gal-T1	UDP-Gal:betaGlcNAc beta 1,4- galactosyltransferase, polypeptide 1	UDP-Gal:beta-GlcNAc beta-1,4-galactosyltransferase 1|UDP-galactose:beta-N-acetylglucosamine beta-1,4-galactosyltransferase 1|beta-1,4-GalTase 1|glycoprotein-4-beta-galactosyltransferase 2|lactose synthase	9p13	9	NC_000009.12	33110637	33167358	minus	6	137060
9606	Homo sapiens	2592	0	live	GALT		galactose-1-phosphate uridylyltransferase	UDP-glucose--hexose-1-phosphate uridylyltransferase|gal-1-P uridylyltransferase|galactose-1-phosphate uridyl transferase	9p13	9	NC_000009.12	34646589	34650598	plus	11	606999
9606	Homo sapiens	6023	0	live	RMRP	CHH, NME1R, RRP2, RMRP	RNA component of mitochondrial RNA processing endoribonuclease		9p13.3	9	NC_000009.12	35657751	35658018	minus	1	157660
9606	Homo sapiens	57704	0	live	GBA2	AD035, NLGase, SPG46	glucosidase, beta (bile acid) 2	beta-glucocerebrosidase 2|glucosylceramidase 2	9p13.3	9	NC_000009.12	35736866	35749228	minus	19	609471
9606	Homo sapiens	10020	0	live	GNE	DMRV, GLCNE, IBM2, NM, Uae1	glucosamine (UDP-N-acetyl)-2-epimerase/N-acetylmannosamine kinase	N-acylmannosamine kinase|UDP-GlcNAc-2-epimerase/ManAc kinase|UDP-N-acetylglucosamine 2-epimerase/N-acetylmannosamine kinase|UDP-N-acetylglucosamine-2-epimerase/N-acetylmannosamine kinase	9p13.3	9	NC_000009.12	36214441	36277056	minus	13	603824
9606	Homo sapiens	51010	0	live	EXOSC3	CGI-102, PCH1B, RRP40, Rrp40p, bA3J10.7, hRrp-40, p10	exosome component 3	exosome complex exonuclease RRP40|ribosomal RNA-processing protein 40	9p11	9	NC_000009.12	37779714	37785092	minus	4	606489
9606	Homo sapiens	2776	0	live	GNAQ	CMC1, G-ALPHA-q, GAQ, SWS	guanine nucleotide binding protein (G protein), q polypeptide	guanine nucleotide-binding protein alpha-q	9q21	9	NC_000009.12	77716274	78031449	minus	7	600998
9606	Homo sapiens	549	0	live	AUH		AU RNA binding protein/enoyl-CoA hydratase	3-methylglutaconyl-CoA hydratase|AU RNA-binding protein/enoyl-Coenzyme A hydratase|AU-binding protein/Enoyl-CoA hydratase|AU-specific RNA-binding enoyl-CoA hydratase	9q22.31	9	NC_000009.12	91213815	91361939	minus	18	600529
9606	Homo sapiens	4920	0	live	ROR2	BDB, BDB1, NTRKR2	receptor tyrosine kinase-like orphan receptor 2	neurotrophic tyrosine kinase receptor-related 2	9q22	9	NC_000009.12	91722596	91950162	minus	14	602337
9606	Homo sapiens	2176	0	live	FANCC	FA3, FAC, FACC	Fanconi anemia, complementation group C		9q22.3	9	NC_000009.12	95099054	95317709	minus	22	613899
9606	Homo sapiens	5727	0	live	PTCH1	BCNS, HPE7, NBCCS, PTC, PTC1, PTCH1, PTCH1	patched 1	PTCH protein +12b|PTCH protein +4'|PTCH protein -10|PTCH protein -3,4,5	9q22.3	9	NC_000009.12	95442982	95516965	minus	33	601309
9606	Homo sapiens	85365	0	live	ALG2	CDGIi, CMS14, CMSTA3, NET38, hALPG2	ALG2, alpha-1,3/1,6-mannosyltransferase	GDP-Man:Man(1)GlcNAc(2)-PP-Dol alpha-1,3-mannosyltransferase|GDP-Man:Man(1)GlcNAc(2)-PP-dolichol mannosyltransferase|GDP-Man:Man(2)GlcNAc(2)-PP-Dol alpha-1,6-mannosyltransferase|alpha-1,3-mannosyltransferase ALG2|asparagine-linked glycosylation 2 homolog (S. cerevisiae, alpha-1,3-mannosyltransferase)|asparagine-linked glycosylation 2 homolog (yeast, alpha-1,3-mannosyltransferase)|asparagine-linke…	9q22.33	9	NC_000009.12	99216425	99221964	minus	3	607905
9606	Homo sapiens	229	0	live	ALDOB	ALDB, ALDO2	aldolase B, fructose-bisphosphate	aldolase 2|aldolase B, fructose-bisphosphatase|liver-type aldolase	9q21.3-q22.2	9	NC_000009.12	101420560	101435780	minus	9	612724
9606	Homo sapiens	2218	0	live	FKTN	CMD1X, FCMD, LGMD2M, MDDGA4, MDDGB4, MDDGC4	fukutin	Fukuyama type congenital muscular dystrophy protein|patient fukutin	9q31.2	9	NC_000009.12	105558119	105641118	plus	24	607440
9606	Homo sapiens	55755	0	live	CDK5RAP2	C48, Cep215, MCPH3	CDK5 regulatory subunit associated protein 2	CDK5 activator-binding protein C48|centrosomal protein 215 kDa|centrosomin	9q33.2	9	NC_000009.12	120388869	120580170	minus	39	608201
9606	Homo sapiens	6812	0	live	STXBP1	MUNC18-1, NSEC1, P67, RBSEC1, UNC18	syntaxin binding protein 1	N-Sec1|neuronal SEC1|protein unc-18 homolog 1|protein unc-18 homolog A|unc-18A|unc18-1	9q34.1	9	NC_000009.12	127612207	127692716	plus	20	602926
9606	Homo sapiens	1759	0	live	DNM1	DNM, EIEE31	dynamin 1		9q34	9	NC_000009.12	128203355	128255249	plus	26	602377
9606	Homo sapiens	6709	0	live	SPTAN1	EIEE5, NEAS, SPTA2	spectrin, alpha, non-erythrocytic 1	alpha-II spectrin|alpha-fodrin|fodrin alpha chain|spectrin, non-erythroid alpha chain|spectrin, non-erythroid alpha subunit	9q34.11	9	NC_000009.12	128552558	128633665	plus	59	182810
9606	Homo sapiens	445	0	live	ASS1	ASS, CTLN1	argininosuccinate synthase 1	argininosuccinate synthetase 1|citrulline--aspartate ligase|citrulline-aspartate ligase	9q34.1	9	NC_000009.12	130444707	130501274	plus	18	603470
9606	Homo sapiens	10585	0	live	POMT1	LGMD2K, MDDGA1, MDDGB1, MDDGC1, RT	protein-O-mannosyltransferase 1	dolichyl-phosphate-mannose--protein mannosyltransferase 1	9q34.1	9	NC_000009.12	131502895	131523806	plus	21	607423
9606	Homo sapiens	7248	0	live	TSC1	LAM, TSC	tuberous sclerosis 1	tuberous sclerosis 1 protein|tumor suppressor	9q34	9	NC_000009.12	132891348	132945370	minus	25	605284
9606	Homo sapiens	6834	0	live	SURF1		surfeit 1		9q34.2	9	NC_000009.12	133351805	133356485	minus	9	185620
9606	Homo sapiens	9719	0	live	ADAMTSL2	GPHYSD1	ADAMTS-like 2	ADAMTSL-2	9q34.2	9	NC_000009.12	133532164	133575519	plus	21	612277
9606	Homo sapiens	57582	0	live	KCNT1	EIEE14, ENFL5, KCa4.1, SLACK, Slo2.2, bA100C15.2	potassium channel, sodium activated subfamily T, member 1	Sequence like a calcium-activated K+ channel|potassium channel, subfamily T, member 1	9q34.3	9	NC_000009.12	135702185	135793147	plus	35	608167
9606	Homo sapiens	8022	0	live	LHX3	CPHD3, LIM3, M2-LHX3	LIM homeobox 3	LIM homeobox protein 3|LIM/homeodomain protein LHX3	9q34.3	9	NC_000009.12	136196250	136205109	minus	8	600577
9606	Homo sapiens	56623	0	live	INPP5E	CORS1, CPD4, JBTS1, MORMS, PPI5PIV	inositol polyphosphate-5-phosphatase E	inositol polyphosphate-5-phosphatase, 72 kDa|phosphatidylinositol (4,5) bisphosphate 5-phosphatase|phosphatidylinositol 4,5-bisphosphate 5-phosphatase|phosphatidylinositol polyphosphate 5-phosphatase type IV|phosphatidylinositol-4,5-bisphosphate 5-phosphatase	9q34.3	9	NC_000009.12	136428615	136439859	minus	10	613037
9606	Homo sapiens	11253	0	live	MAN1B1	ERMAN1, MANA-ER, MRT15	mannosidase, alpha, class 1B, member 1	ER alpha 1,2-mannosidase|Man9GlcNAc2-specific processing alpha-mannosidase|endoplasmic reticulum mannosyl-oligosaccharide 1,2-alpha-mannosidase 1	9q34	9	NC_000009.12	137086862	137109187	plus	14	604346
9606	Homo sapiens	79813	0	live	EHMT1	EUHMTASE1, Eu-HMTase1, FP13812, GLP, GLP1, KMT1D, bA188C12.1	euchromatic histone-lysine N-methyltransferase 1	G9a-like protein 1|H3-K9-HMTase 5|histone H3-K9 methyltransferase 5|histone-lysine N-methyltransferase, H3 lysine-9 specific 5|lysine N-methyltransferase 1D	9q34.3	9	NC_000009.12	137618992	137836127	plus	37	607001
9606	Homo sapiens	10771	0	live	ZMYND11	BRAM1, BS69, MRD30	zinc finger, MYND-type containing 11	adenovirus 5 E1A-binding protein|bone morphogenetic protein receptor-associated molecule 1	10p14	10	NC_000010.11	134465	254637	plus	18	608668
9606	Homo sapiens	55526	0	live	DHTKD1	AMOXAD, CMT2Q	dehydrogenase E1 and transketolase domain containing 1	dehydrogenase E1 and transketolase domain-containing protein 1	10p14	10	NC_000010.11	12068917	12123228	plus	17	614984
9606	Homo sapiens	23590	0	live	PDSS1	COQ1, COQ10D2, DPS, SPS, TPRT, TPT, TPT 1, hDPS1	prenyl (decaprenyl) diphosphate synthase, subunit 1	all-trans-decaprenyl-diphosphate synthase subunit 1|coenzyme Q1 homolog|decaprenyl pyrophosphate synthase subunit 1|polyprenyl pyrophosphate synthetase|subunit 1 of decaprenyl diphosphate synthase|trans-prenyltransferase (TPT)|trans-prenyltransferase 1	10p12.1	10	NC_000010.11	26697424	26748564	plus	14	607429
9606	Homo sapiens	22931	0	live	RAB18	RAB18LI1, WARBM3	RAB18, member RAS oncogene family	RAB18 small GTPase	10p12.1	10	NC_000010.11	27504174	27542237	plus	8	602207
9606	Homo sapiens	5979	0	live	RET	CDHF12, CDHR16, HSCR1, MEN2A, MEN2B, MTC1, PTC-ELE1, RET51, RET	ret proto-oncogene	CUX1/RET fusion|RET receptor tyrosine kinase|RET transforming sequence|cadherin family member 12|cadherin-related family member 16|hydroxyaryl-protein kinase|proto-oncogene c-Ret|rearranged during transfection|receptor tyrosine kinase|ret proto-oncogene (multiple endocrine neoplasia and medullary thyroid carcinoma 1, Hirschsprung disease)	10q11.2	10	NC_000010.11	43077027	43130351	plus	21	164761
9606	Homo sapiens	2074	0	live	ERCC6	ARMD5, CKN2, COFS, COFS1, CSB, RAD26, UVSS1	excision repair cross-complementation group 6	ATP-dependent helicase ERCC6|Cockayne syndrome group B protein|cockayne syndrome protein CSB|excision repair cross-complementing rodent repair deficiency, complementation group 6	10q11.23	10	NC_000010.11	49454480	49539123	minus	21	609413
9606	Homo sapiens	288	0	live	ANK3	ANKYRIN-G, MRT37	ankyrin 3, node of Ranvier (ankyrin G)	ankyrin G119	10q21	10	NC_000010.11	60026298	60733526	minus	60	600465
9606	Homo sapiens	1763	0	live	DNA2	DNA2L, hDNA2	DNA replication helicase/nuclease 2	DNA replication ATP-dependent helicase-like homolog|DNA replication helicase 2 homolog|DNA2-like helicase	10q21.3-q22.1	10	NC_000010.11	68414064	68472516	minus	23	601810
9606	Homo sapiens	26128	0	live	KIF1BP	KBP, KIAA1279, TTC20	KIF1 binding protein	kinesin binding protein	10q22.1	10	NC_000010.11	68988721	69016983	plus	7	609367
9606	Homo sapiens	5660	0	live	PSAP	GLBA, SAP1	prosaposin	proactivator polypeptide|sphingolipid activator protein-1	10q21-q22	10	NC_000010.11	71816298	71851325	minus	15	176801
9606	Homo sapiens	132	0	live	ADK	AK	adenosine kinase	adenosine 5'-phosphotransferase	10q11-q24	10	NC_000010.11	74151185	74709303	plus	13	102750
9606	Homo sapiens	11128	0	live	POLR3A	ADDH, HLD7, RPC1, RPC155, hRPC155	polymerase (RNA) III (DNA directed) polypeptide A, 155kDa	DNA-directed RNA polymerase III largest subunit|DNA-directed RNA polymerase III subunit A|RNA polymerase III 155 kDa subunit|RNA polymerase III subunit C1|RNA polymerase III subunit C160|RNA polymerase III subunit RPC155-D	10q22.3	10	NC_000010.11	77975149	78029540	minus	31	614258
9606	Homo sapiens	4143	0	live	MAT1A	MAT, MATA1, SAMS, SAMS1	methionine adenosyltransferase I, alpha	MAT 1|MAT-I/III|S-adenosylmethionine synthetase isoform type-1|adoMet synthase 1|adoMet synthetase 1|methionine adenosyltransferase 1|methionine adenosyltransferase I/III	10q22	10	NC_000010.11	80271820	80289979	minus	10	610550
9606	Homo sapiens	2746	0	live	GLUD1	GDH, GDH1, GLUD	glutamate dehydrogenase 1	GDH 1|glutamate dehydrogenase (NAD(P)+)	10q23.3	10	NC_000010.11	87050202	87095019	minus	17	138130
9606	Homo sapiens	5728	0	live	PTEN	10q23del, BZS, CWS1, DEC, GLM2, MHAM, MMAC11, TEP1, PTEN	phosphatase and tensin homolog	MMAC1 phosphatase and tensin homolog deleted on chromosome 10|mitochondrial PTENalpha|mitochondrial phosphatase and tensin protein alpha|mutated in multiple advanced cancers 1|phosphatase and tensin-like protein|phosphatidylinositol-3,4,5-trisphosphate 3-phosphatase and dual-specificity protein phosphatase PTEN	10q23.3	10	NC_000010.11	87863438	87971930	plus	16	601728
9606	Homo sapiens	3832	0	live	KIF11	EG5, HKSP, KNSL1, MCLMR, TRIP5	kinesin family member 11	TR-interacting protein 5|TRIP-5|kinesin-like protein 1|kinesin-like spindle protein HKSP|kinesin-related motor protein Eg5|thyroid receptor-interacting protein 5	10q24.1	10	NC_000010.11	92593068	92655395	plus	22	148760
9606	Homo sapiens	5832	0	live	ALDH18A1	ARCL3A, GSAS, P5CS, PYCS	aldehyde dehydrogenase 18 family, member A1	aldehyde dehydrogenase family 18 member A1|delta-1-pyrroline-5-carboxylate synthetase|delta1-pyrroline-5-carboxlate synthetase|pyrroline-5-carboxylate synthetase (glutamate gamma-semialdehyde synthetase)	10q24.3	10	NC_000010.11	95605929	95656810	minus	18	138250
9606	Homo sapiens	26123	0	live	TCTN3	C10orf61, JBTS18, OFD4, TECT3	tectonic family member 3		10q24.1	10	NC_000010.11	95663396	95694143	minus	14	613847
9606	Homo sapiens	1355	0	live	COX15	CEMCOX2	cytochrome c oxidase assembly homolog 15 (yeast)	COX15 homolog, cytochrome c oxidase assembly protein|cytochrome c oxidase subunit 15	10q24	10	NC_000010.11	99696129	99732666	minus	10	603646
9606	Homo sapiens	55280	0	live	CWF19L1	C19L1, SCAR17	CWF19-like 1, cell cycle control (S. pombe)		10q24.31	10	NC_000010.11	100232296	100267681	minus	14	616120
9606	Homo sapiens	5076	0	live	PAX2	FSGS7, PAPRS	paired box 2	paired box homeotic gene 2	10q24	10	NC_000010.11	100735709	100829941	plus	13	167409
9606	Homo sapiens	56652	0	live	C10orf2	ATXN8, IOSCA, MTDPS7, PEO, PEO1, PEOA3, PRLTS5, SANDO, SCA8, TWINL	chromosome 10 open reading frame 2	T7 gp4-like protein with intramitochondrial nucleoid localization|T7 helicase-related protein with intramitochondrial nucleoid localization|T7-like mitochondrial DNA helicase|ataxin 8|mitochondrial twinkle protein|progressive external ophthalmoplegia 1 protein	10q24	10	NC_000010.11	100987378	100994403	plus	5	606075
9606	Homo sapiens	4791	0	live	NFKB2	CVID10, H2TF1, LYT-10, LYT10, NF-kB2, p100, p52	nuclear factor of kappa light polypeptide gene enhancer in B-cells 2 (p49/p100)	DNA-binding factor KBF2|NFKB, p52/p100 subunit|lymphocyte translocation chromosome 10 protein|nuclear factor Kappa-B, subunit 2|nuclear factor NF-kappa-B p52 subunit|nuclear factor of Kappa light chain gene enhancer in B cells 2|oncogene Lyt-10|transcription factor NFKB2	10q24	10	NC_000010.11	102394110	102402529	plus	23	164012
9606	Homo sapiens	51684	0	live	SUFU	PRO1280H, SUFUXL, SUFU	suppressor of fused homolog (Drosophila)		10q24.32	10	NC_000010.11	102502874	102633457	plus	16	607035
9606	Homo sapiens	54805	0	live	CNNM2	ACDP2, HOMG6, HOMGSMR	cyclin and CBS domain divalent metal cation transport mediator 2	ancient conserved domain-containing protein 2|cyclin M2	10q24.32	10	NC_000010.11	102918293	103078587	plus	14	607803
9606	Homo sapiens	22978	0	live	NT5C2	GMP, NT5B, PNT5, SPG45, SPG65, cN-II	5'-nucleotidase, cytosolic II	5'-nucleotidase (purine), cytosolic type B|IMP-specific 5'-NT	10q24.32	10	NC_000010.11	103088017	103193306	minus	26	600417
9606	Homo sapiens	92482	0	live	BBIP1	BBIP10, BBS18, NCRNA00081, bA348N5.3	BBSome interacting protein 1	BBSome-interacting protein of 10 kDa|UPF0604 protein	10q25.2	10	NC_000010.11	110898730	110919366	minus	6	613605
9606	Homo sapiens	8036	0	live	SHOC2	SIAA0862, SOC2, SUR8	SHOC2 leucine-rich repeat scaffold protein	soc-2 suppressor of clear homolog	10q25	10	NC_000010.11	110919543	111013667	plus	9	602775
9606	Homo sapiens	11023	0	live	VAX1	MCOPS11	ventral anterior homeobox 1		10q26.1	10	NC_000010.11	117128521	117138301	minus	5	604294
9606	Homo sapiens	119559	0	live	SFXN4	BCRM1, COXPD18	sideroflexin 4	breast cancer resistance marker 1	10q26.11	10	NC_000010.11	119140913	119165709	minus	16	615564
9606	Homo sapiens	2263	0	live	FGFR2	BBDS, BEK, BFR-1, CD332, CEK3, CFD1, ECT1, JWS, K-SAM, KGFR, TK14, TK25	fibroblast growth factor receptor 2	BEK fibroblast growth factor receptor|FGF receptor|FGFR2-AHCYL1 fusion kinase protein|bacteria-expressed kinase|fibroblast growth factor receptor 2 isoform IgIIIc isoform|hydroxyaryl-protein kinase|keratinocyte growth factor receptor|protein tyrosine kinase, receptor like 14|soluble FGFR4 variant 4	10q26	10	NC_000010.11	121478330	121598656	minus	23	176943
9606	Homo sapiens	36	0	live	ACADSB	2-MEBCAD, ACAD7, SBCAD	acyl-CoA dehydrogenase, short/branched chain	2-methyl branched chain acyl-CoA dehydrogenase|2-methylbutyryl-coenzyme A dehydrogenase|acyl-Coenzyme A dehydrogenase, short/branched chain	10q26.13	10	NC_000010.11	123008913	123058290	plus	11	600301
9606	Homo sapiens	3265	0	live	HRAS	C-BAS/HAS, C-H-RAS, C-HA-RAS1, CTLO, H-RASIDX, HAMSV1, RASH1, p21ras, HRAS	Harvey rat sarcoma viral oncogene homolog	GTP- and GDP-binding peptide B|Ha-Ras1 proto-oncoprotein|Harvey rat sarcoma viral oncoprotein|Ras family small GTP binding protein H-Ras|c-has/bas p21 protein|c-ras-Ki-2 activated oncogene|p19 H-RasIDX protein|transformation gene: oncogene HAMSV|transforming protein p21|v-Ha-ras Harvey rat sarcoma viral oncogene homolog	11p15.5	11	NC_000011.10	532242	535561	minus	7	190020
9606	Homo sapiens	10522	0	live	DEAF1	MRD24, NUDR, SPN, ZMYND5	DEAF1 transcription factor	nuclear DEAF-1-related transcriptional regulator|suppressin|zinc finger MYND domain-containing protein 5	11p15.5	11	NC_000011.10	644220	695754	minus	17	602635
9606	Homo sapiens	1509	0	live	CTSD	CLN10, CPSD, HEL-S-130P	cathepsin D	ceroid-lipofuscinosis, neuronal 10|epididymis secretory sperm binding protein Li 130P|lysosomal aspartyl peptidase|lysosomal aspartyl protease	11p15.5	11	NC_000011.10	1752752	1763992	minus	9	116840
9606	Homo sapiens	283120	0	live	H19	ASM, ASM1, BWS, D11S813E, LINC00008, NCRNA00008, WT2	H19, imprinted maternally expressed transcript (non-protein coding)	H19, imprinted maternally expressed untranslated mRNA|long intergenic non-protein coding RNA 8	11p15.5	11	NC_000011.10	1995176	1997835	minus	5	103280
9606	Homo sapiens	3481	0	live	IGF2	C11orf43, GRDF, IGF-II, PP9974	insulin-like growth factor 2	T3M-11-derived growth factor|insulin-like growth factor 2 (somatomedin A)|insulin-like growth factor type 2	11p15.5	11	NC_000011.10	2129112	2149603	minus	9	147470
9606	Homo sapiens	3630	0	live	INS	IDDM, IDDM1, IDDM2, ILPR, IRDN, MODY10	insulin	preproinsulin|proinsulin	11p15.5	11	NC_000011.10	2159779	2161209	minus	3	176730
9606	Homo sapiens	1028	0	live	CDKN1C	BWCR, BWS, KIP2, WBS, p57, p57Kip2	cyclin-dependent kinase inhibitor 1C (p57, Kip2)	cyclin-dependent kinase inhibitor p57	11p15.5	11	NC_000011.10	2883218	2885816	minus	4	600856
9606	Homo sapiens	27315	0	live	PGAP2	CWH43-N, FRAG1, HPMRS3, MRT17, MRT21	post-GPI attachment to proteins 2	FGF receptor activating protein 1|FGF receptor-activating protein 1|cell wall biogenesis 43 N-terminal homolog|mental retardation, non-syndromic, autosomal recessive, 21	11p15.5	11	NC_000011.10	3797724	3826371	plus	15	615187
9606	Homo sapiens	6609	0	live	SMPD1	ASM, ASMASE, NPD	sphingomyelin phosphodiesterase 1, acid lysosomal	acid sphingomyelinase	11p15.4-p15.1	11	NC_000011.10	6390301	6394998	plus	6	607608
9606	Homo sapiens	8642	0	live	DCHS1	CDH19, CDH25, CDHR6, FIB1, PCDH16, VMLDS1	dachsous cadherin-related 1	cadherin-19|cadherin-25|cadherin-related family member 6|fibroblast cadherin 1|fibroblast cadherin FIB1|protein dachsous homolog 1	11p15.4	11	NC_000011.10	6621324	6655849	minus	21	603057
9606	Homo sapiens	84188	0	live	FAR1	MLSTD2, PFCRD, SDR10E1	fatty acyl CoA reductase 1	male sterility domain-containing protein 2|short chain dehydrogenase/reductase family 10E, member 1	11p15.2	11	NC_000011.10	13668659	13732346	plus	13	616107
9606	Homo sapiens	3767	0	live	KCNJ11	BIR, HHF2, IKATP, KIR6.2, MODY13, PHHI, TNDM3	potassium channel, inwardly rectifying subfamily J, member 11	beta-cell inward rectifier subunit|inward rectifier K(+) channel Kir6.2|inwardly rectifying potassium channel KIR6.2|potassium channel inwardly rectifing subfamily J member 11|potassium channel, inwardly rectifying subfamily J member 11|potassium inwardly-rectifying channel, subfamily J, member 11	11p15.1	11	NC_000011.10	17364824	17389331	minus	4	600937
9606	Homo sapiens	6833	0	live	ABCC8	ABC36, HHF1, HI, HRINS, MRP8, PHHI, SUR, SUR1, SUR1delta2, TNDM2	ATP-binding cassette, sub-family C (CFTR/MRP), member 8	ATP-binding cassette transporter sub-family C member 8|sulfonylurea receptor (hyperinsulinemia)|sulfonylurea receptor 1	11p15.1	11	NC_000011.10	17392885	17476845	minus	40	600509
9606	Homo sapiens	5080	0	live	PAX6	AN, AN2, D11S812E, FVH1, MGDA, WAGR	paired box 6	aniridia type II protein|oculorhombin|paired box homeotic gene-6	11p13	11	NC_000011.10	31784792	31817961	minus	20	607108
9606	Homo sapiens	7490	0	live	WT1	AWT1, EWS-WT1, GUD, NPHS4, WAGR, WIT-2, WT33	Wilms tumor 1	Wilms tumor protein isoform Ex4a(+)	11p13	11	NC_000011.10	32387775	32435535	minus	11	607102
9606	Homo sapiens	8050	0	live	PDHX	DLDBP, E3BP, OPDX, PDX1, proX	pyruvate dehydrogenase complex, component X	dihydrolipoamide dehydrogenase-binding protein of pyruvate dehydrogenase complex|lipoyl-containing pyruvate dehydrogenase complex component X|pyruvate dehydrogenase complex, E3-binding protein subunit|pyruvate dehydrogenase complex, lipoyl-containing component X	11p13	11	NC_000011.10	34915829	34996128	plus	12	608769
9606	Homo sapiens	60529	0	live	ALX4	CRS5, FND2	ALX homeobox 4	aristaless-like homeobox 4|homeodomain transcription factor ALX4	11p11.2	11	NC_000011.10	44260438	44319220	minus	7	605420
9606	Homo sapiens	55343	0	live	SLC35C1	CDG2C, FUCT1	solute carrier family 35 (GDP-fucose transporter), member C1	solute carrier family 35, member C1	11p11.2	11	NC_000011.10	45804072	45813016	plus	5	605881
9606	Homo sapiens	4722	0	live	NDUFS3	CI-30	NADH dehydrogenase (ubiquinone) Fe-S protein 3, 30kDa (NADH-coenzyme Q reductase)	CI-30kD|NADH dehydrogenase-ubiquinone 30 kDa subunit|NADH-ubiquinone oxidoreductase 30 kDa subunit|complex I 30kDa subunit|complex I-30kD	11p11.11	11	NC_000011.10	47579010	47584563	plus	7	603846
9606	Homo sapiens	63901	0	live	FAM111A	GCLEB, KCS2	family with sequence similarity 111, member A		11q12.1	11	NC_000011.10	59142845	59155039	plus	6	615292
9606	Homo sapiens	51524	0	live	TMEM138	HSPC196	transmembrane protein 138		11q12.2	11	NC_000011.10	61362001	61376502	plus	8	614459
9606	Homo sapiens	51259	0	live	TMEM216	HSPC244	transmembrane protein 216		11q13.1	11	NC_000011.10	61391687	61398863	plus	6	613277
9606	Homo sapiens	26580	0	live	BSCL2	GNG3LG, HMN5, PELD, SPG17	Berardinelli-Seip congenital lipodystrophy 2 (seipin)	Bernardinelli-Seip congenital lipodystrophy type 2 protein	11q13	11	NC_000011.10	62690262	62709619	minus	13	606158
9606	Homo sapiens	582	0	live	BBS1	BBS2L2	Bardet-Biedl syndrome 1	BBS2-like protein 2	11q13	11	NC_000011.10	66510648	66533613	plus	17	209901
9606	Homo sapiens	6712	0	live	SPTBN2	GTRAP41, SCA5, SCAR14	spectrin, beta, non-erythrocytic 2	beta-III spectrin|glutamate transporter EAAT4-associated protein 41|spectrin beta III sigma 2|spectrin beta chain, brain 2|spectrin, non-erythroid beta chain 2|spinocerebellar ataxia 5 protein	11q13	11	NC_000011.10	66682496	66729237	minus	42	604985
9606	Homo sapiens	5091	0	live	PC	PCB	pyruvate carboxylase	pyruvic carboxylase	11q13.4-q13.5	11	NC_000011.10	66848522	66958376	minus	32	608786
9606	Homo sapiens	4723	0	live	NDUFV1	CI-51K, CI51KD, UQOR1	NADH dehydrogenase (ubiquinone) flavoprotein 1, 51kDa	NADH-ubiquinone oxidoreductase 51 kDa subunit|complex I 51 kda subunit|complex I 51kDa subunit|complex I, mitochondrial respiratory chain|mitochondrial NADH dehydrogenase ubiquinone flavoprotein 1|mitochondrial NADH:ubiquinone oxidoreductase 51 kda subunit	11q13	11	NC_000011.10	67606852	67612541	plus	10	161015
9606	Homo sapiens	4728	0	live	NDUFS8	CI-23k, CI23KD, TYKY	NADH dehydrogenase (ubiquinone) Fe-S protein 8, 23kDa (NADH-coenzyme Q reductase)	NADH-ubiquinone oxidoreductase 23 kDa subunit|complex I 23kDa subunit|complex I-23kD	11q13	11	NC_000011.10	68030617	68036647	plus	9	602141
9606	Homo sapiens	4041	0	live	LRP5	BMND1, EVR1, EVR4, HBM, LR3, LRP-5, LRP7, OPPG, OPS, OPTA1, VBCH2	low density lipoprotein receptor-related protein 5	low density lipoprotein receptor-related protein 7	11q13.4	11	NC_000011.10	68298866	68449275	plus	27	603506
9606	Homo sapiens	1717	0	live	DHCR7	SLOS	7-dehydrocholesterol reductase	7-DHC reductase|delta-7-dehydrocholesterol reductase|putative sterol reductase SR-2|sterol delta-7-reductase	11q13.4	11	NC_000011.10	71434411	71448431	minus	9	602858
9606	Homo sapiens	2348	0	live	FOLR1	FBP, FOLR	folate receptor 1 (adult)	FR-alpha|KB cells FBP|adult folate-binding protein|folate binding protein|folate receptor, adult|ovarian tumor-associated antigen MOv18	11q13.3-q14.1	11	NC_000011.10	72189558	72196323	plus	7	136430
9606	Homo sapiens	81570	0	live	CLPB	ANKCLB, HSP78, MEGCANN, MGCA7, SKD3	ClpB homolog, mitochondrial AAA ATPase chaperonin	ClpB caseinolytic peptidase B homolog|ankyrin-repeat containing bacterial clp fusion|suppressor of potassium transport defect 3	11q13.4	11	NC_000011.10	72292425	72434680	minus	19	616254
9606	Homo sapiens	26005	0	live	C2CD3	OFD14	C2 calcium-dependent domain containing 3		11q13.4	11	NC_000011.10	74012714	74171210	minus	40	615944
9606	Homo sapiens	79731	0	live	NARS2	DFNB94, SLM5, asnRS	asparaginyl-tRNA synthetase 2, mitochondrial (putative)	asparagine tRNA ligase 2, mitochondrial (putative)|deafness, autosomal recessive 94|probable asparaginyl-tRNA synthetase, mitochondrial	11q14.1	11	NC_000011.10	78435961	78574864	minus	16	612803
9606	Homo sapiens	9702	0	live	CEP57	MVA2, PIG8, TSP57	centrosomal protein 57kDa	FGF2-interacting protein|proliferation-inducing protein 8|testis-specific protein 57|translokin	11q21	11	NC_000011.10	95790461	95832693	plus	12	607951
9606	Homo sapiens	10413	0	live	YAP1	COB1, YAP, YAP2, YAP65, YKI	Yes-associated protein 1	65 kDa Yes-associated protein|protein yorkie homolog|yes-associated protein 2|yes-associated protein YAP65 homolog|yorkie homolog	11q13	11	NC_000011.10	102110254	102233423	plus	10	606608
9606	Homo sapiens	38	0	live	ACAT1	ACAT, MAT, T2, THIL	acetyl-CoA acetyltransferase 1	acetoacetyl Coenzyme A thiolase|acetoacetyl-CoA thiolase|acetyl-Coenzyme A acetyltransferase 1|mitochondrial acetoacetyl-CoA thiolase	11q22.3	11	NC_000011.10	108121531	108148168	plus	14	607809
9606	Homo sapiens	1737	0	live	DLAT	DLTA, PDC-E2, PDCE2	dihydrolipoamide S-acetyltransferase	70 kDa mitochondrial autoantigen of primary biliary cirrhosis|E2 component of pyruvate dehydrogenase complex|M2 antigen complex 70 kDa subunit|PBC|dihydrolipoamide acetyltransferase component of pyruvate dehydrogenase complex|dihydrolipoyllysine-residue acetyltransferase component of pyruvate dehydrogenase complex mitochondrial|pyruvate dehydrogenase complex component E2	11q23.1	11	NC_000011.10	112024814	112064278	plus	14	608770
9606	Homo sapiens	5805	0	live	PTS	PTPS	6-pyruvoyltetrahydropterin synthase	PTP synthase	11q22.3	11	NC_000011.10	112226365	112233973	plus	7	612719
9606	Homo sapiens	7704	0	live	ZBTB16	PLZF, ZNF145	zinc finger and BTB domain containing 16	promyelocytic leukaemia zinc finger|zinc finger protein 145 (Kruppel-like, expressed in promyelocytic leukemia)|zinc finger protein PLZF	11q23.1	11	NC_000011.10	114059579	114250676	plus	10	176797
9606	Homo sapiens	22897	0	live	CEP164	NPHP15	centrosomal protein 164kDa		11q23.3	11	NC_000011.10	117321778	117413266	plus	41	614848
9606	Homo sapiens	4297	0	live	KMT2A	ALL-1, CXXC7, HRX, HTRX1, MLL, MLL-AF9, MLL/GAS7, MLL1, MLL1A, TET1-MLL, TRX1, WDSTS	lysine (K)-specific methyltransferase 2A	CDK6/MLL fusion protein|CXXC-type zinc finger protein 7|MLL-AF4 der(11) fusion protein|MLL/ENL fusion protein|MLL/GAS7 fusion protein|MLL/GMPS fusion protein|MLL/hCDCrel fusion protein|lysine N-methyltransferase 2A|mixed lineage leukemia 1|myeloid/lymphoid or mixed-lineage leukemia (trithorax homolog, Drosophila)|rearranged MLL protein|trithorax-like protein|zinc finger protein HRX	11q23	11	NC_000011.10	118436490	118526824	plus	37	159555
9606	Homo sapiens	1798	0	live	DPAGT1	ALG7, CDG-Ij, CDG1J, CMS13, CMSTA2, D11S366, DGPT, DPAGT, DPAGT2, G1PT, GPT, UAGT, UGAT	dolichyl-phosphate (UDP-N-acetylglucosamine) N-acetylglucosaminephosphotransferase 1 (GlcNAc-1-P transferase)	GlcNAc-1-P transferase|N-acetylglucosamine-1-phosphate transferase|UDP-GlcNAc:dolichyl-phosphate N-acetylglucosaminephosphotransferase|dolichyl-phosphate (UDP-N-acetylglucosamine) N-acetylglucosaminephosphotransferase 1 (GlcNAc-1-P tra|dolichyl-phosphate alpha-N-acetylglucosaminyltransferase	11q23.3	11	NC_000011.10	119096503	119102414	minus	9	191350
9606	Homo sapiens	6309	0	live	SC5D	ERG3, S5DESL, SC5D	sterol-C5-desaturase	3beta-hydroxysteroid-delta5-desaturase|C-5 sterol desaturase|delta(7)-sterol 5-desaturase|fungal ERG3, delta-5-desaturase-like|lathosterol 5-desaturase|lathosterol dehydrogenase|sterol-C5-desaturase (ERG3 delta-5-desaturase homolog, S. cerevisiae)-like	11q23.3	11	NC_000011.10	121292679	121313410	plus	6	602286
9606	Homo sapiens	220296	0	live	HEPACAM	GlialCAM, MLC2A, MLC2B	hepatic and glial cell adhesion molecule	protein hepaCAM	11q24.2	11	NC_000011.10	124919193	124936412	minus	7	611642
9606	Homo sapiens	3703	0	live	STT3A	ITM1, STT3-A, TMC	STT3A, subunit of the oligosaccharyltransferase complex (catalytic)	B5|STT3, subunit of the oligosaccharyltransferase complex, homolog A|STT3A, cataylic subunit of the oligosaccharyltransferase complex|dolichyl-diphosphooligosaccharide protein glycotransferase|integral membrane protein 1|integral transmembrane protein 1|oligosaccharyl transferase subunit STT3A|transmembrane conserved|transmembrane protein TMC	11q23.3	11	NC_000011.10	125592795	125622759	plus	21	601134
9606	Homo sapiens	55572	0	live	FOXRED1	FP634, H17	FAD-dependent oxidoreductase domain containing 1		11q24.2	11	NC_000011.10	126269040	126278132	plus	12	613622
9606	Homo sapiens	3758	0	live	KCNJ1	KIR1.1, ROMK, ROMK1	potassium channel, inwardly rectifying subfamily J, member 1	ATP-regulated potassium channel ROM-K|inward rectifier K(+) channel Kir1.1|inwardly rectifying K+ channel|potassium channel, inwardly rectifying subfamily J member 1|potassium inwardly-rectifying channel, subfamily J, member 1	11q24	11	NC_000011.10	128838014	128867373	minus	5	600359
9606	Homo sapiens	83700	0	live	JAM3	JAM-2, JAM-3, JAM-C, JAMC	junctional adhesion molecule 3		11q25	11	NC_000011.10	134068925	134151757	plus	9	606871
9606	Homo sapiens	4704	0	live	NDUFA9	CC6, CI-39k, CI39k, NDUFS2L, SDR22E1	NADH dehydrogenase (ubiquinone) 1 alpha subcomplex, 9, 39kDa	CI-39kD|NADH dehydrogenase (ubiquinone) Fe-S protein 2-like (NADH-coenzyme Q reductase)|NADH-ubiquinone oxidoreductase 39 kDa subunit|complex I 39kDa subunit|short chain dehydrogenase/reductase family 22E, member 1	12p13.3	12	NC_000012.12	4649098	4687554	plus	11	603834
9606	Homo sapiens	113246	0	live	C12orf57	C10, GRCC10	chromosome 12 open reading frame 57	likely ortholog of mouse gene rich cluster, C10	12p13.31	12	NC_000012.12	6943438	6946003	plus	4	615140
9606	Homo sapiens	5830	0	live	PEX5	PBD2A, PBD2B, PTS1-BP, PTS1R, PXR1	peroxisomal biogenesis factor 5	PTS1 receptor|peroxin-5|peroxisomal C-terminal targeting signal import receptor|peroxisomal targeting signal 1 (SKL type) receptor|peroxisomal targeting signal 1 receptor|peroxisomal targeting signal import receptor|peroxisomal targeting signal receptor 1|peroxisome receptor 1	12p13.31	12	NC_000012.12	7189163	7218574	plus	21	600414
9606	Homo sapiens	2904	0	live	GRIN2B	EIEE27, GluN2B, MRD6, NMDAR2B, NR2B, hNR3	glutamate receptor, ionotropic, N-methyl D-aspartate 2B	N-methyl D-aspartate receptor subtype 2B|N-methyl-D-aspartate receptor subunit 3|NR3|glutamate [NMDA] receptor subunit epsilon-2|glutamate receptor subunit epsilon-2	12p12	12	NC_000012.12	13537337	13982002	minus	16	138252
9606	Homo sapiens	4256	0	live	MGP	GIG36, MGLAP, NTI	matrix Gla protein	cell growth-inhibiting gene 36 protein	12p12.3	12	NC_000012.12	14881181	14885919	minus	5	154870
9606	Homo sapiens	10060	0	live	ABCC9	ABC37, ATFB12, CANTU, CMD1O, SUR2	ATP-binding cassette, sub-family C (CFTR/MRP), member 9	ATP-binding cassette transporter sub-family C member 9|sulfonylurea receptor 2	12p12.1	12	NC_000012.12	21797389	21941863	minus	42	601439
9606	Homo sapiens	3845	0	live	KRAS	C-K-RAS, CFC2, K-RAS2A, K-RAS2B, K-RAS4A, K-RAS4B, KI-RAS1, KRAS2, NS, NS3, RALD, RASK2, KRAS	Kirsten rat sarcoma viral oncogene homolog	K-Ras 2|K-ras p21 protein|PR310 c-K-ras oncogene|c-Ki-ras|c-Kirsten-ras protein|cellular c-Ki-ras2 proto-oncogene|oncogene KRAS2|transforming protein p21|v-Ki-ras2 Kirsten rat sarcoma 2 viral oncogene homolog	12p12.1	12	NC_000012.12	25204789	25250931	minus	6	190070
9606	Homo sapiens	1663	0	live	DDX11	CHL1, CHLR1, KRG2, WABS	DEAD/H (Asp-Glu-Ala-Asp/His) box helicase 11	CHL1-like helicase homolog|CHL1-related helicase gene-1|CHL1-related protein 1|DEAD/H (Asp-Glu-Ala-Asp/His) box polypeptide 11 (CHL1-like helicase homolog, S. cerevisiae)|DEAD/H box protein 11|KRG-2|hCHLR1|keratinocyte growth factor-regulated gene 2 protein	12p11	12	NC_000012.12	31073581	31104799	plus	29	601150
9606	Homo sapiens	7471	0	live	WNT1	BMND16, INT1, OI15	wingless-type MMTV integration site family, member 1	proto-oncogene Int-1 homolog|wingless-type MMTV integration site family, member 1 (oncogene INT1)	12q13	12	NC_000012.12	48978453	48982613	plus	4	164820
9606	Homo sapiens	8085	0	live	KMT2D	AAD10, ALR, CAGL114, KABUK1, KMS, MLL2, MLL4, TNRC21	lysine (K)-specific methyltransferase 2D	ALL1-related protein|Kabuki make-up syndrome|Kabuki mental retardation syndrome|histone-lysine N-methyltransferase MLL2|lysine N-methyltransferase 2D|myeloid/lymphoid or mixed-lineage leukemia 2|trinucleotide repeat containing 21	12q13.12	12	NC_000012.12	49018975	49061895	minus	56	602113
9606	Homo sapiens	7846	0	live	TUBA1A	B-ALPHA-1, LIS3, TUBA3	tubulin, alpha 1a	hum-a-tub1|hum-a-tub2|tubulin B-alpha-1|tubulin alpha-3 chain|tubulin, alpha, brain-specific	12q13.12	12	NC_000012.12	49184795	49189324	minus	4	602529
9606	Homo sapiens	359	0	live	AQP2	AQP-CD, WCH-CD	aquaporin 2 (collecting duct)	ADH water channel|AQP-2|aquaporin-CD|collecting duct water channel protein|water channel protein for renal collecting duct|water-channel aquaporin 2	12q12-q13	12	NC_000012.12	49950741	49958881	plus	4	107777
9606	Homo sapiens	84987	0	live	COX14	C12orf62	COX14 cytochrome c oxidase assembly factor	COX14 cytochrome c oxidase assembly homolog|cytochrome c oxidase assembly homolog 14	12q13.12	12	NC_000012.12	50109635	50120457	plus	4	614478
9606	Homo sapiens	6334	0	live	SCN8A	CERIII, CIAT, EIEE13, MED, NaCh6, Nav1.6, PN4	sodium channel, voltage gated, type VIII alpha subunit	hNa6/Scn8a voltage-gated sodium channel|sodium channel, voltage gated, type VIII, alpha subunit|voltage-gated sodium channel subunit alpha Nav1.6|voltage-gated sodium channel type VIII alpha protein	12q13	12	NC_000012.12	51590193	51812864	plus	30	600702
9606	Homo sapiens	3891	0	live	KRT85	ECTD4, HB5, Hb-5, K85, KRTHB5, hHb5	keratin 85, type II	hair keratin K2.12|hard keratin, type II, 5|keratin, hair, basic, 5|keratin-85|type II hair keratin Hb5|type-II keratin Kb25	12q13	12	NC_000012.12	52360006	52367525	minus	10	602767
9606	Homo sapiens	8086	0	live	AAAS	AAAb, ADRACALA, ADRACALIN, ALADIN, GL003, AAAS	achalasia, adrenocortical insufficiency, alacrimia	Allgrove, triple-A	12q13	12	NC_000012.12	53307456	53321628	minus	18	605378
9606	Homo sapiens	3679	0	live	ITGA7		integrin, alpha 7	integrin alpha 7 chain	12q13	12	NC_000012.12	55684568	55716037	minus	32	600536
9606	Homo sapiens	6821	0	live	SUOX		sulfite oxidase		12q13.2	12	NC_000012.12	55997259	56005525	plus	7	606887
9606	Homo sapiens	6866	0	live	TAC3	HH10, NKB, NKNB, PRO1155, ZNEUROK1	tachykinin 3	gamma tachykinin 3|neurokinin b|neuromedin K|preprotachykinin B|preprotachykinin-B	12q13.3	12	NC_000012.12	57009997	57016560	minus	9	162330
9606	Homo sapiens	246329	0	live	STAC3	NAM	SH3 and cysteine rich domain 3		12q13.3	12	NC_000012.12	57243453	57251193	minus	12	615521
9606	Homo sapiens	10102	0	live	TSFM	EFTS, EFTSMT	Ts translation elongation factor, mitochondrial	EF-Ts|EF-TsMt|mitochondrial elongation factor Ts	12q14.1	12	NC_000012.12	57782745	57802856	plus	8	604723
9606	Homo sapiens	2799	0	live	GNS	G6S	glucosamine (N-acetyl)-6-sulfatase	glucosamine-6-sulfatase	12q14	12	NC_000012.12	64713442	64759446	minus	14	607664
9606	Homo sapiens	23426	0	live	GRIP1	GRIP	glutamate receptor interacting protein 1		12q14.3	12	NC_000012.12	66347398	67069267	minus	28	604597
9606	Homo sapiens	3458	0	live	IFNG	IFG, IFI	interferon, gamma	IFN-gamma|immune interferon	12q14	12	NC_000012.12	68154770	68159741	minus	4	147570
9606	Homo sapiens	79738	0	live	BBS10	C12orf58	Bardet-Biedl syndrome 10		12q21.2	12	NC_000012.12	76344486	76348442	minus	2	610148
9606	Homo sapiens	80184	0	live	CEP290	3H11Ag, BBS14, CT87, JBTS5, LCA10, MKS4, NPHP6, POC3, SLSN6, rd16	centrosomal protein 290kDa	Bardet-Biedl syndrome 14 protein|CTCL tumor antigen se2-2|Meckel syndrome, type 4|POC3 centriolar protein homolog|cancer/testis antigen 87|monoclonal antibody 3H11 antigen|nephrocytsin-6|prostate cancer antigen T21|tumor antigen se2-2	12q21.32	12	NC_000012.12	88049013	88142216	minus	60	610142
9606	Homo sapiens	51134	0	live	CEP83	CCDC41, NPHP18, NY-REN-58	centrosomal protein 83kDa	NY-REN-58 antigen|coiled-coil domain containing 41|coiled-coil domain-containing protein 41|renal carcinoma antigen NY-REN-58	12q22	12	NC_000012.12	94265652	94459988	minus	28	615847
9606	Homo sapiens	55967	0	live	NDUFA12	B17.2, DAP13	NADH dehydrogenase (ubiquinone) 1 alpha subcomplex, 12	13 kDa differentiation-associated protein|CI-B17.2|NADH-ubiquinone oxidoreductase subunit B17.2|complex I B17.2 subunit	12q22	12	NC_000012.12	94971328	95003713	minus	4	614530
9606	Homo sapiens	3034	0	live	HAL	HIS, HSTD	histidine ammonia-lyase	histidase	12q22-q24.1	12	NC_000012.12	95972662	95996365	minus	21	609457
9606	Homo sapiens	79158	0	live	GNPTAB	GNPTA, ICD	N-acetylglucosamine-1-phosphate transferase, alpha and beta subunits	GlcNAc phosphotransferase|UDP-N-acetylglucosamine-1-phosphotransferase subunits alpha/beta|UDP-N-acetylglucosamine-lysosomal-enzyme N-acetylglucosamine|glcNAc-1-phosphotransferase subunits alpha/beta|glucosamine (UDP-N-acetyl)-lysosomal-enzyme N-acetylglucosamine phosphotransferase|stealth protein GNPTAB	12q23.2	12	NC_000012.12	101745497	101830867	minus	23	607840
9606	Homo sapiens	3479	0	live	IGF1	IGF-I, IGFI, MGF	insulin-like growth factor 1 (somatomedin C)	insulin-like growth factor IB|mechano growth factor|somatomedin-C	12q23.2	12	NC_000012.12	102395867	102481786	minus	7	147440
9606	Homo sapiens	5053	0	live	PAH	PH, PKU, PKU1	phenylalanine hydroxylase	phe-4-monooxygenase|phenylalanine 4-monooxygenase	12q22-q24.2	12	NC_000012.12	102838321	102917603	minus	13	612349
9606	Homo sapiens	23325	0	live	KIAA1033	MRT43, SWIP	KIAA1033	strumpellin and WASH-interacting protein	12q24.11	12	NC_000012.12	105107714	105169135	plus	37	615748
9606	Homo sapiens	55703	0	live	POLR3B	C128, HLD8, INMAP, RPC2	polymerase (RNA) III (DNA directed) polypeptide B	DNA-directed RNA polymerase III 127.6 kDa polypeptide|DNA-directed RNA polymerase III subunit B|RNA polymerase III subunit C2|interphase nucleus and mitotic apparatus associated protein	12q23.3	12	NC_000012.12	106357658	106510198	plus	29	614366
9606	Homo sapiens	89910	0	live	UBE3B	BPIDS, KOS	ubiquitin protein ligase E3B		12q24.11	12	NC_000012.12	109477410	109543628	plus	33	608047
9606	Homo sapiens	326625	0	live	MMAB	ATR, CFAP23, cblB, cob	methylmalonic aciduria (cobalamin deficiency) cblB type	ATP:cob(I)alamin adenosyltransferase|ATP:corrinoid adenosyltransferase|aquocob(I)alamin vitamin B12s adenosyltransferase|cilia and flagella associated protein 23|methylmalonic aciduria type B protein	12q24	12	NC_000012.12	109553715	109573553	minus	13	607568
9606	Homo sapiens	4598	0	live	MVK	LRBP, MK, MVLK, POROK3	mevalonate kinase	LH receptor mRNA-binding protein|mevalonate kinase 1	12q24	12	NC_000012.12	109573353	109597270	plus	12	251170
9606	Homo sapiens	488	0	live	ATP2A2	ATP2B, DAR, DD, SERCA2	ATPase, Ca++ transporting, cardiac muscle, slow twitch 2	ATPase, Ca++ dependent, slow-twitch, cardiac muscle-2|SR Ca(2+)-ATPase 2|calcium pump 2|calcium-transporting ATPase sarcoplasmic reticulum type, slow twitch skeletal muscle isoform|cardiac Ca2+ ATPase|endoplasmic reticulum class 1/2 Ca(2+) ATPase	12q24.11	12	NC_000012.12	110281227	110351093	plus	21	108740
9606	Homo sapiens	5781	0	live	PTPN11	BPTP3, CFC, JMML, METCDS, NS1, PTP-1D, PTP2C, SH-PTP2, SH-PTP3, SHP2	protein tyrosine phosphatase, non-receptor type 11	PTP-2C|protein-tyrosine phosphatase 1D|protein-tyrosine phosphatase 2C	12q24	12	NC_000012.12	112418732	112509918	plus	16	176876
9606	Homo sapiens	35	0	live	ACADS	ACAD3, SCAD	acyl-CoA dehydrogenase, C-2 to C-3 short chain	acyl-Coenzyme A dehydrogenase, C-2 to C-3 short chain|butyryl-CoA dehydrogenase|mitochondrial short-chain specific acyl-CoA dehydrogenase|unsaturated acyl-CoA reductase	12q24.31	12	NC_000012.12	120725738	120740008	plus	11	606885
9606	Homo sapiens	3242	0	live	HPD	4-HPPD, 4HPPD, GLOD3, HPPDASE, PPD	4-hydroxyphenylpyruvate dioxygenase	4-hydroxyphenylpyruvic acid oxidase|glyoxalase domain containing 3	12q24.31	12	NC_000012.12	121839527	121888611	minus	17	609695
9606	Homo sapiens	79867	0	live	TCTN2	C12orf38, MKS8, TECT2	tectonic family member 2		12q24.31	12	NC_000012.12	123671113	123708405	plus	18	613846
9606	Homo sapiens	23545	0	live	ATP6V0A2	A2, ARCL, ARCL2A, ATP6A2, ATP6N1D, J6B7, RTF, STV1, TJ6, TJ6M, TJ6S, VPH1, WSS	ATPase, H+ transporting, lysosomal V0 subunit a2	A2V-ATPase|lysosomal H(+)-transporting ATPase V0 subunit a2|regeneration and tolerance factor|v-ATPase 116 kDa|v-type proton ATPase 116 kDa subunit a|vacuolar proton translocating ATPase 116 kDa subunit a	12q24.31	12	NC_000012.12	123712318	123761755	plus	21	611716
9606	Homo sapiens	80324	0	live	PUS1	MLASA1	pseudouridylate synthase 1	mitochondrial tRNA pseudouridine synthase A|tRNA pseudouridine(38-40) synthase|tRNA pseudouridylate synthase I|tRNA uridine isomerase I|tRNA-uridine isomerase I	12q24.33	12	NC_000012.12	131929200	131943861	plus	9	608109
9606	Homo sapiens	26278	0	live	SACS	ARSACS, DNAJC29, PPP1R138, SPAX6	sacsin molecular chaperone	dnaJ homolog subfamily C member 29|protein phosphatase 1, regulatory subunit 138|spastic ataxia of Charlevoix-Saguenay (sacsin)	13q12	13	NC_000013.11	23328823	23433728	minus	12	604490
9606	Homo sapiens	55835	0	live	CENPJ	BM032, CENP-J, CPAP, LAP, LIP1, MCPH6, SASS4, SCKL4, Sas-4	centromere protein J	LAG-3-associated protein|LYST-interacting protein 1|LYST-interacting protein LIP1|LYST-interacting protein LIP7|centrosomal P4.1-associated protein	13q12.12	13	NC_000013.11	24882274	24922889	minus	21	609279
9606	Homo sapiens	51761	0	live	ATP8A2	ATP, ATPIB, CAMRQ4, IB, ML-1	ATPase, aminophospholipid transporter, class I, type 8A, member 2	ATPase, aminophospholipid transporter-like, class I, type 8A, member 2|P4-ATPase flippase complex alpha subunit ATP8A2|probable phospholipid-transporting ATPase IB	13q12	13	NC_000013.11	25372011	26025851	plus	47	605870
9606	Homo sapiens	3651	0	live	PDX1	GSF, IDX-1, IPF1, IUF1, MODY4, PAGEN1, PDX-1, STF-1	pancreatic and duodenal homeobox 1	IPF-1|IUF-1|glucose-sensitive factor|insulin promoter factor 1, homeodomain transcription factor|insulin upstream factor 1|islet/duodenum homeobox-1|pancreatic-duodenal homeobox factor 1|somatostatin transcription factor 1|somatostatin-transactivating factor 1	13q12.1	13	NC_000013.11	27919994	27926314	plus	2	600733
9606	Homo sapiens	145173	0	live	B3GLCT	B3GALTL, B3GTL, B3Glc-T, Gal-T, beta3Glc-T	beta 3-glucosyltransferase	UDP-GAL:beta-GlcNAc beta-1,3-galactosyltransferase-like|beta 1,3-galactosyltransferase-like|beta 3-glycosyltransferase-like|beta-3-glycosyltransferase-like	13q12.3	13	NC_000013.11	31199975	31332276	plus	18	610308
9606	Homo sapiens	341640	0	live	FREM2		FRAS1 related extracellular matrix protein 2	ECM3 homolog	13q13.3	13	NC_000013.11	38687036	38887131	plus	26	608945
9606	Homo sapiens	57511	0	live	COG6	CDG2L, COD2, SHNS	component of oligomeric golgi complex 6	COG complex subunit 6|complexed with Dor1p 2|conserved oligomeric Golgi complex protein 6	13q14.11	13	NC_000013.11	39655627	39791665	plus	23	606977
9606	Homo sapiens	10166	0	live	SLC25A15	D13S327, HHH, ORC1, ORNT1	solute carrier family 25 (mitochondrial carrier; ornithine transporter) member 15	ornithine transporter 1|solute carrier family 25 member 15	13q14	13	NC_000013.11	40789411	40812460	plus	7	603861
9606	Homo sapiens	8803	0	live	SUCLA2	A-BETA, MTDPS5, SCS-betaA	succinate-CoA ligase, ADP-forming, beta subunit	ATP-specific succinyl-CoA synthetase subunit beta|ATP-specific succinyl-CoA synthetase, beta subunit|mitochondrial succinyl-CoA ligase [ADP-forming] subunit beta|renal carcinoma antigen NY-REN-39|succinyl-CoA synthetase beta-A chain	13q14.2	13	NC_000013.11	47942656	48001326	minus	13	603921
9606	Homo sapiens	1203	0	live	CLN5	NCL	ceroid-lipofuscinosis, neuronal 5		13q21.1-q32	13	NC_000013.11	76991924	77002517	plus	5	608102
9606	Homo sapiens	407975	0	live	MIR17HG	C13orf25, FGLDS2, LINC00048, MIHG1, MIRH1, MIRHG1, NCRNA00048, miR-17-92	miR-17-92 cluster host gene	MIR17 host gene (non-protein coding)|long intergenic non-protein coding RNA 48|miR-17-92 cluster host gene (non-protein coding)|microRNA host gene (non-protein coding) 1|microRNA host gene 1 (non-protein coding)|mir-17-92 microRNA cluster	13q31.3	13	NC_000013.11	91347820	91354575	plus	2	609415
9606	Homo sapiens	23483	0	live	TGDS	CATMANS, SDR2E1, TDPGD	TDP-glucose 4,6-dehydratase	growth-inhibiting protein 21|short chain dehydrogenase/reductase family 2E, member 1	13q32.1	13	NC_000013.11	94574054	94596275	minus	12	616146
9606	Homo sapiens	7546	0	live	ZIC2	HPE5	Zic family member 2	Zic family member 2 (odd-paired homolog, Drosophila)|Zinc finger protein of the cerebellum 2	13q32	13	NC_000013.11	99981772	99986765	plus	3	603073
9606	Homo sapiens	2259	0	live	FGF14	FGF-14, FHF-4, FHF4, SCA27	fibroblast growth factor 14	bA397O8.2|fibroblast growth factor homologous factor 4	13q34	13	NC_000013.11	101719784	102401774	minus	7	601515
9606	Homo sapiens	1282	0	live	COL4A1	BSVD, RATOR	collagen, type IV, alpha 1	COL4A1 NC1 domain|arresten|collagen IV, alpha-1 polypeptide|collagen of basement membrane, alpha-1 chain	13q34	13	NC_000013.11	110148958	110307157	minus	54	120130
9606	Homo sapiens	4860	0	live	PNP	NP, PRO1837, PUNP	purine nucleoside phosphorylase	HEL-S-156an|epididymis secretory sperm binding protein Li 156an|inosine phosphorylase|inosine-guanosine phosphorylase|purine-nucleoside:orthophosphate ribosyltransferase	14q13.1	14	NC_000014.9	20469379	20478006	plus	6	164050
9606	Homo sapiens	2290	0	live	FOXG1	BF1, BF2, FHKL3, FKH2, FKHL1, FKHL2, FKHL3, FKHL4A, FOXG1B, FOXG1C, HBF-1, HBF-2, HBF-3, HBF-G2, HBF2, HFK1, HFK2, HFK3, KHL2, QIN, FOXG1	forkhead box G1	brain factor 1|brain factor 2|forkhead-like 1|forkhead-like 2|forkhead-like 3|forkhead-like 4|oncogene QIN	14q13	14	NC_000014.9	28767072	28770277	plus	1	164874
9606	Homo sapiens	11154	0	live	AP4S1	AP47B, CLA20, CLAPS4, CPSQ6, SPG52	adaptor-related protein complex 4, sigma 1 subunit	AP-4 adapter complex subunit sigma-1|AP-4 adaptor complex subunit sigma-1|adaptor-related protein complex 4 subunit sigma-1|clathrin-associated/assembly/adaptor protein, sigma 4|sigma-4-adaptin	14q12	14	NC_000014.9	31025106	31096450	plus	11	607243
9606	Homo sapiens	80224	0	live	NUBPL	C14orf127, IND1, huInd1	nucleotide binding protein-like	IND1 homolog|iron-sulfur protein required for NADH dehydrogenase	14q12	14	NC_000014.9	31561385	31861224	plus	17	613621
9606	Homo sapiens	7080	0	live	NKX2-1	BCH, BHC, NK-2, NKX2.1, NKX2A, T/EBP, TEBP, TITF1, TTF-1, TTF1	NK2 homeobox 1	NK-2 homolog A|homeobox protein NK-2 homolog A|thyroid nuclear factor 1|thyroid transcription factor 1|thyroid-specific enhancer-binding protein	14q13	14	NC_000014.9	36516397	36520225	minus	3	600635
9606	Homo sapiens	4247	0	live	MGAT2	CDG2A, CDGS2, GLCNACTII, GNT-II, GNT2	mannosyl (alpha-1,6-)-glycoprotein beta-1,2-N-acetylglucosaminyltransferase	Beta-1,2-N-acetylglucosaminyltransferase II|N-glycosyl-oligosaccharide-glycoprotein N-acetylglucosaminyltransferase II|UDP-N-acetylglucosamine:alpha-6-D-mannoside beta-1,2-N-acetylglucosaminyltransferase II|glcNAc-T II|mannoside acetylglucosaminyltransferase 2	14q21	14	NC_000014.9	49620771	49623481	plus	1	602616
9606	Homo sapiens	79944	0	live	L2HGDH	C14orf160, L2HGA	L-2-hydroxyglutarate dehydrogenase	2-hydroxyglutarate dehydrogenase|L-alpha-hydroxyglutarate dehydrogenase|alpha-hydroxyglutarate oxidoreductase|alpha-ketoglutarate reductase|duranin	14q21.3	14	NC_000014.9	50242434	50312389	minus	15	609584
9606	Homo sapiens	51062	0	live	ATL1	AD-FSP, FSP1, GBP3, HSN1D, SPG3, SPG3A, atlastin1	atlastin GTPase 1	GBP-3|GTP-binding protein 3|brain-specific GTP-binding protein|guanine nucleotide-binding protein 3|guanylate-binding protein 3|hGBP3|spastic paraplegia 3 protein A	14q22.1	14	NC_000014.9	50533082	50633068	plus	15	606439
9606	Homo sapiens	51199	0	live	NIN	SCKL7	ninein (GSK3B interacting protein)	glycogen synthase kinase 3 beta-interacting protein|hNinein|ninein centrosomal protein	14q22.1	14	NC_000014.9	50719763	50831165	minus	35	608684
9606	Homo sapiens	2643	0	live	GCH1	DYT14, DYT5, DYT5a, GCH, GTP-CH-1, GTPCH1, HPABH4B	GTP cyclohydrolase 1	GTP cyclohydrolase I|GTP-CH-I|dystonia 14|guanosine 5'-triphosphate cyclohydrolase I	14q22.1-q22.2	14	NC_000014.9	54842005	54902885	minus	9	600225
9606	Homo sapiens	5015	0	live	OTX2	CPHD6, MCOPS5	orthodenticle homeobox 2	orthodenticle homolog 2	14q22.3	14	NC_000014.9	56800707	56810476	minus	5	600037
9606	Homo sapiens	23503	0	live	ZFYVE26	FYVE-CENT, SPG15	zinc finger, FYVE domain containing 26	FYVE domain-containing centrosomal protein|spastizin	14q24.1	14	NC_000014.9	67729569	67816611	minus	45	612012
9606	Homo sapiens	64093	0	live	SMOC1	OAS	SPARC related modular calcium binding 1	secreted modular calcium-binding protein 1	14q24.2	14	NC_000014.9	69879388	70032366	plus	12	608488
9606	Homo sapiens	10577	0	live	NPC2	EDDM1, HE1	Niemann-Pick disease, type C2	Niemann-Pick disease type C2 protein|epididymal protein 1|human epididymis-specific protein 1|tissue-specific secretory protein	14q24.3	14	NC_000014.9	74479940	74493381	minus	5	601015
9606	Homo sapiens	29954	0	live	POMT2	LGMD2N, MDDGA2, MDDGB2, MDDGC2	protein-O-mannosyltransferase 2	dolichyl-phosphate-mannose--protein mannosyltransferase 2	14q24	14	NC_000014.9	77274956	77320884	minus	24	607439
9606	Homo sapiens	63894	0	live	VIPAS39	C14orf133, SPE-39, SPE39, VIPAR, VPS16B, hSPE-39	VPS33B interacting protein, apical-basolateral polarity regulator, spe-39 homolog	VPS33B-interacting protein involved in polarity and apical protein restriction	14q24.3	14	NC_000014.9	77426675	77457640	minus	21	613401
9606	Homo sapiens	7253	0	live	TSHR	CHNG1, LGR3, hTSHR-I	thyroid stimulating hormone receptor	seven transmembrane helix receptor|thyrotropin receptor-I, hTSHR-I	14q31	14	NC_000014.9	80954989	81146302	plus	12	603372
9606	Homo sapiens	123016	0	live	TTC8	BBS8, RP51	tetratricopeptide repeat domain 8	Bardet-Biedl syndrome type 8|TPR repeat protein 8	14q31.3	14	NC_000014.9	88824153	88877996	plus	18	608132
9606	Homo sapiens	801	0	live	CALM1	CALML2, CAMI, CPVT4, DD132, LQT14, PHKD, caM	calmodulin 1 (phosphorylase kinase, delta)	phosphorylase kinase, delta subunit|prepro-calmodulin 1	14q32.11	14	NC_000014.9	90396983	90408275	plus	7	114180
9606	Homo sapiens	440193	0	live	CCDC88C	DAPLE, HKRP2, KIAA1509, SCA40	coiled-coil domain containing 88C	Dvl-associating protein with a high frequency of leucine residues|hook-related protein 2|spinocerebellar ataxia 40	14q32.11	14	NC_000014.9	91271323	91417844	minus	34	611204
9606	Homo sapiens	7443	0	live	VRK1	PCH1, PCH1A	vaccinia related kinase 1	vaccinia virus B1R-related kinase 1|vaccinia-related kinase 1	14q32	14	NC_000014.9	96797347	96881614	plus	14	602168
9606	Homo sapiens	1778	0	live	DYNC1H1	CMT2O, DHC1, DHC1a, DNCH1, DNCL, DNECL, DYHC, Dnchc1, HL-3, SMALED1, p22	dynein, cytoplasmic 1, heavy chain 1	dynein heavy chain, cytosolic|dynein, cytoplasmic, heavy polypeptide 1	14q32	14	NC_000014.9	101964528	102050798	plus	78	600112
9606	Homo sapiens	84334	0	live	APOPT1	APOP, APOP1, C14orf153	apoptogenic 1, mitochondrial	UPF0671 protein C14orf153	14q32.33	14	NC_000014.9	103562957	103592187	plus	8	616003
9606	Homo sapiens	207	0	live	AKT1	AKT, CWS6, PKB, PKB-ALPHA, PRKBA, RAC, RAC-ALPHA	v-akt murine thymoma viral oncogene homolog 1	AKT1m|PKB alpha|RAC-PK-alpha|protein kinase B alpha|proto-oncogene c-Akt|rac protein kinase alpha	14q32.32	14	NC_000014.9	104769349	104795743	minus	17	164730
9606	Homo sapiens	2972	0	live	BRF1	BRF, BRF-1, CFDS, GTF3B, HEL-S-76p, TAF3B2, TAF3C, TAFIII90, TF3B90, TFIIIB90, hBRF	BRF1, RNA polymerase III transcription initiation factor 90 kDa subunit	B - related factor 1|BRF1 homolog, subunit of RNA polymerase III transcription initiation factor IIIB|TATA box binding protein (TBP)-associated factor 3C|TATA box binding protein (TBP)-associated factor, RNA polymerase III, GTF3B subunit 2|TBP - associated factor, RNA polymerase III, 90kD|epididymis secretory sperm binding protein Li 76p|general transcription factor IIIB, 90kD subunit	14q	14	NC_000014.9	105209286	105315577	minus	23	604902
9606	Homo sapiens	7681	0	live	MKRN3	CPPB2, D15S9, RNF63, ZFP127, ZNF127	makorin ring finger protein 3	RING finger protein 63|zinc finger protein 127	15q11-q13	15	NC_000015.10	23565307	23568020	plus	1	603856
9606	Homo sapiens	54551	0	live	MAGEL2	NDNL1, PWLS, SHFYNG, nM15	melanoma antigen family L2	MAGE-like 2|necdin-like protein 1|protein nM15	15q11.2	15	NC_000015.10	23643549	23647846	minus	1	605283
9606	Homo sapiens	4692	0	live	NDN	HsT16328, PWCR	necdin, melanoma antigen (MAGE) family member	Prader-Willi syndrome chromosome region|necdin homolog	15q11.2-q12	15	NC_000015.10	23685407	23687303	minus	1	602117
9606	Homo sapiens	791114	0	live	PWRN1	NCRNA00198	Prader-Willi region non-protein coding RNA 1		15q11.2	15	NC_000015.10	24558157	24587780	plus	9	611215
9606	Homo sapiens	23742	0	live	NPAP1	C15orf2	nuclear pore associated protein 1	protein C15orf2	15q11.2	15	NC_000015.10	24675394	24683446	plus	1	610922
9606	Homo sapiens	6638	0	live	SNRPN	HCERN3, PWCR, RT-LI, SM-D, SMN, SNRNP-N, SNURF-SNRPN, sm-N	small nuclear ribonucleoprotein polypeptide N	SM protein N|sm protein D|tissue-specific splicing protein	15q11.2	15	NC_000015.10	24823647	24978582	plus	15	182279
9606	Homo sapiens	100033413	0	live	SNORD116-1	HBII-85-1, PWCR1	small nucleolar RNA, C/D box 116-1		15q11.2	15	NC_000015.10	25051476	25051572	plus	1	605436
9606	Homo sapiens	3653	0	live	IPW	NCRNA00002	imprinted in Prader-Willi syndrome (non-protein coding)	non-protein coding RNA 2	15q11.2	15	NC_000015.10	25116545	25122476	plus	3	601491
9606	Homo sapiens	145624	0	live	PWAR1	D15S227E, PAR-1, PAR1	Prader Willi/Angelman region RNA 1	Prader Willi/Angelman region 1	15q11.2	15	NC_000015.10	25135642	25138053	plus	1	600161
9606	Homo sapiens	338433	0	live	SNORD115-1	HBII-52-1, RNHBII52	small nucleolar RNA, C/D box 115-1	HBII-52-1 snoRNA	15q11.2	15	NC_000015.10	25170723	25170804	plus	1	609837
9606	Homo sapiens	7337	0	live	UBE3A	ANCR, AS, E6-AP, EPVE6AP, HPVE6A	ubiquitin protein ligase E3A	CTCL tumor antigen se37-2|E6AP ubiquitin-protein ligase|human papilloma virus E6-associated protein|human papillomavirus E6-associated protein|oncogenic protein-associated protein E6-AP|renal carcinoma antigen NY-REN-54	15q11.2	15	NC_000015.10	25337234	25439043	minus	17	601623
9606	Homo sapiens	8924	0	live	HERC2	D15F37S1, MRT38, SHEP1, jdf2, p528	HECT and RLD domain containing E3 ubiquitin protein ligase 2	hect domain and RCC1-like domain-containing protein 2|hect domain and RLD 2|probable E3 ubiquitin-protein ligase HERC2	15q13	15	NC_000015.10	28111037	28322172	minus	98	605837
9606	Homo sapiens	9990	0	live	SLC12A6	ACCPN, KCC3, KCC3A, KCC3B	solute carrier family 12 (potassium/chloride transporter), member 6	K-Cl cotransporter 3|electroneutral potassium-chloride cotransporter 3|potassium chloride cotransporter 3|potassium chloride cotransporter KCC3a-S3|potassium-chloride transporter-3a|potassium-chloride transporter-3b|solute carrier family 12 (potassium/chloride transporters), member 6	15q13	15	NC_000015.10	34229996	34338064	minus	28	604878
9606	Homo sapiens	55505	0	live	NOP10	DKCB1, NOLA3P, NOP10	NOP10 ribonucleoprotein	NOP10 ribonucleoprotein homolog|homolog of yeast Nop10p|nucleolar protein 10|nucleolar protein family A member 3|nucleolar protein family A, member 3 (H/ACA small nucleolar RNPs)|snoRNP protein NOP10	15q14-q15	15	NC_000015.10	34341716	34343161	minus	2	606471
9606	Homo sapiens	701	0	live	BUB1B	BUB1beta, BUBR1, Bub1A, MAD3L, MVA1, SSK1, hBUBR1	BUB1 mitotic checkpoint serine/threonine kinase B	MAD3/BUB1-related protein kinase|budding uninhibited by benzimidazoles 1 homolog beta|mitotic checkpoint kinase MAD3L	15q15	15	NC_000015.10	40161009	40221136	plus	23	602860
9606	Homo sapiens	3712	0	live	IVD	ACAD2	isovaleryl-CoA dehydrogenase	isovaleryl CoA dehydrogenase|isovaleryl Coenzyme A dehydrogenase	15q14-q15	15	NC_000015.10	40405485	40435948	plus	16	607036
9606	Homo sapiens	113189	0	live	CHST14	ATCS, D4ST1, EDSMC1, HNK1ST	carbohydrate (N-acetylgalactosamine 4-0) sulfotransferase 14	dermatan 4 sulfotransferase 1	15q15.1	15	NC_000015.10	40470961	40473158	plus	1	608429
9606	Homo sapiens	57082	0	live	CASC5	AF15Q14, CT29, D40, KNL1, PPP1R55, Spc7, hKNL-1, hSpc105	cancer susceptibility candidate 5	ALL1-fused gene from chromosome 15q14 protein|blinkin, bub-linking kinetochore protein|cancer susceptibility candidate gene 5 protein|cancer/testis antigen 29|kinetochore null 1 homolog|kinetochore-null protein 1|protein phosphatase 1, regulatory subunit 55	15q14	15	NC_000015.10	40594249	40662683	plus	27	609173
9606	Homo sapiens	51103	0	live	NDUFAF1	CGI-65, CGI65, CIA30	NADH dehydrogenase (ubiquinone) complex I, assembly factor 1	NADH dehydrogenase (ubiquinone) 1 alpha subcomplex, assembly factor 1|NADH-ubiquinone oxidoreductase 1 alpha subcomplex, assembly factor 1	15q11.2-q21.3	15	NC_000015.10	41387349	41402554	minus	6	606934
9606	Homo sapiens	197131	0	live	UBR1	JBS	ubiquitin protein ligase E3 component n-recognin 1	E3a ligase|N-recognin-1|ubiquitin ligase E3 alpha-I|ubiquitin-protein ligase E3-alpha|ubiquitin-protein ligase E3-alpha-1|ubiquitin-protein ligase E3-alpha-I	15q13	15	NC_000015.10	42942897	43106088	minus	47	605981
9606	Homo sapiens	80208	0	live	SPG11	KIAA1840	spastic paraplegia 11 (autosomal recessive)	colorectal carcinoma-associated protein|spastic paraplegia 11 protein	15q14	15	NC_000015.10	44562696	44663678	minus	40	610844
9606	Homo sapiens	405753	0	live	DUOXA2	SIMNIPHOM, TDH5	dual oxidase maturation factor 2		15q15.1	15	NC_000015.10	45114325	45118106	plus	6	612772
9606	Homo sapiens	2628	0	live	GATM	AGAT, AT, CCDS3	glycine amidinotransferase (L-arginine:glycine amidinotransferase)	transamidinase	15q21.1	15	NC_000015.10	45361124	45397043	minus	12	602360
9606	Homo sapiens	6557	0	live	SLC12A1	BSC1, NKCC2	solute carrier family 12 (sodium/potassium/chloride transporter), member 1	NKCC2A variant A|Na-K-2Cl cotransporter|bumetanide-sensitive sodium-(potassium)-chloride cotransporter 2|kidney-specific Na-K-Cl symporter|solute carrier family 12 (sodium/potassium/chloride transporters), member 1	15q15-q21.1	15	NC_000015.10	48206301	48304078	plus	29	600839
9606	Homo sapiens	2200	0	live	FBN1	ACMICD, ECTOL1, FBN, GPHYSD2, MASS, MFS1, OCTD, SGS, SSKS, WMS, WMS2	fibrillin 1	fibrillin 15	15q21.1	15	NC_000015.10	48408306	48645788	minus	66	134797
9606	Homo sapiens	23431	0	live	AP4E1	CPSQ4, SPG51	adaptor-related protein complex 4, epsilon 1 subunit	AP-4 adaptor complex subunit epsilon|adaptor-related protein complex 4 subunit epsilon-1|adaptor-related protein complex AP-4 epsilon|epsilon-adaptin	15q21.2	15	NC_000015.10	50908625	51005900	plus	24	607244
9606	Homo sapiens	23312	0	live	DMXL2	PEPNS, RC3	Dmx-like 2	rabconnectin-3	15q21.2	15	NC_000015.10	51447724	51622833	minus	46	612186
9606	Homo sapiens	4644	0	live	MYO5A	GS1, MYH12, MYO5, MYR12	myosin VA	dilute myosin heavy chain, non-muscle|myosin V|myosin VA (heavy chain 12, myoxin)|myosin, heavy polypeptide kinase|myosin-12|myosin-Va|myoxin	15q21	15	NC_000015.10	52307283	52529050	minus	44	160777
9606	Homo sapiens	6938	0	live	TCF12	CRS3, HEB, HTF4, HsT17266, TCF-12, bHLHb20	transcription factor 12	DNA-binding protein HTF4|E-box-binding protein|class B basic helix-loop-helix protein 20|helix-loop-helix transcription factor 4|transcription factor HTF-4	15q21	15	NC_000015.10	56918289	57291129	plus	25	600480
9606	Homo sapiens	123263	0	live	MTFMT	COXPD15, FMT1	mitochondrial methionyl-tRNA formyltransferase		15q22.31	15	NC_000015.10	65001512	65029639	minus	10	611766
9606	Homo sapiens	585	0	live	BBS4		Bardet-Biedl syndrome 4		15q22.3-q23	15	NC_000015.10	72686179	72738476	plus	17	600374
9606	Homo sapiens	64220	0	live	STRA6	MCOPCB8, MCOPS9, PP14296	stimulated by retinoic acid 6	retinol binding protein 4 receptor|stimulated by retinoic acid 6 homolog|stimulated by retinoic acid gene 6 homolog	15q24.1	15	NC_000015.10	74179466	74212259	minus	26	610745
9606	Homo sapiens	80153	0	live	EDC3	LSM16, YJDC, YJEFN2	enhancer of mRNA decapping 3	LSM16 homolog (EDC3, S. cerevisiae)|enhancer of mRNA decapping 3 homolog|hYjeF_N2|hYjeF_N2-15q23|yjeF N-terminal domain-containing protein 2|yjeF domain containing|yjeF domain-containing protein 1|yjeF_N2	15q24.1	15	NC_000015.10	74630558	74696045	minus	12	609842
9606	Homo sapiens	9915	0	live	ARNT2	WEDAS, bHLHe1	aryl-hydrocarbon receptor nuclear translocator 2	ARNT protein 2|class E basic helix-loop-helix protein 1	15q24	15	NC_000015.10	80404350	80597937	plus	19	606036
9606	Homo sapiens	84942	0	live	WDR73	GAMOS, HSPC264	WD repeat domain 73	FLJ00296 protein	15q25.2	15	NC_000015.10	84641495	84654343	minus	9	616144
9606	Homo sapiens	9640	0	live	ZNF592	CAMOS, SCAR5	zinc finger protein 592		15q25.3	15	NC_000015.10	84748561	84806432	plus	13	613624
9606	Homo sapiens	5428	0	live	POLG	MDP1, MIRAS, MTDPS4A, MTDPS4B, PEO1, POLGA, SANDO, SCAE, POLG	polymerase (DNA directed), gamma	PolG-alpha|mitochondrial DNA polymerase catalytic subunit	15q25	15	NC_000015.10	89316305	89334795	minus	23	174763
9606	Homo sapiens	374654	0	live	KIF7	ACLS, HLS2, JBTS12, UNQ340	kinesin family member 7	EQYK340	15q26.1	15	NC_000015.10	89608913	89663074	minus	24	611254
9606	Homo sapiens	641	0	live	BLM	BS, RECQ2, RECQL2, RECQL3	Bloom syndrome, RecQ helicase-like	DNA helicase, RecQ-like type 2|recQ protein-like 3	15q26.1	15	NC_000015.10	90717327	90815462	plus	25	604610
9606	Homo sapiens	26276	0	live	VPS33B		vacuolar protein sorting 33 homolog B (yeast)		15q26.1	15	NC_000015.10	90998416	91022621	minus	25	608552
9606	Homo sapiens	1106	0	live	CHD2	EEOC	chromodomain helicase DNA binding protein 2	ATP-dependent helicase CHD2|CHD-2	15q26	15	NC_000015.10	92900321	93028007	plus	39	602119
9606	Homo sapiens	10273	0	live	STUB1	CHIP, HSPABP2, NY-CO-7, SCAR16, SDCCAG7, UBOX1	STIP1 homology and U-box containing protein 1, E3 ubiquitin protein ligase	CLL-associated antigen KW-8|antigen NY-CO-7|carboxy terminus of Hsp70-interacting protein|heat shock protein A binding protein 2 (c-terminal)|serologically defined colon cancer antigen 7	16p13.3	16	NC_000016.10	680111	682768	plus	7	607207
9606	Homo sapiens	124093	0	live	CCDC78	C16orf25, CNM4, JFP10, hsCCDC78	coiled-coil domain containing 78		16p13.3	16	NC_000016.10	722582	726881	minus	12	614666
9606	Homo sapiens	84572	0	live	GNPTG	C16orf27, GNPTAG, LP2537, RJD9	N-acetylglucosamine-1-phosphate transferase, gamma subunit	UDP-N-acetylglucosamine-1-phosphotransferase subunit gamma|glcNAc-1-phosphotransferase subunit gamma	16p13.3	16	NC_000016.10	1351899	1363351	plus	11	607838
9606	Homo sapiens	7249	0	live	TSC2	LAM, PPP1R160, TSC4	tuberous sclerosis 2	protein phosphatase 1, regulatory subunit 160|tuberous sclerosis 2 protein	16p13.3	16	NC_000016.10	2047936	2088712	plus	42	191092
9606	Homo sapiens	79228	0	live	THOC6	BBIS, WDR58, fSAP35	THO complex 6	THO complex 6 homolog|WD repeat domain 58|WD repeat-containing protein 58|functional spliceosome-associated protein 35	16p13.3	16	NC_000016.10	3024031	3027755	plus	13	615403
9606	Homo sapiens	1387	0	live	CREBBP	CBP, KAT3A, RSTS	CREB binding protein		16p13.3	16	NC_000016.10	3725054	3880120	minus	34	600140
9606	Homo sapiens	51025	0	live	PAM16	CGI-136, MAGMAS, SMDMDM, TIM16, TIMM16	presequence translocase-associated motor 16 homolog (S. cerevisiae)	magmas-like protein|mitochondria associated protein involved in granulocyte macrophage colony stimulating factor signal transduction|mitochondria-associated granulocyte macrophage CSF-signaling molecule	16p13.3	16	NC_000016.10	4340251	4351372	minus	5	614336
9606	Homo sapiens	79641	0	live	ROGDI	KTZS	rogdi homolog	leucine zipper domain protein	16p13.3	16	NC_000016.10	4796962	4802950	minus	11	614574
9606	Homo sapiens	2072	0	live	ERCC4	ERCC11, FANCQ, RAD1, XPF	excision repair cross-complementation group 4	DNA excision repair protein ERCC-4|DNA repair protein complementing XP-F cells|excision repair cross-complementing rodent repair deficiency, complementation group 4|excision-repair, complementing defective, in Chinese hamster|xeroderma pigmentosum group F-complementing protein|xeroderma pigmentosum, complementation group F	16p13.12	16	NC_000016.10	13920145	13952348	plus	14	133520
9606	Homo sapiens	54820	0	live	NDE1	HOM-TES-87, LIS4, MHAC, NDE, NUDE, NUDE1	nudE neurodevelopment protein 1	LIS1-interacting protein NUDE1, rat homolog|nudE nuclear distribution E homolog 1|nudE nuclear distribution gene E homolog 1	16p13.11	16	NC_000016.10	15643267	15726353	plus	15	609449
9606	Homo sapiens	64131	0	live	XYLT1	DBQD2, PXYLT1, XT-I, XT1, XTI, XYLTI	xylosyltransferase I	O-xylosyltransferase 1|beta-D-xylosyltransferase 1|peptide O-xylosyltransferase 1|xylT-I|xylosyltransferase iota	16p12.3	16	NC_000016.10	17102324	17470881	minus	13	608124
9606	Homo sapiens	7385	0	live	UQCRC2	MC3DN5, QCR2, UQCR2	ubiquinol-cytochrome c reductase core protein II	complex III subunit 2|cytochrome bc-1 complex core protein II|ubiquinol-cytochrome-c reductase complex core protein 2	16p12	16	NC_000016.10	21953288	21983347	plus	14	191329
9606	Homo sapiens	1201	0	live	CLN3	BTS, JNCL	ceroid-lipofuscinosis, neuronal 3	batten disease protein	16p12.1	16	NC_000016.10	28466653	28492302	minus	16	607042
9606	Homo sapiens	226	0	live	ALDOA	ALDA, GSD12, HEL-S-87p	aldolase A, fructose-bisphosphate	epididymis secretory sperm binding protein Li 87p|fructose-1,6-bisphosphate triosephosphate-lyase|lung cancer antigen NY-LU-1|muscle-type aldolase	16p11.2	16	NC_000016.10	30053090	30070420	plus	17	103850
9606	Homo sapiens	6299	0	live	SALL1	HEL-S-89, HSAL1, Sal-1, TBS, ZNF794	spalt-like transcription factor 1	epididymis secretory protein Li 89|zinc finger protein 794|zinc finger protein SALL1|zinc finger protein Spalt-1	16q12.1	16	NC_000016.10	51135975	51152316	minus	7	602218
9606	Homo sapiens	23322	0	live	RPGRIP1L	CORS3, FTM, JBTS7, MKS5, NPHP8, PPP1R134	RPGRIP1-like	RPGR-interacting protein 1-like protein|fantom homolog|nephrocystin-8|protein phosphatase 1, regulatory subunit 134	16q12.2	16	NC_000016.10	53599906	53703859	minus	35	610937
9606	Homo sapiens	79068	0	live	FTO	ALKBH9	fat mass and obesity associated	AlkB homolog 9|fat mass and obesity-associated protein	16q12.2	16	NC_000016.10	53703963	54114467	plus	12	610966
9606	Homo sapiens	583	0	live	BBS2	BBS	Bardet-Biedl syndrome 2		16q21	16	NC_000016.10	56470389	56520096	minus	20	606151
9606	Homo sapiens	57017	0	live	COQ9	C16orf49, COQ10D5	coenzyme Q9	coenzyme Q9 homolog	16q21	16	NC_000016.10	57447425	57461275	plus	9	612837
9606	Homo sapiens	9289	0	live	ADGRG1	BFPP, BPPR, GPR56, TM7LN4, TM7XN1	adhesion G protein-coupled receptor G1	7-transmembrane protein with no EGF-like N-terminal domains-1|G protein-coupled receptor 56	16q21	16	NC_000016.10	57619535	57665039	plus	23	604110
9606	Homo sapiens	10300	0	live	KATNB1	KAT, LIS6	katanin p80 (WD repeat containing) subunit B 1	katanin (80 kDa)|katanin p80 (WD40-containing) subunit B 1|katanin p80 WD40-containing subunit B1|katanin p80 subunit B1|p80 katanin	16q21	16	NC_000016.10	57735720	57757250	plus	21	602703
9606	Homo sapiens	10664	0	live	CTCF	MRD21	CCCTC-binding factor (zinc finger protein)	11 zinc finger transcriptional repressor|11-zinc finger protein|CTCFL paralog	16q21-q22.3	16	NC_000016.10	67562407	67639185	plus	12	604167
9606	Homo sapiens	6898	0	live	TAT		tyrosine aminotransferase	L-tyrosine:2-oxoglutarate aminotransferase|tyrosine aminotransferase, cytosolic	16q22.1	16	NC_000016.10	71566851	71577095	minus	12	613018
9606	Homo sapiens	79583	0	live	TMEM231	ALYE870, JBTS20, MKS11, PRO1886	transmembrane protein 231		16q23.1	16	NC_000016.10	75538117	75556286	minus	7	614949
9606	Homo sapiens	4094	0	live	MAF	AYGRP, CCA4, CTRCT21, c-MAF	v-maf avian musculoaponeurotic fibrosarcoma oncogene homolog	Avian musculoaponeurotic fibrosarcoma (MAF) protooncogene|T lymphocyte c-maf long form|c-maf proto-oncogene|proto-oncogene c-Maf	16q22-q23	16	NC_000016.10	79212772	79600786	minus	4	177075
9606	Homo sapiens	2653	0	live	GCSH	GCE, NKH	glycine cleavage system protein H (aminomethyl carrier)	lipoic acid-containing protein|mitochondrial glycine cleavage system H-protein	16q23.2	16	NC_000016.10	81081947	81096375	minus	5	238330
9606	Homo sapiens	8139	0	live	GAN	GAN1, KLHL16	gigaxonin	kelch-like family member 16|kelch-like protein 16	16q24.1	16	NC_000016.10	81314966	81380198	plus	11	605379
9606	Homo sapiens	23417	0	live	MLYCD	MCD	malonyl-CoA decarboxylase	malonyl coenzyme A decarboxylase	16q24	16	NC_000016.10	83899125	83916182	plus	5	606761
9606	Homo sapiens	79791	0	live	FBXO31	FBX14, FBXO14, Fbx31, MRT45, pp2386	F-box protein 31	SCF ubiquitin ligase specificity factor|putative breast cancer tumor-suppressor	16q24.2	16	NC_000016.10	87326987	87392107	minus	11	609102
9606	Homo sapiens	81620	0	live	CDT1	DUP, RIS2	chromatin licensing and DNA replication factor 1	Double parked, Drosophila, homolog of	16q24.3	16	NC_000016.10	88803778	88809258	plus	10	605525
9606	Homo sapiens	29123	0	live	ANKRD11	ANCO-1, ANCO1, LZ16, T13	ankyrin repeat domain 11	ankyrin repeat-containing cofactor 1|nasopharyngeal carcinoma susceptibility protein	16q24.3	16	NC_000016.10	89267619	89490574	minus	20	611192
9606	Homo sapiens	5119	0	live	CHMP1A	CHMP1, PCH8, PCOLN3, PRSM1, VPS46-1, VPS46A	charged multivesicular body protein 1A	charged multivesicular body protein 1/chromatin modifying protein 1|chromatin modifying protein 1A|procollagen (type III) N-endopeptidase|protease, metallo, 1, 33kD|vacuolar protein sorting-associated protein 46-1	16q24.3	16	NC_000016.10	89644431	89657785	minus	9	164010
9606	Homo sapiens	2175	0	live	FANCA	FA, FA-H, FA1, FAA, FACA, FAH, FANCH	Fanconi anemia, complementation group A	Fanconi anemia, complementation group H|Fanconi anemia, type 1	16q24.3	16	NC_000016.10	89737551	89816658	minus	44	607139
9606	Homo sapiens	10381	0	live	TUBB3	CDCBM, CDCBM1, CFEOM3, CFEOM3A, FEOM3, TUBB4, beta-4	tubulin, beta 3 class III	class III beta-tubulin|tubulin beta-4 chain|tubulin beta-III	16q24.3	16	NC_000016.10	89922009	89936097	plus	5	602661
9606	Homo sapiens	55275	0	live	VPS53	HCCS1, PCH2E, hVps53L, pp13624	vacuolar protein sorting 53 homolog (S. cerevisiae)		17p13.3	17	NC_000017.11	508668	714856	minus	24	615850
9606	Homo sapiens	124997	0	live	WDR81	CAMRQ2, PPP1R166	WD repeat domain 81	protein phosphatase 1, regulatory subunit 166	17p13.3	17	NC_000017.11	1716523	1738599	plus	12	614218
9606	Homo sapiens	5048	0	live	PAFAH1B1	LIS1, LIS2, MDCR, MDS, PAFAH	platelet-activating factor acetylhydrolase 1b, regulatory subunit 1 (45kDa)	lissencephaly 1 protein|platelet-activating factor acetylhydrolase, isoform Ib, alpha subunit (45kD)|platelet-activating factor acetylhydrolase, isoform Ib, subunit 1 (45kDa)	17p13.3	17	NC_000017.11	2593629	2685617	plus	14	601545
9606	Homo sapiens	3000	0	live	GUCY2D	CORD5, CORD6, CYGD, GUC1A4, GUC2D, LCA, LCA1, RCD2, RETGC-1, ROS-GC1, ROSGC, retGC	guanylate cyclase 2D, membrane (retina-specific)	ROS-GC|cone rod dystrophy 6|guanylate cyclase 2D, retinal|retinal guanylate cyclase 1|rod outer segment membrane guanylate cyclase	17p13.1	17	NC_000017.11	8002670	8020340	plus	20	600179
9606	Homo sapiens	4621	0	live	MYH3	HEMHC, MYHC-EMB, MYHSE1, SMHCE	myosin, heavy chain 3, skeletal muscle, embryonic	myosin heavy chain, fast skeletal muscle, embryonic|myosin, heavy polypeptide 3, skeletal muscle, embryonic|myosin, skeletal, heavy chain, embryonic 1	17p13.1	17	NC_000017.11	10628526	10679030	minus	44	160720
9606	Homo sapiens	6341	0	live	SCO1	SCOD1	SCO1 cytochrome c oxidase assembly protein	SCO cytochrome oxidase deficient homolog 1	17p13.1	17	NC_000017.11	10680332	10697568	minus	6	603644
9606	Homo sapiens	1352	0	live	COX10		COX10 heme A:farnesyltransferase cytochrome c oxidase assembly factor	COX10 homolog, cytochrome c oxidase assembly protein, heme A: farnesyltransferase|cytochrome c oxidase assembly homolog 10|cytochrome c oxidase assembly protein|cytochrome c oxidase subunit X|heme A: farnesyltransferase|heme O synthase	17p12	17	NC_000017.11	14069402	14217922	plus	12	602125
9606	Homo sapiens	54902	0	live	TTC19	2010204O13Rik, MC3DN2	tetratricopeptide repeat domain 19	TPR repeat protein 19	17p12	17	NC_000017.11	15999380	16029409	plus	11	613814
9606	Homo sapiens	9487	0	live	PIGL	CHIME	phosphatidylinositol glycan anchor biosynthesis, class L	N-acetylglucosaminylphosphatidylinositol deacetylase|PIG-L|phosphatidylinositol glycan, class L|phosphatidylinositol-glycan biosynthesis class L protein	17p11.2	17	NC_000017.11	16217195	16349164	plus	11	605947
9606	Homo sapiens	10743	0	live	RAI1	SMCR, SMS	retinoic acid induced 1	Smith-Magenis syndrome chromosome region	17p11.2	17	NC_000017.11	17681473	17811453	plus	6	607642
9606	Homo sapiens	224	0	live	ALDH3A2	ALDH10, FALDH, SLS	aldehyde dehydrogenase 3 family, member A2	aldehyde dehydrogenase 10|aldehyde dehydrogenase family 3 member A2|microsomal aldehyde dehydrogenase	17p11.2	17	NC_000017.11	19648136	19677596	plus	13	609523
9606	Homo sapiens	113235	0	live	SLC46A1	G21, HCP1, PCFT	solute carrier family 46 (folate transporter), member 1	heme carrier protein 1	17q11.2	17	NC_000017.11	28394642	28406212	minus	5	611672
9606	Homo sapiens	4763	0	live	NF1	NFNS, VRNF, WSS	neurofibromin 1	neurofibromatosis-related protein NF-1	17q11.2	17	NC_000017.11	31007873	31377677	plus	73	613113
9606	Homo sapiens	5193	0	live	PEX12	PAF-3, PBD3A	peroxisomal biogenesis factor 12	peroxin 12|peroxin-12|peroxisome assembly factor 3	17q12	17	NC_000017.11	35574795	35578637	minus	3	601758
9606	Homo sapiens	4669	0	live	NAGLU	MPS-IIIB, MPS3B, NAG, UFHSD	N-acetylglucosaminidase, alpha	N-acetyl-alpha-glucosaminidase	17q21	17	NC_000017.11	42535933	42544449	plus	6	609701
9606	Homo sapiens	2896	0	live	GRN	CLN11, GEP, GP88, PCDGF, PEPI, PGRN	granulin	PC cell-derived growth factor|acrogranin|granulin-epithelin|proepithelin|progranulin	17q21.32	17	NC_000017.11	44345086	44353106	plus	13	138945
9606	Homo sapiens	284058	0	live	KANSL1	CENP-36, KDVS, KIAA1267, MSL1v1, NSL1, hMSL1v1	KAT8 regulatory NSL complex subunit 1	MLL1/MLL complex subunit KANSL1|MSL1 homolog 1|NSL complex protein NSL1|centromere protein 36|male-specific lethal 1 homolog|non-specific lethal 1 homolog	17q21.31	17	NC_000017.11	46029916	46225374	minus	20	612452
9606	Homo sapiens	9570	0	live	GOSR2	Bos1, EPM6, GS27	golgi SNAP receptor complex member 2	27 kDa Golgi SNARE protein|membrin	17q21	17	NC_000017.11	46923114	46967000	plus	17	604027
9606	Homo sapiens	54903	0	live	MKS1	BBS13, MES, MKS, POC12	Meckel syndrome, type 1	FABB proteome-like protein|POC12 centriolar protein homolog	17q22	17	NC_000017.11	58205436	58219605	minus	20	609883
9606	Homo sapiens	51651	0	live	PTRH2	BIT1, CFAP37, CGI-147, IMNEPD, PTH, PTH 2, PTH2	peptidyl-tRNA hydrolase 2	bcl-2 inhibitor of transcription 1|cilia and flagella associated protein 37	17q23.1	17	NC_000017.11	59697306	59707495	minus	3	608625
9606	Homo sapiens	51204	0	live	TACO1	CCDC44	translational activator of mitochondrially encoded cytochrome c oxidase I	clone HQ0477 PRO0477p|coiled-coil domain-containing protein 44	17q23.3	17	NC_000017.11	63600872	63608365	plus	5	612958
9606	Homo sapiens	11232	0	live	POLG2	HP55, MTPOLB, PEOA4, POLB, POLG-BETA, POLGB	polymerase (DNA directed), gamma 2, accessory subunit	DNA polymerase gamma accessory 55 kDa subunit|mitochondrial DNA polymerase accessory subunit|mitochondrial DNA polymerase subunit gamma-2|mitochondrial DNA polymerase, accessory subunit|p55	17q	17	NC_000017.11	64476994	64497066	minus	11	604983
9606	Homo sapiens	5573	0	live	PRKAR1A	ACRDYS1, ADOHR, CAR, CNC, CNC1, PKR1, PPNAD1, PRKAR1, TSE1	protein kinase, cAMP-dependent, regulatory, type I, alpha	Carney complex type 1|cAMP-dependent protein kinase regulatory subunit RIalpha|cAMP-dependent protein kinase type I-alpha regulatory chain|protein kinase A type 1a regulatory subunit|tissue-specific extinguisher 1	17q24.2	17	NC_000017.11	68413623	68551316	plus	16	188830
9606	Homo sapiens	283989	0	live	TSEN54	PCH2A, PCH4, PCH5, SEN54L, sen54	TSEN54 tRNA splicing endonuclease subunit	SEN54 homolog|hsSen54|tRNA-intron endonuclease Sen54	17q25.1	17	NC_000017.11	75515707	75524739	plus	12	608755
9606	Homo sapiens	51	0	live	ACOX1	ACOX, PALMCOX, SCOX	acyl-CoA oxidase 1, palmitoyl	AOX|acyl-CoA oxidase, straight-chain|acyl-Coenzyme A oxidase 1, palmitoyl|palmitoyl-CoA oxidase|peroxisomal fatty acyl-CoA oxidase|straight-chain acyl-CoA oxidase	17q25.1	17	NC_000017.11	75941507	75979434	minus	15	609751
9606	Homo sapiens	124512	0	live	METTL23	C17orf95, MRT44	methyltransferase like 23		17q25.1	17	NC_000017.11	76725873	76733881	plus	9	615262
9606	Homo sapiens	124583	0	live	CANT1	DBQD, SCAN-1, SCAN1, SHAPY	calcium activated nucleotidase 1	Ca2+-dependent endoplasmic reticulum nucleoside diphosphatase|apyrase homolog|micromelic dwarfism with vertebral and metaphyseal abnormalities and advanced carpotarsal ossification|putative MAPK-activating protein PM09|putative NF-kappa-B-activating protein 107|soluble Ca-activated nucleotidase, isozyme 1|soluble calcium-activated nucleotidase SCAN-1	17q25.3	17	NC_000017.11	78991716	79009817	minus	8	613165
9606	Homo sapiens	9775	0	live	EIF4A3	DDX48, MUK34, NMP265, NUK34, RCPS, eIF4AIII	eukaryotic translation initiation factor 4A3	ATP-dependent RNA helicase DDX48|ATP-dependent RNA helicase eIF4A-3|DEAD (Asp-Glu-Ala-Asp) box polypeptide 48|DEAD box protein 48|NMP 265|eIF-4A-III|eIF4A-III|eukaryotic initiation factor 4A-like NUK-34|eukaryotic translation initiation factor 4A|hNMP 265|nuclear matrix protein 265	17q25.3	17	NC_000017.11	80135214	80147183	minus	12	608546
9606	Homo sapiens	6448	0	live	SGSH	HSS, MPS3A, SFMD	N-sulfoglucosamine sulfohydrolase	heparan sulfate sulfatase|mucopolysaccharidosis type IIIA|sulfoglucosamine sulfamidase|sulphamidase	17q25.3	17	NC_000017.11	80206966	80220400	minus	12	605270
9606	Homo sapiens	396	0	live	ARHGDIA	GDIA1, HEL-S-47e, NPHS8, RHOGDI, RHOGDI-1	Rho GDP dissociation inhibitor (GDI) alpha	GDP-dissociation inhibitor, aplysia RAS-related 1|epididymis secretory sperm binding protein Li 47e	17q25.3	17	NC_000017.11	81867719	81871406	minus	7	601925
9606	Homo sapiens	5831	0	live	PYCR1	ARCL2B, ARCL3B, P5C, P5CR, PIG45, PP222, PRO3, PYCR	pyrroline-5-carboxylate reductase 1	P5C reductase 1|proliferation-inducing protein 45	17q25.3	17	NC_000017.11	81932384	81937328	minus	9	179035
9606	Homo sapiens	4729	0	live	NDUFV2	CI-24k	NADH dehydrogenase (ubiquinone) flavoprotein 2, 24kDa	NADH dehydrogenase ubiquinone flavoprotein 2, mitochondrial|NADH-ubiquinone oxidoreductase 24 kDa subunit|NADH-ubiquinone oxidoreductase flavoprotein 2|complex I 24kDa subunit|complex I, mitochondrial respitory chain, 24 kD subunit|nuclear-encoded mitochondrial NADH-ubiquinone reductase 24Kd subunit	18p11.22	18	NC_000018.10	9102630	9134345	plus	8	600532
9606	Homo sapiens	63895	0	live	PIEZO2	C18orf30, C18orf58, DA3, DA5, FAM38B, FAM38B2, HsT748, HsT771, MWKS	piezo-type mechanosensitive ion channel component 2	family with sequence similarity 38, member A pseudogene|family with sequence similarity 38, member B2|piezo-type mechanosensitive ion channel component 1 pseudogene|protein PIEZO2	18p11.22	18	NC_000018.10	10670134	11148762	minus	56	613629
9606	Homo sapiens	10939	0	live	AFG3L2	SCA28, SPAX5	AFG3-like AAA ATPase 2	AFG3 ATPase family gene 3-like 2|AFG3 ATPase family member 3-like 2|ATPase family gene 3, yeast|paraplegin-like protein	18p11	18	NC_000018.10	12328944	12377309	minus	17	604581
9606	Homo sapiens	2627	0	live	GATA6		GATA binding protein 6	GATA-binding factor 6	18q11.1-q11.2	18	NC_000018.10	22169437	22202528	plus	7	601656
9606	Homo sapiens	5932	0	live	RBBP8	COM1, CTIP, JWDS, RIM, SAE2, SCKL2	retinoblastoma binding protein 8	CTBP-interacting protein|RBBP-8|sporulation in the absence of SPO11 protein 2 homolog	18q11.2	18	NC_000018.10	22914121	23026488	plus	24	604124
9606	Homo sapiens	4864	0	live	NPC1	NPC	Niemann-Pick disease, type C1		18q11.2	18	NC_000018.10	23506184	23586617	minus	28	607623
9606	Homo sapiens	54941	0	live	RNF125	TNORS, TRAC-1, TRAC1	ring finger protein 125, E3 ubiquitin protein ligase	T-cell RING activation protein 1|T-cell ring protein identified in activation screen	18q12.1	18	NC_000018.10	32018223	32088528	plus	7	610432
9606	Homo sapiens	26040	0	live	SETBP1	MRD29, SEB	SET binding protein 1		18q21.1	18	NC_000018.10	44680173	45068510	plus	8	611060
9606	Homo sapiens	51124	0	live	IER3IP1	HSPC039, MEDS, PRO2309	immediate early response 3 interacting protein 1		18q12	18	NC_000018.10	47155019	47176374	minus	3	609382
9606	Homo sapiens	4089	0	live	SMAD4	DPC4, JIP, MADH4, MYHRS	SMAD family member 4	MAD homolog 4|SMAD, mothers against DPP homolog 4|deleted in pancreatic carcinoma locus 4|deletion target in pancreatic carcinoma 4|mothers against decapentaplegic, Drosophila, homolog of, 4	18q21.1	18	NC_000018.10	51030213	51085042	plus	12	600993
9606	Homo sapiens	6925	0	live	TCF4	E2-2, ITF-2, ITF2, PTHS, SEF-2, SEF2, SEF2-1, SEF2-1A, SEF2-1B, SEF2-1D, TCF-4, bHLHb19	transcription factor 4	SL3-3 enhancer factor 2|class B basic helix-loop-helix protein 19|immunoglobulin transcription factor 2	18q21.1	18	NC_000018.10	55222331	55635993	minus	34	602272
9606	Homo sapiens	147372	0	live	CCBE1	HKLLS1	collagen and calcium binding EGF domains 1	full of fluid protein homolog	18q21.32	18	NC_000018.10	59430939	59697643	minus	12	612753
9606	Homo sapiens	25914	0	live	RTTN		rotatin		18q22.2	18	NC_000018.10	70003804	70205726	minus	53	610436
9606	Homo sapiens	9150	0	live	CTDP1	CCFDN, FCP1	CTD (carboxy-terminal domain, RNA polymerase II, polypeptide A) phosphatase, subunit 1	CTD of POLR2A, phosphatase of, subunit 1|TFIIF-associating CTD phosphatase 1|serine phosphatase FCP1a|transcription factor IIF-associating CTD phosphatase 1	18q23	18	NC_000018.10	79679801	79754510	plus	14	604927
9606	Homo sapiens	374291	0	live	NDUFS7	CI-20, CI-20KD, MY017, PSST	NADH dehydrogenase (ubiquinone) Fe-S protein 7, 20kDa (NADH-coenzyme Q reductase)	NADH-coenzyme Q reductase|NADH-ubiquinone oxidoreductase 20 kDa subunit|NADH:ubiquinone oxidoreductase PSST subunit|PSST subunit|complex I 20kDa subunit|complex I, mitochondrial respiratory chain, 20-KD subunit|complex I-20kD	19p13.3	19	NC_000019.10	1383884	1395589	plus	9	601825
9606	Homo sapiens	2593	0	live	GAMT	CCDS2, HEL-S-20, PIG2, TP53I2	guanidinoacetate N-methyltransferase	epididymis secretory protein Li 20	19p13.3	19	NC_000019.10	1397026	1401570	minus	6	601240
9606	Homo sapiens	113179	0	live	ADAT3	FWP005, MRT36, MST121, MSTP121, S863-5, TAD3	adenosine deaminase, tRNA-specific 3	adenosine deaminase, tRNA-specific 3, TAD3 homolog|tRNA-specific adenosine deaminase 3 homolog|tRNA-specific adenosine deaminase-like protein 3|tRNA-specific adenosine-34 deaminase subunit ADAT3	19p13.3	19	NC_000019.10	1905372	1913447	plus	2	615302
9606	Homo sapiens	9361	0	live	LONP1	CODASS, LON, LONP, LonHS, PIM1, PRSS15, hLON	lon peptidase 1, mitochondrial	LONP|hLON ATP-dependent protease|lon protease-like protein|mitochondrial ATP-dependent protease Lon|mitochondrial lon protease-like protein|serine protease 15	19p13.2	19	NC_000019.10	5691834	5720452	minus	21	605490
9606	Homo sapiens	126328	0	live	NDUFA11	B14.7, CI-B14.7	NADH dehydrogenase (ubiquinone) 1 alpha subcomplex, 11, 14.7kDa	NADH-ubiquinone oxidoreductase subunit B14.7|complex I B14.7 subunit	19p13.3	19	NC_000019.10	5891276	5904013	minus	6	612638
9606	Homo sapiens	8192	0	live	CLPP	DFNB81, PRLTS3	caseinolytic mitochondrial matrix peptidase proteolytic subunit	ATP-dependent protease ClpAP, proteolytic subunit, human|ClpP caseinolytic peptidase ATP-dependent, proteolytic subunit|ClpP caseinolytic peptidase, ATP-dependent, proteolytic subunit homolog|ClpP caseinolytic protease, ATP-dependent, proteolytic subunit homolog|endopeptidase Clp|putative ATP-dependent Clp protease proteolytic subunit, mitochondrial	19p13.3	19	NC_000019.10	6361452	6368904	plus	6	601119
9606	Homo sapiens	3643	0	live	INSR	CD220, HHF5	insulin receptor	IR	19p13.3-p13.2	19	NC_000019.10	7112255	7294000	minus	22	147670
9606	Homo sapiens	57192	0	live	MCOLN1	MG-2, ML4, MLIV, MST080, MSTP080, TRP-ML1, TRPM-L1, TRPML1	mucolipin 1	mucolipidin|mucolipidosis type IV protein	19p13.2	19	NC_000019.10	7522610	7534009	plus	14	605248
9606	Homo sapiens	10908	0	live	PNPLA6	BNHS, LNMS, NTE, NTEMND, OMCS, SPG39, iPLA2delta, sws	patatin-like phospholipase domain containing 6	patatin-like phospholipase domain-containing protein 6	19p13.2	19	NC_000019.10	7534152	7561767	plus	37	603197
9606	Homo sapiens	100131801	0	live	PET100	C19orf79	PET100 homolog		19p13.2	19	NC_000019.10	7629785	7631624	plus	5	614770
9606	Homo sapiens	81794	0	live	ADAMTS10	ADAM-TS10, ADAMTS-10, WMS, WMS1	ADAM metallopeptidase with thrombospondin type 1 motif, 10	ADAM-TS 10|a disintegrin-like and metalloprotease (reprolysin type) with thrombospondin type 1 motif, 10|zinc metalloendopeptidase	19p13.2	19	NC_000019.10	8580240	8610753	minus	26	608990
9606	Homo sapiens	4125	0	live	MAN2B1	LAMAN, MANB	mannosidase, alpha, class 2B, member 1	lysosomal acid alpha-mannosidase|mannosidase alpha-B|mannosidase, alpha B, lysosomal	19p13.2	19	NC_000019.10	12646508	12666777	minus	24	609458
9606	Homo sapiens	4784	0	live	NFIX	MRSHSS, NF1A, SOTOS2	nuclear factor I/X (CCAAT-binding transcription factor)	CCAAT-box-binding transcription factor|CTF|NF-I/X|NF1-X|TGGCA-binding protein|nuclear factor 1/X	19p13.3	19	NC_000019.10	12995756	13098796	plus	13	164005
9606	Homo sapiens	54862	0	live	CC2D1A	FREUD-1, Freud-1/Aki1, MRT3	coiled-coil and C2 domain containing 1A	Akt kinase-interacting protein 1|FRE under dual repression-binding protein 1|five prime repressor element under dual repression-binding protein 1|five repressor element under dual repression-binding protein 1|mental retardation, nonsyndromic, autosomal recessive, 3|putative NF-kappa-B-activating protein 023N|putative NFkB activating protein	19p13.12	19	NC_000019.10	13906143	13930880	plus	29	610055
9606	Homo sapiens	6528	0	live	SLC5A5	NIS, TDH1	solute carrier family 5 (sodium/iodide cotransporter), member 5	Na(+)/I(-) cotransporter|Na(+)/I(-) symporter|solute carrier family 5 (sodium iodide symporter), member 5	19p13.11	19	NC_000019.10	17871411	17895174	plus	16	601843
9606	Homo sapiens	5296	0	live	PIK3R2	MPPH, MPPH1, P85B, p85, p85-BETA	phosphoinositide-3-kinase, regulatory subunit 2 (beta)	PI3-kinase subunit p85-beta|PI3K regulatory subunit beta|phosphatidylinositol 3-kinase 85 kDa regulatory subunit beta|phosphatidylinositol 3-kinase, regulatory subunit, polypeptide 2 (p85 beta)|ptdIns-3-kinase regulatory subunit p85-beta	19q13.2-q13.4	19	NC_000019.10	18153178	18170533	plus	16	603157
9606	Homo sapiens	9244	0	live	CRLF1	CISS, CISS1, CLF, CLF-1, NR6, zcytor5	cytokine receptor-like factor 1	class I cytokine receptor|cytokine type 1 receptor CRLP-1|cytokine-like factor 1	19p12	19	NC_000019.10	18593225	18606850	minus	11	604237
9606	Homo sapiens	10715	0	live	CERS1	EPM8, LAG1, LASS1, UOG1	ceramide synthase 1	longevity assurance (LAG1, S. cerevisiae) homolog 1|longevity assurance gene 1 protein homolog 1|protein UOG-1|upstream of GDF1	19p12	19	NC_000019.10	18868546	18896727	minus	9	606919
9606	Homo sapiens	5184	0	live	PEPD	PROLIDASE	peptidase D	X-Pro dipeptidase|aminoacyl-L-proline hydrolase|imidodipeptidase|proline dipeptidase	19q13.11	19	NC_000019.10	33386949	33521893	minus	15	613230
9606	Homo sapiens	2821	0	live	GPI	AMF, GNPI, NLK, PGI, PHI, SA-36, SA36	glucose-6-phosphate isomerase	autocrine motility factor|glucose phosphate isomerase|hexose monophosphate isomerase|hexosephosphate isomerase|neuroleukin|oxoisomerase|phosphoglucose isomerase|phosphohexomutase|phosphohexose isomerase|phosphosaccharomutase|sperm antigen 36|sperm antigen-36	19q13.1	19	NC_000019.10	34359592	34402413	plus	22	172400
9606	Homo sapiens	1340	0	live	COX6B1	COX6B, COXG, COXVIb1	cytochrome c oxidase subunit VIb polypeptide 1 (ubiquitous)	COX VIb-1	19q13.1	19	NC_000019.10	35648223	35658784	plus	4	124089
9606	Homo sapiens	644096	0	live	SDHAF1	LYRM8	succinate dehydrogenase complex assembly factor 1	LYR motif containing 8|LYR motif-containing protein 8|SDH assembly factor 1	19q13.12	19	NC_000019.10	35995188	35996318	plus	1	612848
9606	Homo sapiens	284403	0	live	WDR62	C19orf14, MCPH2	WD repeat domain 62	microcephaly, primary autosomal recessive 2	19q13.12	19	NC_000019.10	36054881	36105111	plus	34	613583
9606	Homo sapiens	593	0	live	BCKDHA	BCKDE1A, MSU, MSUD1, OVD1A	branched chain keto acid dehydrogenase E1, alpha polypeptide	2-oxoisovalerate dehydrogenase (lipoamide)|BCKDH E1-alpha|branched-chain alpha-keto acid dehydrogenase E1 component alpha chain	19q13.1-q13.2	19	NC_000019.10	41397789	41425005	plus	9	608348
9606	Homo sapiens	6223	0	live	RPS19	DBA, DBA1, S19	ribosomal protein S19		19q13.2	19	NC_000019.10	41859918	41871416	plus	6	603474
9606	Homo sapiens	478	0	live	ATP1A3	AHC2, CAPOS, DYT12, RDP	ATPase, Na+/K+ transporting, alpha 3 polypeptide	Na(+)/K(+) ATPase alpha(III) subunit|Na(+)/K(+) ATPase alpha-3 subunit|Na+/K+ ATPase 3|sodium pump subunit alpha-3|sodium-potassium ATPase catalytic subunit alpha-3|sodium-potassium-ATPase, alpha 3 polypeptide|sodium/potassium-transporting ATPase alpha-3 chain	19q13.31	19	NC_000019.10	41966582	41994276	minus	24	182350
9606	Homo sapiens	1954	0	live	MEGF8	C19orf49, CRPT2, EGFL4, SBP1	multiple EGF-like-domains 8	EGF-like domain-containing protein 4|EGF-like-domain, multiple 4|HBV pre-S2-binding protein 1|HBV pre-s2 binding protein 1|epidermal growth factor-like protein 4|hepatitis B virus pre-S2-binding protein 1	19q12	19	NC_000019.10	42325609	42378769	plus	42	604267
9606	Homo sapiens	23474	0	live	ETHE1	HSCO, YF13H12	ethylmalonic encephalopathy 1	ethylmalonic encephalopathy protein 1|hepatoma subtracted clone one protein|protein ETHE1, mitochondrial|sulfur dioxygenase ETHE1	19q13.31	19	NC_000019.10	43506719	43527244	minus	7	608451
9606	Homo sapiens	2068	0	live	ERCC2	COFS2, EM9, TFIIH, TTD, TTD1, XPD	excision repair cross-complementation group 2	BTF2 p80|CXPD|DNA excision repair protein ERCC-2|DNA repair protein complementing XP-D cells|TFIIH 80 kDa subunit|TFIIH basal transcription factor complex 80 kDa subunit|TFIIH basal transcription factor complex helicase XPB subunit|TFIIH basal transcription factor complex helicase subunit|TFIIH p80|basic transcription factor 2 80 kDa subunit|excision repair cross-complementing rodent repair defic…	19q13.3	19	NC_000019.10	45351391	45370646	minus	24	126340
9606	Homo sapiens	2067	0	live	ERCC1	COFS4, RAD10, UV20	excision repair cross-complementation group 1	excision repair cross-complementing rodent repair deficiency, complementation group 1 (includes overlapping antisense sequence)	19q13.32	19	NC_000019.10	45407333	45478820	minus	12	126380
9606	Homo sapiens	1760	0	live	DMPK	DM, DM1, DM1PK, DMK, MDPK, MT-PK	dystrophia myotonica-protein kinase	DM protein kinase|DM1 protein kinase|myotonic dystrophy associated protein kinase|myotonin protein kinase A|thymopoietin homolog	19q13.3	19	NC_000019.10	45769709	45782557	minus	16	605377
9606	Homo sapiens	79147	0	live	FKRP	LGMD2I, MDC1C, MDDGA5, MDDGB5, MDDGC5	fukutin related protein		19q13.32	19	NC_000019.10	46744606	46758575	plus	9	606596
9606	Homo sapiens	11133	0	live	KPTN	2E4, MRT41	kaptin (actin binding protein)	actin-associated protein 2E4	19q13.32	19	NC_000019.10	47475141	47486791	minus	17	615620
9606	Homo sapiens	11284	0	live	PNKP	AOA4, EIEE10, MCSZ, PNK	polynucleotide kinase 3'-phosphatase	DNA 5'-kinase/3'-phosphatase|Homo sapiens polynucleotide kinase 3'-phosphatase (PNKP)	19q13.3-q13.4	19	NC_000019.10	49861203	49867565	minus	17	605610
9606	Homo sapiens	23636	0	live	NUP62	IBSN, SNDI, p62	nucleoporin 62kDa	62 kDa nucleoporin|nucleoporin 62kD|nucleoporin Nup62	19q13.33	19	NC_000019.10	49906825	49929731	minus	3	605815
9606	Homo sapiens	3748	0	live	KCNC3	KSHIIID, KV3.3, SCA13	potassium channel, voltage gated Shaw related subfamily C, member 3	Shaw-related voltage-gated potassium channel protein 3|potassium voltage-gated channel, Shaw-related subfamily, member 3|voltage-gated potassium channel protein KV3.3|voltage-gated potassium channel subunit Kv3.3	19q13.33	19	NC_000019.10	50311942	50333515	minus	8	176264
9606	Homo sapiens	128637	0	live	TBC1D20	C20orf140, WARBM4	TBC1 domain family, member 20		20p13	20	NC_000020.11	435477	462553	minus	10	611663
9606	Homo sapiens	6628	0	live	SNRPB	CCMS, COD1, Sm-B/B', SmB/B', SmB/SmB', snRNP-B, SNRPB	small nuclear ribonucleoprotein polypeptides B and B1	B polypeptide of Sm protein|Sm protein B/B'|sm-B/Sm-B'|small nuclear ribonucleoprotein polypeptide B|small nuclear ribonucleoprotein polypeptides B and B'	20p13	20	NC_000020.11	2461635	2470853	minus	7	182282
9606	Homo sapiens	8195	0	live	MKKS	BBS6, HMCS, KMS, MKS	McKusick-Kaufman syndrome	Bardet-Biedl syndrome 6 protein	20p12	20	NC_000020.11	10404780	10434239	minus	7	604896
9606	Homo sapiens	182	0	live	JAG1	AGS, AHD, AWS, CD339, HJ1, JAGL1	jagged 1		20p12.1-p11.23	20	NC_000020.11	10637684	10674046	minus	26	601920
9606	Homo sapiens	79133	0	live	NDUFAF5	C20orf7, bA526K24.2, dJ842G6.1	NADH dehydrogenase (ubiquinone) complex I, assembly factor 5	probable methyltransferase C20orf7, mitochondrial	20p12.1	20	NC_000020.11	13785026	13818421	plus	16	612360
9606	Homo sapiens	92667	0	live	MGME1	C20orf72, DDK1, MTDPS11, bA504H3.4	mitochondrial genome maintenance exonuclease 1		20p11.23	20	NC_000020.11	17968853	17991122	plus	8	615076
9606	Homo sapiens	5075	0	live	PAX1	HUP48, OFC2	paired box 1	paired box gene 1|paired domain gene HuP48	20p11.2	20	NC_000020.11	21705659	21718486	plus	5	167411
9606	Homo sapiens	171023	0	live	ASXL1	BOPS, MDS	additional sex combs like transcriptional regulator 1	additional sex combs like 1	20q11	20	NC_000020.11	32358344	32439319	plus	20	612990
9606	Homo sapiens	1789	0	live	DNMT3B	ICF, ICF1, M.HsaIIIB	DNA (cytosine-5-)-methyltransferase 3 beta	DNA MTase HsaIIIB|DNA methyltransferase HsaIIIB	20q11.2	20	NC_000020.11	32762385	32809356	plus	24	602900
9606	Homo sapiens	2937	0	live	GSS	GSHS, HEL-S-64p, HEL-S-88n	glutathione synthetase	GSH synthetase|GSH-S|epididymis secretory sperm binding protein Li 64p|epididymis secretory sperm binding protein Li 88n|glutathione synthase	20q11.2	20	NC_000020.11	34928433	34955992	minus	15	601002
9606	Homo sapiens	51604	0	live	PIGT	CGI-06, MCAHS3, NDAP, PNH2	phosphatidylinositol glycan anchor biosynthesis, class T	GPI transamidase subunit|neurotrophin-regulated neuronal development-associated protein|phosphatidylinositol-glycan biosynthesis class T protein	20q13.12	20	NC_000020.11	45416067	45426245	plus	12	610272
9606	Homo sapiens	5476	0	live	CTSA	GLB2, GSL, NGBE, PPCA, PPGB	cathepsin A	beta-galactosidase 2|beta-galactosidase protective protein|carboxypeptidase C|carboxypeptidase L|carboxypeptidase Y-like kininase|carboxypeptidase-L|deamidase|lysosomal carboxypeptidase A|protective protein cathepsin A|urinary kininase	20q13.1	20	NC_000020.11	45890952	45898820	plus	15	613111
9606	Homo sapiens	81031	0	live	SLC2A10	ATS, GLUT10	solute carrier family 2 (facilitated glucose transporter), member 10	GLUT-10|glucose transporter type 10	20q13.1	20	NC_000020.11	46708347	46736347	plus	8	606145
9606	Homo sapiens	10564	0	live	ARFGEF2	BIG2, PVNH2, dJ1164I10.1	ADP-ribosylation factor guanine nucleotide-exchange factor 2 (brefeldin A-inhibited)	brefeldin A-inhibited GEP 2	20q13.13	20	NC_000020.11	48921721	49036693	plus	39	605371
9606	Homo sapiens	23394	0	live	ADNP	ADNP1, HVDAS, MRD28	activity-dependent neuroprotector homeobox	ADNP homeobox 1|activity-dependent neuroprotective protein	20q13.13	20	NC_000020.11	50888918	50930990	minus	8	611386
9606	Homo sapiens	8813	0	live	DPM1	CDGIE, MPDS	dolichyl-phosphate mannosyltransferase polypeptide 1, catalytic subunit	DPM synthase complex, catalytic subunit|DPM synthase subunit 1|MPD synthase subunit 1|dolichol monophosphate mannose synthase|dolichol-phosphate mannose synthase subunit 1|dolichyl-phosphate beta-D-mannosyltransferase subunit 1|mannose-P-dolichol synthase subunit 1	20q13.13	20	NC_000020.11	50934855	50958561	minus	10	603503
9606	Homo sapiens	2778	0	live	GNAS	AHO, C20orf451, GPSA, GSA, GSP, NESP, POH, SCG6, SgVI, GNAS	GNAS complex locus	adenylate cyclase-stimulating G alpha protein|alternative gene product encoded by XL-exon|extra large alphas protein|guanine nucleotide binding protein (G protein), alpha stimulating activity polypeptide 1|guanine nucleotide regulatory protein|guanine nucleotide-binding protein G(s) subunit alpha isoforms XLas|neuroendocrine secretory protein|secretogranin VI	20q13.3	20	NC_000020.11	58839740	58911195	plus	16	139320
9606	Homo sapiens	1137	0	live	CHRNA4	BFNC, EBN, EBN1, NACHR, NACHRA4, NACRA4	cholinergic receptor, nicotinic, alpha 4 (neuronal)	cholinergic receptor, nicotinic, alpha polypeptide 4|neuronal nicotinic acetylcholine receptor alpha-4 subunit	20q13.33	20	NC_000020.11	63343310	63361396	minus	7	118504
9606	Homo sapiens	3785	0	live	KCNQ2	BFNC, BFNS1, EBN, EBN1, EIEE7, ENB1, HNSPC, KCNA11, KV7.2, KVEBN1	potassium channel, voltage gated KQT-like subfamily Q, member 2	KQT-like 2|neuroblastoma-specific potassium channel protein|neuroblastoma-specific potassium channel subunit alpha KvLQT2|potassium voltage-gated channel, KQT-like subfamily, member 2|voltage-gated potassium channel subunit Kv7.2	20q13.3	20	NC_000020.11	63400208	63472640	minus	21	602235
9606	Homo sapiens	1917	0	live	EEF1A2	EEF1AL, EF-1-alpha-2, EF1A, EIEE33, HS1, MRD38, STN, STNL	eukaryotic translation elongation factor 1 alpha 2	eukaryotic elongation factor 1 A-2|statin-S1	20q13.3	20	NC_000020.11	63488012	63499315	minus	8	602959
9606	Homo sapiens	51750	0	live	RTEL1	C20orf41, DKCA4, DKCB5, NHL, PFBMFT3, RTEL	regulator of telomere elongation helicase 1	regulator of telomere length	20q13.3	20	NC_000020.11	63657810	63696253	plus	35	608833
9606	Homo sapiens	3141	0	live	HLCS	HCS	holocarboxylase synthetase (biotin-(proprionyl-CoA-carboxylase (ATP-hydrolysing)) ligase)	biotin apo-protein ligase|biotin--[acetyl-CoA-carboxylase] ligase|biotin--[methylcrotonoyl-CoA-carboxylase] ligase|biotin--[methylmalonyl-CoA-carboxytransferase] ligase|holocarboxylase synthetase (biotin-(proprionyl-Coenzyme A-carboxylase (ATP-hydrolysing)) ligase)	21q22.13	21	NC_000021.9	36750888	36990246	minus	20	609018
9606	Homo sapiens	3763	0	live	KCNJ6	BIR1, GIRK-2, GIRK2, KATP-2, KATP2, KCNJ7, KIR3.2, KPLBS, hiGIRK2	potassium channel, inwardly rectifying subfamily J, member 6	inward rectifier K(+) channel Kir3.2|inward rectifier potassium channel KIR3.2	21q22.1	21	NC_000021.9	37617482	37919731	minus	6	600877
9606	Homo sapiens	875	0	live	CBS	HIP4	cystathionine-beta-synthase	beta-thionase|methylcysteine synthase|serine sulfhydrase	21q22.3	21	NC_000021.9	43053191	43076868	minus	24	613381
9606	Homo sapiens	5116	0	live	PCNT	KEN, MOPD2, PCN2, PCNTB, PCTN2, SCKL4, PCNT	pericentrin	kendrin|pericentrin-2|pericentrin-380|pericentrin-B	21q22.3	21	NC_000021.9	46324100	46445769	plus	50	605925
9606	Homo sapiens	51807	0	live	TUBA8	TUBAL2	tubulin, alpha 8	tubulin alpha chain-like 2	22q11.1	22	NC_000022.11	18110687	18131731	plus	5	605742
9606	Homo sapiens	8214	0	live	DGCR6		DiGeorge syndrome critical region gene 6	DiGeorge syndrome critical region protein 6	22q11	22	NC_000022.11	18906223	18912088	plus	6	601279
9606	Homo sapiens	5625	0	live	PRODH	HSPOX2, PIG6, POX1, PRODH2, TP53I6, PRODH	proline dehydrogenase (oxidase) 1	p53-induced gene 6 protein|proline oxidase 2|proline oxidase, mitochondrial|tumor protein p53 inducible protein 6	22q11.21	22	NC_000022.11	18912695	18936553	minus	16	606810
9606	Homo sapiens	9993	0	live	DGCR2	DGS-C, IDD, LAN, SEZ-12	DiGeorge syndrome critical region gene 2	DiGeorge syndrome critical region protein 2|integral membrane protein deleted in DiGeorge syndrome	22q11.21	22	NC_000022.11	19036282	19122454	minus	10	600594
9606	Homo sapiens	8220	0	live	DGCR14	DGCR13, DGS-H, DGS-I, DGSH, DGSI, ES2, Es2el	DiGeorge syndrome critical region gene 14	DiGeorge syndrome critical region gene 13|DiGeorge syndrome critical region gene DGSI|DiGeorge syndrome gene H|DiGeorge syndrome gene I|Protein DGCR13|diGeorge syndrome critical region 13|diGeorge syndrome critical region 14|diGeorge syndrome protein H	22q11.2	22	NC_000022.11	19130279	19144726	minus	11	601755
9606	Homo sapiens	6899	0	live	TBX1	CAFS, CATCH22, CTHM, DGCR, DGS, DORVC, TGA, VCF, VCFS, TBX1	T-box 1	T-box 1 transcription factor C|Testis-specific T-box protein|brachyury	22q11.21	22	NC_000022.11	19756703	19783593	plus	13	602054
9606	Homo sapiens	54487	0	live	DGCR8	C22orf12, DGCRK6, Gy1, pasha	DGCR8 microprocessor complex subunit	DiGeorge syndrome critical region 8|DiGeorge syndrome critical region gene 8	22q11.2	22	NC_000022.11	20080232	20111877	plus	14	609030
9606	Homo sapiens	9342	0	live	SNAP29	CEDNIK, SNAP-29	synaptosomal-associated protein, 29kDa	soluble 29 kDa NSF attachment protein|synaptosomal-associated protein, 29kD|vesicle-membrane fusion protein SNAP-29	22q11.21	22	NC_000022.11	20859004	20891214	plus	5	604202
9606	Homo sapiens	23384	0	live	SPECC1L	CYTSA, GBBB2, OBLFC1	sperm antigen with calponin homology and coiled-coil domains 1-like	SPECC1-like protein|cytokinesis and spindle organization A|renal carcinoma antigen NY-REN-22	22q11.23	22	NC_000022.11	24270817	24417740	plus	19	614140
9606	Homo sapiens	51733	0	live	UPB1	BUP1	ureidopropionase, beta	beta-alanine synthase|n-carbamoyl-beta-alanine amidohydrolase	22q11.2	22	NC_000022.11	24494467	24528390	plus	13	606673
9606	Homo sapiens	6948	0	live	TCN2	D22S676, D22S750, II, TC, TC II, TC-2, TC2, TCII	transcobalamin II	macrocytic anemia|transcobalamin II; macrocytic anemia|vitamin B12-binding protein 2	22q12.2	22	NC_000022.11	30607083	30627060	plus	9	613441
9606	Homo sapiens	9681	0	live	DEPDC5	DEP.5, FFEVF	DEP domain containing 5		22q12.3	22	NC_000022.11	31753951	31907034	plus	47	614191
9606	Homo sapiens	9215	0	live	LARGE	MDC1D, MDDGA6, MDDGB6	like-glycosyltransferase	acetylglucosaminyltransferase-like 1A|acetylglucosaminyltransferase-like protein	22q12.3	22	NC_000022.11	33273076	33922841	minus	21	603590
9606	Homo sapiens	11020	0	live	IFT27	BBS19, RABL4, RAYL	intraflagellar transport 27	RAB, member of RAS oncogene family-like 4|rab-like protein 4	22q13.1	22	NC_000022.11	36758202	36776133	minus	8	615870
9606	Homo sapiens	6663	0	live	SOX10	DOM, PCWH, WS2E, WS4, WS4C	SRY (sex determining region Y)-box 10	SRY-related HMG-box gene 10|dominant megacolon, mouse, human homolog of	22q13.1	22	NC_000022.11	37972312	37984532	minus	4	602229
9606	Homo sapiens	8398	0	live	PLA2G6	CaI-PLA2, GVI, INAD1, IPLA2-VIA, NBIA2, NBIA2A, NBIA2B, PARK14, PLA2, PNPLA9, iPLA2, iPLA2beta	phospholipase A2, group VI (cytosolic, calcium-independent)	85 kDa calcium-independent phospholipase A2|GVI PLA2|calcium-independent phospholipase A2|cytosolic, calcium-independent phospholipase A2|group VI phospholipase A2|iPLA2-beta|intracellular membrane-associated calcium-independent phospholipase A2 beta|neurodegeneration with brain iron accumulation 2|patatin-like phospholipase domain-containing protein 9	22q13.1	22	NC_000022.11	38111495	38192109	minus	29	603604
9606	Homo sapiens	5155	0	live	PDGFB	IBGC5, PDGF-2, PDGF2, SIS, SSV, c-sis	platelet-derived growth factor beta polypeptide	PDGF subunit B|PDGF, B chain|becaplermin|platelet-derived growth factor 2|platelet-derived growth factor B chain|platelet-derived growth factor beta polypeptide (simian sarcoma viral (v-sis) oncogene homolog)|platelet-derived growth factor, beta polypeptide (oncogene SIS)|proto-oncogene c-Sis	22q13.1	22	NC_000022.11	39223680	39244952	minus	8	190040
9606	Homo sapiens	158	0	live	ADSL	AMPS, ASASE, ASL	adenylosuccinate lyase	adenylosuccinase	22q13.2	22	NC_000022.11	40346500	40387408	plus	16	608222
9606	Homo sapiens	63929	0	live	XPNPEP3	APP3, ICP55, NPHPL1	X-prolyl aminopeptidase 3, mitochondrial	Intermediate Cleaving Peptidase 55|X-Pro aminopeptidase 3|X-prolyl aminopeptidase (aminopeptidase P) 3, putative	22q13.2	22	NC_000022.11	40857081	40932819	plus	12	613553
9606	Homo sapiens	2033	0	live	EP300	KAT3B, RSTS2, p300	E1A binding protein p300	E1A-associated protein p300|E1A-binding protein, 300kD|p300 HAT	22q13.2	22	NC_000022.11	41092610	41180077	plus	31	602700
9606	Homo sapiens	50	0	live	ACO2	ACONM, HEL-S-284, ICRD, OCA8	aconitase 2, mitochondrial	citrate hydro-lyase|epididymis secretory sperm binding protein Li 284	22q13.2	22	NC_000022.11	41469125	41528989	plus	18	100850
9606	Homo sapiens	4668	0	live	NAGA	D22S674, GALB	N-acetylgalactosaminidase, alpha-	Acetylgalactosaminidase, alpha-N- (alpha-galactosidase B)|alpha-galactosidase B	22q11	22	NC_000022.11	42058334	42070871	minus	9	104170
9606	Homo sapiens	1727	0	live	CYB5R3	B5R, DIA1	cytochrome b5 reductase 3	NADH-cytochrome b5 reductase 3 membrane-bound form|NADH-cytochrome b5 reductase 3 soluble form|diaphorase-1|mutant NADH-cytochrome b5 reductase	22q13.2	22	NC_000022.11	42617840	42649399	minus	12	613213
9606	Homo sapiens	25814	0	live	ATXN10	E46L, HUMEEP, SCA10	ataxin 10	brain protein E46 homolog|spinocerebellar ataxia type 10 protein	22q13.31	22	NC_000022.11	45671798	45845307	plus	12	611150
9606	Homo sapiens	23209	0	live	MLC1	LVM, MLC, VL	megalencephalic leukoencephalopathy with subcortical cysts 1		22q13.33	22	NC_000022.11	50059391	50085929	minus	13	605908
9606	Homo sapiens	85378	0	live	TUBGCP6	GCP-6, GCP6, MCCRP, MCCRP1, MCPHCR	tubulin, gamma complex associated protein 6		22q13.31-q13.33	22	NC_000022.11	50217689	50245024	minus	25	610053
9606	Homo sapiens	6305	0	live	SBF1	CMT4B3, DENND7A, MTMR5	SET binding factor 1	DENN/MADD domain containing 7A|SET-binding factor 1	22q13.33	22	NC_000022.11	50444630	50480296	minus	47	603560
9606	Homo sapiens	9997	0	live	SCO2	CEMCOX1, MYP6, SCO1L	SCO2 cytochrome c oxidase assembly protein	SCO cytochrome oxidase deficient homolog 2	22q13.33	22	NC_000022.11	50523568	50526439	minus	4	604272
9606	Homo sapiens	1120	0	live	CHKB	CHETK, CHKL, CK, CKB, CKEKB, EK, EKB, MDCMC	choline kinase beta	choline kinase-like protein|ethanolamine kinase beta	22q13.33	22	NC_000022.11	50578958	50582999	minus	11	612395
9606	Homo sapiens	85358	0	live	SHANK3	DEL22q13.3, PROSAP2, PSAP2, SCZD15, SPANK-2	SH3 and multiple ankyrin repeat domains 3	proline rich synapse associated protein 2|shank postsynaptic density protein	22q13.3	22	NC_000022.11	50674642	50733212	plus	22	606230
9606	Homo sapiens	415	0	live	ARSE	ASE, CDPX, CDPX1, CDPXR	arylsulfatase E (chondrodysplasia punctata 1)		Xp22.3	X	NC_000023.11	2934632	2968310	minus	13	300180
9606	Homo sapiens	57502	0	live	NLGN4X	ASPGX2, AUTSX2, HLNX, HNL4X, NLGN4	neuroligin 4, X-linked		Xp22.33	X	NC_000023.11	5890026	6228882	minus	12	300427
9606	Homo sapiens	412	0	live	STS	ARSC, ARSC1, ASC, ES, SSDD, XLI	steroid sulfatase (microsomal), isozyme S	arylsulfatase C|estrone sulfatase|steryl-sulfate sulfohydrolase	Xp22.32	X	NC_000023.11	7146517	7354641	plus	16	300747
9606	Homo sapiens	4281	0	live	MID1	BBBG1, FXY, GBBB1, MIDIN, OGS1, OS, OSX, RNF59, TRIM18, XPRF, ZNFXY	midline 1	Opitz/BBB syndrome|RING finger protein 59|RING finger protein Midline-1|midline 1 RING finger protein|putative transcription factor XPRF|tripartite motif protein TRIM18|tripartite motif-containing protein 18|zinc finger on X and Y, mouse, homolog of	Xp22	X	NC_000023.11	10445310	11111177	minus	19	300552
9606	Homo sapiens	3052	0	live	HCCS	CCHL, LSDMCA1, MCOPS7, MLS	holocytochrome c synthase	cytochrome c heme-lyase|holocytochrome c-type synthase|microphthalamia with linear skin defects	Xp22.3	X	NC_000023.11	11111286	11123086	plus	7	300056
9606	Homo sapiens	8481	0	live	OFD1	71-7A, CXorf5, JBTS10, RP23, SGBS2	oral-facial-digital syndrome 1	protein 71-7A	Xp22	X	NC_000023.11	13715423	13771402	plus	28	300170
9606	Homo sapiens	4810	0	live	NHS	CTRCT40, CXN, SCML1	Nance-Horan syndrome (congenital cataracts and dental anomalies)	congenital cataracts and dental anomalies protein	Xp22.13	X	NC_000023.11	17375420	17735994	plus	11	300457
9606	Homo sapiens	6792	0	live	CDKL5	EIEE2, ISSX, STK9	cyclin-dependent kinase-like 5	cyclin dependent kinase 5 transcript|serine/threonine kinase 9|serine/threonine-protein kinase 9	Xp22	X	NC_000023.11	18425605	18660858	plus	25	300203
9606	Homo sapiens	5160	0	live	PDHA1	PDHA, PDHAD, PDHCE1A, PHE1A	pyruvate dehydrogenase (lipoamide) alpha 1	PDHE1-A type I|pyruvate dehydrogenase E1 subunit|pyruvate dehydrogenase complex, E1-alpha polypeptide 1	Xp22.1	X	NC_000023.11	19343893	19361707	plus	12	300502
9606	Homo sapiens	6197	0	live	RPS6KA3	CLS, HU-3, ISPK-1, MAPKAPK1B, MRX19, RSK, RSK2, S6K-alpha3, p90-RSK2, pp90RSK2	ribosomal protein S6 kinase, 90kDa, polypeptide 3	MAP kinase-activated protein kinase 1b|MAPK-activated protein kinase 1b|MAPKAP kinase 1b|MAPKAPK-1b|RSK-2|S6K-alpha-3|insulin-stimulated protein kinase 1|p90-RSK 3|ribosomal S6 kinase 2	Xp22.2-p22.1	X	NC_000023.11	20149911	20267095	minus	26	300075
9606	Homo sapiens	51360	0	live	MBTPS2	BRESEK, IFAP, KFSD, KFSDX, OLMSX, S2P	membrane-bound transcription factor peptidase, site 2	SREBPs intramembrane protease|endopeptidase S2P|keratosis follicularis spinulosa decalvans|membrane-bound transcription factor protease, site 2|sterol regulatory element-binding proteins intramembrane protease	Xp22.12-p22.11	X	NC_000023.11	21839538	21885423	plus	11	300294
9606	Homo sapiens	6611	0	live	SMS	MRSR, SPMSY, SRS, SpS	spermine synthase	spermidine aminopropyltransferase	Xp22.1	X	NC_000023.11	21940573	21994837	plus	13	300105
9606	Homo sapiens	170302	0	live	ARX	CT121, EIEE1, ISSX, MRX29, MRX32, MRX33, MRX36, MRX38, MRX43, MRX54, MRX76, MRX87, MRXS1, PRTS	aristaless related homeobox	aristaless-related homeobox, X-linked|cancer/testis antigen 121	Xp21.3	X	NC_000023.11	25003694	25015948	minus	5	300382
9606	Homo sapiens	11141	0	live	IL1RAPL1	IL1R8, IL1RAPL, MRX10, MRX21, MRX34, OPHN4, TIGIRR-2	interleukin 1 receptor accessory protein-like 1	IL-1-RAPL-1|IL-1RAPL-1|IL1RAPL-1|X-linked interleukin-1 receptor accessory protein-like 1|interleukin 1 receptor-8|mental retardation, X-linked 10|oligophrenin-4|three immunoglobulin domain-containing IL-1 receptor-related 2	Xp22.1-p21.3	X	NC_000023.11	28587564	29956350	plus	13	300206
9606	Homo sapiens	2710	0	live	GK	GK1D, GK	glycerol kinase	ATP:glycerol 3-phosphotransferase|glycerokinase	Xp21.3	X	NC_000023.11	30653359	30731462	plus	23	300474
9606	Homo sapiens	1756	0	live	DMD	BMD, CMD3B, DXS142, DXS164, DXS206, DXS230, DXS239, DXS268, DXS269, DXS270, DXS272, MRX85	dystrophin		Xp21.2	X	NC_000023.11	31119219	33339609	minus	87	300377
9606	Homo sapiens	5009	0	live	OTC	OCTD	ornithine carbamoyltransferase	OTCase|ornithine transcarbamylase	Xp21.1	X	NC_000023.11	38352483	38421450	plus	10	300461
9606	Homo sapiens	54880	0	live	BCOR	ANOP2, MAA2, MCOPS2	BCL6 corepressor	BCL-6 interacting corepressor	Xp11.4	X	NC_000023.11	40051246	40177390	minus	19	300485
9606	Homo sapiens	10159	0	live	ATP6AP2	APT6M8-9, ATP6IP2, ATP6M8-9, ELDF10, HT028, M8-9, MRXE, MRXSH, MSTP009, PRR, RENR, XMRE, XPDS	ATPase, H+ transporting, lysosomal accessory protein 2	ATPase H(+)-transporting lysosomal-interacting protein 2|ATPase, H+ transporting, lysosomal (vacuolar proton pump) membrane sector associated protein M8-9|ATPase, H+ transporting, lysosomal interacting protein 2|ER-localized type I transmembrane adaptor|N14F|V-ATPase M8.9 subunit|embryonic liver differentiation factor 10|prorenin receptor|renin/prorenin receptor|vacuolar ATP synthase membrane sec…	Xp11.4	X	NC_000023.11	40580964	40606637	plus	9	300556
9606	Homo sapiens	8239	0	live	USP9X	DFFRX, FAF, FAM, MRX99	ubiquitin specific peptidase 9, X-linked	Drosophila fat facets related, X-linked|deubiquitinating enzyme FAF-X|fat facets in mammals|fat facets protein related, X-linked|fat facets protein-related, X-linked|hFAM|ubiquitin specific protease 9, X chromosome (fat facets-like Drosophila)|ubiquitin thioesterase FAF-X|ubiquitin thiolesterase FAF-X|ubiquitin-specific processing protease FAF-X|ubiquitin-specific protease 9, X chromosome|ubiquit…	Xp11.4	X	NC_000023.11	41085433	41236579	plus	45	300072
9606	Homo sapiens	8573	0	live	CASK	CAGH39, CAMGUK, CMG, FGS4, LIN2, MICPCH, MRXSNA, TNRC8	calcium/calmodulin-dependent serine protein kinase (MAGUK family)	calcium/calmodulin-dependent serin protein kinase|calcium/calmodulin-dependent serine protein kinase membrane-associated guanylate kinase|hCASK|protein lin-2 homolog|trinucleotide repeat containing 8	Xp11.4	X	NC_000023.11	41514934	41923078	minus	28	300172
9606	Homo sapiens	4128	0	live	MAOA	MAO-A	monoamine oxidase A	monoamine oxidase type A	Xp11.3	X	NC_000023.11	43654907	43746824	plus	16	309850
9606	Homo sapiens	4693	0	live	NDP	EVR2, FEVR, ND	Norrie disease (pseudoglioma)	X-linked exudative vitreoretinopathy 2 protein|norrie disease protein	Xp11.4	X	NC_000023.11	43948776	43973675	minus	3	300658
9606	Homo sapiens	7403	0	live	KDM6A	KABUK2, UTX, bA386N14.2	lysine (K)-specific demethylase 6A	bA386N14.2 (ubiquitously transcribed X chromosome tetratricopeptide repeat protein (UTX))|histone demethylase UTX|ubiquitously transcribed tetratricopeptide repeat protein X-linked|ubiquitously-transcribed TPR gene on the X chromosome	Xp11.2	X	NC_000023.11	44873175	45112779	plus	32	300128
9606	Homo sapiens	8241	0	live	RBM10	DXS8237E, GPATC9, GPATCH9, S1-1, TARPS, ZRANB5	RNA binding motif protein 10	RNA-binding protein S1-1|g patch domain-containing protein 9	Xp11.23	X	NC_000023.11	47145218	47186815	plus	25	300080
9606	Homo sapiens	64840	0	live	PORCN	DHOF, FODH, MG61, PORC, PPN	porcupine homolog (Drosophila)	probable protein-cysteine N-palmitoyltransferase porcupine	Xp11.23	X	NC_000023.11	48508959	48520814	plus	16	300651
9606	Homo sapiens	10682	0	live	EBP	CDPX2, CHO2, CPX, CPXD, MEND	emopamil binding protein (sterol isomerase)	3-beta-hydroxysteroid-delta-8,delta-7-isomerase|Chondrodysplasia punctata-2, X-linked dominant (Happle syndrome)|D8-D7 sterol isomerase|cholestenol Delta-isomerase|delta(8)-Delta(7) sterol isomerase|emopamil-binding protein|sterol 8-isomerase	Xp11.23-p11.22	X	NC_000023.11	48521776	48528716	plus	5	300205
9606	Homo sapiens	2623	0	live	GATA1	ERYF1, GATA-1, GF-1, GF1, NF-E1, NFE1, XLANP, XLTDA, XLTT	GATA binding protein 1 (globin transcription factor 1)	GATA-binding factor 1|NF-E1 DNA-binding protein|erythroid transcription factor 1|globin transcription factor 1|nuclear factor, erythroid 1|transcription factor GATA1	Xp11.23	X	NC_000023.11	48786560	48794311	plus	6	305371
9606	Homo sapiens	10013	0	live	HDAC6	CPBHM, HD6, JM21, PPP1R90	histone deacetylase 6	protein phosphatase 1, regulatory subunit 90	Xp11.23	X	NC_000023.11	48801896	48824976	plus	32	300272
9606	Homo sapiens	10084	0	live	PQBP1	MRX2, MRX55, MRXS3, MRXS8, NPW38, RENS1, SHS	polyglutamine binding protein 1	38 kDa nuclear protein containing a WW domain|polyglutamine tract-binding protein 1	Xp11.23	X	NC_000023.11	48897912	48903145	plus	8	300463
9606	Homo sapiens	11152	0	live	WDR45	JM5, NBIA4, NBIA5, WDRX1, WIPI-4, WIPI4	WD repeat domain 45	WD repeat domain, X-linked 1|WD repeat-containing protein 45|WD45 repeat protein interacting with phosphoinositides 4|neurodegeneration with brain iron accumulation 4|neurodegeneration with brain iron accumulation 5	Xp11.23	X	NC_000023.11	49074433	49101121	minus	13	300526
9606	Homo sapiens	6855	0	live	SYP	MRX96, MRXSYP	synaptophysin	major synaptic vesicle protein P38	Xp11.23-p11.22	X	NC_000023.11	49187812	49200202	minus	7	313475
9606	Homo sapiens	8242	0	live	KDM5C	DXS1272E, JARID1C, MRX13, MRXJ, MRXSCJ, MRXSJ, SMCX, XE169	lysine (K)-specific demethylase 5C	JmjC domain-containing protein SMCX|Jumonji, AT rich interactive domain 1C (RBP2-like)|Jumonji/ARID domain-containing protein 1C|Smcx homolog, X chromosome|Smcy homolog, X-linked|histone demethylase JARID1C	Xp11.22-p11.21	X	NC_000023.11	53158726	53225422	minus	32	314690
9606	Homo sapiens	23096	0	live	IQSEC2	BRAG1, MRX1	IQ motif and Sec7 domain 2	brefeldin A resistant Arf-guanine nucleotide exchange factor 1|brefeldin A resistant Arf-guanine nucleotide exchange factor 1b|brefeldin A resistant Arf-guanine nucleotide exchange factor 1c	Xp11.22	X	NC_000023.11	53227454	53321350	minus	23	300522
9606	Homo sapiens	3028	0	live	HSD17B10	17b-HSD10, ABAD, CAMR, DUPXp11.22, ERAB, HADH2, HCD2, MHBD, MRPP2, MRX17, MRX31, MRXS10, SCHAD, SDR5C1	hydroxysteroid (17-beta) dehydrogenase 10	3-hydroxy-2-methylbutyryl-CoA dehydrogenase|AB-binding alcohol dehydrogenase|amyloid-beta peptide binding alcohol dehydrogenase|endoplasmic reticulum-associated amyloid beta-peptide-binding protein|mitochondrial RNase P subunit 2|mitochondrial ribonuclease P protein 2|short chain L-3-hydroxyacyl-CoA dehydrogenase type 2|short chain dehydrogenase/reductase family 5C member 1|short chain dehydrogen…	Xp11.2	X	NC_000023.11	53431258	53434376	minus	6	300256
9606	Homo sapiens	2245	0	live	FGD1	AAS, FGDY, MRXS16, ZFYVE3	FYVE, RhoGEF and PH domain containing 1	faciogenital dysplasia 1 protein|rho/Rac GEF|rho/Rac guanine nucleotide exchange factor FGD1|zinc finger FYVE domain-containing protein 3	Xp11.21	X	NC_000023.11	54445454	54496166	minus	18	300546
9606	Homo sapiens	23229	0	live	ARHGEF9	COLLYBISTIN, EIEE8, HPEM-2, PEM-2, PEM2	Cdc42 guanine nucleotide exchange factor (GEF) 9	PEM-2 homolog|hPEM-2 collybistin|rac/Cdc42 guanine nucleotide exchange factor 9	Xq11.1	X	NC_000023.11	63634967	63785546	minus	13	300429
9606	Homo sapiens	139285	0	live	AMER1	FAM123B, OSCS, WTX	APC membrane recruitment protein 1	RP11-403E24.2|Wilms tumor gene on the X chromosome protein|Wilms tumor on the X|adenomatous polyposis coli membrane recruitment 1|family with sequence similarity 123B|protein FAM123B	Xq11.2	X	NC_000023.11	64185117	64206398	minus	3	300647
9606	Homo sapiens	4983	0	live	OPHN1	ARHGAP41, MRX60, OPN1	oligophrenin 1	mental retardation, X-linked 60|oligophrenin-1, Rho-GTPase activating protein	Xq12	X	NC_000023.11	68042344	68433841	minus	26	300127
9606	Homo sapiens	1947	0	live	EFNB1	CFND, CFNS, EFB1, EFL3, EPLG2, Elk-L, LERK2	ephrin-B1	ELK ligand|eph-related receptor tyrosine kinase ligand 2	Xq12	X	NC_000023.11	68828997	68842164	plus	5	300035
9606	Homo sapiens	3476	0	live	IGBP1	ALPHA-4, IBP1	immunoglobulin (CD79A) binding protein 1	B cell signal transduction molecule alpha 4|B-cell signal transduction molecule alpha 4|CD79a-binding protein 1|bA351K23.1 (immunoglobulin binding protein 1 (CD79A) )|protein alpha-4|protein phosphatase 2/4/6 regulatory subunit|protein phosphatase 2A, regulatory subunit alpha-4|renal carcinoma antigen NY-REN-16	Xq13.1-q13.3	X	NC_000023.11	70133449	70166324	plus	7	300139
9606	Homo sapiens	24137	0	live	KIF4A	KIF4, KIF4G1, MRX100	kinesin family member 4A	chromokinesin-A	Xq13.1	X	NC_000023.11	70290029	70420924	plus	31	300521
9606	Homo sapiens	1741	0	live	DLG3	MRX, MRX90, NEDLG, PPP1R82, SAP102, XLMR	discs, large homolog 3 (Drosophila)	neuroendocrine-DLG|protein phosphatase 1, regulatory subunit 82|synapse-associated protein 102	Xq13.1	X	NC_000023.11	70444850	70505490	plus	23	300189
9606	Homo sapiens	9968	0	live	MED12	ARC240, CAGH45, FGS1, HOPAS, OHDOX, OKS, OPA1, TNRC11, TRAP230, MED12	mediator complex subunit 12	CAG repeat protein 45|OPA-containing protein|activator-recruited cofactor 240 kDa component|human opposite paired|mediator of RNA polymerase II transcription, subunit 12 homolog|putative mediator subunit 12|thyroid hormone receptor-associated protein complex 230 kDa component|thyroid hormone receptor-associated protein, 230 kDa subunit|trinucleotide repeat containing 11 (THR-associated protein, 2…	Xq13	X	NC_000023.11	71118556	71142454	plus	45	300188
9606	Homo sapiens	54413	0	live	NLGN3	HNL3	neuroligin 3	gliotactin homolog	Xq13.1	X	NC_000023.11	71144823	71175307	plus	11	300336
9606	Homo sapiens	6567	0	live	SLC16A2	AHDS, DXS128, DXS128E, MCT 7, MCT 8, MCT7, MCT8, MRX22, XPCT	solute carrier family 16, member 2 (thyroid hormone transporter)	X-linked PEST-containing transporter|monocarboxylate transporter 7	Xq13.2	X	NC_000023.11	74421493	74533929	plus	7	300095
9606	Homo sapiens	340533	0	live	KIAA2022	MRX98, XPN	KIAA2022	XLMR protein related to neurite extension|XLMR-related protein, neurite extension	Xq13.3	X	NC_000023.11	74732856	74925452	minus	5	300524
9606	Homo sapiens	546	0	live	ATRX	ATR2, JMS, MRX52, MRXHF1, RAD54, RAD54L, SFM1, SHS, XH2, XNP, ZNF-HX	alpha thalassemia/mental retardation syndrome X-linked	ATP-dependent helicase ATRX|DNA dependent ATPase and helicase|X-linked helicase II|X-linked nuclear protein|Zinc finger helicase|alpha thalassemia/mental retardation syndrome X-linked (RAD54 homolog, S. cerevisiae)|helicase 2, X-linked|mental retardation, X-linked 52	Xq21.1	X	NC_000023.11	77504878	77786269	minus	37	300032
9606	Homo sapiens	538	0	live	ATP7A	DSMAX, MK, MNK, SMAX3	ATPase, Cu++ transporting, alpha polypeptide	Cu++-transporting P-type ATPase|Menkes disease-associated protein|copper pump 1	Xq21.1	X	NC_000023.11	77910656	78050395	plus	23	300011
9606	Homo sapiens	5230	0	live	PGK1	HEL-S-68p, MIG10, PGKA	phosphoglycerate kinase 1	PRP 2|cell migration-inducing gene 10 protein|epididymis secretory sperm binding protein Li 68p|primer recognition protein 2	Xq13.3	X	NC_000023.11	78104169	78126827	plus	11	311800
9606	Homo sapiens	254065	0	live	BRWD3	BRODL, MRX93	bromodomain and WD repeat domain containing 3	bromo domain-containing protein disrupted in leukemia|novel WD repeat domain protein	Xq21.1	X	NC_000023.11	80669488	80809734	minus	42	300553
9606	Homo sapiens	57526	0	live	PCDH19	EFMR, EIEE9	protocadherin 19		Xq22.1	X	NC_000023.11	100291644	100410273	minus	6	300460
9606	Homo sapiens	5354	0	live	PLP1	GPM6C, HLD1, MMPL, PLP, PLP/DM20, PMD, SPG2	proteolipid protein 1	lipophilin|major myelin proteolipid protein	Xq22	X	NC_000023.11	103776506	103792619	plus	8	300401
9606	Homo sapiens	5631	0	live	PRPS1	ARTS, CMTX5, DFN2, DFNX1, PPRibP, PRS-I, PRSI	phosphoribosyl pyrophosphate synthetase 1	dJ1070B1.2 (phosphoribosyl pyrophosphate synthetase 1)|deafness 2, perceptive, congenital|deafness, X-linked 2, perceptive, congenital|phosphoribosyl pyrophosphate synthase I|ribose-phosphate diphosphokinase 1	Xq22.3	X	NC_000023.11	107628424	107651026	plus	7	311850
9606	Homo sapiens	11043	0	live	MID2	FXY2, MRX101, RNF60, TRIM1	midline 2	RING finger protein 60|midin 2|midin-2|midline defect 2|midline-2|tripartite motif protein 1|tripartite motif-containing protein 1	Xq22.3	X	NC_000023.11	107824647	107931637	plus	11	300204
9606	Homo sapiens	5063	0	live	PAK3	MRX30, MRX47, OPHN3, PAK-3beta, bPAK, beta-PAK, PAK3	p21 protein (Cdc42/Rac)-activated kinase 3	oligophrenin-3|p21 (CDKN1A)-activated kinase 3	Xq23	X	NC_000023.11	110944285	111227361	plus	29	300142
9606	Homo sapiens	1641	0	live	DCX	DBCN, DC, LISX, SCLH, XLIS	doublecortin	doublecortex|doublin|lis-X|lissencephalin-X	Xq22.3-q23	X	NC_000023.11	111293779	111412232	minus	8	300121
9606	Homo sapiens	7319	0	live	UBE2A	HHR6A, MRXS30, MRXSN, RAD6A, UBC2	ubiquitin-conjugating enzyme E2A	RAD6 homolog A|ubiquitin carrier protein A|ubiquitin-protein ligase A	Xq24	X	NC_000023.11	119574467	119584429	plus	6	312180
9606	Homo sapiens	65109	0	live	UPF3B	HUPF3B, MRX62, MRXS14, RENT3B, UPF3X	UPF3 regulator of nonsense transcripts homolog B (yeast)	hUpf3p-X|mental retardation, X-linked 62|nonsense mRNA reducing factor 3B|up-frameshift suppressor 3 homolog B|up-frameshift suppressor 3 homolog on chromosome X	Xq24	X	NC_000023.11	119805311	119853028	minus	16	300298
9606	Homo sapiens	7737	0	live	RNF113A	Cwc24, RNF113, TTD5, ZNF183	ring finger protein 113A	zinc finger protein 183 (RING finger, C3HC4 type)	Xq24	X	NC_000023.11	119870532	119871828	minus	1	300951
9606	Homo sapiens	4694	0	live	NDUFA1	CI-MWFE, MWFE, ZNF183	NADH dehydrogenase (ubiquinone) 1 alpha subcomplex, 1, 7.5kDa	NADH oxidoreductase subunit MWFE|NADH-ubiquinone oxidoreductase MWFE subunit|NADH:ubiquinone oxidoreductase (complex 1)|complex I MWFE subunit|complex I-MWFE|type I dehydrogenase	Xq24	X	NC_000023.11	119871771	119876666	plus	3	300078
9606	Homo sapiens	3920	0	live	LAMP2	CD107b, LAMP-2, LAMPB, LGP110	lysosomal-associated membrane protein 2	CD107 antigen-like family member B	Xq24	X	NC_000023.11	120426148	120469349	minus	10	309060
9606	Homo sapiens	8450	0	live	CUL4B	CUL-4B, MRXHF2, MRXS15, MRXSC, SFM2	cullin 4B		Xq23	X	NC_000023.11	120524589	120575829	minus	26	300304
9606	Homo sapiens	2892	0	live	GRIA3	GLUR-C, GLUR-K3, GLUR3, GLURC, GluA3, MRX94	glutamate receptor, ionotropic, AMPA 3	AMPA-selective glutamate receptor 3|dJ1171F9.1|gluR-3|glutamate receptor C|glutamate receptor subunit 3|glutamate receptor, ionotrophic, AMPA 3	Xq25	X	NC_000023.11	123184243	123490915	plus	19	305915
9606	Homo sapiens	4952	0	live	OCRL	INPP5F, LOCR, NPHL2-1, OCRL1, OCRL	oculocerebrorenal syndrome of Lowe	Lowe oculocerebrorenal syndrome protein|phosphatidylinositol polyphosphate 5-phosphatase	Xq25	X	NC_000023.11	129532740	129592556	plus	29	300535
9606	Homo sapiens	9131	0	live	AIFM1	AIF, CMT2D, CMTX4, COWCK, COXPD6, NADMR, NAMSD, PDCD8	apoptosis-inducing factor, mitochondrion-associated, 1	programmed cell death 8 (apoptosis-inducing factor)|striatal apoptosis-inducing factor	Xq26.1	X	NC_000023.11	130129362	130165887	minus	18	300169
9606	Homo sapiens	84295	0	live	PHF6	BFLS, BORJ, CENP-31	PHD finger protein 6	PHD-like zinc finger protein|centromere protein 31	Xq26.3	X	NC_000023.11	134373312	134428792	plus	10	300414
9606	Homo sapiens	3251	0	live	HPRT1	HGPRT, HPRT	hypoxanthine phosphoribosyltransferase 1	HGPRTase|hypoxanthine-guanine phosphoribosyltransferase 1	Xq26.1	X	NC_000023.11	134452842	134500668	plus	11	308000
9606	Homo sapiens	10479	0	live	SLC9A6	MRSA, NHE6	solute carrier family 9, subfamily A (NHE6, cation proton antiporter 6), member 6	Na(+)/H(+) exchanger 6|solute carrier family 9 (sodium/hydrogen exchanger), member 6	Xq26.3	X	NC_000023.11	135985424	136047269	plus	17	300231
9606	Homo sapiens	9459	0	live	ARHGEF6	COOL2, Cool-2, MRX46, PIXA, alpha-PIX, alphaPIX	Rac/Cdc42 guanine nucleotide exchange factor (GEF) 6	PAK-interacting exchange factor alpha|PAK-interacting exchange factor, alpha|Rac/Cdc42 guanine exchange factor (GEF) 6|rac/Cdc42 guanine nucleotide exchange factor 6	Xq26.3	X	NC_000023.11	136665547	136781656	minus	25	300267
9606	Homo sapiens	2332	0	live	FMR1	FMRP, FRAXA, POF, POF1	fragile X mental retardation 1		Xq27.3	X	NC_000023.11	147911951	147951127	plus	17	309550
9606	Homo sapiens	2334	0	live	AFF2	FMR2, FMR2P, FRAXE, MRX2, OX19	AF4/FMR2 family, member 2	fragile X E mental retardation syndrome protein|fragile X mental retardation 2 protein|protein FMR-2	Xq28	X	NC_000023.11	148500619	149000663	plus	22	300806
9606	Homo sapiens	3423	0	live	IDS	MPS2, SIDS	iduronate 2-sulfatase	alpha-L-iduronate sulfate sulfatase|iduronate 2-sulfatase 14 kDa chain|iduronate 2-sulfatase 42 kDa chain|idursulfase	Xq28	X	NC_000023.11	149478764	149505354	minus	11	300823
9606	Homo sapiens	3149	0	live	HMGB3	HMG-2a, HMG-4, HMG2A, HMG4	high mobility group box 3	high mobility group protein 2a|high-mobility group (nonhistone chromosomal) protein 4	Xq28	X	NC_000023.11	150980508	150990775	plus	7	300193
9606	Homo sapiens	50814	0	live	NSDHL	H105E3, SDR31E1, XAP104	NAD(P) dependent steroid dehydrogenase-like	protein H105e3|short chain dehydrogenase/reductase family 31E, member 1	Xq28	X	NC_000023.11	152830967	152869363	plus	10	300275
9606	Homo sapiens	6535	0	live	SLC6A8	CCDS1, CRT, CRTR, CT1, CTR5	solute carrier family 6 (neurotransmitter transporter), member 8	creatine transporter 1|creatine transporter SLC6A8 variant D|solute carrier family 6 (neurotransmitter transporter, creatine), member 8|solute carrier family 6 member 8	Xq28	X	NC_000023.11	153688297	153696593	plus	14	300036
9606	Homo sapiens	10134	0	live	BCAP31	6C6-AG, BAP31, CDM, DDCH, DXS1357E	B-cell receptor-associated protein 31	6C6-AG tumor-associated antigen|BCR-associated protein Bap31|p28 Bap31	Xq28	X	NC_000023.11	153700492	153724746	minus	9	300398
9606	Homo sapiens	3897	0	live	L1CAM	CAML1, CD171, HSAS, HSAS1, MASA, MIC5, N-CAM-L1, N-CAML1, NCAM-L1, S10, SPG1	L1 cell adhesion molecule	antigen identified by monoclonal antibody R1	Xq28	X	NC_000023.11	153861514	153886174	minus	29	308840
9606	Homo sapiens	554	0	live	AVPR2	ADHR, DI1, DIR, DIR3, NDI, V2R	arginine vasopressin receptor 2	AVPR V2|antidiuretic hormone receptor|renal-type arginine vasopressin receptor	Xq28	X	NC_000023.11	153902531	153907166	plus	5	300538
9606	Homo sapiens	8260	0	live	NAA10	ARD1, ARD1A, ARD1P, DXS707, MCOPS1, NATD, TE2	N(alpha)-acetyltransferase 10, NatA catalytic subunit	ARD1 homolog A, N-acetyltransferase|N-acetyltransferase ARD1, human homolog of|N-alpha-acetyltransferase 10, NatA catalytic subunit|N-terminal acetyltransferase complex ARD1 subunit homolog A|natA catalytic subunit Naa10	Xq28	X	NC_000023.11	153929827	153935154	minus	8	300013
9606	Homo sapiens	3054	0	live	HCFC1	CFF, HCF, HCF-1, HCF1, HFC1, MRX3, PPP1R89, VCAF	host cell factor C1	VP16-accessory protein|protein phosphatase 1, regulatory subunit 89	Xq28	X	NC_000023.11	153947557	153971833	minus	26	300019
9606	Homo sapiens	4204	0	live	MECP2	AUTSX3, MRX16, MRX79, MRXS13, MRXSL, PPMX, RS, RTS, RTT	methyl CpG binding protein 2	meCp-2 protein	Xq28	X	NC_000023.11	154021813	154097731	minus	10	300005
9606	Homo sapiens	2316	0	live	FLNA	ABP-280, ABPX, CSBS, CVD1, FLN, FLN-A, FLN1, FMD, MNS, NHBP, OPD, OPD1, OPD2, XLVD, XMVD	filamin A, alpha	actin binding protein 280|alpha-filamin|endothelial actin-binding protein|filamin-1|non-muscle filamin	Xq28	X	NC_000023.11	154348529	154374638	minus	48	300017
9606	Homo sapiens	8517	0	live	IKBKG	AMCBX1, FIP-3, FIP3, Fip3p, IKK-gamma, IMD33, IP, IP1, IP2, IPD2, NEMO, ZC2HC9	inhibitor of kappa light polypeptide gene enhancer in B-cells, kinase gamma	I-kappa-B kinase subunit gamma|IKKAP1|IKKG|IkB kinase gamma subunit|NF-kappa-B essential modifier|NFkappaB essential modulator|ikB kinase subunit gamma|ikB kinase-associated protein 1|incontinentia pigmenti|inhibitor of nuclear factor kappa-B kinase subunit gamma	Xq28	X	NC_000023.11	154541204	154568573	plus	15	300248
9606	Homo sapiens	1736	0	live	DKC1	CBF5, DKC, DKCX, NAP57, NOLA4, XAP101	dyskeratosis congenita 1, dyskerin	CBF5 homolog|nopp140-associated protein of 57 kDa|nucleolar protein NAP57|nucleolar protein family A member 4|snoRNP protein DKC1	Xq28	X	NC_000023.11	154762742	154777689	plus	14	300126
9606	Homo sapiens	1193	0	live	CLIC2	CLIC2b, MRXS32, XAP121	chloride intracellular channel 2		Xq28	X	NC_000023.11	155276207	155334681	minus	6	300138
9606	Homo sapiens	4508	0	live	MT-ATP6	ATPase6, MTATP6, ATP6	mitochondrially encoded ATP synthase 6			MT	NC_012920.1	8527	9207	plus	0
9606	Homo sapiens	46	0	live	ACLS		acrocallosal syndrome		12p13.3-p11.2	12						200990
9606	Homo sapiens	100188340	0	live	AOS		Adams-Oliver syndrome									100300
9606	Homo sapiens	1055	0	live	CECR	CES	cat eye syndrome chromosome region		22pter-q11	22						115470
9606	Homo sapiens	780925	0	live	CHMRQ		Cerebellar hypoplasia, mental retardation, and quadrupedal locomotion									610185
9606	Homo sapiens	373073	0	live	CLAM	PCH3	cerebellar atrophy with progressive microcephaly		7q11-q21	7						608027
9606	Homo sapiens	100820762	0	live	CPBHM		Chondrodysplasia with platyspondyly, distinctive brachydactyly, hydrocephaly, and microphthalmia									300863
9606	Homo sapiens	1433	0	live	CSE	DYT9	choreoathetosis/spasticity, episodic (paroxysmal choreoathetosis/spasticity)		1p31	1						601042
9606	Homo sapiens	1637	0	live	DCR	DSCR	Down syndrome chromosome region		21q22.3	21						190685
9606	Homo sapiens	780911	0	live	DEL10Q26	C10q26DEL, TQDS	Chromosome 10q deletion syndrome		10q	10						609625
9606	Homo sapiens	100528024	0	live	DEL11P13	C11DELp13, WAGR	Wilms tumor, aniridia, genitourinary anomalies and mental retardation syndrome		11p13	11						194072
9606	Homo sapiens	100653382	0	live	DEL13Q14	C13DELq14	Chromosome 13q14 deletion syndrome		13q14	13						613884
9606	Homo sapiens	100505392	0	live	DEL14Q11Q22	C14DELq11q22	Chromosome 14q11-q22 deletion syndrome		14q11-q22	14						613457
9606	Homo sapiens	102997063	0	live	DEL15Q11.2	C15DELq11.2	Chromosome 15q11.2 deletion syndrome		15q11.2	15						615656
9606	Homo sapiens	100502567	0	live	DEL15Q24	CHR15DELq24	Chromosome 15q24 deletion syndrome		15q24	15						613406
9606	Homo sapiens	100271921	0	live	DEL15Q26QTER	C15DELq26qter	Chromosome 15q26-qter deletion syndrome		15q26-qter	15						612626
9606	Homo sapiens	100526742	0	live	DEL16P12.1P11.2	C16DELp12.1p11.2	Chromosome 16p12.2-p11.2 deletion syndrome		16q12.2-p11.2	16						613604
9606	Homo sapiens	100653374	0	live	DEL17P13.1	C17DELp13.1	Chromosome 17p13.1 deletion syndrome		17p13.1	17						613776
9606	Homo sapiens	100852404	0	live	DEL17Q11.2	C17DELq11.2	chromosome 17q11.2 deletion syndrome	NF1 microdeletion syndrome|neurofibromatosis 1 microdeletion syndrome	17q11.2	17						613675
9606	Homo sapiens	100884130	0	live	DEL17Q12	C17DELq12	Chromosome 17q12 deletion syndrome		17q12	17						614527
9606	Homo sapiens	791085	0	live	DEL17Q21.31	C17DELq21.31	Microdeletion 17q21.31 syndrome									610443
9606	Homo sapiens	100415941	0	live	DEL17Q23.1Q23.2	C17DELq23.1q23.2	Chromosome 17q23.1-q23.2 deletion syndrome		17q23.1-q23.2	17						613355
9606	Homo sapiens	100240747	0	live	DEL18P	C18DELp	Chromosome 18p deletion syndrome		18p	18						146390
9606	Homo sapiens	100216483	0	live	DEL18Q		Chromosome 18q deletion syndrome		18q	18						601808
9606	Homo sapiens	100306978	0	live	DEL19Q13.11	C19DELq13.11	Chromosome 19q13.11 deletion syndrome		19q13.11	19						613026
9606	Homo sapiens	100532738	0	live	DEL1P32P31	C1DELp32p31	Chromosome 1p32-p31 deletion syndrome		1p32-p31	1						613735
9606	Homo sapiens	100240737	0	live	DEL1P36	C1DELp36	Chromosome 1p36 deletion syndrome		1p36	1						607872
9606	Homo sapiens	100217370	0	live	DEL1Q21	C1DELq21	Chromosome 1q21.1 deletion syndrome		1q21.1	1						612474
9606	Homo sapiens	100529242	0	live	DEL1Q41Q42	C1DELq41q42	Chromosome 1q41-q42 deletion syndrome		1q41-q42	1						612530
9606	Homo sapiens	100190984	0	live	DEL1Q43Q44	C1DELq42q44, C1DELq43q44, DEL1Q42Q44	Chromosome 1q42-q44 deletion syndrome									612337
9606	Homo sapiens	100240740	0	live	DEL2P16.1-P15	C2DELp161-p15	Chromosome 2p16.1-p15 deletion syndrome		2p16.1-p15	2						612513
9606	Homo sapiens	100415942	0	live	DEL2P21	C2DELp21	Hypotonia-cystinuria syndrome		2p21	2						606407
9606	Homo sapiens	100820633	0	live	DEL2Q23.1	C2DELq23.1	Chromosome 2q23.1 deletion syndrome									156200
9606	Homo sapiens	100190983	0	live	DEL2Q32Q33	C2DELq32q33	Chromosome 2q32-q33 deletion syndrome									612313
9606	Homo sapiens	102216266	0	live	DEL3Q13.31	C13DELq13.31	Chromosome 3q13.31 deletion syndrome		3q13.31	3						615433
9606	Homo sapiens	100188788	0	live	DEL3Q29	MICRODEL3Q29	Chromosome 3q29 microdeletion syndrome		3q29	3						609425
9606	Homo sapiens	102997064	0	live	DEL5Q12	C5DELq12	Chromosome 5q12 deletion sydrome		5q12	5						615668
9606	Homo sapiens	100270803	0	live	DEL6PTER	C6DELpter	Chromosome 6pter deletion syndrome		6pter-p24	6						612582
9606	Homo sapiens	100689491	0	live	DEL8Q21.11	C8DELq21.11	Chromosome 8q21.11 deletion syndrome		8q21.11	8						614230
9606	Homo sapiens	100240748	0	live	DEL9P	C9DELp	Chromosome 9p deletion syndrome		9p	9						158170
9606	Homo sapiens	100271686	0	live	DELXP11.3	CXDELp11.3	Chromosome Xp11.3 deletion syndrome		Xp11.3	X						300578
9606	Homo sapiens	100887743	0	live	DELXQ21	CXDELq21	Choroideremia, deafness, and mental retardation		Xq21	X						303110
9606	Homo sapiens	100302680	0	live	DELXQ28	MICRODELXq28	Chromosome Xq28 microdeletion syndrome									300475
9606	Homo sapiens	100529146	0	live	DER22T11-22		Emanuel syndrome		22q11.2	22						609029
9606	Homo sapiens	100653390	0	live	DFNB81		deafness, autosomal recessive 81		19p13.3-p13.11	19						614129
9606	Homo sapiens	100505393	0	live	DUP16P13.3	C16DUPq13.3	Chromosome 16p13.3 duplication syndrome		16p13.3	16						613458
9606	Homo sapiens	100884129	0	live	DUP17Q12	C17DUPq12	Chromosome 17q12 duplication syndrome		17q12	17						614526
9606	Homo sapiens	100217371	0	live	DUP1Q21	C1DUPq21	Chromosome 1q21.1 duplication syndrome		1q21.1	1						612475
9606	Homo sapiens	100240738	0	live	DUP22Q11.2		Chromosome 22q11.2 microduplication syndrome		22q11.2	22						608363
9606	Homo sapiens	102503428	0	live	DUP22Q13	C22DUPq13	Chromosome 22q13 duplication syndrome		22q13	22						615538
9606	Homo sapiens	100188862	0	live	DUP3Q29	MICRODUP3Q29	chromosome 3q29 microduplication syndrome		3q29	3						611936
9606	Homo sapiens	100379202	0	live	DUP5P13	C5DUPp13	Chromosome 5p13 duplication syndrome		5p13	5						613174
9606	Homo sapiens	100310754	0	live	DUPXP11.23P11.22	CXDUPp11.23p11.22	Chromosome Xp11.23-p11.22 duplication syndrome		Xp11.23-p11.22	X						300801
9606	Homo sapiens	100874533	0	live	DUPXQ27.3Q28	CXDUPq27.3q28	Chromosome Xq27.3-q28 duplication syndrome		Xq27.3-q28	X						300869
9606	Homo sapiens	54119	0	live	EIM		Infantile myoclonic epilepsy									605021
9606	Homo sapiens	554188	0	live	FCMTE2	ADCME, BAFME2, FAME, FAME2	familial cortical myoclonic tremor with epilepsy 2	benign adult familial myoclonic epilepsy 2|cortical myoclonus and epilepsy, autosomal dominant|familial adult myoclonic epilepsy 2	2p11.1-q12.2	2						607876
9606	Homo sapiens	50987	0	live	FPEVF		Epilepsy, partial, with variable foci									604364
9606	Homo sapiens	2489	0	live	FSHMD1A	FMD, FSHD, FSHD1A, FSHMD	facioscapulohumeral muscular dystrophy 1A		4q35	4						158900
9606	Homo sapiens	8129	0	live	HBHR	ATR1	alpha-thalassemia/mental retardation syndrome, type 1		16pter-p13.3	16						141750
9606	Homo sapiens	100192306	0	live	JAWAD		Microcephaly with digital anomalies									251255
9606	Homo sapiens	3719	0	live	JBS		Jacobsen syndrome		11q24.1	11						147791
9606	Homo sapiens	4080	0	live	MAA	LZMS, MCOPS1	microphthalmia or anophthalmia and associated anomalies			X						309800
9606	Homo sapiens	10108	0	live	MKRN3-AS1	FNZ127, MKRN3-AS, MKRN3AS, NCRNA00009, ZNF127-AS, ZNF127AS	MKRN3 antisense RNA 1	MKRN3 antisense RNA 1 (non-protein coding)|makorin, ring finger protein, 3 antisense|non-protein coding RNA 9|zinc finger protein 127 antisense	15q11-q13	15						603857
9606	Homo sapiens	100529147	0	live	MMRFCGU		Microcephaly, mental retardation, and distinctive facies, with cardiac and genitourinary malformations		16p13.3	16						613680
9606	Homo sapiens	100689013	0	live	MRT17	MRT21	mental retardation, non-syndromic, autosomal recessive, 17		4q26-q28	4						614207
9606	Homo sapiens	100653379	0	live	MYMY4	CXDELq38	Moyamoya disease 4		Xq28	X						300845
9606	Homo sapiens	100885786	0	live	NMLFS	C8DELq22.1, DEL8q22.1	Nablus mask-like facial syndrome		8q22.1	8						608156
9606	Homo sapiens	8221	0	live	OGS2	BBBG2, GBBB2	Opitz G syndrome, type II									145410
9606	Homo sapiens	780904	0	live	PSS		Potocki-Shaffer syndrome		11p11.2	11						601224
9606	Homo sapiens	100038247	0	live	PTLS		Potocki-Lupski syndrome		17p11.2	17						610883
9606	Homo sapiens	140821	0	live	RSS	SRS	Russell Silver syndrome	Russell-Silver dwarfism|Russell-Silver syndrome	17q25	17						180860
9606	Homo sapiens	100049542	0	live	SHFM3	C10DUPq24, DUP10q24, SHSF3	Split-hand/foot malformation 3		10q24	10						246560
9606	Homo sapiens	100379201	0	live	SPAX3	ARSAL	Ataxia, spastic, 3, autosomal recessive									611390
9606	Homo sapiens	140906	0	live	SPG18		spastic paraplegia 18 (autosomal dominant)									611225
9606	Homo sapiens	100322879	0	live	SPG45		spastic paraplegia 45 (autosomal recessive)		10q24.3-q25.1	10						613162
9606	Homo sapiens	140892	0	live	TCPT		thrombocytopenia, Paris-Trousseau type		11q23	11						188025
9606	Homo sapiens	105274375	0	live	TEMPS		Temple syndrome		14q32	14						616222
9606	Homo sapiens	7467	0	live	WHCR	PRDS	Wolf-Hirschhorn syndrome chromosome region		4p16	4						194190
9606	Homo sapiens	7489	0	live	WSN	BGMR	Waisman syndrome	Waisman syndrome (basal ganglion disorder with mental retardation)	Xq27.3-qter	X						311510
9606	Homo sapiens	353173	0	live	ZLS		Zimmerman-Laband Syndrome	Laband Syndrome	3p21.2	3						135500

## Sheet: A-Z symbol
tax_id	Org_name	GeneID	CurrentID	Status	Symbol	Aliases	description	other_designations	map_location	chromosome	genomic_nucleotide_accession.version	start_position_on_the_genomic_accession	end_position_on_the_genomic_accession	orientation	exon_count	OMIM
9606	Homo sapiens	8086	0	live	AAAS	AAAb, ADRACALA, ADRACALIN, ALADIN, GL003, AAAS	achalasia, adrenocortical insufficiency, alacrimia	Allgrove, triple-A	12q13	12	NC_000012.12	53307456	53321628	minus	18	605378
9606	Homo sapiens	10157	0	live	AASS	LKR/SDH, LKRSDH, LORSDH	aminoadipate-semialdehyde synthase	alpha-aminoadipate semialdehyde synthase|aminoadipic semialdehyde synthase|lysine-2-oxoglutarate reductase|lysine-ketoglutarate reductase /saccharopine dehydrogenase	7q31.3	7	NC_000007.14	122073544	122144290	minus	26	605113
9606	Homo sapiens	6833	0	live	ABCC8	ABC36, HHF1, HI, HRINS, MRP8, PHHI, SUR, SUR1, SUR1delta2, TNDM2	ATP-binding cassette, sub-family C (CFTR/MRP), member 8	ATP-binding cassette transporter sub-family C member 8|sulfonylurea receptor (hyperinsulinemia)|sulfonylurea receptor 1	11p15.1	11	NC_000011.10	17392885	17476845	minus	40	600509
9606	Homo sapiens	10060	0	live	ABCC9	ABC37, ATFB12, CANTU, CMD1O, SUR2	ATP-binding cassette, sub-family C (CFTR/MRP), member 9	ATP-binding cassette transporter sub-family C member 9|sulfonylurea receptor 2	12p12.1	12	NC_000012.12	21797389	21941863	minus	42	601439
9606	Homo sapiens	51099	0	live	ABHD5	CDS, CGI58, IECN2, NCIE2	abhydrolase domain containing 5	abhydrolase domain-containing protein 5|lipid droplet-binding protein CGI-58	3p21	3	NC_000003.12	43690883	43722725	plus	8	604780
9606	Homo sapiens	34	0	live	ACADM	ACAD1, MCAD, MCADH	acyl-CoA dehydrogenase, C-4 to C-12 straight chain	acyl-Coenzyme A dehydrogenase, C-4 to C-12 straight chain	1p31	1	NC_000001.11	75724347	75763679	plus	13	607008
9606	Homo sapiens	35	0	live	ACADS	ACAD3, SCAD	acyl-CoA dehydrogenase, C-2 to C-3 short chain	acyl-Coenzyme A dehydrogenase, C-2 to C-3 short chain|butyryl-CoA dehydrogenase|mitochondrial short-chain specific acyl-CoA dehydrogenase|unsaturated acyl-CoA reductase	12q24.31	12	NC_000012.12	120725738	120740008	plus	11	606885
9606	Homo sapiens	36	0	live	ACADSB	2-MEBCAD, ACAD7, SBCAD	acyl-CoA dehydrogenase, short/branched chain	2-methyl branched chain acyl-CoA dehydrogenase|2-methylbutyryl-coenzyme A dehydrogenase|acyl-Coenzyme A dehydrogenase, short/branched chain	10q26.13	10	NC_000010.11	123008913	123058290	plus	11	600301
9606	Homo sapiens	38	0	live	ACAT1	ACAT, MAT, T2, THIL	acetyl-CoA acetyltransferase 1	acetoacetyl Coenzyme A thiolase|acetoacetyl-CoA thiolase|acetyl-Coenzyme A acetyltransferase 1|mitochondrial acetoacetyl-CoA thiolase	11q22.3	11	NC_000011.10	108121531	108148168	plus	14	607809
9606	Homo sapiens	46	0	live	ACLS		acrocallosal syndrome		12p13.3-p11.2	12						200990
9606	Homo sapiens	50	0	live	ACO2	ACONM, HEL-S-284, ICRD, OCA8	aconitase 2, mitochondrial	citrate hydro-lyase|epididymis secretory sperm binding protein Li 284	22q13.2	22	NC_000022.11	41469125	41528989	plus	18	100850
9606	Homo sapiens	51	0	live	ACOX1	ACOX, PALMCOX, SCOX	acyl-CoA oxidase 1, palmitoyl	AOX|acyl-CoA oxidase, straight-chain|acyl-Coenzyme A oxidase 1, palmitoyl|palmitoyl-CoA oxidase|peroxisomal fatty acyl-CoA oxidase|straight-chain acyl-CoA oxidase	17q25.1	17	NC_000017.11	75941507	75979434	minus	15	609751
9606	Homo sapiens	60	0	live	ACTB	BRWS1, PS1TP5BP1	actin, beta	PS1TP5-binding protein 1|beta cytoskeletal actin	7p22	7	NC_000007.14	5527148	5530601	minus	6	102630
9606	Homo sapiens	90	0	live	ACVR1	ACTRIA, ACVRLK2, ALK2, FOP, SKR1, TSRI, ACVR1	activin A receptor, type I	TGF-B superfamily receptor type I|activin A receptor, type II-like kinase 2|activin receptor type I|activin receptor-like kinase 2|hydroxyalkyl-protein kinase|serine/threonine-protein kinase receptor R1	2q23-q24	2	NC_000002.12	157736444	157875862	minus	18	102576
9606	Homo sapiens	81794	0	live	ADAMTS10	ADAM-TS10, ADAMTS-10, WMS, WMS1	ADAM metallopeptidase with thrombospondin type 1 motif, 10	ADAM-TS 10|a disintegrin-like and metalloprotease (reprolysin type) with thrombospondin type 1 motif, 10|zinc metalloendopeptidase	19p13.2	19	NC_000019.10	8580240	8610753	minus	26	608990
9606	Homo sapiens	9719	0	live	ADAMTSL2	GPHYSD1	ADAMTS-like 2	ADAMTSL-2	9q34.2	9	NC_000009.12	133532164	133575519	plus	21	612277
9606	Homo sapiens	113179	0	live	ADAT3	FWP005, MRT36, MST121, MSTP121, S863-5, TAD3	adenosine deaminase, tRNA-specific 3	adenosine deaminase, tRNA-specific 3, TAD3 homolog|tRNA-specific adenosine deaminase 3 homolog|tRNA-specific adenosine deaminase-like protein 3|tRNA-specific adenosine-34 deaminase subunit ADAT3	19p13.3	19	NC_000019.10	1905372	1913447	plus	2	615302
9606	Homo sapiens	56997	0	live	ADCK3	ARCA2, CABC1, COQ10D4, COQ8, SCAR9	aarF domain containing kinase 3	aarF domain-containing protein kinase 3|chaperone activity of bc1 complex-like, mitochondrial|chaperone, ABC1 activity of bc1 complex homolog|coenzyme Q8 homolog	1q42.13	1	NC_000001.11	226940237	226987545	plus	19	606980
9606	Homo sapiens	9289	0	live	ADGRG1	BFPP, BPPR, GPR56, TM7LN4, TM7XN1	adhesion G protein-coupled receptor G1	7-transmembrane protein with no EGF-like N-terminal domains-1|G protein-coupled receptor 56	16q21	16	NC_000016.10	57619535	57665039	plus	23	604110
9606	Homo sapiens	132	0	live	ADK	AK	adenosine kinase	adenosine 5'-phosphotransferase	10q11-q24	10	NC_000010.11	74151185	74709303	plus	13	102750
9606	Homo sapiens	23394	0	live	ADNP	ADNP1, HVDAS, MRD28	activity-dependent neuroprotector homeobox	ADNP homeobox 1|activity-dependent neuroprotective protein	20q13.13	20	NC_000020.11	50888918	50930990	minus	8	611386
9606	Homo sapiens	151	0	live	ADRA2B	ADRA2L1, ADRA2RL1, ADRARL1, ALPHA2BAR, FAME2, alpha-2BAR	adrenoceptor alpha 2B	ADRA2B adrenergic, alpha-2B-, receptor|G-protein coupled receptor|alpha-2 adrenergic receptor subtype C2|alpha-2-adrenergic receptor-like 1|alpha-2B adrenoreceptor	2q11.1	2	NC_000002.12	96112875	96116245	minus	1	104260
9606	Homo sapiens	158	0	live	ADSL	AMPS, ASASE, ASL	adenylosuccinate lyase	adenylosuccinase	22q13.2	22	NC_000022.11	40346500	40387408	plus	16	608222
9606	Homo sapiens	2334	0	live	AFF2	FMR2, FMR2P, FRAXE, MRX2, OX19	AF4/FMR2 family, member 2	fragile X E mental retardation syndrome protein|fragile X mental retardation 2 protein|protein FMR-2	Xq28	X	NC_000023.11	148500619	149000663	plus	22	300806
9606	Homo sapiens	27125	0	live	AFF4	AF5Q31, CHOPS, MCEF	AF4/FMR2 family, member 4	ALL1-fused gene from chromosome 5q31 protein|major CDK9 elongation factor-associated protein	5q31	5	NC_000005.10	132875379	132963662	minus	23	604417
9606	Homo sapiens	10939	0	live	AFG3L2	SCA28, SPAX5	AFG3-like AAA ATPase 2	AFG3 ATPase family gene 3-like 2|AFG3 ATPase family member 3-like 2|ATPase family gene 3, yeast|paraplegin-like protein	18p11	18	NC_000018.10	12328944	12377309	minus	17	604581
9606	Homo sapiens	175	0	live	AGA	AGU, ASRG, GA	aspartylglucosaminidase	N4-(N-acetyl-beta-glucosaminyl)-L-asparagine amidase|aspartylglucosylamine deaspartylase|glycosylasparaginase	4q34.3	4	NC_000004.12	177430774	177442503	minus	9	613228
9606	Homo sapiens	27245	0	live	AHDC1	MRD25	AT hook, DNA binding motif, containing 1		1p36.13	1	NC_000001.11	27534245	27604178	minus	12	615790
9606	Homo sapiens	54806	0	live	AHI1	AHI-1, JBTS3, ORF1, dJ71N10.1	Abelson helper integration site 1	abelson helper integration site 1 protein homolog|contatins SH3 and WD40 domains	6q23.3	6	NC_000006.12	135283972	135497765	minus	35	608894
9606	Homo sapiens	9131	0	live	AIFM1	AIF, CMT2D, CMTX4, COWCK, COXPD6, NADMR, NAMSD, PDCD8	apoptosis-inducing factor, mitochondrion-associated, 1	programmed cell death 8 (apoptosis-inducing factor)|striatal apoptosis-inducing factor	Xq26.1	X	NC_000023.11	130129362	130165887	minus	18	300169
9606	Homo sapiens	9255	0	live	AIMP1	EMAP2, EMAPII, HLD3, SCYE1, p43	aminoacyl tRNA synthetase complex-interacting multifunctional protein 1	ARS-interacting multifunctional protein 1|endothelial monocyte-activating polypeptide 2|endothelial-monocyte activating polypeptide II|multisynthase complex auxiliary component p43|multisynthetase complex auxiliary component p43|small inducible cytokine subfamily E, member 1 (endothelial monocyte-activating)	4q24	4	NC_000004.12	106315610	106349225	plus	9	603605
9606	Homo sapiens	207	0	live	AKT1	AKT, CWS6, PKB, PKB-ALPHA, PRKBA, RAC, RAC-ALPHA	v-akt murine thymoma viral oncogene homolog 1	AKT1m|PKB alpha|RAC-PK-alpha|protein kinase B alpha|proto-oncogene c-Akt|rac protein kinase alpha	14q32.32	14	NC_000014.9	104769349	104795743	minus	17	164730
9606	Homo sapiens	10000	0	live	AKT3	MPPH, MPPH2, PKB-GAMMA, PKBG, PRKBG, RAC-PK-gamma, RAC-gamma, STK-2	v-akt murine thymoma viral oncogene homolog 3	PKB gamma|RAC-gamma serine/threonine protein kinase|v-akt murine thymoma viral oncogene homolog 3 (protein kinase B, gamma)	1q44	1	NC_000001.11	243488233	243851079	minus	23	611223
9606	Homo sapiens	5832	0	live	ALDH18A1	ARCL3A, GSAS, P5CS, PYCS	aldehyde dehydrogenase 18 family, member A1	aldehyde dehydrogenase family 18 member A1|delta-1-pyrroline-5-carboxylate synthetase|delta1-pyrroline-5-carboxlate synthetase|pyrroline-5-carboxylate synthetase (glutamate gamma-semialdehyde synthetase)	10q24.3	10	NC_000010.11	95605929	95656810	minus	18	138250
9606	Homo sapiens	224	0	live	ALDH3A2	ALDH10, FALDH, SLS	aldehyde dehydrogenase 3 family, member A2	aldehyde dehydrogenase 10|aldehyde dehydrogenase family 3 member A2|microsomal aldehyde dehydrogenase	17p11.2	17	NC_000017.11	19648136	19677596	plus	13	609523
9606	Homo sapiens	8659	0	live	ALDH4A1	ALDH4, P5CD, P5CDh	aldehyde dehydrogenase 4 family, member A1	L-glutamate gamma-semialdehyde dehydrogenase|P5C dehydrogenase|aldehyde dehydrogenase family 4 member A1|mitochondrial delta-1-pyrroline 5-carboxylate dehydrogenase	1p36	1	NC_000001.11	18871430	18902799	minus	17	606811
9606	Homo sapiens	7915	0	live	ALDH5A1	SSADH, SSDH	aldehyde dehydrogenase 5 family, member A1	NAD(+)-dependent succinic semialdehyde dehydrogenase|aldehyde dehydrogenase 5 family member A1|mitochondrial succinate semialdehyde dehydrogenase	6p22	6	NC_000006.12	24494969	24537207	plus	11	610045
9606	Homo sapiens	501	0	live	ALDH7A1	ATQ1, EPD, PDE	aldehyde dehydrogenase 7 family, member A1	26g turgor protein homolog|P6c dehydrogenase|alpha-AASA dehydrogenase|antiquitin-1|betaine aldehyde dehydrogenase|delta1-piperideine-6-carboxylate dehydrogenase	5q31	5	NC_000005.10	126541841	126595390	minus	19	107323
9606	Homo sapiens	226	0	live	ALDOA	ALDA, GSD12, HEL-S-87p	aldolase A, fructose-bisphosphate	epididymis secretory sperm binding protein Li 87p|fructose-1,6-bisphosphate triosephosphate-lyase|lung cancer antigen NY-LU-1|muscle-type aldolase	16p11.2	16	NC_000016.10	30053090	30070420	plus	17	103850
9606	Homo sapiens	229	0	live	ALDOB	ALDB, ALDO2	aldolase B, fructose-bisphosphate	aldolase 2|aldolase B, fructose-bisphosphatase|liver-type aldolase	9q21.3-q22.2	9	NC_000009.12	101420560	101435780	minus	9	612724
9606	Homo sapiens	85365	0	live	ALG2	CDGIi, CMS14, CMSTA3, NET38, hALPG2	ALG2, alpha-1,3/1,6-mannosyltransferase	GDP-Man:Man(1)GlcNAc(2)-PP-Dol alpha-1,3-mannosyltransferase|GDP-Man:Man(1)GlcNAc(2)-PP-dolichol mannosyltransferase|GDP-Man:Man(2)GlcNAc(2)-PP-Dol alpha-1,6-mannosyltransferase|alpha-1,3-mannosyltransferase ALG2|asparagine-linked glycosylation 2 homolog (S. cerevisiae, alpha-1,3-mannosyltransferase)|asparagine-linked glycosylation 2 homolog (yeast, alpha-1,3-mannosyltransferase)|asparagine-linke…	9q22.33	9	NC_000009.12	99216425	99221964	minus	3	607905
9606	Homo sapiens	7840	0	live	ALMS1	ALSS	Alstrom syndrome protein 1	Alstrom syndrome 1	2p13	2	NC_000002.12	73385758	73609919	plus	23	606844
9606	Homo sapiens	257	0	live	ALX3	FND, FND1	ALX homeobox 3	aristaless-like homeobox 3|frontonasal dysplasia|proline-rich transcription factor ALX3	1p13.3	1	NC_000001.11	110060375	110070700	minus	4	606014
9606	Homo sapiens	60529	0	live	ALX4	CRS5, FND2	ALX homeobox 4	aristaless-like homeobox 4|homeodomain transcription factor ALX4	11p11.2	11	NC_000011.10	44260438	44319220	minus	7	605420
9606	Homo sapiens	139285	0	live	AMER1	FAM123B, OSCS, WTX	APC membrane recruitment protein 1	RP11-403E24.2|Wilms tumor gene on the X chromosome protein|Wilms tumor on the X|adenomatous polyposis coli membrane recruitment 1|family with sequence similarity 123B|protein FAM123B	Xq11.2	X	NC_000023.11	64185117	64206398	minus	3	300647
9606	Homo sapiens	275	0	live	AMT	GCE, GCST, GCVT, NKH	aminomethyltransferase	glycine cleavage system T protein	3p21.31	3	NC_000003.12	49416778	49422678	minus	9	238310
9606	Homo sapiens	288	0	live	ANK3	ANKYRIN-G, MRT37	ankyrin 3, node of Ranvier (ankyrin G)	ankyrin G119	10q21	10	NC_000010.11	60026298	60733526	minus	60	600465
9606	Homo sapiens	29123	0	live	ANKRD11	ANCO-1, ANCO1, LZ16, T13	ankyrin repeat domain 11	ankyrin repeat-containing cofactor 1|nasopharyngeal carcinoma susceptibility protein	16q24.3	16	NC_000016.10	89267619	89490574	minus	20	611192
9606	Homo sapiens	55129	0	live	ANO10	SCAR10, TMEM16K	anoctamin 10	transmembrane protein 16K	3p22.1	3	NC_000003.12	43366326	43691594	minus	21	613726
9606	Homo sapiens	100188340	0	live	AOS		Adams-Oliver syndrome									100300
9606	Homo sapiens	1174	0	live	AP1S1	AP19, CLAPS1, EKV3, MEDNIK, SIGMA1A	adaptor-related protein complex 1, sigma 1 subunit	HA1 19 kDa subunit|adapter-related protein complex 1 sigma-1A subunit|adaptor protein complex AP-1 subunit sigma-1A|adaptor-related protein complex 1 subunit sigma-1A|clathrin assembly protein complex 1 sigma-1A small chain|clathrin coat assembly protein AP19|clathrin-associated/assembly/adaptor protein, small 1 (19kD)|golgi adaptor HA1/AP1 adaptin sigma-1A subunit|sigma1A subunit of AP-1 clathri…	7q22.1	7	NC_000007.14	101154405	101161276	plus	5	603531
9606	Homo sapiens	8546	0	live	AP3B1	ADTB3, ADTB3A, HPS, HPS2, PE	adaptor-related protein complex 3, beta 1 subunit	AP-3 complex beta-3A subunit|adaptor protein complex AP-3 subunit beta-1|adaptor-related protein complex 3 subunit beta-1|beta-3A-adaptin|clathrin assembly protein complex 3 beta-1 large chain	5q14.1	5	NC_000005.10	78002326	78294755	minus	29	603401
9606	Homo sapiens	10717	0	live	AP4B1	BETA-4, CPSQ5, SPG47	adaptor-related protein complex 4, beta 1 subunit	AP-4 adaptor complex subunit beta|beta 4 subunit of AP-4|beta4-adaptin|spastic paraplegia 47	1p13.2	1	NC_000001.11	113894748	113905206	minus	13	607245
9606	Homo sapiens	23431	0	live	AP4E1	CPSQ4, SPG51	adaptor-related protein complex 4, epsilon 1 subunit	AP-4 adaptor complex subunit epsilon|adaptor-related protein complex 4 subunit epsilon-1|adaptor-related protein complex AP-4 epsilon|epsilon-adaptin	15q21.2	15	NC_000015.10	50908625	51005900	plus	24	607244
9606	Homo sapiens	9179	0	live	AP4M1	CPSQ3, MU-4, MU-ARP2, SPG50	adaptor-related protein complex 4, mu 1 subunit	AP-4 adaptor complex mu subunit|adapter-related protein complex 4 mu-1 subunit|adapter-related protein complex 4 subunit mu-1|adaptor-related protein complex 4 subunit mu-1|adaptor-related protein complex AP-4 mu4 subunit|mu subunit of AP-4|mu-adaptin-related protein 2|mu-adaptin-related protein-2|mu4|mu4-adaptin	7q22.1	7	NC_000007.14	100101412	100107180	plus	17	602296
9606	Homo sapiens	11154	0	live	AP4S1	AP47B, CLA20, CLAPS4, CPSQ6, SPG52	adaptor-related protein complex 4, sigma 1 subunit	AP-4 adapter complex subunit sigma-1|AP-4 adaptor complex subunit sigma-1|adaptor-related protein complex 4 subunit sigma-1|clathrin-associated/assembly/adaptor protein, sigma 4|sigma-4-adaptin	14q12	14	NC_000014.9	31025106	31096450	plus	11	607243
9606	Homo sapiens	84334	0	live	APOPT1	APOP, APOP1, C14orf153	apoptogenic 1, mitochondrial	UPF0671 protein C14orf153	14q32.33	14	NC_000014.9	103562957	103592187	plus	8	616003
9606	Homo sapiens	359	0	live	AQP2	AQP-CD, WCH-CD	aquaporin 2 (collecting duct)	ADH water channel|AQP-2|aquaporin-CD|collecting duct water channel protein|water channel protein for renal collecting duct|water-channel aquaporin 2	12q12-q13	12	NC_000012.12	49950741	49958881	plus	4	107777
9606	Homo sapiens	10564	0	live	ARFGEF2	BIG2, PVNH2, dJ1164I10.1	ADP-ribosylation factor guanine nucleotide-exchange factor 2 (brefeldin A-inhibited)	brefeldin A-inhibited GEP 2	20q13.13	20	NC_000020.11	48921721	49036693	plus	39	605371
9606	Homo sapiens	383	0	live	ARG1		arginase 1	arginase, liver|liver-type arginase|type I arginase	6q23	6	NC_000006.12	131573203	131584332	plus	8	608313
9606	Homo sapiens	57514	0	live	ARHGAP31	AOS1, CDGAP	Rho GTPase activating protein 31	Cdc42 GTPase-activating protein	3q13.33	3	NC_000003.12	119294289	119419476	plus	13	610911
9606	Homo sapiens	396	0	live	ARHGDIA	GDIA1, HEL-S-47e, NPHS8, RHOGDI, RHOGDI-1	Rho GDP dissociation inhibitor (GDI) alpha	GDP-dissociation inhibitor, aplysia RAS-related 1|epididymis secretory sperm binding protein Li 47e	17q25.3	17	NC_000017.11	81867719	81871406	minus	7	601925
9606	Homo sapiens	9459	0	live	ARHGEF6	COOL2, Cool-2, MRX46, PIXA, alpha-PIX, alphaPIX	Rac/Cdc42 guanine nucleotide exchange factor (GEF) 6	PAK-interacting exchange factor alpha|PAK-interacting exchange factor, alpha|Rac/Cdc42 guanine exchange factor (GEF) 6|rac/Cdc42 guanine nucleotide exchange factor 6	Xq26.3	X	NC_000023.11	136665547	136781656	minus	25	300267
9606	Homo sapiens	23229	0	live	ARHGEF9	COLLYBISTIN, EIEE8, HPEM-2, PEM-2, PEM2	Cdc42 guanine nucleotide exchange factor (GEF) 9	PEM-2 homolog|hPEM-2 collybistin|rac/Cdc42 guanine nucleotide exchange factor 9	Xq11.1	X	NC_000023.11	63634967	63785546	minus	13	300429
9606	Homo sapiens	84100	0	live	ARL6	BBS3, RP55	ADP-ribosylation factor-like 6	Bardet-Biedl syndrome 3 protein	3q11.2	3	NC_000003.12	97764521	97801242	plus	14	608845
9606	Homo sapiens	9915	0	live	ARNT2	WEDAS, bHLHe1	aryl-hydrocarbon receptor nuclear translocator 2	ARNT protein 2|class E basic helix-loop-helix protein 1	15q24	15	NC_000015.10	80404350	80597937	plus	19	606036
9606	Homo sapiens	415	0	live	ARSE	ASE, CDPX, CDPX1, CDPXR	arylsulfatase E (chondrodysplasia punctata 1)		Xp22.3	X	NC_000023.11	2934632	2968310	minus	13	300180
9606	Homo sapiens	170302	0	live	ARX	CT121, EIEE1, ISSX, MRX29, MRX32, MRX33, MRX36, MRX38, MRX43, MRX54, MRX76, MRX87, MRXS1, PRTS	aristaless related homeobox	aristaless-related homeobox, X-linked|cancer/testis antigen 121	Xp21.3	X	NC_000023.11	25003694	25015948	minus	5	300382
9606	Homo sapiens	427	0	live	ASAH1	AC, ACDase, ASAH, PHP, PHP32, SMAPME	N-acylsphingosine amidohydrolase (acid ceramidase) 1	acid CDase|acylsphingosine deacylase|putative 32 kDa heart protein	8p22	8	NC_000008.11	18056416	18084998	minus	16	613468
9606	Homo sapiens	435	0	live	ASL	ASAL	argininosuccinate lyase	argininosuccinase|arginosuccinase	7q11.21	7	NC_000007.14	66075789	66093343	plus	17	608310
9606	Homo sapiens	259266	0	live	ASPM	ASP, Calmbp1, MCPH5	abnormal spindle microtubule assembly	asp (abnormal spindle) homolog, microcephaly associated	1q31	1	NC_000001.11	197084127	197146694	minus	28	605481
9606	Homo sapiens	445	0	live	ASS1	ASS, CTLN1	argininosuccinate synthase 1	argininosuccinate synthetase 1|citrulline--aspartate ligase|citrulline-aspartate ligase	9q34.1	9	NC_000009.12	130444707	130501274	plus	18	603470
9606	Homo sapiens	171023	0	live	ASXL1	BOPS, MDS	additional sex combs like transcriptional regulator 1	additional sex combs like 1	20q11	20	NC_000020.11	32358344	32439319	plus	20	612990
9606	Homo sapiens	471	0	live	ATIC	AICAR, AICARFT, HEL-S-70p, IMPCHASE, PURH	5-aminoimidazole-4-carboxamide ribonucleotide formyltransferase/IMP cyclohydrolase	5-aminoimidazole-4-carboxamide-1-beta-D-ribonucleotide transformylase/inosinicase|AICAR formyltransferase/IMP cyclohydrolase bifunctional enzyme|AICARFT/IMPCHASE|epididymis secretory sperm binding protein Li 70p|phosphoribosylaminoimidazolecarboxamide formyltransferase/IMP cyclohydrolase	2q35	2	NC_000002.12	215311956	215349773	plus	16	601731
9606	Homo sapiens	51062	0	live	ATL1	AD-FSP, FSP1, GBP3, HSN1D, SPG3, SPG3A, atlastin1	atlastin GTPase 1	GBP-3|GTP-binding protein 3|brain-specific GTP-binding protein|guanine nucleotide-binding protein 3|guanylate-binding protein 3|hGBP3|spastic paraplegia 3 protein A	14q22.1	14	NC_000014.9	50533082	50633068	plus	15	606439
9606	Homo sapiens	477	0	live	ATP1A2	FHM2, MHP2	ATPase, Na+/K+ transporting, alpha 2 polypeptide	Na(+)/K(+) ATPase alpha-2 subunit|Na+/K+ ATPase, alpha-A(+) catalytic polypeptide|Na+/K+ ATPase, alpha-B polypeptide|sodium pump subunit alpha-2|sodium-potassium ATPase catalytic subunit alpha-2|sodium/potassium-transporting ATPase alpha-2 chain	1q23.2	1	NC_000001.11	160115730	160143591	plus	23	182340
9606	Homo sapiens	478	0	live	ATP1A3	AHC2, CAPOS, DYT12, RDP	ATPase, Na+/K+ transporting, alpha 3 polypeptide	Na(+)/K(+) ATPase alpha(III) subunit|Na(+)/K(+) ATPase alpha-3 subunit|Na+/K+ ATPase 3|sodium pump subunit alpha-3|sodium-potassium ATPase catalytic subunit alpha-3|sodium-potassium-ATPase, alpha 3 polypeptide|sodium/potassium-transporting ATPase alpha-3 chain	19q13.31	19	NC_000019.10	41966582	41994276	minus	24	182350
9606	Homo sapiens	488	0	live	ATP2A2	ATP2B, DAR, DD, SERCA2	ATPase, Ca++ transporting, cardiac muscle, slow twitch 2	ATPase, Ca++ dependent, slow-twitch, cardiac muscle-2|SR Ca(2+)-ATPase 2|calcium pump 2|calcium-transporting ATPase sarcoplasmic reticulum type, slow twitch skeletal muscle isoform|cardiac Ca2+ ATPase|endoplasmic reticulum class 1/2 Ca(2+) ATPase	12q24.11	12	NC_000012.12	110281227	110351093	plus	21	108740
9606	Homo sapiens	10159	0	live	ATP6AP2	APT6M8-9, ATP6IP2, ATP6M8-9, ELDF10, HT028, M8-9, MRXE, MRXSH, MSTP009, PRR, RENR, XMRE, XPDS	ATPase, H+ transporting, lysosomal accessory protein 2	ATPase H(+)-transporting lysosomal-interacting protein 2|ATPase, H+ transporting, lysosomal (vacuolar proton pump) membrane sector associated protein M8-9|ATPase, H+ transporting, lysosomal interacting protein 2|ER-localized type I transmembrane adaptor|N14F|V-ATPase M8.9 subunit|embryonic liver differentiation factor 10|prorenin receptor|renin/prorenin receptor|vacuolar ATP synthase membrane sec…	Xp11.4	X	NC_000023.11	40580964	40606637	plus	9	300556
9606	Homo sapiens	23545	0	live	ATP6V0A2	A2, ARCL, ARCL2A, ATP6A2, ATP6N1D, J6B7, RTF, STV1, TJ6, TJ6M, TJ6S, VPH1, WSS	ATPase, H+ transporting, lysosomal V0 subunit a2	A2V-ATPase|lysosomal H(+)-transporting ATPase V0 subunit a2|regeneration and tolerance factor|v-ATPase 116 kDa|v-type proton ATPase 116 kDa subunit a|vacuolar proton translocating ATPase 116 kDa subunit a	12q24.31	12	NC_000012.12	123712318	123761755	plus	21	611716
9606	Homo sapiens	526	0	live	ATP6V1B2	ATP6B1B2, ATP6B2, HO57, VATB, VPP3, Vma2	ATPase, H+ transporting, lysosomal 56/58kDa, V1 subunit B2	H+ transporting two-sector ATPase|V-ATPase B2 subunit|V-ATPase subunit B 2|endomembrane proton pump 58 kDa subunit|vacuolar H+-ATPase 56,000 subunit|vacuolar proton pump subunit B 2	8p21.3	8	NC_000008.11	20197193	20221696	plus	14	606939
9606	Homo sapiens	538	0	live	ATP7A	DSMAX, MK, MNK, SMAX3	ATPase, Cu++ transporting, alpha polypeptide	Cu++-transporting P-type ATPase|Menkes disease-associated protein|copper pump 1	Xq21.1	X	NC_000023.11	77910656	78050395	plus	23	300011
9606	Homo sapiens	51761	0	live	ATP8A2	ATP, ATPIB, CAMRQ4, IB, ML-1	ATPase, aminophospholipid transporter, class I, type 8A, member 2	ATPase, aminophospholipid transporter-like, class I, type 8A, member 2|P4-ATPase flippase complex alpha subunit ATP8A2|probable phospholipid-transporting ATPase IB	13q12	13	NC_000013.11	25372011	26025851	plus	47	605870
9606	Homo sapiens	545	0	live	ATR	FCTCS, FRP1, MEC1, SCKL, SCKL1	ATR serine/threonine kinase	FRAP-related protein-1|MEC1, mitosis entry checkpoint 1, homolog|ataxia telangiectasia and Rad3-related protein	3q23	3	NC_000003.12	142449235	142578826	minus	49	601215
9606	Homo sapiens	546	0	live	ATRX	ATR2, JMS, MRX52, MRXHF1, RAD54, RAD54L, SFM1, SHS, XH2, XNP, ZNF-HX	alpha thalassemia/mental retardation syndrome X-linked	ATP-dependent helicase ATRX|DNA dependent ATPase and helicase|X-linked helicase II|X-linked nuclear protein|Zinc finger helicase|alpha thalassemia/mental retardation syndrome X-linked (RAD54 homolog, S. cerevisiae)|helicase 2, X-linked|mental retardation, X-linked 52	Xq21.1	X	NC_000023.11	77504878	77786269	minus	37	300032
9606	Homo sapiens	6310	0	live	ATXN1	ATX1, D6S504E, SCA1	ataxin 1	alternative ataxin1|spinocerebellar ataxia type 1 protein	6p23	6	NC_000006.12	16299112	16761490	minus	9	601556
9606	Homo sapiens	25814	0	live	ATXN10	E46L, HUMEEP, SCA10	ataxin 10	brain protein E46 homolog|spinocerebellar ataxia type 10 protein	22q13.31	22	NC_000022.11	45671798	45845307	plus	12	611150
9606	Homo sapiens	549	0	live	AUH		AU RNA binding protein/enoyl-CoA hydratase	3-methylglutaconyl-CoA hydratase|AU RNA-binding protein/enoyl-Coenzyme A hydratase|AU-binding protein/Enoyl-CoA hydratase|AU-specific RNA-binding enoyl-CoA hydratase	9q22.31	9	NC_000009.12	91213815	91361939	minus	18	600529
9606	Homo sapiens	554	0	live	AVPR2	ADHR, DI1, DIR, DIR3, NDI, V2R	arginine vasopressin receptor 2	AVPR V2|antidiuretic hormone receptor|renal-type arginine vasopressin receptor	Xq28	X	NC_000023.11	153902531	153907166	plus	5	300538
9606	Homo sapiens	148789	0	live	B3GALNT2	B3GalNAc-T2, MDDGA11	beta-1,3-N-acetylgalactosaminyltransferase 2	UDP-GalNAc:betaGlcNAc beta-1,3-galactosaminyltransferase, polypeptide 2|beta-1,3-GalNAc-T2	1q42.3	1	NC_000001.11	235440660	235504481	minus	15	610194
9606	Homo sapiens	126792	0	live	B3GALT6	EDSP2, SEMDJL1, beta3GalT6	UDP-Gal:betaGal beta 1,3-galactosyltransferase polypeptide 6	GAG GalTII|UDP-Gal:betaGlcNAc beta 1,3-galactosyltransferase, polypeptide 6|beta-1,3-GalTase 6|beta3Gal-T6|galactosyltransferase II|galactosylxylosylprotein 3-beta-galactosyltransferase	1p36.33	1	NC_000001.11	1232249	1235041	plus	1	615291
9606	Homo sapiens	145173	0	live	B3GLCT	B3GALTL, B3GTL, B3Glc-T, Gal-T, beta3Glc-T	beta 3-glucosyltransferase	UDP-GAL:beta-GlcNAc beta-1,3-galactosyltransferase-like|beta 1,3-galactosyltransferase-like|beta 3-glycosyltransferase-like|beta-3-glycosyltransferase-like	13q12.3	13	NC_000013.11	31199975	31332276	plus	18	610308
9606	Homo sapiens	2683	0	live	B4GALT1	B4GAL-T1, CDG2D, GGTB2, GT1, GTB, beta4Gal-T1	UDP-Gal:betaGlcNAc beta 1,4- galactosyltransferase, polypeptide 1	UDP-Gal:beta-GlcNAc beta-1,4-galactosyltransferase 1|UDP-galactose:beta-N-acetylglucosamine beta-1,4-galactosyltransferase 1|beta-1,4-GalTase 1|glycoprotein-4-beta-galactosyltransferase 2|lactose synthase	9p13	9	NC_000009.12	33110637	33167358	minus	6	137060
9606	Homo sapiens	92482	0	live	BBIP1	BBIP10, BBS18, NCRNA00081, bA348N5.3	BBSome interacting protein 1	BBSome-interacting protein of 10 kDa|UPF0604 protein	10q25.2	10	NC_000010.11	110898730	110919366	minus	6	613605
9606	Homo sapiens	582	0	live	BBS1	BBS2L2	Bardet-Biedl syndrome 1	BBS2-like protein 2	11q13	11	NC_000011.10	66510648	66533613	plus	17	209901
9606	Homo sapiens	79738	0	live	BBS10	C12orf58	Bardet-Biedl syndrome 10		12q21.2	12	NC_000012.12	76344486	76348442	minus	2	610148
9606	Homo sapiens	166379	0	live	BBS12	C4orf24	Bardet-Biedl syndrome 12		4q27	4	NC_000004.12	122700444	122744943	plus	4	610683
9606	Homo sapiens	583	0	live	BBS2	BBS	Bardet-Biedl syndrome 2		16q21	16	NC_000016.10	56470389	56520096	minus	20	606151
9606	Homo sapiens	585	0	live	BBS4		Bardet-Biedl syndrome 4		15q22.3-q23	15	NC_000015.10	72686179	72738476	plus	17	600374
9606	Homo sapiens	129880	0	live	BBS5		Bardet-Biedl syndrome 5		2q31.1	2	NC_000002.12	169479496	169506655	plus	12	603650
9606	Homo sapiens	55212	0	live	BBS7	BBS2L1	Bardet-Biedl syndrome 7	BBS2-like 1	4q27	4	NC_000004.12	121824329	121870497	minus	19	607590
9606	Homo sapiens	27241	0	live	BBS9	B1, C18, D1, PTHB1	Bardet-Biedl syndrome 9	PTH-responsive osteosarcoma B1 protein|bardet-Biedl syndrome 9 protein|parathyroid hormone-responsive B1 gene protein	7p14	7	NC_000007.14	33129244	33635769	plus	26	607968
9606	Homo sapiens	10134	0	live	BCAP31	6C6-AG, BAP31, CDM, DDCH, DXS1357E	B-cell receptor-associated protein 31	6C6-AG tumor-associated antigen|BCR-associated protein Bap31|p28 Bap31	Xq28	X	NC_000023.11	153700492	153724746	minus	9	300398
9606	Homo sapiens	593	0	live	BCKDHA	BCKDE1A, MSU, MSUD1, OVD1A	branched chain keto acid dehydrogenase E1, alpha polypeptide	2-oxoisovalerate dehydrogenase (lipoamide)|BCKDH E1-alpha|branched-chain alpha-keto acid dehydrogenase E1 component alpha chain	19q13.1-q13.2	19	NC_000019.10	41397789	41425005	plus	9	608348
9606	Homo sapiens	594	0	live	BCKDHB	E1B, dJ279A18.1	branched chain keto acid dehydrogenase E1, beta polypeptide	2-oxoisovalerate dehydrogenase beta subunit|BCKDE1B|BCKDH E1-beta|E1b-beta subunit of the branched-chain complex|branched chain alpha-ketoacid dehydrogenase E1-beta subunit|branched-chain alpha-keto acid dehydrogenase E1 component beta chain	6q14.1	6	NC_000006.12	80106627	80346270	plus	16	248611
9606	Homo sapiens	54880	0	live	BCOR	ANOP2, MAA2, MCOPS2	BCL6 corepressor	BCL-6 interacting corepressor	Xp11.4	X	NC_000023.11	40051246	40177390	minus	19	300485
9606	Homo sapiens	617	0	live	BCS1L	BCS, BCS1, BJS, FLNMS, GRACILE, Hs.6719, MC3DN1, PTD, h-BCS	BC1 (ubiquinol-cytochrome c reductase) synthesis-like	BCS1-like protein|h-BCS1|mitochondrial complex III assembly	2q33	2	NC_000002.12	218659656	218663443	plus	10	603647
9606	Homo sapiens	274	0	live	BIN1	AMPH2, AMPHL, SH3P9	bridging integrator 1	amphiphysin II|amphiphysin-like protein|box dependant MYC interacting protein 1|box-dependent myc-interacting protein 1	2q14	2	NC_000002.12	127048023	127107400	minus	22	601248
9606	Homo sapiens	641	0	live	BLM	BS, RECQ2, RECQL2, RECQL3	Bloom syndrome, RecQ helicase-like	DNA helicase, RecQ-like type 2|recQ protein-like 3	15q26.1	15	NC_000015.10	90717327	90815462	plus	25	604610
9606	Homo sapiens	168667	0	live	BMPER	CRIM3, CV-2, CV2	BMP binding endothelial regulator	BMP-binding endothelial regulator precursor protein|bone morphogenetic protein-binding endothelial cell precursor-derived regulator|crossveinless 2|crossveinless-2|hCV2	7p14.3	7	NC_000007.14	33904911	34155872	plus	16	608699
9606	Homo sapiens	673	0	live	BRAF	B-RAF11, NS7, RAFB1, BRAF	B-Raf proto-oncogene, serine/threonine kinase	94 kDa B-raf protein|B-Raf proto-oncogene serine/threonine-protein kinase (p94)|murine sarcoma viral (v-raf) oncogene homolog B1|proto-oncogene B-Raf|v-raf murine sarcoma viral oncogene homolog B|v-raf murine sarcoma viral oncogene homolog B1	7q34	7	NC_000007.14	140715951	140924764	minus	22	164757
9606	Homo sapiens	2972	0	live	BRF1	BRF, BRF-1, CFDS, GTF3B, HEL-S-76p, TAF3B2, TAF3C, TAFIII90, TF3B90, TFIIIB90, hBRF	BRF1, RNA polymerase III transcription initiation factor 90 kDa subunit	B - related factor 1|BRF1 homolog, subunit of RNA polymerase III transcription initiation factor IIIB|TATA box binding protein (TBP)-associated factor 3C|TATA box binding protein (TBP)-associated factor, RNA polymerase III, GTF3B subunit 2|TBP - associated factor, RNA polymerase III, 90kD|epididymis secretory sperm binding protein Li 76p|general transcription factor IIIB, 90kD subunit	14q	14	NC_000014.9	105209286	105315577	minus	23	604902
9606	Homo sapiens	254065	0	live	BRWD3	BRODL, MRX93	bromodomain and WD repeat domain containing 3	bromo domain-containing protein disrupted in leukemia|novel WD repeat domain protein	Xq21.1	X	NC_000023.11	80669488	80809734	minus	42	300553
9606	Homo sapiens	26580	0	live	BSCL2	GNG3LG, HMN5, PELD, SPG17	Berardinelli-Seip congenital lipodystrophy 2 (seipin)	Bernardinelli-Seip congenital lipodystrophy type 2 protein	11q13	11	NC_000011.10	62690262	62709619	minus	13	606158
9606	Homo sapiens	7809	0	live	BSND	BART, DFNB73	barttin CLCNK-type chloride channel accessory beta subunit	Bartter syndrome, infantile, with sensorineural deafness (Barttin)|deafness, autosomal recessive 73	1p32.1	1	NC_000001.11	54998944	55008792	plus	5	606412
9606	Homo sapiens	686	0	live	BTD		biotinidase	biotinase	3p25	3	NC_000003.12	15601352	15647642	plus	9	609019
9606	Homo sapiens	701	0	live	BUB1B	BUB1beta, BUBR1, Bub1A, MAD3L, MVA1, SSK1, hBUBR1	BUB1 mitotic checkpoint serine/threonine kinase B	MAD3/BUB1-related protein kinase|budding uninhibited by benzimidazoles 1 homolog beta|mitotic checkpoint kinase MAD3L	15q15	15	NC_000015.10	40161009	40221136	plus	23	602860
9606	Homo sapiens	56652	0	live	C10orf2	ATXN8, IOSCA, MTDPS7, PEO, PEO1, PEOA3, PRLTS5, SANDO, SCA8, TWINL	chromosome 10 open reading frame 2	T7 gp4-like protein with intramitochondrial nucleoid localization|T7 helicase-related protein with intramitochondrial nucleoid localization|T7-like mitochondrial DNA helicase|ataxin 8|mitochondrial twinkle protein|progressive external ophthalmoplegia 1 protein	10q24	10	NC_000010.11	100987378	100994403	plus	5	606075
9606	Homo sapiens	113246	0	live	C12orf57	C10, GRCC10	chromosome 12 open reading frame 57	likely ortholog of mouse gene rich cluster, C10	12p13.31	12	NC_000012.12	6943438	6946003	plus	4	615140
9606	Homo sapiens	26005	0	live	C2CD3	OFD14	C2 calcium-dependent domain containing 3		11q13.4	11	NC_000011.10	74012714	74171210	minus	40	615944
9606	Homo sapiens	65250	0	live	C5orf42	JBTS17, OFD6	chromosome 5 open reading frame 42	Transmembrane protein ENSP00000382582	5p13.2	5	NC_000005.10	37065171	37249428	minus	58	614571
9606	Homo sapiens	760	0	live	CA2	CA-II, CAC, CAII, Car2, HEL-76	carbonic anhydrase II	carbonate dehydratase II|carbonic anhydrase B|carbonic anhydrase C|carbonic dehydratase|epididymis luminal protein 76	8q22	8	NC_000008.11	85463902	85481492	plus	7	611492
9606	Homo sapiens	767	0	live	CA8	CA-VIII, CALS, CAMRQ3, CARP	carbonic anhydrase VIII	CA-related protein|carbonate dehydratase|carbonic anhydrase-like sequence	8q12.1	8	NC_000008.11	60187347	60281395	minus	13	114815
9606	Homo sapiens	776	0	live	CACNA1D	CACH3, CACN4, CACNL1A2, CCHL1A2, Cav1.3, PASNA, SANDD	calcium channel, voltage-dependent, L type, alpha 1D subunit	calcium channel, L type, alpha-1 polypeptide|calcium channel, neuroendocrine/brain-type, alpha 1 subunit|voltage-gated calcium channel alpha 1 subunit|voltage-gated calcium channel alpha subunit Cav1.3	3p14.3	3	NC_000003.12	53494976	53813151	plus	55	114206
9606	Homo sapiens	801	0	live	CALM1	CALML2, CAMI, CPVT4, DD132, LQT14, PHKD, caM	calmodulin 1 (phosphorylase kinase, delta)	phosphorylase kinase, delta subunit|prepro-calmodulin 1	14q32.11	14	NC_000014.9	90396983	90408275	plus	7	114180
9606	Homo sapiens	23261	0	live	CAMTA1	CANPMR	calmodulin binding transcription activator 1		1p36.31-p36.23	1	NC_000001.11	6785324	7769706	plus	29	611501
9606	Homo sapiens	124583	0	live	CANT1	DBQD, SCAN-1, SCAN1, SHAPY	calcium activated nucleotidase 1	Ca2+-dependent endoplasmic reticulum nucleoside diphosphatase|apyrase homolog|micromelic dwarfism with vertebral and metaphyseal abnormalities and advanced carpotarsal ossification|putative MAPK-activating protein PM09|putative NF-kappa-B-activating protein 107|soluble Ca-activated nucleotidase, isozyme 1|soluble calcium-activated nucleotidase SCAN-1	17q25.3	17	NC_000017.11	78991716	79009817	minus	8	613165
9606	Homo sapiens	57082	0	live	CASC5	AF15Q14, CT29, D40, KNL1, PPP1R55, Spc7, hKNL-1, hSpc105	cancer susceptibility candidate 5	ALL1-fused gene from chromosome 15q14 protein|blinkin, bub-linking kinetochore protein|cancer susceptibility candidate gene 5 protein|cancer/testis antigen 29|kinetochore null 1 homolog|kinetochore-null protein 1|protein phosphatase 1, regulatory subunit 55	15q14	15	NC_000015.10	40594249	40662683	plus	27	609173
9606	Homo sapiens	8573	0	live	CASK	CAGH39, CAMGUK, CMG, FGS4, LIN2, MICPCH, MRXSNA, TNRC8	calcium/calmodulin-dependent serine protein kinase (MAGUK family)	calcium/calmodulin-dependent serin protein kinase|calcium/calmodulin-dependent serine protein kinase membrane-associated guanylate kinase|hCASK|protein lin-2 homolog|trinucleotide repeat containing 8	Xp11.4	X	NC_000023.11	41514934	41923078	minus	28	300172
9606	Homo sapiens	875	0	live	CBS	HIP4	cystathionine-beta-synthase	beta-thionase|methylcysteine synthase|serine sulfhydrase	21q22.3	21	NC_000021.9	43053191	43076868	minus	24	613381
9606	Homo sapiens	54862	0	live	CC2D1A	FREUD-1, Freud-1/Aki1, MRT3	coiled-coil and C2 domain containing 1A	Akt kinase-interacting protein 1|FRE under dual repression-binding protein 1|five prime repressor element under dual repression-binding protein 1|five repressor element under dual repression-binding protein 1|mental retardation, nonsyndromic, autosomal recessive, 3|putative NF-kappa-B-activating protein 023N|putative NFkB activating protein	19p13.12	19	NC_000019.10	13906143	13930880	plus	29	610055
9606	Homo sapiens	57545	0	live	CC2D2A	JBTS9, MKS6	coiled-coil and C2 domain containing 2A		4p15.32	4	NC_000004.12	15469861	15601971	plus	40	612013
9606	Homo sapiens	147372	0	live	CCBE1	HKLLS1	collagen and calcium binding EGF domains 1	full of fluid protein homolog	18q21.32	18	NC_000018.10	59430939	59697643	minus	12	612753
9606	Homo sapiens	79140	0	live	CCDC28B		coiled-coil domain containing 28B		1p36.11-p34.2	1	NC_000001.11	32200386	32205390	plus	6	610162
9606	Homo sapiens	124093	0	live	CCDC78	C16orf25, CNM4, JFP10, hsCCDC78	coiled-coil domain containing 78		16p13.3	16	NC_000016.10	722582	726881	minus	12	614666
9606	Homo sapiens	440193	0	live	CCDC88C	DAPLE, HKRP2, KIAA1509, SCA40	coiled-coil domain containing 88C	Dvl-associating protein with a high frequency of leucine residues|hook-related protein 2|spinocerebellar ataxia 40	14q32.11	14	NC_000014.9	91271323	91417844	minus	34	611204
9606	Homo sapiens	55755	0	live	CDK5RAP2	C48, Cep215, MCPH3	CDK5 regulatory subunit associated protein 2	CDK5 activator-binding protein C48|centrosomal protein 215 kDa|centrosomin	9q33.2	9	NC_000009.12	120388869	120580170	minus	39	608201
9606	Homo sapiens	1021	0	live	CDK6	MCPH12, PLSTIRE	cyclin-dependent kinase 6	cell division protein kinase 6|serine/threonine-protein kinase PLSTIRE	7q21-q22	7	NC_000007.14	92604921	92836627	minus	11	603368
9606	Homo sapiens	6792	0	live	CDKL5	EIEE2, ISSX, STK9	cyclin-dependent kinase-like 5	cyclin dependent kinase 5 transcript|serine/threonine kinase 9|serine/threonine-protein kinase 9	Xp22	X	NC_000023.11	18425605	18660858	plus	25	300203
9606	Homo sapiens	1028	0	live	CDKN1C	BWCR, BWS, KIP2, WBS, p57, p57Kip2	cyclin-dependent kinase inhibitor 1C (p57, Kip2)	cyclin-dependent kinase inhibitor p57	11p15.5	11	NC_000011.10	2883218	2885816	minus	4	600856
9606	Homo sapiens	81620	0	live	CDT1	DUP, RIS2	chromatin licensing and DNA replication factor 1	Double parked, Drosophila, homolog of	16q24.3	16	NC_000016.10	88803778	88809258	plus	10	605525
9606	Homo sapiens	1055	0	live	CECR	CES	cat eye syndrome chromosome region		22pter-q11	22						115470
9606	Homo sapiens	55835	0	live	CENPJ	BM032, CENP-J, CPAP, LAP, LIP1, MCPH6, SASS4, SCKL4, Sas-4	centromere protein J	LAG-3-associated protein|LYST-interacting protein 1|LYST-interacting protein LIP1|LYST-interacting protein LIP7|centrosomal P4.1-associated protein	13q12.12	13	NC_000013.11	24882274	24922889	minus	21	609279
9606	Homo sapiens	9662	0	live	CEP135	CEP4, KIAA0635, MCPH8	centrosomal protein 135kDa	centrosomal protein 4|centrosome protein cep135	4q12	4	NC_000004.12	55948808	56033363	plus	26	611423
9606	Homo sapiens	22897	0	live	CEP164	NPHP15	centrosomal protein 164kDa		11q23.3	11	NC_000011.10	117321778	117413266	plus	41	614848
9606	Homo sapiens	84984	0	live	CEP19	C3orf34, MOSPGF	centrosomal protein 19kDa		3q29	3	NC_000003.12	196706273	196712294	minus	3	615586
9606	Homo sapiens	80184	0	live	CEP290	3H11Ag, BBS14, CT87, JBTS5, LCA10, MKS4, NPHP6, POC3, SLSN6, rd16	centrosomal protein 290kDa	Bardet-Biedl syndrome 14 protein|CTCL tumor antigen se2-2|Meckel syndrome, type 4|POC3 centriolar protein homolog|cancer/testis antigen 87|monoclonal antibody 3H11 antigen|nephrocytsin-6|prostate cancer antigen T21|tumor antigen se2-2	12q21.32	12	NC_000012.12	88049013	88142216	minus	60	610142
9606	Homo sapiens	95681	0	live	CEP41	JBTS15, TSGA14	centrosomal protein 41kDa	centrosomal protein 41 kDa|testis specific protein A14|testis specific, 14|testis-specific gene A14 protein	7q32	7	NC_000007.14	130393771	130441741	minus	15	610523
9606	Homo sapiens	9702	0	live	CEP57	MVA2, PIG8, TSP57	centrosomal protein 57kDa	FGF2-interacting protein|proliferation-inducing protein 8|testis-specific protein 57|translokin	11q21	11	NC_000011.10	95790461	95832693	plus	12	607951
9606	Homo sapiens	51134	0	live	CEP83	CCDC41, NPHP18, NY-REN-58	centrosomal protein 83kDa	NY-REN-58 antigen|coiled-coil domain containing 41|coiled-coil domain-containing protein 41|renal carcinoma antigen NY-REN-58	12q22	12	NC_000012.12	94265652	94459988	minus	28	615847
9606	Homo sapiens	10715	0	live	CERS1	EPM8, LAG1, LASS1, UOG1	ceramide synthase 1	longevity assurance (LAG1, S. cerevisiae) homolog 1|longevity assurance gene 1 protein homolog 1|protein UOG-1|upstream of GDF1	19p12	19	NC_000019.10	18868546	18896727	minus	9	606919
9606	Homo sapiens	1106	0	live	CHD2	EEOC	chromodomain helicase DNA binding protein 2	ATP-dependent helicase CHD2|CHD-2	15q26	15	NC_000015.10	92900321	93028007	plus	39	602119
9606	Homo sapiens	55636	0	live	CHD7	CRG, HH5, IS3, KAL5	chromodomain helicase DNA binding protein 7	ATP-dependent helicase CHD7|CHARGE association|chromodomain helicase DNA binding protein 7 isoform CRA_e	8q12.2	8	NC_000008.11	60678762	60868028	plus	44	608892
9606	Homo sapiens	1120	0	live	CHKB	CHETK, CHKL, CK, CKB, CKEKB, EK, EKB, MDCMC	choline kinase beta	choline kinase-like protein|ethanolamine kinase beta	22q13.33	22	NC_000022.11	50578958	50582999	minus	11	612395
9606	Homo sapiens	5119	0	live	CHMP1A	CHMP1, PCH8, PCOLN3, PRSM1, VPS46-1, VPS46A	charged multivesicular body protein 1A	charged multivesicular body protein 1/chromatin modifying protein 1|chromatin modifying protein 1A|procollagen (type III) N-endopeptidase|protease, metallo, 1, 33kD|vacuolar protein sorting-associated protein 46-1	16q24.3	16	NC_000016.10	89644431	89657785	minus	9	164010
9606	Homo sapiens	780925	0	live	CHMRQ		Cerebellar hypoplasia, mental retardation, and quadrupedal locomotion									610185
9606	Homo sapiens	1137	0	live	CHRNA4	BFNC, EBN, EBN1, NACHR, NACHRA4, NACRA4	cholinergic receptor, nicotinic, alpha 4 (neuronal)	cholinergic receptor, nicotinic, alpha polypeptide 4|neuronal nicotinic acetylcholine receptor alpha-4 subunit	20q13.33	20	NC_000020.11	63343310	63361396	minus	7	118504
9606	Homo sapiens	113189	0	live	CHST14	ATCS, D4ST1, EDSMC1, HNK1ST	carbohydrate (N-acetylgalactosamine 4-0) sulfotransferase 14	dermatan 4 sulfotransferase 1	15q15.1	15	NC_000015.10	40470961	40473158	plus	1	608429
9606	Homo sapiens	150468	0	live	CKAP2L		cytoskeleton associated protein 2-like	radial fiber and mitotic spindle protein|radmis	2q13	2	NC_000002.12	112736349	112764677	minus	9	616174
9606	Homo sapiens	373073	0	live	CLAM	PCH3	cerebellar atrophy with progressive microcephaly		7q11-q21	7						608027
9606	Homo sapiens	1187	0	live	CLCNKA	CLCK1, ClC-K1, hClC-Ka	chloride channel, voltage-sensitive Ka	chloride channel Ka|chloride channel, kidney, A	1p36	1	NC_000001.11	16021991	16034050	plus	20	602024
9606	Homo sapiens	1188	0	live	CLCNKB	CLCKB, ClC-K2, ClC-Kb	chloride channel, voltage-sensitive Kb	chloride channel, kidney, B	1p36	1	NC_000001.11	16043736	16057326	plus	23	602023
9606	Homo sapiens	1193	0	live	CLIC2	CLIC2b, MRXS32, XAP121	chloride intracellular channel 2		Xq28	X	NC_000023.11	155276207	155334681	minus	6	300138
9606	Homo sapiens	1201	0	live	CLN3	BTS, JNCL	ceroid-lipofuscinosis, neuronal 3	batten disease protein	16p12.1	16	NC_000016.10	28466653	28492302	minus	16	607042
9606	Homo sapiens	1203	0	live	CLN5	NCL	ceroid-lipofuscinosis, neuronal 5		13q21.1-q32	13	NC_000013.11	76991924	77002517	plus	5	608102
9606	Homo sapiens	2055	0	live	CLN8	C8orf61, EPMR	ceroid-lipofuscinosis, neuronal 8	ceroid-lipofuscinosis, neuronal 8 (epilepsy, progressive with mental retardation)	8p23	8	NC_000008.11	1755778	1786570	plus	6	607837
9606	Homo sapiens	81570	0	live	CLPB	ANKCLB, HSP78, MEGCANN, MGCA7, SKD3	ClpB homolog, mitochondrial AAA ATPase chaperonin	ClpB caseinolytic peptidase B homolog|ankyrin-repeat containing bacterial clp fusion|suppressor of potassium transport defect 3	11q13.4	11	NC_000011.10	72292425	72434680	minus	19	616254
9606	Homo sapiens	8192	0	live	CLPP	DFNB81, PRLTS3	caseinolytic mitochondrial matrix peptidase proteolytic subunit	ATP-dependent protease ClpAP, proteolytic subunit, human|ClpP caseinolytic peptidase ATP-dependent, proteolytic subunit|ClpP caseinolytic peptidase, ATP-dependent, proteolytic subunit homolog|ClpP caseinolytic protease, ATP-dependent, proteolytic subunit homolog|endopeptidase Clp|putative ATP-dependent Clp protease proteolytic subunit, mitochondrial	19p13.3	19	NC_000019.10	6361452	6368904	plus	6	601119
9606	Homo sapiens	7555	0	live	CNBP	CNBP1, DM2, PROMM, RNF163, ZCCHC22, ZNF9	CCHC-type zinc finger, nucleic acid binding protein	cellular nucleic acid binding protein|erythroid differentiation-related|sterol regulatory element-binding protein|zinc finger protein 273|zinc finger protein 9 (a cellular retroviral nucleic acid binding protein)	3q21	3	NC_000003.12	129167815	129183967	minus	5	116955
9606	Homo sapiens	54805	0	live	CNNM2	ACDP2, HOMG6, HOMGSMR	cyclin and CBS domain divalent metal cation transport mediator 2	ancient conserved domain-containing protein 2|cyclin M2	10q24.32	10	NC_000010.11	102918293	103078587	plus	14	607803
9606	Homo sapiens	493753	0	live	COA5	6330578E17Rik, C2orf64, Pet191	cytochrome c oxidase assembly factor 5	protein C2orf64	2q11.2	2	NC_000002.12	98599323	98608518	minus	3	613920
9606	Homo sapiens	57511	0	live	COG6	CDG2L, COD2, SHNS	component of oligomeric golgi complex 6	COG complex subunit 6|complexed with Dor1p 2|conserved oligomeric Golgi complex protein 6	13q14.11	13	NC_000013.11	39655627	39791665	plus	23	606977
9606	Homo sapiens	1282	0	live	COL4A1	BSVD, RATOR	collagen, type IV, alpha 1	COL4A1 NC1 domain|arresten|collagen IV, alpha-1 polypeptide|collagen of basement membrane, alpha-1 chain	13q34	13	NC_000013.11	110148958	110307157	minus	54	120130
9606	Homo sapiens	78989	0	live	COLEC11	3MC2, CL-K1-I, CL-K1-II, CL-K1-IIa, CL-K1-IIb, CLK1	collectin sub-family member 11	Collectin K1|collectin kidney protein 1	2p25.3	2	NC_000002.12	3594832	3644644	plus	12	612502
9606	Homo sapiens	27235	0	live	COQ2	CL640, COQ10D1, MSA1, PHB:PPT	coenzyme Q2 4-hydroxybenzoate polyprenyltransferase	4-HB polyprenyltransferase|4-hydroxybenzoate decaprenyltransferase|PHB:polyprenyltransferase|coenzyme Q2 homolog, prenyltransferase|para-hydroxybenzoate-polyprenyltransferase, mitochondrial	4q21.23	4	NC_000004.12	83138601	83285089	minus	22	609825
9606	Homo sapiens	57017	0	live	COQ9	C16orf49, COQ10D5	coenzyme Q9	coenzyme Q9 homolog	16q21	16	NC_000016.10	57447425	57461275	plus	9	612837
9606	Homo sapiens	1352	0	live	COX10		COX10 heme A:farnesyltransferase cytochrome c oxidase assembly factor	COX10 homolog, cytochrome c oxidase assembly protein, heme A: farnesyltransferase|cytochrome c oxidase assembly homolog 10|cytochrome c oxidase assembly protein|cytochrome c oxidase subunit X|heme A: farnesyltransferase|heme O synthase	17p12	17	NC_000017.11	14069402	14217922	plus	12	602125
9606	Homo sapiens	84987	0	live	COX14	C12orf62	COX14 cytochrome c oxidase assembly factor	COX14 cytochrome c oxidase assembly homolog|cytochrome c oxidase assembly homolog 14	12q13.12	12	NC_000012.12	50109635	50120457	plus	4	614478
9606	Homo sapiens	1355	0	live	COX15	CEMCOX2	cytochrome c oxidase assembly homolog 15 (yeast)	COX15 homolog, cytochrome c oxidase assembly protein|cytochrome c oxidase subunit 15	10q24	10	NC_000010.11	99696129	99732666	minus	10	603646
9606	Homo sapiens	116228	0	live	COX20	FAM36A	COX20 cytochrome c oxidase assembly factor	COX20 Cox2 chaperone homolog|family with sequence similarity 36, member A	1q44	1	NC_000001.11	244835337	244845057	plus	4	614698
9606	Homo sapiens	1340	0	live	COX6B1	COX6B, COXG, COXVIb1	cytochrome c oxidase subunit VIb polypeptide 1 (ubiquitous)	COX VIb-1	19q13.1	19	NC_000019.10	35648223	35658784	plus	4	124089
9606	Homo sapiens	100820762	0	live	CPBHM		Chondrodysplasia with platyspondyly, distinctive brachydactyly, hydrocephaly, and microphthalmia									300863
9606	Homo sapiens	10815	0	live	CPLX1	CPX-I, CPX1	complexin 1	CPX I|complexin I|synaphin 2|synaphin-2	4p16.3	4	NC_000004.12	784957	826157	minus	5	605032
9606	Homo sapiens	1373	0	live	CPS1	CPSASE1, PHN	carbamoyl-phosphate synthase 1, mitochondrial	carbamoylphosphate synthetase I	2q35	2	NC_000002.12	210477682	210679107	plus	43	608307
9606	Homo sapiens	51185	0	live	CRBN	MRT2, MRT2A	cereblon	protein x 0001	3p26.2	3	NC_000003.12	3149633	3179717	minus	12	609262
9606	Homo sapiens	1387	0	live	CREBBP	CBP, KAT3A, RSTS	CREB binding protein		16p13.3	16	NC_000016.10	3725054	3880120	minus	34	600140
9606	Homo sapiens	9244	0	live	CRLF1	CISS, CISS1, CLF, CLF-1, NR6, zcytor5	cytokine receptor-like factor 1	class I cytokine receptor|cytokine type 1 receptor CRLP-1|cytokine-like factor 1	19p12	19	NC_000019.10	18593225	18606850	minus	11	604237
9606	Homo sapiens	1433	0	live	CSE	DYT9	choreoathetosis/spasticity, episodic (paroxysmal choreoathetosis/spasticity)		1p31	1						601042
9606	Homo sapiens	79848	0	live	CSPP1	CSPP, JBTS21	centrosome and spindle pole associated protein 1		8q13.2	8	NC_000008.11	67062417	67196614	plus	37	611654
9606	Homo sapiens	1487	0	live	CTBP1	BARS	C-terminal binding protein 1	brefeldin A-ribosylated substrate	4p16	4	NC_000004.12	1211440	1250248	minus	14	602618
9606	Homo sapiens	10664	0	live	CTCF	MRD21	CCCTC-binding factor (zinc finger protein)	11 zinc finger transcriptional repressor|11-zinc finger protein|CTCFL paralog	16q21-q22.3	16	NC_000016.10	67562407	67639185	plus	12	604167
9606	Homo sapiens	9150	0	live	CTDP1	CCFDN, FCP1	CTD (carboxy-terminal domain, RNA polymerase II, polypeptide A) phosphatase, subunit 1	CTD of POLR2A, phosphatase of, subunit 1|TFIIF-associating CTD phosphatase 1|serine phosphatase FCP1a|transcription factor IIF-associating CTD phosphatase 1	18q23	18	NC_000018.10	79679801	79754510	plus	14	604927
9606	Homo sapiens	1491	0	live	CTH		cystathionine gamma-lyase	cystathionase (cystathionine gamma-lyase)|cysteine desulfhydrase|cysteine-protein sulfhydrase|gamma-cystathionase|homoserine deaminase|homoserine dehydratase	1p31.1	1	NC_000001.11	70411218	70440114	plus	13	607657
9606	Homo sapiens	1499	0	live	CTNNB1	CTNNB, MRD19, armadillo	catenin (cadherin-associated protein), beta 1, 88kDa		3p21	3	NC_000003.12	41199451	41240448	plus	17	116806
9606	Homo sapiens	5476	0	live	CTSA	GLB2, GSL, NGBE, PPCA, PPGB	cathepsin A	beta-galactosidase 2|beta-galactosidase protective protein|carboxypeptidase C|carboxypeptidase L|carboxypeptidase Y-like kininase|carboxypeptidase-L|deamidase|lysosomal carboxypeptidase A|protective protein cathepsin A|urinary kininase	20q13.1	20	NC_000020.11	45890952	45898820	plus	15	613111
9606	Homo sapiens	1509	0	live	CTSD	CLN10, CPSD, HEL-S-130P	cathepsin D	ceroid-lipofuscinosis, neuronal 10|epididymis secretory sperm binding protein Li 130P|lysosomal aspartyl peptidase|lysosomal aspartyl protease	11p15.5	11	NC_000011.10	1752752	1763992	minus	9	116840
9606	Homo sapiens	8450	0	live	CUL4B	CUL-4B, MRXHF2, MRXS15, MRXSC, SFM2	cullin 4B		Xq23	X	NC_000023.11	120524589	120575829	minus	26	300304
9606	Homo sapiens	55280	0	live	CWF19L1	C19L1, SCAR17	CWF19-like 1, cell cycle control (S. pombe)		10q24.31	10	NC_000010.11	100232296	100267681	minus	14	616120
9606	Homo sapiens	1727	0	live	CYB5R3	B5R, DIA1	cytochrome b5 reductase 3	NADH-cytochrome b5 reductase 3 membrane-bound form|NADH-cytochrome b5 reductase 3 soluble form|diaphorase-1|mutant NADH-cytochrome b5 reductase	22q13.2	22	NC_000022.11	42617840	42649399	minus	12	613213
9606	Homo sapiens	1593	0	live	CYP27A1	CP27, CTX, CYP27	cytochrome P450, family 27, subfamily A, polypeptide 1	5-beta-cholestane-3-alpha, 7-alpha, 12-alpha-triol 26-hydroxylase|5-beta-cholestane-3-alpha, 7-alpha, 12-alpha-triol 27-hydroxylase|5-beta-cholestane-3-alpha,7-alpha,12-alpha-triol 27-hydroxylase|cholestanetriol 26-monooxygenase|cytochrome P-450C27/25|cytochrome P450 27|cytochrome P450, subfamily XXVIIA (steroid 27-hydroxylase, cerebrotendinous xanthomatosis), polypeptide 1|sterol 27-hydroxylase|…	2q35	2	NC_000002.12	218781749	218815293	plus	9	606530
9606	Homo sapiens	113612	0	live	CYP2U1	P450TEC, SPG49, SPG56	cytochrome P450, family 2, subfamily U, polypeptide 1	spastic paraplegia 49	4q25	4	NC_000004.12	107931549	107953461	plus	5	610670
9606	Homo sapiens	728294	0	live	D2HGDH	D2HGD	D-2-hydroxyglutarate dehydrogenase		2q37.3	2	NC_000002.12	241734579	241768816	plus	20	609186
9606	Homo sapiens	1605	0	live	DAG1	156DAG, A3a, AGRNR, DAG, MDDGC7, MDDGC9	dystroglycan 1 (dystrophin-associated glycoprotein 1)		3p21	3	NC_000003.12	49468703	49535618	plus	9	128239
9606	Homo sapiens	1615	0	live	DARS	HBSL, aspRS	aspartyl-tRNA synthetase	aspartate tRNA ligase 1, cytoplasmic|aspartyl-tRNA synthetase, cytoplasmic|cell proliferation-inducing gene 40 protein	2q21.3	2	NC_000002.12	135905881	135985684	minus	16	603084
9606	Homo sapiens	1629	0	live	DBT	BCATE2, BCKAD-E2, BCKADE2, BCOADC-E2, E2, E2B	dihydrolipoamide branched chain transacylase E2	52 kDa mitochondrial autoantigen of primary biliary cirrhosis|BCKAD E2 subunit|E2 component of branched chain alpha-keto acid dehydrogenase complex|branched chain 2-oxo-acid dehydrogenase complex component E2|branched chain acyltransferase, E2 component|branched-chain alpha-keto acid dehydrogenase complex component E2|dihydrolipoamide acetyltransferase component of branched-chain alpha-keto acid …	1p31	1	NC_000001.11	100186922	100249863	minus	13	248610
9606	Homo sapiens	80067	0	live	DCAF17	C2orf37	DDB1 and CUL4 associated factor 17		2q31.1	2	NC_000002.12	171434173	171491027	plus	17	612515
9606	Homo sapiens	8642	0	live	DCHS1	CDH19, CDH25, CDHR6, FIB1, PCDH16, VMLDS1	dachsous cadherin-related 1	cadherin-19|cadherin-25|cadherin-related family member 6|fibroblast cadherin 1|fibroblast cadherin FIB1|protein dachsous homolog 1	11p15.4	11	NC_000011.10	6621324	6655849	minus	21	603057
9606	Homo sapiens	1637	0	live	DCR	DSCR	Down syndrome chromosome region		21q22.3	21						190685
9606	Homo sapiens	1641	0	live	DCX	DBCN, DC, LISX, SCLH, XLIS	doublecortin	doublecortex|doublin|lis-X|lissencephalin-X	Xq22.3-q23	X	NC_000023.11	111293779	111412232	minus	8	300121
9606	Homo sapiens	1644	0	live	DDC	AADC	dopa decarboxylase (aromatic L-amino acid decarboxylase)		7p12.2	7	NC_000007.14	50458436	50565457	minus	18	107930
9606	Homo sapiens	23259	0	live	DDHD2	SAMWD1, SPG54, iPLA(1)gamma	DDHD domain containing 2	PA-PLA1 like|SAM, WWE and DDHD domain-containing protein 1|intracellular phospholipase A1gamma|sec23p-interacting protein p125-like phosphatidic acid-preferring phospholipase A1	8p11.23	8	NC_000008.11	38231343	38273885	plus	22	615003
9606	Homo sapiens	4921	0	live	DDR2	MIG20a, NTRKR3, TKT, TYRO10	discoidin domain receptor tyrosine kinase 2	CD167 antigen-like family member B|cell migration-inducing protein 20|discoidin domain receptor 2|discoidin domain receptor family, member 2|discoidin domain-containing receptor tyrosine kinase 2|hydroxyaryl-protein kinase|migration-inducing gene 16 protein|neurotrophic tyrosine kinase receptor related 3|neurotrophic tyrosine kinase, receptor-related 3|receptor protein-tyrosine kinase TKT|tyrosin…	1q23.3	1	NC_000001.11	162631265	162786591	plus	22	191311
9606	Homo sapiens	1663	0	live	DDX11	CHL1, CHLR1, KRG2, WABS	DEAD/H (Asp-Glu-Ala-Asp/His) box helicase 11	CHL1-like helicase homolog|CHL1-related helicase gene-1|CHL1-related protein 1|DEAD/H (Asp-Glu-Ala-Asp/His) box polypeptide 11 (CHL1-like helicase homolog, S. cerevisiae)|DEAD/H box protein 11|KRG-2|hCHLR1|keratinocyte growth factor-regulated gene 2 protein	12p11	12	NC_000012.12	31073581	31104799	plus	29	601150
9606	Homo sapiens	83479	0	live	DDX59	OFD5, ZNHIT5	DEAD (Asp-Glu-Ala-Asp) box polypeptide 59	DEAD box protein 59|zinc finger HIT domain-containing protein 5	1q32.1	1	NC_000001.11	200640807	200669998	minus	11	615464
9606	Homo sapiens	10522	0	live	DEAF1	MRD24, NUDR, SPN, ZMYND5	DEAF1 transcription factor	nuclear DEAF-1-related transcriptional regulator|suppressin|zinc finger MYND domain-containing protein 5	11p15.5	11	NC_000011.10	644220	695754	minus	17	602635
9606	Homo sapiens	780911	0	live	DEL10Q26	C10q26DEL, TQDS	Chromosome 10q deletion syndrome		10q	10						609625
9606	Homo sapiens	100528024	0	live	DEL11P13	C11DELp13, WAGR	Wilms tumor, aniridia, genitourinary anomalies and mental retardation syndrome		11p13	11						194072
9606	Homo sapiens	100653382	0	live	DEL13Q14	C13DELq14	Chromosome 13q14 deletion syndrome		13q14	13						613884
9606	Homo sapiens	100505392	0	live	DEL14Q11Q22	C14DELq11q22	Chromosome 14q11-q22 deletion syndrome		14q11-q22	14						613457
9606	Homo sapiens	102997063	0	live	DEL15Q11.2	C15DELq11.2	Chromosome 15q11.2 deletion syndrome		15q11.2	15						615656
9606	Homo sapiens	100502567	0	live	DEL15Q24	CHR15DELq24	Chromosome 15q24 deletion syndrome		15q24	15						613406
9606	Homo sapiens	100271921	0	live	DEL15Q26QTER	C15DELq26qter	Chromosome 15q26-qter deletion syndrome		15q26-qter	15						612626
9606	Homo sapiens	100526742	0	live	DEL16P12.1P11.2	C16DELp12.1p11.2	Chromosome 16p12.2-p11.2 deletion syndrome		16q12.2-p11.2	16						613604
9606	Homo sapiens	100653374	0	live	DEL17P13.1	C17DELp13.1	Chromosome 17p13.1 deletion syndrome		17p13.1	17						613776
9606	Homo sapiens	100852404	0	live	DEL17Q11.2	C17DELq11.2	chromosome 17q11.2 deletion syndrome	NF1 microdeletion syndrome|neurofibromatosis 1 microdeletion syndrome	17q11.2	17						613675
9606	Homo sapiens	100884130	0	live	DEL17Q12	C17DELq12	Chromosome 17q12 deletion syndrome		17q12	17						614527
9606	Homo sapiens	791085	0	live	DEL17Q21.31	C17DELq21.31	Microdeletion 17q21.31 syndrome									610443
9606	Homo sapiens	100415941	0	live	DEL17Q23.1Q23.2	C17DELq23.1q23.2	Chromosome 17q23.1-q23.2 deletion syndrome		17q23.1-q23.2	17						613355
9606	Homo sapiens	100240747	0	live	DEL18P	C18DELp	Chromosome 18p deletion syndrome		18p	18						146390
9606	Homo sapiens	100216483	0	live	DEL18Q		Chromosome 18q deletion syndrome		18q	18						601808
9606	Homo sapiens	100306978	0	live	DEL19Q13.11	C19DELq13.11	Chromosome 19q13.11 deletion syndrome		19q13.11	19						613026
9606	Homo sapiens	100532738	0	live	DEL1P32P31	C1DELp32p31	Chromosome 1p32-p31 deletion syndrome		1p32-p31	1						613735
9606	Homo sapiens	100240737	0	live	DEL1P36	C1DELp36	Chromosome 1p36 deletion syndrome		1p36	1						607872
9606	Homo sapiens	100217370	0	live	DEL1Q21	C1DELq21	Chromosome 1q21.1 deletion syndrome		1q21.1	1						612474
9606	Homo sapiens	100529242	0	live	DEL1Q41Q42	C1DELq41q42	Chromosome 1q41-q42 deletion syndrome		1q41-q42	1						612530
9606	Homo sapiens	100190984	0	live	DEL1Q43Q44	C1DELq42q44, C1DELq43q44, DEL1Q42Q44	Chromosome 1q42-q44 deletion syndrome									612337
9606	Homo sapiens	100240740	0	live	DEL2P16.1-P15	C2DELp161-p15	Chromosome 2p16.1-p15 deletion syndrome		2p16.1-p15	2						612513
9606	Homo sapiens	100415942	0	live	DEL2P21	C2DELp21	Hypotonia-cystinuria syndrome		2p21	2						606407
9606	Homo sapiens	100820633	0	live	DEL2Q23.1	C2DELq23.1	Chromosome 2q23.1 deletion syndrome									156200
9606	Homo sapiens	100190983	0	live	DEL2Q32Q33	C2DELq32q33	Chromosome 2q32-q33 deletion syndrome									612313
9606	Homo sapiens	102216266	0	live	DEL3Q13.31	C13DELq13.31	Chromosome 3q13.31 deletion syndrome		3q13.31	3						615433
9606	Homo sapiens	100188788	0	live	DEL3Q29	MICRODEL3Q29	Chromosome 3q29 microdeletion syndrome		3q29	3						609425
9606	Homo sapiens	102997064	0	live	DEL5Q12	C5DELq12	Chromosome 5q12 deletion sydrome		5q12	5						615668
9606	Homo sapiens	100270803	0	live	DEL6PTER	C6DELpter	Chromosome 6pter deletion syndrome		6pter-p24	6						612582
9606	Homo sapiens	100689491	0	live	DEL8Q21.11	C8DELq21.11	Chromosome 8q21.11 deletion syndrome		8q21.11	8						614230
9606	Homo sapiens	100240748	0	live	DEL9P	C9DELp	Chromosome 9p deletion syndrome		9p	9						158170
9606	Homo sapiens	100271686	0	live	DELXP11.3	CXDELp11.3	Chromosome Xp11.3 deletion syndrome		Xp11.3	X						300578
9606	Homo sapiens	100887743	0	live	DELXQ21	CXDELq21	Choroideremia, deafness, and mental retardation		Xq21	X						303110
9606	Homo sapiens	100302680	0	live	DELXQ28	MICRODELXq28	Chromosome Xq28 microdeletion syndrome									300475
9606	Homo sapiens	9681	0	live	DEPDC5	DEP.5, FFEVF	DEP domain containing 5		22q12.3	22	NC_000022.11	31753951	31907034	plus	47	614191
9606	Homo sapiens	100529146	0	live	DER22T11-22		Emanuel syndrome		22q11.2	22						609029
9606	Homo sapiens	100653390	0	live	DFNB81		deafness, autosomal recessive 81		19p13.3-p13.11	19						614129
9606	Homo sapiens	8220	0	live	DGCR14	DGCR13, DGS-H, DGS-I, DGSH, DGSI, ES2, Es2el	DiGeorge syndrome critical region gene 14	DiGeorge syndrome critical region gene 13|DiGeorge syndrome critical region gene DGSI|DiGeorge syndrome gene H|DiGeorge syndrome gene I|Protein DGCR13|diGeorge syndrome critical region 13|diGeorge syndrome critical region 14|diGeorge syndrome protein H	22q11.2	22	NC_000022.11	19130279	19144726	minus	11	601755
9606	Homo sapiens	9993	0	live	DGCR2	DGS-C, IDD, LAN, SEZ-12	DiGeorge syndrome critical region gene 2	DiGeorge syndrome critical region protein 2|integral membrane protein deleted in DiGeorge syndrome	22q11.21	22	NC_000022.11	19036282	19122454	minus	10	600594
9606	Homo sapiens	8214	0	live	DGCR6		DiGeorge syndrome critical region gene 6	DiGeorge syndrome critical region protein 6	22q11	22	NC_000022.11	18906223	18912088	plus	6	601279
9606	Homo sapiens	54487	0	live	DGCR8	C22orf12, DGCRK6, Gy1, pasha	DGCR8 microprocessor complex subunit	DiGeorge syndrome critical region 8|DiGeorge syndrome critical region gene 8	22q11.2	22	NC_000022.11	20080232	20111877	plus	14	609030
9606	Homo sapiens	1717	0	live	DHCR7	SLOS	7-dehydrocholesterol reductase	7-DHC reductase|delta-7-dehydrocholesterol reductase|putative sterol reductase SR-2|sterol delta-7-reductase	11q13.4	11	NC_000011.10	71434411	71448431	minus	9	602858
9606	Homo sapiens	1719	0	live	DHFR	DHFRP1, DYR	dihydrofolate reductase		5q14.1	5	NC_000005.10	80626226	80654981	minus	6	126060
9606	Homo sapiens	55526	0	live	DHTKD1	AMOXAD, CMT2Q	dehydrogenase E1 and transketolase domain containing 1	dehydrogenase E1 and transketolase domain-containing protein 1	10p14	10	NC_000010.11	12068917	12123228	plus	17	614984
9606	Homo sapiens	129563	0	live	DIS3L2	FAM6A, PRLMNS, hDIS3L2	DIS3 like 3'-5' exoribonuclease 2	DIS3 mitotic control homolog-like 2|family with sequence similarity 6, member A	2q37.1	2	NC_000002.12	231961583	232343968	plus	21	614184
9606	Homo sapiens	1736	0	live	DKC1	CBF5, DKC, DKCX, NAP57, NOLA4, XAP101	dyskeratosis congenita 1, dyskerin	CBF5 homolog|nopp140-associated protein of 57 kDa|nucleolar protein NAP57|nucleolar protein family A member 4|snoRNP protein DKC1	Xq28	X	NC_000023.11	154762742	154777689	plus	14	300126
9606	Homo sapiens	1737	0	live	DLAT	DLTA, PDC-E2, PDCE2	dihydrolipoamide S-acetyltransferase	70 kDa mitochondrial autoantigen of primary biliary cirrhosis|E2 component of pyruvate dehydrogenase complex|M2 antigen complex 70 kDa subunit|PBC|dihydrolipoamide acetyltransferase component of pyruvate dehydrogenase complex|dihydrolipoyllysine-residue acetyltransferase component of pyruvate dehydrogenase complex mitochondrial|pyruvate dehydrogenase complex component E2	11q23.1	11	NC_000011.10	112024814	112064278	plus	14	608770
9606	Homo sapiens	1741	0	live	DLG3	MRX, MRX90, NEDLG, PPP1R82, SAP102, XLMR	discs, large homolog 3 (Drosophila)	neuroendocrine-DLG|protein phosphatase 1, regulatory subunit 82|synapse-associated protein 102	Xq13.1	X	NC_000023.11	70444850	70505490	plus	23	300189
9606	Homo sapiens	1756	0	live	DMD	BMD, CMD3B, DXS142, DXS164, DXS206, DXS230, DXS239, DXS268, DXS269, DXS270, DXS272, MRX85	dystrophin		Xp21.2	X	NC_000023.11	31119219	33339609	minus	87	300377
9606	Homo sapiens	1760	0	live	DMPK	DM, DM1, DM1PK, DMK, MDPK, MT-PK	dystrophia myotonica-protein kinase	DM protein kinase|DM1 protein kinase|myotonic dystrophy associated protein kinase|myotonin protein kinase A|thymopoietin homolog	19q13.3	19	NC_000019.10	45769709	45782557	minus	16	605377
9606	Homo sapiens	23312	0	live	DMXL2	PEPNS, RC3	Dmx-like 2	rabconnectin-3	15q21.2	15	NC_000015.10	51447724	51622833	minus	46	612186
9606	Homo sapiens	1763	0	live	DNA2	DNA2L, hDNA2	DNA replication helicase/nuclease 2	DNA replication ATP-dependent helicase-like homolog|DNA replication helicase 2 homolog|DNA2-like helicase	10q21.3-q22.1	10	NC_000010.11	68414064	68472516	minus	23	601810
9606	Homo sapiens	131118	0	live	DNAJC19	PAM18, TIM14, TIMM14	DnaJ (Hsp40) homolog, subfamily C, member 19	homolog of yeast TIM14	3q26.33	3	NC_000003.12	180983709	180989774	minus	7	608977
9606	Homo sapiens	9829	0	live	DNAJC6	DJC6, PARK19	DnaJ (Hsp40) homolog, subfamily C, member 6	DnaJ (Hsp40) homolog, subfamily B, member 6|auxilin	1p31.3	1	NC_000001.11	65248148	65415869	plus	26	608375
9606	Homo sapiens	1759	0	live	DNM1	DNM, EIEE31	dynamin 1		9q34	9	NC_000009.12	128203355	128255249	plus	26	602377
9606	Homo sapiens	1788	0	live	DNMT3A	DNMT3A2, M.HsaIIIA, TBRS	DNA (cytosine-5-)-methyltransferase 3 alpha	DNA MTase HsaIIIA|DNA cytosine methyltransferase 3A2	2p23	2	NC_000002.12	25232961	25342590	minus	33	602769
9606	Homo sapiens	1789	0	live	DNMT3B	ICF, ICF1, M.HsaIIIB	DNA (cytosine-5-)-methyltransferase 3 beta	DNA MTase HsaIIIB|DNA methyltransferase HsaIIIB	20q11.2	20	NC_000020.11	32762385	32809356	plus	24	602900
9606	Homo sapiens	1798	0	live	DPAGT1	ALG7, CDG-Ij, CDG1J, CMS13, CMSTA2, D11S366, DGPT, DPAGT, DPAGT2, G1PT, GPT, UAGT, UGAT	dolichyl-phosphate (UDP-N-acetylglucosamine) N-acetylglucosaminephosphotransferase 1 (GlcNAc-1-P transferase)	GlcNAc-1-P transferase|N-acetylglucosamine-1-phosphate transferase|UDP-GlcNAc:dolichyl-phosphate N-acetylglucosaminephosphotransferase|dolichyl-phosphate (UDP-N-acetylglucosamine) N-acetylglucosaminephosphotransferase 1 (GlcNAc-1-P tra|dolichyl-phosphate alpha-N-acetylglucosaminyltransferase	11q23.3	11	NC_000011.10	119096503	119102414	minus	9	191350
9606	Homo sapiens	8813	0	live	DPM1	CDGIE, MPDS	dolichyl-phosphate mannosyltransferase polypeptide 1, catalytic subunit	DPM synthase complex, catalytic subunit|DPM synthase subunit 1|MPD synthase subunit 1|dolichol monophosphate mannose synthase|dolichol-phosphate mannose synthase subunit 1|dolichyl-phosphate beta-D-mannosyltransferase subunit 1|mannose-P-dolichol synthase subunit 1	20q13.13	20	NC_000020.11	50934855	50958561	minus	10	603503
9606	Homo sapiens	1806	0	live	DPYD	DHP, DHPDHASE, DPD	dihydropyrimidine dehydrogenase	dihydrothymine dehydrogenase|dihydrouracil dehydrogenase	1p22	1	NC_000001.11	97077743	97921059	minus	25	612779
9606	Homo sapiens	1807	0	live	DPYS	DHP, DHPase	dihydropyrimidinase	dihydropyrimidine amidohydrolase|hydantoinase	8q22	8	NC_000008.11	104379424	104467049	minus	13	613326
9606	Homo sapiens	405753	0	live	DUOXA2	SIMNIPHOM, TDH5	dual oxidase maturation factor 2		15q15.1	15	NC_000015.10	45114325	45118106	plus	6	612772
9606	Homo sapiens	100505393	0	live	DUP16P13.3	C16DUPq13.3	Chromosome 16p13.3 duplication syndrome		16p13.3	16						613458
9606	Homo sapiens	100884129	0	live	DUP17Q12	C17DUPq12	Chromosome 17q12 duplication syndrome		17q12	17						614526
9606	Homo sapiens	100217371	0	live	DUP1Q21	C1DUPq21	Chromosome 1q21.1 duplication syndrome		1q21.1	1						612475
9606	Homo sapiens	100240738	0	live	DUP22Q11.2		Chromosome 22q11.2 microduplication syndrome		22q11.2	22						608363
9606	Homo sapiens	102503428	0	live	DUP22Q13	C22DUPq13	Chromosome 22q13 duplication syndrome		22q13	22						615538
9606	Homo sapiens	100188862	0	live	DUP3Q29	MICRODUP3Q29	chromosome 3q29 microduplication syndrome		3q29	3						611936
9606	Homo sapiens	100379202	0	live	DUP5P13	C5DUPp13	Chromosome 5p13 duplication syndrome		5p13	5						613174
9606	Homo sapiens	100310754	0	live	DUPXP11.23P11.22	CXDUPp11.23p11.22	Chromosome Xp11.23-p11.22 duplication syndrome		Xp11.23-p11.22	X						300801
9606	Homo sapiens	100874533	0	live	DUPXQ27.3Q28	CXDUPq27.3q28	Chromosome Xq27.3-q28 duplication syndrome		Xq27.3-q28	X						300869
9606	Homo sapiens	1855	0	live	DVL1	DRS2, DVLL1, DVL1P1, DVL1	dishevelled segment polarity protein 1	DSH homolog 1|dishevelled 1 (homologous to Drosophila dsh)|dishevelled, dsh homolog 1|dishevelled-1	1p36	1	NC_000001.11	1335278	1349158	minus	16	601365
9606	Homo sapiens	1778	0	live	DYNC1H1	CMT2O, DHC1, DHC1a, DNCH1, DNCL, DNECL, DYHC, Dnchc1, HL-3, SMALED1, p22	dynein, cytoplasmic 1, heavy chain 1	dynein heavy chain, cytosolic|dynein, cytoplasmic, heavy polypeptide 1	14q32	14	NC_000014.9	101964528	102050798	plus	78	600112
9606	Homo sapiens	10682	0	live	EBP	CDPX2, CHO2, CPX, CPXD, MEND	emopamil binding protein (sterol isomerase)	3-beta-hydroxysteroid-delta-8,delta-7-isomerase|Chondrodysplasia punctata-2, X-linked dominant (Happle syndrome)|D8-D7 sterol isomerase|cholestenol Delta-isomerase|delta(8)-Delta(7) sterol isomerase|emopamil-binding protein|sterol 8-isomerase	Xp11.23-p11.22	X	NC_000023.11	48521776	48528716	plus	5	300205
9606	Homo sapiens	80153	0	live	EDC3	LSM16, YJDC, YJEFN2	enhancer of mRNA decapping 3	LSM16 homolog (EDC3, S. cerevisiae)|enhancer of mRNA decapping 3 homolog|hYjeF_N2|hYjeF_N2-15q23|yjeF N-terminal domain-containing protein 2|yjeF domain containing|yjeF domain-containing protein 1|yjeF_N2	15q24.1	15	NC_000015.10	74630558	74696045	minus	12	609842
9606	Homo sapiens	1917	0	live	EEF1A2	EEF1AL, EF-1-alpha-2, EF1A, EIEE33, HS1, MRD38, STN, STNL	eukaryotic translation elongation factor 1 alpha 2	eukaryotic elongation factor 1 A-2|statin-S1	20q13.3	20	NC_000020.11	63488012	63499315	minus	8	602959
9606	Homo sapiens	1947	0	live	EFNB1	CFND, CFNS, EFB1, EFL3, EPLG2, Elk-L, LERK2	ephrin-B1	ELK ligand|eph-related receptor tyrosine kinase ligand 2	Xq12	X	NC_000023.11	68828997	68842164	plus	5	300035
9606	Homo sapiens	79813	0	live	EHMT1	EUHMTASE1, Eu-HMTase1, FP13812, GLP, GLP1, KMT1D, bA188C12.1	euchromatic histone-lysine N-methyltransferase 1	G9a-like protein 1|H3-K9-HMTase 5|histone H3-K9 methyltransferase 5|histone-lysine N-methyltransferase, H3 lysine-9 specific 5|lysine N-methyltransferase 1D	9q34.3	9	NC_000009.12	137618992	137836127	plus	37	607001
9606	Homo sapiens	9451	0	live	EIF2AK3	PEK, PERK, WRS	eukaryotic translation initiation factor 2-alpha kinase 3	PRKR-like endoplasmic reticulum kinase|pancreatic EIF2-alpha kinase	2p12	2	NC_000002.12	88556741	88627576	minus	19	604032
9606	Homo sapiens	9775	0	live	EIF4A3	DDX48, MUK34, NMP265, NUK34, RCPS, eIF4AIII	eukaryotic translation initiation factor 4A3	ATP-dependent RNA helicase DDX48|ATP-dependent RNA helicase eIF4A-3|DEAD (Asp-Glu-Ala-Asp) box polypeptide 48|DEAD box protein 48|NMP 265|eIF-4A-III|eIF4A-III|eukaryotic initiation factor 4A-like NUK-34|eukaryotic translation initiation factor 4A|hNMP 265|nuclear matrix protein 265	17q25.3	17	NC_000017.11	80135214	80147183	minus	12	608546
9606	Homo sapiens	54119	0	live	EIM		Infantile myoclonic epilepsy									605021
9606	Homo sapiens	2006	0	live	ELN	SVAS, WBS, WS	elastin	tropoelastin	7q11.23	7	NC_000007.14	74027772	74069907	plus	34	130160
9606	Homo sapiens	2033	0	live	EP300	KAT3B, RSTS2, p300	E1A binding protein p300	E1A-associated protein p300|E1A-binding protein, 300kD|p300 HAT	22q13.2	22	NC_000022.11	41092610	41180077	plus	31	602700
9606	Homo sapiens	2067	0	live	ERCC1	COFS4, RAD10, UV20	excision repair cross-complementation group 1	excision repair cross-complementing rodent repair deficiency, complementation group 1 (includes overlapping antisense sequence)	19q13.32	19	NC_000019.10	45407333	45478820	minus	12	126380
9606	Homo sapiens	2068	0	live	ERCC2	COFS2, EM9, TFIIH, TTD, TTD1, XPD	excision repair cross-complementation group 2	BTF2 p80|CXPD|DNA excision repair protein ERCC-2|DNA repair protein complementing XP-D cells|TFIIH 80 kDa subunit|TFIIH basal transcription factor complex 80 kDa subunit|TFIIH basal transcription factor complex helicase XPB subunit|TFIIH basal transcription factor complex helicase subunit|TFIIH p80|basic transcription factor 2 80 kDa subunit|excision repair cross-complementing rodent repair defic…	19q13.3	19	NC_000019.10	45351391	45370646	minus	24	126340
9606	Homo sapiens	2071	0	live	ERCC3	BTF2, GTF2H, RAD25, TFIIH, TTD2, XPB	excision repair cross-complementation group 3	BTF2 p89|DNA excision repair protein ERCC-3|DNA repair helicase|DNA repair protein complementing XP-B cells|TFIIH 89 kDa subunit|TFIIH basal transcription factor complex 89 kDa subunit|TFIIH p89|basic transcription factor 2 89 kDa subunit|excision repair cross-complementing rodent repair deficiency, complementation group 3|xeroderma pigmentosum group B-complementing protein|xeroderma pigmentosum,…	2q21	2	NC_000002.12	127257290	127294176	minus	15	133510
9606	Homo sapiens	2072	0	live	ERCC4	ERCC11, FANCQ, RAD1, XPF	excision repair cross-complementation group 4	DNA excision repair protein ERCC-4|DNA repair protein complementing XP-F cells|excision repair cross-complementing rodent repair deficiency, complementation group 4|excision-repair, complementing defective, in Chinese hamster|xeroderma pigmentosum group F-complementing protein|xeroderma pigmentosum, complementation group F	16p13.12	16	NC_000016.10	13920145	13952348	plus	14	133520
9606	Homo sapiens	2074	0	live	ERCC6	ARMD5, CKN2, COFS, COFS1, CSB, RAD26, UVSS1	excision repair cross-complementation group 6	ATP-dependent helicase ERCC6|Cockayne syndrome group B protein|cockayne syndrome protein CSB|excision repair cross-complementing rodent repair deficiency, complementation group 6	10q11.23	10	NC_000010.11	49454480	49539123	minus	21	609413
9606	Homo sapiens	1161	0	live	ERCC8	CKN1, CSA, UVSS2	excision repair cross-complementation group 8	Cockayne syndrome WD-repeat protein CSA|cockayne syndrome WD repeat protein CSA|excision repair cross-complementing rodent repair deficiency, complementation group 8	5q12.1	5	NC_000005.10	60873832	60945078	minus	13	609412
9606	Homo sapiens	11160	0	live	ERLIN2	C8orf2, Erlin-2, NET32, SPFH2, SPG18	ER lipid raft associated 2	SPFH domain family, member 2|endoplasmic reticulum lipid raft-associated protein 2|stomatin-prohibitin-flotillin-HflC/K domain-containing protein 2	8p11.2	8	NC_000008.11	37736579	37757801	plus	14	611605
9606	Homo sapiens	23474	0	live	ETHE1	HSCO, YF13H12	ethylmalonic encephalopathy 1	ethylmalonic encephalopathy protein 1|hepatoma subtracted clone one protein|protein ETHE1, mitochondrial|sulfur dioxygenase ETHE1	19q13.31	19	NC_000019.10	43506719	43527244	minus	7	608451
9606	Homo sapiens	2121	0	live	EVC	DWF-11, EVCL, EVC	Ellis van Creveld protein	Ellis van Creveld syndrome	4p16	4	NC_000004.12	5711189	5829045	plus	29	604831
9606	Homo sapiens	132884	0	live	EVC2	LBN, WAD	Ellis van Creveld syndrome 2	ellis-van Creveld syndrome protein 2	4p16.2	4	NC_000004.12	5534397	5709548	minus	24	607261
9606	Homo sapiens	51010	0	live	EXOSC3	CGI-102, PCH1B, RRP40, Rrp40p, bA3J10.7, hRrp-40, p10	exosome component 3	exosome complex exonuclease RRP40|ribosomal RNA-processing protein 40	9p11	9	NC_000009.12	37779714	37785092	minus	4	606489
9606	Homo sapiens	2138	0	live	EYA1	BOP, BOR, BOS1, OFC1	EYA transcriptional coactivator and phosphatase 1		8q13.3	8	NC_000008.11	71197433	71548109	minus	24	601653
9606	Homo sapiens	2146	0	live	EZH2	ENX-1, ENX1, EZH1b, KMT6, KMT6A, WVS, WVS2, EZH2	enhancer of zeste 2 polycomb repressive complex 2 subunit	enhancer of zeste homolog 2|lysine N-methyltransferase 6	7q35-q36	7	NC_000007.14	148807372	148884349	minus	25	601573
9606	Homo sapiens	63901	0	live	FAM111A	GCLEB, KCS2	family with sequence similarity 111, member A		11q12.1	11	NC_000011.10	59142845	59155039	plus	6	615292
9606	Homo sapiens	84668	0	live	FAM126A	DRCTNNB1A, HCC, HLD5, HYCC1	family with sequence similarity 126, member A	down regulated by Ctnnb1, a|down-regulated by CTNNB1 protein A	7p15.3	7	NC_000007.14	22895848	23014195	minus	14	610531
9606	Homo sapiens	56975	0	live	FAM20C	DMP-4, DMP4, GEF-CK, RNS	family with sequence similarity 20, member C	Golgi casein kinase|dentin matrix protein 4|golgi-enriched fraction casein kinase	7p22.3	7	NC_000007.14	192777	260774	plus	11	611061
9606	Homo sapiens	2175	0	live	FANCA	FA, FA-H, FA1, FAA, FACA, FAH, FANCH	Fanconi anemia, complementation group A	Fanconi anemia, complementation group H|Fanconi anemia, type 1	16q24.3	16	NC_000016.10	89737551	89816658	minus	44	607139
9606	Homo sapiens	2176	0	live	FANCC	FA3, FAC, FACC	Fanconi anemia, complementation group C		9q22.3	9	NC_000009.12	95099054	95317709	minus	22	613899
9606	Homo sapiens	2177	0	live	FANCD2	FA-D2, FA4, FACD, FAD, FAD2, FANCD	Fanconi anemia, complementation group D2		3p26	3	NC_000003.12	10026387	10101932	plus	47	613984
9606	Homo sapiens	2178	0	live	FANCE	FACE, FAE	Fanconi anemia, complementation group E		6p21.31	6	NC_000006.12	35452339	35467106	plus	11	613976
9606	Homo sapiens	84188	0	live	FAR1	MLSTD2, PFCRD, SDR10E1	fatty acyl CoA reductase 1	male sterility domain-containing protein 2|short chain dehydrogenase/reductase family 10E, member 1	11p15.2	11	NC_000011.10	13668659	13732346	plus	13	616107
9606	Homo sapiens	10667	0	live	FARS2	COXPD14, FARS1, HSPC320, PheRS, dJ520B18.2	phenylalanyl-tRNA synthetase 2, mitochondrial	dJ236A3.1 (phenylalanine-tRNA synthetase)|dJ520B18.2 (FARS1 (phenylalanine-tRNA synthetase))|phenylalanine tRNA ligase 2, mitochondrial|phenylalanine translase|phenylalanine-tRNA synthetase 1 (mitochondrial)	6p25.1	6	NC_000006.12	5261018	5771583	plus	16	611592
9606	Homo sapiens	22868	0	live	FASTKD2	KIAA0971	FAST kinase domains 2		2q33.3	2	NC_000002.12	206765388	206796189	plus	12	612322
9606	Homo sapiens	79633	0	live	FAT4	CDHF14, CDHR11, FAT-J, FATJ, HKLLS2, NBLA00548, VMLDS2	FAT atypical cadherin 4	FAT tumor suppressor homolog 4|cadherin family member 14|cadherin-related family member 11|fat-like cadherin protein FAT-J|putative protein product of Nbla00548	4q28.1	4	NC_000004.12	125315897	125492932	plus	18	612411
9606	Homo sapiens	2200	0	live	FBN1	ACMICD, ECTOL1, FBN, GPHYSD2, MASS, MFS1, OCTD, SGS, SSKS, WMS, WMS2	fibrillin 1	fibrillin 15	15q21.1	15	NC_000015.10	48408306	48645788	minus	66	134797
9606	Homo sapiens	2201	0	live	FBN2	CCA, DA9, EOMD	fibrillin 2	fibrillin 5	5q23-q31	5	NC_000005.10	128257909	128538042	minus	65	612570
9606	Homo sapiens	26235	0	live	FBXL4	FBL4, FBL5, MTDPS13	F-box and leucine-rich repeat protein 4		6q16.1-q16.3	6	NC_000006.12	98873725	98948006	minus	11	605654
9606	Homo sapiens	79791	0	live	FBXO31	FBX14, FBXO14, Fbx31, MRT45, pp2386	F-box protein 31	SCF ubiquitin ligase specificity factor|putative breast cancer tumor-suppressor	16q24.2	16	NC_000016.10	87326987	87392107	minus	11	609102
9606	Homo sapiens	554188	0	live	FCMTE2	ADCME, BAFME2, FAME, FAME2	familial cortical myoclonic tremor with epilepsy 2	benign adult familial myoclonic epilepsy 2|cortical myoclonus and epilepsy, autosomal dominant|familial adult myoclonic epilepsy 2	2p11.1-q12.2	2						607876
9606	Homo sapiens	2245	0	live	FGD1	AAS, FGDY, MRXS16, ZFYVE3	FYVE, RhoGEF and PH domain containing 1	faciogenital dysplasia 1 protein|rho/Rac GEF|rho/Rac guanine nucleotide exchange factor FGD1|zinc finger FYVE domain-containing protein 3	Xp11.21	X	NC_000023.11	54445454	54496166	minus	18	300546
9606	Homo sapiens	2259	0	live	FGF14	FGF-14, FHF-4, FHF4, SCA27	fibroblast growth factor 14	bA397O8.2|fibroblast growth factor homologous factor 4	13q34	13	NC_000013.11	101719784	102401774	minus	7	601515
9606	Homo sapiens	2260	0	live	FGFR1	BFGFR, CD331, CEK, FGFBR, FGFR-1, FLG, FLT-2, FLT2, HBGFR, HH2, HRTFDS, KAL2, N-SAM, OGD, bFGF-R-1	fibroblast growth factor receptor 1	FGFR1/PLAG1 fusion|FMS-like tyrosine kinase 2|basic fibroblast growth factor receptor 1|fms-related tyrosine kinase 2|heparin-binding growth factor receptor|hydroxyaryl-protein kinase|proto-oncogene c-Fgr	8p11.23-p11.22	8	NC_000008.11	38411138	38468834	minus	24	136350
9606	Homo sapiens	2263	0	live	FGFR2	BBDS, BEK, BFR-1, CD332, CEK3, CFD1, ECT1, JWS, K-SAM, KGFR, TK14, TK25	fibroblast growth factor receptor 2	BEK fibroblast growth factor receptor|FGF receptor|FGFR2-AHCYL1 fusion kinase protein|bacteria-expressed kinase|fibroblast growth factor receptor 2 isoform IgIIIc isoform|hydroxyaryl-protein kinase|keratinocyte growth factor receptor|protein tyrosine kinase, receptor like 14|soluble FGFR4 variant 4	10q26	10	NC_000010.11	121478330	121598656	minus	23	176943
9606	Homo sapiens	2261	0	live	FGFR3	ACH, CD333, CEK2, HSFGFR3EX, JTK4	fibroblast growth factor receptor 3	FGFR-3|fibroblast growth factor receptor 3 variant 4|hydroxyaryl-protein kinase|tyrosine kinase JTK4	4p16.3	4	NC_000004.12	1793299	1808872	plus	19	134934
9606	Homo sapiens	53834	0	live	FGFRL1	FGFR5, FHFR	fibroblast growth factor receptor-like 1	FGF homologous factor receptor|FGF receptor-like protein 1|FGFR-5|FGFR-like protein|fibroblast growth factor receptor 5	4p16	4	NC_000004.12	1009979	1026898	plus	11	605830
9606	Homo sapiens	2271	0	live	FH	FMRD, HLRCC, LRCC, MCL, MCUL1	fumarate hydratase	fumarase	1q42.1	1	NC_000001.11	241497557	241519785	minus	11	136850
9606	Homo sapiens	9896	0	live	FIG4	ALS11, BTOP, CMT4J, KIAA0274, SAC3, YVS, dJ249I4.1	FIG4 phosphoinositide 5-phosphatase	FIG4 homolog, SAC domain containing lipid phosphatase|FIG4 homolog, SAC1 domain containing lipid phosphatase|FIG4 homolog, SAC1 lipid phosphatase domain containing|SAC domain-containing protein 3|Sac domain-containing inositol phosphatase 3|phosphatidylinositol 3,5-bisphosphate 5-phosphatase	6q21	6	NC_000006.12	109691221	109825431	plus	24	609390
9606	Homo sapiens	79147	0	live	FKRP	LGMD2I, MDC1C, MDDGA5, MDDGB5, MDDGC5	fukutin related protein		19q13.32	19	NC_000019.10	46744606	46758575	plus	9	606596
9606	Homo sapiens	2218	0	live	FKTN	CMD1X, FCMD, LGMD2M, MDDGA4, MDDGB4, MDDGC4	fukutin	Fukuyama type congenital muscular dystrophy protein|patient fukutin	9q31.2	9	NC_000009.12	105558119	105641118	plus	24	607440
9606	Homo sapiens	2316	0	live	FLNA	ABP-280, ABPX, CSBS, CVD1, FLN, FLN-A, FLN1, FMD, MNS, NHBP, OPD, OPD1, OPD2, XLVD, XMVD	filamin A, alpha	actin binding protein 280|alpha-filamin|endothelial actin-binding protein|filamin-1|non-muscle filamin	Xq28	X	NC_000023.11	154348529	154374638	minus	48	300017
9606	Homo sapiens	2317	0	live	FLNB	ABP-278, ABP-280, AOI, FH1, FLN-B, FLN1L, LRS1, SCT, TABP, TAP	filamin B, beta	ABP-280 homolog|Larsen syndrome 1 (autosomal dominant)|actin binding protein 278|actin-binding-like protein|beta-filamin|filamin homolog 1|filamin-3|thyroid autoantigen	3p14.3	3	NC_000003.12	58008400	58172255	plus	48	603381
9606	Homo sapiens	28982	0	live	FLVCR1	AXPC1, FLVCR, MFSD7B, PCA, PCARP	feline leukemia virus subgroup C cellular receptor 1		1q32.3	1	NC_000001.11	212858255	212899363	plus	12	609144
9606	Homo sapiens	2332	0	live	FMR1	FMRP, FRAXA, POF, POF1	fragile X mental retardation 1		Xq27.3	X	NC_000023.11	147911951	147951127	plus	17	309550
9606	Homo sapiens	2348	0	live	FOLR1	FBP, FOLR	folate receptor 1 (adult)	FR-alpha|KB cells FBP|adult folate-binding protein|folate binding protein|folate receptor, adult|ovarian tumor-associated antigen MOv18	11q13.3-q14.1	11	NC_000011.10	72189558	72196323	plus	7	136430
9606	Homo sapiens	2290	0	live	FOXG1	BF1, BF2, FHKL3, FKH2, FKHL1, FKHL2, FKHL3, FKHL4A, FOXG1B, FOXG1C, HBF-1, HBF-2, HBF-3, HBF-G2, HBF2, HFK1, HFK2, HFK3, KHL2, QIN, FOXG1	forkhead box G1	brain factor 1|brain factor 2|forkhead-like 1|forkhead-like 2|forkhead-like 3|forkhead-like 4|oncogene QIN	14q13	14	NC_000014.9	28767072	28770277	plus	1	164874
9606	Homo sapiens	27086	0	live	FOXP1	12CC4, HSPC215, MFH, QRF1, hFKH1B	forkhead box P1	fork head-related protein like B|glutamine-rich factor 1|mac-1-regulated forkhead	3p14.1	3	NC_000003.12	70954714	71583989	minus	36	605515
9606	Homo sapiens	55572	0	live	FOXRED1	FP634, H17	FAD-dependent oxidoreductase domain containing 1		11q24.2	11	NC_000011.10	126269040	126278132	plus	12	613622
9606	Homo sapiens	50987	0	live	FPEVF		Epilepsy, partial, with variable foci									604364
9606	Homo sapiens	80144	0	live	FRAS1		Fraser extracellular matrix complex subunit 1	Fraser syndrome 1	4q21.21	4	NC_000004.12	78056968	78544269	plus	74	607830
9606	Homo sapiens	341640	0	live	FREM2		FRAS1 related extracellular matrix protein 2	ECM3 homolog	13q13.3	13	NC_000013.11	38687036	38887131	plus	26	608945
9606	Homo sapiens	2483	0	live	FRG1	FRG1A, FSG1	FSHD region gene 1	FSHD region gene 1 protein|facioscapulohumeral muscular dystrophy region gene-1	4q35	4	NC_000004.12	189940819	189963204	plus	10	601278
9606	Homo sapiens	2489	0	live	FSHMD1A	FMD, FSHD, FSHD1A, FSHMD	facioscapulohumeral muscular dystrophy 1A		4q35	4						158900
9606	Homo sapiens	79068	0	live	FTO	ALKBH9	fat mass and obesity associated	AlkB homolog 9|fat mass and obesity-associated protein	16q12.2	16	NC_000016.10	53703963	54114467	plus	12	610966
9606	Homo sapiens	2517	0	live	FUCA1	FUCA	fucosidase, alpha-L- 1, tissue	alpha-L-fucosidase 1|alpha-L-fucosidase I|alpha-L-fucoside fucohydrolase 1	1p34	1	NC_000001.11	23845077	23868369	minus	9	612280
9606	Homo sapiens	2554	0	live	GABRA1	ECA4, EIEE19, EJM, EJM5	gamma-aminobutyric acid (GABA) A receptor, alpha 1	GABA(A) receptor subunit alpha-1|GABA(A) receptor, alpha 1	5q34	5	NC_000005.10	161847191	161899959	plus	13	137160
9606	Homo sapiens	2571	0	live	GAD1	CPSQ1, GAD, SCP	glutamate decarboxylase 1 (brain, 67kDa)	67 kDa glutamic acid decarboxylase|GAD-67|glutamate decarboxylase 67 kDa isoform	2q31	2	NC_000002.12	170813210	170861151	plus	19	605363
9606	Homo sapiens	2582	0	live	GALE	SDR1E1	UDP-galactose-4-epimerase	UDP galactose-4'-epimerase|UDP-GalNAc 4-epimerase|UDP-GlcNAc 4-epimerase|UDP-N-acetylgalactosamine 4-epimerase|UDP-N-acetylglucosamine 4-epimerase|UDP-galactose 4-epimerase|galactose-4-epimerase, UDP-|galactowaldenase|short chain dehydrogenase/reductase family 1E, member 1	1p36-p35	1	NC_000001.11	23795599	23800804	minus	13	606953
9606	Homo sapiens	2592	0	live	GALT		galactose-1-phosphate uridylyltransferase	UDP-glucose--hexose-1-phosphate uridylyltransferase|gal-1-P uridylyltransferase|galactose-1-phosphate uridyl transferase	9p13	9	NC_000009.12	34646589	34650598	plus	11	606999
9606	Homo sapiens	2593	0	live	GAMT	CCDS2, HEL-S-20, PIG2, TP53I2	guanidinoacetate N-methyltransferase	epididymis secretory protein Li 20	19p13.3	19	NC_000019.10	1397026	1401570	minus	6	601240
9606	Homo sapiens	8139	0	live	GAN	GAN1, KLHL16	gigaxonin	kelch-like family member 16|kelch-like protein 16	16q24.1	16	NC_000016.10	81314966	81380198	plus	11	605379
9606	Homo sapiens	2623	0	live	GATA1	ERYF1, GATA-1, GF-1, GF1, NF-E1, NFE1, XLANP, XLTDA, XLTT	GATA binding protein 1 (globin transcription factor 1)	GATA-binding factor 1|NF-E1 DNA-binding protein|erythroid transcription factor 1|globin transcription factor 1|nuclear factor, erythroid 1|transcription factor GATA1	Xp11.23	X	NC_000023.11	48786560	48794311	plus	6	305371
9606	Homo sapiens	2627	0	live	GATA6		GATA binding protein 6	GATA-binding factor 6	18q11.1-q11.2	18	NC_000018.10	22169437	22202528	plus	7	601656
9606	Homo sapiens	2628	0	live	GATM	AGAT, AT, CCDS3	glycine amidinotransferase (L-arginine:glycine amidinotransferase)	transamidinase	15q21.1	15	NC_000015.10	45361124	45397043	minus	12	602360
9606	Homo sapiens	57704	0	live	GBA2	AD035, NLGase, SPG46	glucosidase, beta (bile acid) 2	beta-glucocerebrosidase 2|glucosylceramidase 2	9p13.3	9	NC_000009.12	35736866	35749228	minus	19	609471
9606	Homo sapiens	2632	0	live	GBE1	APBD, GBE, GSD4	glucan (1,4-alpha-), branching enzyme 1	amylo-(1,4 to 1,6) transglucosidase|amylo-(1,4 to 1,6) transglycosylase|brancher enzyme|glycogen branching enzyme|glycogen-branching enzyme	3p12.3	3	NC_000003.12	81489699	81761799	minus	16	607839
9606	Homo sapiens	2643	0	live	GCH1	DYT14, DYT5, DYT5a, GCH, GTP-CH-1, GTPCH1, HPABH4B	GTP cyclohydrolase 1	GTP cyclohydrolase I|GTP-CH-I|dystonia 14|guanosine 5'-triphosphate cyclohydrolase I	14q22.1-q22.2	14	NC_000014.9	54842005	54902885	minus	9	600225
9606	Homo sapiens	2645	0	live	GCK	FGQTL3, GK, GLK, HHF3, HK4, HKIV, HXKP, LGLK, MODY2	glucokinase (hexokinase 4)	ATP:D-hexose 6-phosphotransferase|HK IV|hexokinase D, pancreatic isozyme|hexokinase type IV|hexokinase-4|hexokinase-D	7p15.3-p15.1	7	NC_000007.14	44144271	44189423	minus	12	138079
9606	Homo sapiens	2653	0	live	GCSH	GCE, NKH	glycine cleavage system protein H (aminomethyl carrier)	lipoic acid-containing protein|mitochondrial glycine cleavage system H-protein	16q23.2	16	NC_000016.10	81081947	81096375	minus	5	238330
9606	Homo sapiens	2697	0	live	GJA1	AVSD3, CMDR, CX43, EKVP, GJAL, HLHS1, HSS, ODDD, PPKCA	gap junction protein, alpha 1, 43kDa	connexin 43|connexin-43|gap junction 43 kDa heart protein	6q22.31	6	NC_000006.12	121435577	121449744	plus	2	121014
9606	Homo sapiens	57165	0	live	GJC2	CX46.6, Cx47, GJA12, HLD2, LMPH1C, PMLDAR, SPG44	gap junction protein, gamma 2, 47kDa	connexin-46.6|connexin-47|gap junction alpha-12 protein	1q42.13	1	NC_000001.11	228149714	228159826	plus	2	608803
9606	Homo sapiens	2710	0	live	GK	GK1D, GK	glycerol kinase	ATP:glycerol 3-phosphotransferase|glycerokinase	Xp21.3	X	NC_000023.11	30653359	30731462	plus	23	300474
9606	Homo sapiens	2720	0	live	GLB1	EBP, ELNR1, MPS4B	galactosidase, beta 1	acid beta-galactosidase|elastin receptor 1, 67kDa|lactase	3p21.33	3	NC_000003.12	32996608	33097202	minus	17	611458
9606	Homo sapiens	2731	0	live	GLDC	GCE, GCSP, HYGN1	glycine dehydrogenase (decarboxylating)	glycine cleavage system protein P|glycine decarboxylase P-protein|glycine dehydrogenase (aminomethyl-transferring)|glycine dehydrogenase [decarboxylating], mitochondrial	9p22	9	NC_000009.12	6532464	6645692	minus	25	238300
9606	Homo sapiens	2737	0	live	GLI3	ACLS, GCPS-190, GLI3FL, PAP-A, PAPA, PAPA1, PAPB, PHS, PPDIV, GLI3	GLI family zinc finger 3	GLI-Kruppel family member GLI3|glioma-associated oncogene family zinc finger 3|oncogene GLI3|zinc finger protein GLI3	7p13	7	NC_000007.14	41960949	42264112	minus	20	165240
9606	Homo sapiens	2746	0	live	GLUD1	GDH, GDH1, GLUD	glutamate dehydrogenase 1	GDH 1|glutamate dehydrogenase (NAD(P)+)	10q23.3	10	NC_000010.11	87050202	87095019	minus	17	138130
9606	Homo sapiens	132158	0	live	GLYCTK	HBEBP2, HBEBP4, HBeAgBP4A	glycerate kinase	HBeAg binding protein 4|HBeAg-binding protein 2	3p21.1	3	NC_000003.12	52287820	52295256	plus	5	610516
9606	Homo sapiens	29926	0	live	GMPPA	AAMR	GDP-mannose pyrophosphorylase A	GMPP-alpha|GTP-mannose-1-phosphate guanylyltransferase alpha|mannose-1-phosphate guanylyltransferase (GDP)	2q35	2	NC_000002.12	219498865	219506996	plus	15	615495
9606	Homo sapiens	29925	0	live	GMPPB	MDDGA14, MDDGB14, MDDGC14	GDP-mannose pyrophosphorylase B	GTP-mannose-1-phosphate guanylyltransferase beta	3p21.31	3	NC_000003.12	49721476	49723974	minus	9	615320
9606	Homo sapiens	2776	0	live	GNAQ	CMC1, G-ALPHA-q, GAQ, SWS	guanine nucleotide binding protein (G protein), q polypeptide	guanine nucleotide-binding protein alpha-q	9q21	9	NC_000009.12	77716274	78031449	minus	7	600998
9606	Homo sapiens	2778	0	live	GNAS	AHO, C20orf451, GPSA, GSA, GSP, NESP, POH, SCG6, SgVI, GNAS	GNAS complex locus	adenylate cyclase-stimulating G alpha protein|alternative gene product encoded by XL-exon|extra large alphas protein|guanine nucleotide binding protein (G protein), alpha stimulating activity polypeptide 1|guanine nucleotide regulatory protein|guanine nucleotide-binding protein G(s) subunit alpha isoforms XLas|neuroendocrine secretory protein|secretogranin VI	20q13.3	20	NC_000020.11	58839740	58911195	plus	16	139320
9606	Homo sapiens	10020	0	live	GNE	DMRV, GLCNE, IBM2, NM, Uae1	glucosamine (UDP-N-acetyl)-2-epimerase/N-acetylmannosamine kinase	N-acylmannosamine kinase|UDP-GlcNAc-2-epimerase/ManAc kinase|UDP-N-acetylglucosamine 2-epimerase/N-acetylmannosamine kinase|UDP-N-acetylglucosamine-2-epimerase/N-acetylmannosamine kinase	9p13.3	9	NC_000009.12	36214441	36277056	minus	13	603824
9606	Homo sapiens	8443	0	live	GNPAT	DAP-AT, DAPAT, DHAPAT	glyceronephosphate O-acyltransferase	DHAP-AT|acyl-CoA:dihydroxyacetonephosphateacyltransferase|glycerone-phosphate O-acyltransferase	1q42	1	NC_000001.11	231241173	231277973	plus	17	602744
9606	Homo sapiens	79158	0	live	GNPTAB	GNPTA, ICD	N-acetylglucosamine-1-phosphate transferase, alpha and beta subunits	GlcNAc phosphotransferase|UDP-N-acetylglucosamine-1-phosphotransferase subunits alpha/beta|UDP-N-acetylglucosamine-lysosomal-enzyme N-acetylglucosamine|glcNAc-1-phosphotransferase subunits alpha/beta|glucosamine (UDP-N-acetyl)-lysosomal-enzyme N-acetylglucosamine phosphotransferase|stealth protein GNPTAB	12q23.2	12	NC_000012.12	101745497	101830867	minus	23	607840
9606	Homo sapiens	84572	0	live	GNPTG	C16orf27, GNPTAG, LP2537, RJD9	N-acetylglucosamine-1-phosphate transferase, gamma subunit	UDP-N-acetylglucosamine-1-phosphotransferase subunit gamma|glcNAc-1-phosphotransferase subunit gamma	16p13.3	16	NC_000016.10	1351899	1363351	plus	11	607838
9606	Homo sapiens	2799	0	live	GNS	G6S	glucosamine (N-acetyl)-6-sulfatase	glucosamine-6-sulfatase	12q14	12	NC_000012.12	64713442	64759446	minus	14	607664
9606	Homo sapiens	92344	0	live	GORAB	GO, NTKLBP1, SCYL1BP1	golgin, RAB6-interacting	N-terminal kinase-like-binding protein 1|NTKL-binding protein 1|SCY1-like 1 binding protein 1|SCY1-like 1-binding protein 1|SCYL1-BP1|SCYL1-binding protein 1|hNTKL-BP1	1q24.2	1	NC_000001.11	170532122	170553834	plus	7	607983
9606	Homo sapiens	9570	0	live	GOSR2	Bos1, EPM6, GS27	golgi SNAP receptor complex member 2	27 kDa Golgi SNARE protein|membrin	17q21	17	NC_000017.11	46923114	46967000	plus	17	604027
9606	Homo sapiens	2821	0	live	GPI	AMF, GNPI, NLK, PGI, PHI, SA-36, SA36	glucose-6-phosphate isomerase	autocrine motility factor|glucose phosphate isomerase|hexose monophosphate isomerase|hexosephosphate isomerase|neuroleukin|oxoisomerase|phosphoglucose isomerase|phosphohexomutase|phosphohexose isomerase|phosphosaccharomutase|sperm antigen 36|sperm antigen-36	19q13.1	19	NC_000019.10	34359592	34402413	plus	22	172400
9606	Homo sapiens	29899	0	live	GPSM2	CMCS, DFNB82, LGN, PINS	G-protein signaling modulator 2	G-protein signalling modulator 2 (AGS3-like, C. elegans)|mosaic protein LGN	1p13.3	1	NC_000001.11	108875350	108930422	plus	18	609245
9606	Homo sapiens	2892	0	live	GRIA3	GLUR-C, GLUR-K3, GLUR3, GLURC, GluA3, MRX94	glutamate receptor, ionotropic, AMPA 3	AMPA-selective glutamate receptor 3|dJ1171F9.1|gluR-3|glutamate receptor C|glutamate receptor subunit 3|glutamate receptor, ionotrophic, AMPA 3	Xq25	X	NC_000023.11	123184243	123490915	plus	19	305915
9606	Homo sapiens	2898	0	live	GRIK2	EAA4, GLR6, GLUK6, GLUR6, GluK2, MRT6	glutamate receptor, ionotropic, kainate 2	bA487F5.1|excitatory amino acid receptor 4|gluR-6|glutamate receptor 6|glutamate receptor form A|glutamate receptor form B|glutamate receptor form C|glutamate receptor form D|glutamate receptor form E	6q16.3	6	NC_000006.12	101393708	102070083	plus	21	138244
9606	Homo sapiens	2904	0	live	GRIN2B	EIEE27, GluN2B, MRD6, NMDAR2B, NR2B, hNR3	glutamate receptor, ionotropic, N-methyl D-aspartate 2B	N-methyl D-aspartate receptor subtype 2B|N-methyl-D-aspartate receptor subunit 3|NR3|glutamate [NMDA] receptor subunit epsilon-2|glutamate receptor subunit epsilon-2	12p12	12	NC_000012.12	13537337	13982002	minus	16	138252
9606	Homo sapiens	23426	0	live	GRIP1	GRIP	glutamate receptor interacting protein 1		12q14.3	12	NC_000012.12	66347398	67069267	minus	28	604597
9606	Homo sapiens	2911	0	live	GRM1	GPRC1A, MGLU1, MGLUR1, PPP1R85, SCAR13	glutamate receptor, metabotropic 1	protein phosphatase 1, regulatory subunit 85	6q24	6	NC_000006.12	145964769	146437598	plus	11	604473
9606	Homo sapiens	2896	0	live	GRN	CLN11, GEP, GP88, PCDGF, PEPI, PGRN	granulin	PC cell-derived growth factor|acrogranin|granulin-epithelin|proepithelin|progranulin	17q21.32	17	NC_000017.11	44345086	44353106	plus	13	138945
9606	Homo sapiens	2937	0	live	GSS	GSHS, HEL-S-64p, HEL-S-88n	glutathione synthetase	GSH synthetase|GSH-S|epididymis secretory sperm binding protein Li 64p|epididymis secretory sperm binding protein Li 88n|glutathione synthase	20q11.2	20	NC_000020.11	34928433	34955992	minus	15	601002
9606	Homo sapiens	3000	0	live	GUCY2D	CORD5, CORD6, CYGD, GUC1A4, GUC2D, LCA, LCA1, RCD2, RETGC-1, ROS-GC1, ROSGC, retGC	guanylate cyclase 2D, membrane (retina-specific)	ROS-GC|cone rod dystrophy 6|guanylate cyclase 2D, retinal|retinal guanylate cyclase 1|rod outer segment membrane guanylate cyclase	17p13.1	17	NC_000017.11	8002670	8020340	plus	20	600179
9606	Homo sapiens	2990	0	live	GUSB	BG, MPS7	glucuronidase, beta	beta-D-glucuronidase|beta-G1	7q21.11	7	NC_000007.14	65960684	65982314	minus	12	611499
9606	Homo sapiens	283120	0	live	H19	ASM, ASM1, BWS, D11S813E, LINC00008, NCRNA00008, WT2	H19, imprinted maternally expressed transcript (non-protein coding)	H19, imprinted maternally expressed untranslated mRNA|long intergenic non-protein coding RNA 8	11p15.5	11	NC_000011.10	1995176	1997835	minus	5	103280
9606	Homo sapiens	3033	0	live	HADH	HAD1, HADHSC, HCDH, HHF4, MSCHAD, SCHAD, HADH	hydroxyacyl-CoA dehydrogenase	L-3-hydroxyacyl-Coenzyme A dehydrogenase, short chain|medium and short-chain L-3-hydroxyacyl-coenzyme A dehydrogenase|short-chain 3-hydroxyacyl-CoA dehydrogenase	4q22-q26	4	NC_000004.12	107989714	108035175	plus	10	601609
9606	Homo sapiens	3034	0	live	HAL	HIS, HSTD	histidine ammonia-lyase	histidase	12q22-q24.1	12	NC_000012.12	95972662	95996365	minus	21	609457
9606	Homo sapiens	8129	0	live	HBHR	ATR1	alpha-thalassemia/mental retardation syndrome, type 1		16pter-p13.3	16						141750
9606	Homo sapiens	3052	0	live	HCCS	CCHL, LSDMCA1, MCOPS7, MLS	holocytochrome c synthase	cytochrome c heme-lyase|holocytochrome c-type synthase|microphthalamia with linear skin defects	Xp22.3	X	NC_000023.11	11111286	11123086	plus	7	300056
9606	Homo sapiens	3054	0	live	HCFC1	CFF, HCF, HCF-1, HCF1, HFC1, MRX3, PPP1R89, VCAF	host cell factor C1	VP16-accessory protein|protein phosphatase 1, regulatory subunit 89	Xq28	X	NC_000023.11	153947557	153971833	minus	26	300019
9606	Homo sapiens	348980	0	live	HCN1	BCNG-1, BCNG1, EIEE24, HAC-2	hyperpolarization activated cyclic nucleotide gated potassium channel 1	brain cyclic nucleotide-gated channel 1	5p12	5	NC_000005.10	45254950	45696118	minus	8	602780
9606	Homo sapiens	10013	0	live	HDAC6	CPBHM, HD6, JM21, PPP1R90	histone deacetylase 6	protein phosphatase 1, regulatory subunit 90	Xp11.23	X	NC_000023.11	48801896	48824976	plus	32	300272
9606	Homo sapiens	220296	0	live	HEPACAM	GlialCAM, MLC2A, MLC2B	hepatic and glial cell adhesion molecule	protein hepaCAM	11q24.2	11	NC_000011.10	124919193	124936412	minus	7	611642
9606	Homo sapiens	8924	0	live	HERC2	D15F37S1, MRT38, SHEP1, jdf2, p528	HECT and RLD domain containing E3 ubiquitin protein ligase 2	hect domain and RCC1-like domain-containing protein 2|hect domain and RLD 2|probable E3 ubiquitin-protein ligase HERC2	15q13	15	NC_000015.10	28111037	28322172	minus	98	605837
9606	Homo sapiens	138050	0	live	HGSNAT	HGNAT, MPS3C, TMEM76	heparan-alpha-glucosaminide N-acetyltransferase	transmembrane protein 76	8p11.1	8	NC_000008.11	43140449	43202827	plus	20	610453
9606	Homo sapiens	3141	0	live	HLCS	HCS	holocarboxylase synthetase (biotin-(proprionyl-CoA-carboxylase (ATP-hydrolysing)) ligase)	biotin apo-protein ligase|biotin--[acetyl-CoA-carboxylase] ligase|biotin--[methylcrotonoyl-CoA-carboxylase] ligase|biotin--[methylmalonyl-CoA-carboxytransferase] ligase|holocarboxylase synthetase (biotin-(proprionyl-Coenzyme A-carboxylase (ATP-hydrolysing)) ligase)	21q22.13	21	NC_000021.9	36750888	36990246	minus	20	609018
9606	Homo sapiens	3149	0	live	HMGB3	HMG-2a, HMG-4, HMG2A, HMG4	high mobility group box 3	high mobility group protein 2a|high-mobility group (nonhistone chromosomal) protein 4	Xq28	X	NC_000023.11	150980508	150990775	plus	7	300193
9606	Homo sapiens	3242	0	live	HPD	4-HPPD, 4HPPD, GLOD3, HPPDASE, PPD	4-hydroxyphenylpyruvate dioxygenase	4-hydroxyphenylpyruvic acid oxidase|glyoxalase domain containing 3	12q24.31	12	NC_000012.12	121839527	121888611	minus	17	609695
9606	Homo sapiens	3251	0	live	HPRT1	HGPRT, HPRT	hypoxanthine phosphoribosyltransferase 1	HGPRTase|hypoxanthine-guanine phosphoribosyltransferase 1	Xq26.1	X	NC_000023.11	134452842	134500668	plus	11	308000
9606	Homo sapiens	3265	0	live	HRAS	C-BAS/HAS, C-H-RAS, C-HA-RAS1, CTLO, H-RASIDX, HAMSV1, RASH1, p21ras, HRAS	Harvey rat sarcoma viral oncogene homolog	GTP- and GDP-binding peptide B|Ha-Ras1 proto-oncoprotein|Harvey rat sarcoma viral oncoprotein|Ras family small GTP binding protein H-Ras|c-has/bas p21 protein|c-ras-Ki-2 activated oncogene|p19 H-RasIDX protein|transformation gene: oncogene HAMSV|transforming protein p21|v-Ha-ras Harvey rat sarcoma viral oncogene homolog	11p15.5	11	NC_000011.10	532242	535561	minus	7	190020
9606	Homo sapiens	3028	0	live	HSD17B10	17b-HSD10, ABAD, CAMR, DUPXp11.22, ERAB, HADH2, HCD2, MHBD, MRPP2, MRX17, MRX31, MRXS10, SCHAD, SDR5C1	hydroxysteroid (17-beta) dehydrogenase 10	3-hydroxy-2-methylbutyryl-CoA dehydrogenase|AB-binding alcohol dehydrogenase|amyloid-beta peptide binding alcohol dehydrogenase|endoplasmic reticulum-associated amyloid beta-peptide-binding protein|mitochondrial RNase P subunit 2|mitochondrial ribonuclease P protein 2|short chain L-3-hydroxyacyl-CoA dehydrogenase type 2|short chain dehydrogenase/reductase family 5C member 1|short chain dehydrogen…	Xp11.2	X	NC_000023.11	53431258	53434376	minus	6	300256
9606	Homo sapiens	3295	0	live	HSD17B4	DBP, MFE-2, MPF-2, PRLTS1, SDR8C1	hydroxysteroid (17-beta) dehydrogenase 4	17-beta-HSD 4|17-beta-HSD IV|17-beta-hydroxysteroid dehydrogenase 4|17beta-estradiol dehydrogenase type IV|3-alpha,7-alpha,12-alpha-trihydroxy-5-beta-cholest-24-enoyl-CoA hydratase|D-3-hydroxyacyl-CoA dehydratase|D-bifunctional protein, peroxisomal|beta-hydroxyacyl dehydrogenase|beta-keto-reductase|multifunctional protein 2|peroxisomal multifunctional protein 2|short chain dehydrogenase/reductase…	5q21	5	NC_000005.10	119452443	119542335	plus	25	601860
9606	Homo sapiens	3329	0	live	HSPD1	CPN60, GROEL, HLD4, HSP-60, HSP60, HSP65, HuCHA60, SPG13	heat shock 60kDa protein 1 (chaperonin)	60 kDa chaperonin|P60 lymphocyte protein|chaperonin 60|heat shock protein 65|mitochondrial matrix protein P1|short heat shock protein 60 Hsp60s1	2q33.1	2	NC_000002.12	197486584	197500274	minus	13	118190
9606	Homo sapiens	3339	0	live	HSPG2	HSPG, PLC, PRCAN, SJA, SJS, SJS1	heparan sulfate proteoglycan 2	endorepellin (domain V region)|perlecan proteoglycan	1p36.1-p34	1	NC_000001.11	21822232	21937297	minus	104	142461
9606	Homo sapiens	3423	0	live	IDS	MPS2, SIDS	iduronate 2-sulfatase	alpha-L-iduronate sulfate sulfatase|iduronate 2-sulfatase 14 kDa chain|iduronate 2-sulfatase 42 kDa chain|idursulfase	Xq28	X	NC_000023.11	149478764	149505354	minus	11	300823
9606	Homo sapiens	3425	0	live	IDUA	IDA, MPS1	iduronidase, alpha-L-		4p16.3	4	NC_000004.12	986997	1004557	plus	17	252800
9606	Homo sapiens	51124	0	live	IER3IP1	HSPC039, MEDS, PRO2309	immediate early response 3 interacting protein 1		18q12	18	NC_000018.10	47155019	47176374	minus	3	609382
9606	Homo sapiens	64135	0	live	IFIH1	AGS7, Hlcd, IDDM19, MDA-5, MDA5, RLR-2, SGMRT1	interferon induced with helicase C domain 1	CADM-140 autoantigen|DEAD/H (Asp-Glu-Ala-Asp/His) box polypeptide|RIG-I-like receptor 2|RNA helicase-DEAD box protein 116|clinically amyopathic dermatomyositis autoantigen 140 kDa|helicard|helicase with 2 CARD domains|melanoma differentiation associated protein-5|melanoma differentiation-associated protein 5|murabutide down-regulated protein	2q24	2	NC_000002.12	162267079	162318764	minus	17	606951
9606	Homo sapiens	3458	0	live	IFNG	IFG, IFI	interferon, gamma	IFN-gamma|immune interferon	12q14	12	NC_000012.12	68154770	68159741	minus	4	147570
9606	Homo sapiens	26160	0	live	IFT172	NPHP17, RP71, SLB, SRTD10, osm-1, wim	intraflagellar transport 172	intraflagellar transport 172 homolog|selective LIM binding factor homolog|wimple homolog	2p23.3	2	NC_000002.12	27444373	27489811	minus	53	607386
9606	Homo sapiens	11020	0	live	IFT27	BBS19, RABL4, RAYL	intraflagellar transport 27	RAB, member of RAS oncogene family-like 4|rab-like protein 4	22q13.1	22	NC_000022.11	36758202	36776133	minus	8	615870
9606	Homo sapiens	3476	0	live	IGBP1	ALPHA-4, IBP1	immunoglobulin (CD79A) binding protein 1	B cell signal transduction molecule alpha 4|B-cell signal transduction molecule alpha 4|CD79a-binding protein 1|bA351K23.1 (immunoglobulin binding protein 1 (CD79A) )|protein alpha-4|protein phosphatase 2/4/6 regulatory subunit|protein phosphatase 2A, regulatory subunit alpha-4|renal carcinoma antigen NY-REN-16	Xq13.1-q13.3	X	NC_000023.11	70133449	70166324	plus	7	300139
9606	Homo sapiens	3479	0	live	IGF1	IGF-I, IGFI, MGF	insulin-like growth factor 1 (somatomedin C)	insulin-like growth factor IB|mechano growth factor|somatomedin-C	12q23.2	12	NC_000012.12	102395867	102481786	minus	7	147440
9606	Homo sapiens	3481	0	live	IGF2	C11orf43, GRDF, IGF-II, PP9974	insulin-like growth factor 2	T3M-11-derived growth factor|insulin-like growth factor 2 (somatomedin A)|insulin-like growth factor type 2	11p15.5	11	NC_000011.10	2129112	2149603	minus	9	147470
9606	Homo sapiens	8517	0	live	IKBKG	AMCBX1, FIP-3, FIP3, Fip3p, IKK-gamma, IMD33, IP, IP1, IP2, IPD2, NEMO, ZC2HC9	inhibitor of kappa light polypeptide gene enhancer in B-cells, kinase gamma	I-kappa-B kinase subunit gamma|IKKAP1|IKKG|IkB kinase gamma subunit|NF-kappa-B essential modifier|NFkappaB essential modulator|ikB kinase subunit gamma|ikB kinase-associated protein 1|incontinentia pigmenti|inhibitor of nuclear factor kappa-B kinase subunit gamma	Xq28	X	NC_000023.11	154541204	154568573	plus	15	300248
9606	Homo sapiens	11141	0	live	IL1RAPL1	IL1R8, IL1RAPL, MRX10, MRX21, MRX34, OPHN4, TIGIRR-2	interleukin 1 receptor accessory protein-like 1	IL-1-RAPL-1|IL-1RAPL-1|IL1RAPL-1|X-linked interleukin-1 receptor accessory protein-like 1|interleukin 1 receptor-8|mental retardation, X-linked 10|oligophrenin-4|three immunoglobulin domain-containing IL-1 receptor-related 2	Xp22.1-p21.3	X	NC_000023.11	28587564	29956350	plus	13	300206
9606	Homo sapiens	56623	0	live	INPP5E	CORS1, CPD4, JBTS1, MORMS, PPI5PIV	inositol polyphosphate-5-phosphatase E	inositol polyphosphate-5-phosphatase, 72 kDa|phosphatidylinositol (4,5) bisphosphate 5-phosphatase|phosphatidylinositol 4,5-bisphosphate 5-phosphatase|phosphatidylinositol polyphosphate 5-phosphatase type IV|phosphatidylinositol-4,5-bisphosphate 5-phosphatase	9q34.3	9	NC_000009.12	136428615	136439859	minus	10	613037
9606	Homo sapiens	3630	0	live	INS	IDDM, IDDM1, IDDM2, ILPR, IRDN, MODY10	insulin	preproinsulin|proinsulin	11p15.5	11	NC_000011.10	2159779	2161209	minus	3	176730
9606	Homo sapiens	3643	0	live	INSR	CD220, HHF5	insulin receptor	IR	19p13.3-p13.2	19	NC_000019.10	7112255	7294000	minus	22	147670
9606	Homo sapiens	3653	0	live	IPW	NCRNA00002	imprinted in Prader-Willi syndrome (non-protein coding)	non-protein coding RNA 2	15q11.2	15	NC_000015.10	25116545	25122476	plus	3	601491
9606	Homo sapiens	23096	0	live	IQSEC2	BRAG1, MRX1	IQ motif and Sec7 domain 2	brefeldin A resistant Arf-guanine nucleotide exchange factor 1|brefeldin A resistant Arf-guanine nucleotide exchange factor 1b|brefeldin A resistant Arf-guanine nucleotide exchange factor 1c	Xp11.22	X	NC_000023.11	53227454	53321350	minus	23	300522
9606	Homo sapiens	729920	0	live	ISPD	MDDGA7, MDDGC7, Nip, hCG_1745121	isoprenoid synthase domain containing	2-C-methyl-D-erythritol 4-phosphate cytidylyltransferase-like protein|4-diphosphocytidyl-2C-methyl-D-erythritol synthase homolog|notch1-induced protein	7p21.2	7	NC_000007.14	15916851	16530558	minus	24	614631
9606	Homo sapiens	3679	0	live	ITGA7		integrin, alpha 7	integrin alpha 7 chain	12q13	12	NC_000012.12	55684568	55716037	minus	32	600536
9606	Homo sapiens	3712	0	live	IVD	ACAD2	isovaleryl-CoA dehydrogenase	isovaleryl CoA dehydrogenase|isovaleryl Coenzyme A dehydrogenase	15q14-q15	15	NC_000015.10	40405485	40435948	plus	16	607036
9606	Homo sapiens	389434	0	live	IYD	C6orf71, DEHAL1, TDH4, dJ422F24.1	iodotyrosine deiodinase	IYD-1	6q25.1	6	NC_000006.12	150368861	150404629	plus	7	612025
9606	Homo sapiens	182	0	live	JAG1	AGS, AHD, AWS, CD339, HJ1, JAGL1	jagged 1		20p12.1-p11.23	20	NC_000020.11	10637684	10674046	minus	26	601920
9606	Homo sapiens	83700	0	live	JAM3	JAM-2, JAM-3, JAM-C, JAMC	junctional adhesion molecule 3		11q25	11	NC_000011.10	134068925	134151757	plus	9	606871
9606	Homo sapiens	100192306	0	live	JAWAD		Microcephaly with digital anomalies									251255
9606	Homo sapiens	3719	0	live	JBS		Jacobsen syndrome		11q24.1	11						147791
9606	Homo sapiens	284058	0	live	KANSL1	CENP-36, KDVS, KIAA1267, MSL1v1, NSL1, hMSL1v1	KAT8 regulatory NSL complex subunit 1	MLL1/MLL complex subunit KANSL1|MSL1 homolog 1|NSL complex protein NSL1|centromere protein 36|male-specific lethal 1 homolog|non-specific lethal 1 homolog	17q21.31	17	NC_000017.11	46029916	46225374	minus	20	612452
9606	Homo sapiens	10300	0	live	KATNB1	KAT, LIS6	katanin p80 (WD repeat containing) subunit B 1	katanin (80 kDa)|katanin p80 (WD40-containing) subunit B 1|katanin p80 WD40-containing subunit B1|katanin p80 subunit B1|p80 katanin	16q21	16	NC_000016.10	57735720	57757250	plus	21	602703
9606	Homo sapiens	3737	0	live	KCNA2	EIEE32, HBK5, HK4, HUKIV, KV1.2, MK2, NGK1, RBK2	potassium channel, voltage gated shaker related subfamily A, member 2	potassium voltage-gated channel, shaker-related subfamily, member 2|voltage-gated K(+) channel HuKIV|voltage-gated potassium channel HBK5|voltage-gated potassium channel protein Kv1.2|voltage-gated potassium channel subunit Kv1.2	1p13	1	NC_000001.11	110593580	110631514	minus	9	176262
9606	Homo sapiens	3748	0	live	KCNC3	KSHIIID, KV3.3, SCA13	potassium channel, voltage gated Shaw related subfamily C, member 3	Shaw-related voltage-gated potassium channel protein 3|potassium voltage-gated channel, Shaw-related subfamily, member 3|voltage-gated potassium channel protein KV3.3|voltage-gated potassium channel subunit Kv3.3	19q13.33	19	NC_000019.10	50311942	50333515	minus	8	176264
9606	Homo sapiens	3752	0	live	KCND3	BRGDA9L, KCND3S, KSHIVB, KV4.3, SCA19, SCA22, KCND3	potassium channel, voltage gated Shal related subfamily D, member 3	potassium ionic channel Kv4.3|potassium voltage-gated channel long|potassium voltage-gated channel, Shal-related subfamily, member 3|sha1-related potassium channel Kv4.3|voltage-gated K+ channel|voltage-gated potassium channel subunit Kv4.3	1p13.3	1	NC_000001.11	111775822	111989576	minus	14	605411
9606	Homo sapiens	3756	0	live	KCNH1	EAG, EAG1, Kv10.1, TMBTS, h-eag	potassium channel, voltage gated eag related subfamily H, member 1	EAG channel 1|ether-a-go-go potassium channel 1|ether-a-go-go, Drosophila, homolog of|hEAG1|potassium voltage-gated channel, subfamily H (eag-related), member 1|voltage-gated potassium channel subunit Kv10.1	1q32.2	1	NC_000001.11	210678314	211134115	minus	12	603305
9606	Homo sapiens	3758	0	live	KCNJ1	KIR1.1, ROMK, ROMK1	potassium channel, inwardly rectifying subfamily J, member 1	ATP-regulated potassium channel ROM-K|inward rectifier K(+) channel Kir1.1|inwardly rectifying K+ channel|potassium channel, inwardly rectifying subfamily J member 1|potassium inwardly-rectifying channel, subfamily J, member 1	11q24	11	NC_000011.10	128838014	128867373	minus	5	600359
9606	Homo sapiens	3766	0	live	KCNJ10	BIRK-10, KCNJ13-PEN, KIR1.2, KIR4.1, SESAME	potassium channel, inwardly rectifying subfamily J, member 10	ATP-dependent inwardly rectifying potassium channel Kir4.1|glial ATP-dependent inwardly rectifying potassium channel KIR4.1|inward rectifier K(+) channel Kir1.2|inward rectifier K+ channel KIR1.2|potassium channel, inwardly rectifying subfamily J member 10|potassium inwardly-rectifying channel, subfamily J, member 10	1q23.2	1	NC_000001.11	160037467	160070261	minus	2	602208
9606	Homo sapiens	3767	0	live	KCNJ11	BIR, HHF2, IKATP, KIR6.2, MODY13, PHHI, TNDM3	potassium channel, inwardly rectifying subfamily J, member 11	beta-cell inward rectifier subunit|inward rectifier K(+) channel Kir6.2|inwardly rectifying potassium channel KIR6.2|potassium channel inwardly rectifing subfamily J member 11|potassium channel, inwardly rectifying subfamily J member 11|potassium inwardly-rectifying channel, subfamily J, member 11	11p15.1	11	NC_000011.10	17364824	17389331	minus	4	600937
9606	Homo sapiens	3763	0	live	KCNJ6	BIR1, GIRK-2, GIRK2, KATP-2, KATP2, KCNJ7, KIR3.2, KPLBS, hiGIRK2	potassium channel, inwardly rectifying subfamily J, member 6	inward rectifier K(+) channel Kir3.2|inward rectifier potassium channel KIR3.2	21q22.1	21	NC_000021.9	37617482	37919731	minus	6	600877
9606	Homo sapiens	3785	0	live	KCNQ2	BFNC, BFNS1, EBN, EBN1, EIEE7, ENB1, HNSPC, KCNA11, KV7.2, KVEBN1	potassium channel, voltage gated KQT-like subfamily Q, member 2	KQT-like 2|neuroblastoma-specific potassium channel protein|neuroblastoma-specific potassium channel subunit alpha KvLQT2|potassium voltage-gated channel, KQT-like subfamily, member 2|voltage-gated potassium channel subunit Kv7.2	20q13.3	20	NC_000020.11	63400208	63472640	minus	21	602235
9606	Homo sapiens	57582	0	live	KCNT1	EIEE14, ENFL5, KCa4.1, SLACK, Slo2.2, bA100C15.2	potassium channel, sodium activated subfamily T, member 1	Sequence like a calcium-activated K+ channel|potassium channel, subfamily T, member 1	9q34.3	9	NC_000009.12	135702185	135793147	plus	35	608167
9606	Homo sapiens	154881	0	live	KCTD7	CLN14, EPM3	potassium channel tetramerization domain containing 7	potassium channel tetramerisation domain containing 7	7q11.21	7	NC_000007.14	66628881	66643229	plus	4	611725
9606	Homo sapiens	8242	0	live	KDM5C	DXS1272E, JARID1C, MRX13, MRXJ, MRXSCJ, MRXSJ, SMCX, XE169	lysine (K)-specific demethylase 5C	JmjC domain-containing protein SMCX|Jumonji, AT rich interactive domain 1C (RBP2-like)|Jumonji/ARID domain-containing protein 1C|Smcx homolog, X chromosome|Smcy homolog, X-linked|histone demethylase JARID1C	Xp11.22-p11.21	X	NC_000023.11	53158726	53225422	minus	32	314690
9606	Homo sapiens	7403	0	live	KDM6A	KABUK2, UTX, bA386N14.2	lysine (K)-specific demethylase 6A	bA386N14.2 (ubiquitously transcribed X chromosome tetratricopeptide repeat protein (UTX))|histone demethylase UTX|ubiquitously transcribed tetratricopeptide repeat protein X-linked|ubiquitously-transcribed TPR gene on the X chromosome	Xp11.2	X	NC_000023.11	44873175	45112779	plus	32	300128
9606	Homo sapiens	9711	0	live	KIAA0226	RUBICON, SCAR15	KIAA0226	RUN domain and cysteine-rich domain containing, Beclin 1-interacting protein|RUN domain protein as Beclin 1-interacting and cysteine-rich containing|baron|beclin-1 associated RUN domain containing protein|run domain Beclin-1 interacting and cystein-rich containing protein|rundataxin	3q29	3	NC_000003.12	197671393	197749727	minus	23	613516
9606	Homo sapiens	23325	0	live	KIAA1033	MRT43, SWIP	KIAA1033	strumpellin and WASH-interacting protein	12q24.11	12	NC_000012.12	105107714	105169135	plus	37	615748
9606	Homo sapiens	340533	0	live	KIAA2022	MRX98, XPN	KIAA2022	XLMR protein related to neurite extension|XLMR-related protein, neurite extension	Xq13.3	X	NC_000023.11	74732856	74925452	minus	5	300524
9606	Homo sapiens	3832	0	live	KIF11	EG5, HKSP, KNSL1, MCLMR, TRIP5	kinesin family member 11	TR-interacting protein 5|TRIP-5|kinesin-like protein 1|kinesin-like spindle protein HKSP|kinesin-related motor protein Eg5|thyroid receptor-interacting protein 5	10q24.1	10	NC_000010.11	92593068	92655395	plus	22	148760
9606	Homo sapiens	26128	0	live	KIF1BP	KBP, KIAA1279, TTC20	KIF1 binding protein	kinesin binding protein	10q22.1	10	NC_000010.11	68988721	69016983	plus	7	609367
9606	Homo sapiens	24137	0	live	KIF4A	KIF4, KIF4G1, MRX100	kinesin family member 4A	chromokinesin-A	Xq13.1	X	NC_000023.11	70290029	70420924	plus	31	300521
9606	Homo sapiens	374654	0	live	KIF7	ACLS, HLS2, JBTS12, UNQ340	kinesin family member 7	EQYK340	15q26.1	15	NC_000015.10	89608913	89663074	minus	24	611254
9606	Homo sapiens	4297	0	live	KMT2A	ALL-1, CXXC7, HRX, HTRX1, MLL, MLL-AF9, MLL/GAS7, MLL1, MLL1A, TET1-MLL, TRX1, WDSTS	lysine (K)-specific methyltransferase 2A	CDK6/MLL fusion protein|CXXC-type zinc finger protein 7|MLL-AF4 der(11) fusion protein|MLL/ENL fusion protein|MLL/GAS7 fusion protein|MLL/GMPS fusion protein|MLL/hCDCrel fusion protein|lysine N-methyltransferase 2A|mixed lineage leukemia 1|myeloid/lymphoid or mixed-lineage leukemia (trithorax homolog, Drosophila)|rearranged MLL protein|trithorax-like protein|zinc finger protein HRX	11q23	11	NC_000011.10	118436490	118526824	plus	37	159555
9606	Homo sapiens	8085	0	live	KMT2D	AAD10, ALR, CAGL114, KABUK1, KMS, MLL2, MLL4, TNRC21	lysine (K)-specific methyltransferase 2D	ALL1-related protein|Kabuki make-up syndrome|Kabuki mental retardation syndrome|histone-lysine N-methyltransferase MLL2|lysine N-methyltransferase 2D|myeloid/lymphoid or mixed-lineage leukemia 2|trinucleotide repeat containing 21	12q13.12	12	NC_000012.12	49018975	49061895	minus	56	602113
9606	Homo sapiens	11133	0	live	KPTN	2E4, MRT41	kaptin (actin binding protein)	actin-associated protein 2E4	19q13.32	19	NC_000019.10	47475141	47486791	minus	17	615620
9606	Homo sapiens	3845	0	live	KRAS	C-K-RAS, CFC2, K-RAS2A, K-RAS2B, K-RAS4A, K-RAS4B, KI-RAS1, KRAS2, NS, NS3, RALD, RASK2, KRAS	Kirsten rat sarcoma viral oncogene homolog	K-Ras 2|K-ras p21 protein|PR310 c-K-ras oncogene|c-Ki-ras|c-Kirsten-ras protein|cellular c-Ki-ras2 proto-oncogene|oncogene KRAS2|transforming protein p21|v-Ki-ras2 Kirsten rat sarcoma 2 viral oncogene homolog	12p12.1	12	NC_000012.12	25204789	25250931	minus	6	190070
9606	Homo sapiens	3891	0	live	KRT85	ECTD4, HB5, Hb-5, K85, KRTHB5, hHb5	keratin 85, type II	hair keratin K2.12|hard keratin, type II, 5|keratin, hair, basic, 5|keratin-85|type II hair keratin Hb5|type-II keratin Kb25	12q13	12	NC_000012.12	52360006	52367525	minus	10	602767
9606	Homo sapiens	8942	0	live	KYNU	KYNUU	kynureninase	L-kynurenine hydrolase	2q22.2	2	NC_000002.12	142748928	143042316	plus	23	605197
9606	Homo sapiens	3897	0	live	L1CAM	CAML1, CD171, HSAS, HSAS1, MASA, MIC5, N-CAM-L1, N-CAML1, NCAM-L1, S10, SPG1	L1 cell adhesion molecule	antigen identified by monoclonal antibody R1	Xq28	X	NC_000023.11	153861514	153886174	minus	29	308840
9606	Homo sapiens	79944	0	live	L2HGDH	C14orf160, L2HGA	L-2-hydroxyglutarate dehydrogenase	2-hydroxyglutarate dehydrogenase|L-alpha-hydroxyglutarate dehydrogenase|alpha-hydroxyglutarate oxidoreductase|alpha-ketoglutarate reductase|duranin	14q21.3	14	NC_000014.9	50242434	50312389	minus	15	609584
9606	Homo sapiens	3908	0	live	LAMA2	LAMM	laminin, alpha 2	laminin M chain|laminin-12 subunit alpha|laminin-2 subunit alpha|laminin-4 subunit alpha|merosin heavy chain	6q22-q23	6	NC_000006.12	128883141	129516569	plus	66	156225
9606	Homo sapiens	3920	0	live	LAMP2	CD107b, LAMP-2, LAMPB, LGP110	lysosomal-associated membrane protein 2	CD107 antigen-like family member B	Xq24	X	NC_000023.11	120426148	120469349	minus	10	309060
9606	Homo sapiens	9215	0	live	LARGE	MDC1D, MDDGA6, MDDGB6	like-glycosyltransferase	acetylglucosaminyltransferase-like 1A|acetylglucosaminyltransferase-like protein	22q12.3	22	NC_000022.11	33273076	33922841	minus	21	603590
9606	Homo sapiens	51574	0	live	LARP7	ALAZS, HDCMA18P, PIP7S	La ribonucleoprotein domain family, member 7	P-TEFb-interaction protein for 7SK stability	4q25	4	NC_000004.12	112636964	112657592	plus	16	612026
9606	Homo sapiens	51520	0	live	LARS	HSPC192, ILFS11, LEURS, LEUS, LFIS, LRS, PIG44, RNTLS, hr025Cl, LARS	leucyl-tRNA synthetase	cytoplasmic leucyl-tRNA synthetase|cytosolic leucyl-tRNA synthetase|leucine tRNA ligase 1, cytoplasmic|leucine translase|proliferation-inducing gene 44	5q32	5	NC_000005.10	146113026	146182787	minus	32	151350
9606	Homo sapiens	3930	0	live	LBR	DHCR14B, LMN2R, PHA, TDRD18	lamin B receptor	integral nuclear envelope inner membrane protein|tudor domain containing 18	1q42.1	1	NC_000001.11	225401502	225428855	minus	16	600024
9606	Homo sapiens	3954	0	live	LETM1		leucine zipper-EF-hand containing transmembrane protein 1	Mdm38 homolog	4p16.3	4	NC_000004.12	1811479	1856247	minus	15	604407
9606	Homo sapiens	8022	0	live	LHX3	CPHD3, LIM3, M2-LHX3	LIM homeobox 3	LIM homeobox protein 3|LIM/homeodomain protein LHX3	9q34.3	9	NC_000009.12	136196250	136205109	minus	8	600577
9606	Homo sapiens	55788	0	live	LMBRD1	C6orf209, LMBD1, MAHCF, NESI	LMBR1 domain containing 1	HDAg-L-interacting protein NESI|hepatitis delta antigen-L interacting protein|liver regeneration p-53 related protein|nuclear export signal-interacting protein	6q13	6	NC_000006.12	69675749	69797157	minus	18	612625
9606	Homo sapiens	4000	0	live	LMNA	CDCD1, CDDC, CMD1A, CMT2B1, EMD2, FPL, FPLD, FPLD2, HGPS, IDC, LDP1, LFP, LGMD1B, LMN1, LMNC, LMNL1, PRO1	lamin A/C	70 kDa lamin|lamin A/C-like 1|prelamin-A/C|renal carcinoma antigen NY-REN-32	1q22	1	NC_000001.11	156082546	156140089	plus	17	150330
9606	Homo sapiens	4001	0	live	LMNB1	ADLD, LMN, LMN2, LMNB	lamin B1		5q23.2	5	NC_000005.10	126776623	126837020	plus	12	150340
9606	Homo sapiens	9361	0	live	LONP1	CODASS, LON, LONP, LonHS, PIM1, PRSS15, hLON	lon peptidase 1, mitochondrial	LONP|hLON ATP-dependent protease|lon protease-like protein|mitochondrial ATP-dependent protease Lon|mitochondrial lon protease-like protein|serine protease 15	19p13.2	19	NC_000019.10	5691834	5720452	minus	21	605490
9606	Homo sapiens	4036	0	live	LRP2	DBS, GP330	low density lipoprotein receptor-related protein 2	Heymann nephritis antigen homolog|LRP-2|calcium sensor protein|glycoprotein 330|megalin	2q31.1	2	NC_000002.12	169127109	169362613	minus	81	600073
9606	Homo sapiens	4041	0	live	LRP5	BMND1, EVR1, EVR4, HBM, LR3, LRP-5, LRP7, OPPG, OPS, OPTA1, VBCH2	low density lipoprotein receptor-related protein 5	low density lipoprotein receptor-related protein 7	11q13.4	11	NC_000011.10	68298866	68449275	plus	27	603506
9606	Homo sapiens	10128	0	live	LRPPRC	CLONE-23970, GP130, LRP130, LSFC	leucine-rich pentatricopeptide repeat containing	130 kDa leucine-rich protein|LRP 130|leucine-rich PPR-motif containing|mitochondrial leucine-rich PPR motif-containing protein	2p21	2	NC_000002.12	43886224	43996005	minus	39	607544
9606	Homo sapiens	54585	0	live	LZTFL1	BBS17	leucine zipper transcription factor-like 1		3p21.3	3	NC_000003.12	45823316	45915724	minus	16	606568
9606	Homo sapiens	4080	0	live	MAA	LZMS, MCOPS1	microphthalmia or anophthalmia and associated anomalies			X						309800
9606	Homo sapiens	4094	0	live	MAF	AYGRP, CCA4, CTRCT21, c-MAF	v-maf avian musculoaponeurotic fibrosarcoma oncogene homolog	Avian musculoaponeurotic fibrosarcoma (MAF) protooncogene|T lymphocyte c-maf long form|c-maf proto-oncogene|proto-oncogene c-Maf	16q22-q23	16	NC_000016.10	79212772	79600786	minus	4	177075
9606	Homo sapiens	54551	0	live	MAGEL2	NDNL1, PWLS, SHFYNG, nM15	melanoma antigen family L2	MAGE-like 2|necdin-like protein 1|protein nM15	15q11.2	15	NC_000015.10	23643549	23647846	minus	1	605283
9606	Homo sapiens	11253	0	live	MAN1B1	ERMAN1, MANA-ER, MRT15	mannosidase, alpha, class 1B, member 1	ER alpha 1,2-mannosidase|Man9GlcNAc2-specific processing alpha-mannosidase|endoplasmic reticulum mannosyl-oligosaccharide 1,2-alpha-mannosidase 1	9q34	9	NC_000009.12	137086862	137109187	plus	14	604346
9606	Homo sapiens	4125	0	live	MAN2B1	LAMAN, MANB	mannosidase, alpha, class 2B, member 1	lysosomal acid alpha-mannosidase|mannosidase alpha-B|mannosidase, alpha B, lysosomal	19p13.2	19	NC_000019.10	12646508	12666777	minus	24	609458
9606	Homo sapiens	4126	0	live	MANBA	MANB1	mannosidase, beta A, lysosomal	lysosomal beta A mannosidase|mannanase|mannase	4q24	4	NC_000004.12	102631486	102760994	minus	19	609489
9606	Homo sapiens	4128	0	live	MAOA	MAO-A	monoamine oxidase A	monoamine oxidase type A	Xp11.3	X	NC_000023.11	43654907	43746824	plus	16	309850
9606	Homo sapiens	92935	0	live	MARS2	COXPD25, MetRS, mtMetRS	methionyl-tRNA synthetase 2, mitochondrial	methionine tRNA ligase 2, mitochondrial|methionine--tRNA ligase 2|methionine-tRNA synthetase 2, mitochondrial	2q33.1	2	NC_000002.12	197705304	197708390	plus	1	609728
9606	Homo sapiens	5648	0	live	MASP1	3MC1, CRARF, CRARF1, MAP1, MASP, MASP3, MAp44, PRSS5, RaRF	mannan-binding lectin serine peptidase 1 (C4/C2 activating component of Ra-reactive factor)	Ra-reactive factor serine protease p100|complement factor MASP-3|complement-activating component of Ra-reactive factor|mannose-binding lectin-associated serine protease 1|mannose-binding protein-associated serine protease|serine protease 5	3q27-q28	3	NC_000003.12	187216085	187292022	minus	19	600521
9606	Homo sapiens	4143	0	live	MAT1A	MAT, MATA1, SAMS, SAMS1	methionine adenosyltransferase I, alpha	MAT 1|MAT-I/III|S-adenosylmethionine synthetase isoform type-1|adoMet synthase 1|adoMet synthetase 1|methionine adenosyltransferase 1|methionine adenosyltransferase I/III	10q22	10	NC_000010.11	80271820	80289979	minus	10	610550
9606	Homo sapiens	55777	0	live	MBD5	MRD1	methyl-CpG binding domain protein 5	methyl-CpG-binding protein MBD5	2q23.1	2	NC_000002.12	148021011	148513477	plus	19	611472
9606	Homo sapiens	51360	0	live	MBTPS2	BRESEK, IFAP, KFSD, KFSDX, OLMSX, S2P	membrane-bound transcription factor peptidase, site 2	SREBPs intramembrane protease|endopeptidase S2P|keratosis follicularis spinulosa decalvans|membrane-bound transcription factor protease, site 2|sterol regulatory element-binding proteins intramembrane protease	Xp22.12-p22.11	X	NC_000023.11	21839538	21885423	plus	11	300294
9606	Homo sapiens	56922	0	live	MCCC1	MCC-B, MCCA	methylcrotonoyl-CoA carboxylase 1 (alpha)	3-methylcrotonyl-CoA carboxylase 1|3-methylcrotonyl-CoA carboxylase biotin-containing subunit|3-methylcrotonyl-CoA:carbon dioxide ligase subunit alpha|MCCase subunit alpha|methylcrotonoyl-Coenzyme A carboxylase 1 (alpha)	3q27	3	NC_000003.12	183015218	183099587	minus	21	609010
9606	Homo sapiens	57192	0	live	MCOLN1	MG-2, ML4, MLIV, MST080, MSTP080, TRP-ML1, TRPM-L1, TRPML1	mucolipin 1	mucolipidin|mucolipidosis type IV protein	19p13.2	19	NC_000019.10	7522610	7534009	plus	14	605248
9606	Homo sapiens	79648	0	live	MCPH1	BRIT1, MCT	microcephalin 1	BRCT-repeat inhibitor of TERT expression 1	8p23.1	8	NC_000008.11	6406592	6643619	plus	19	607117
9606	Homo sapiens	4204	0	live	MECP2	AUTSX3, MRX16, MRX79, MRXS13, MRXSL, PPMX, RS, RTS, RTT	methyl CpG binding protein 2	meCp-2 protein	Xq28	X	NC_000023.11	154021813	154097731	minus	10	300005
9606	Homo sapiens	9968	0	live	MED12	ARC240, CAGH45, FGS1, HOPAS, OHDOX, OKS, OPA1, TNRC11, TRAP230, MED12	mediator complex subunit 12	CAG repeat protein 45|OPA-containing protein|activator-recruited cofactor 240 kDa component|human opposite paired|mediator of RNA polymerase II transcription, subunit 12 homolog|putative mediator subunit 12|thyroid hormone receptor-associated protein complex 230 kDa component|thyroid hormone receptor-associated protein, 230 kDa subunit|trinucleotide repeat containing 11 (THR-associated protein, 2…	Xq13	X	NC_000023.11	71118556	71142454	plus	45	300188
9606	Homo sapiens	4208	0	live	MEF2C	C5DELq14.3, DEL5q14.3	myocyte enhancer factor 2C	MADS box transcription enhancer factor 2, polypeptide C	5q14.3	5	NC_000005.10	88718241	88904105	minus	16	600662
9606	Homo sapiens	1954	0	live	MEGF8	C19orf49, CRPT2, EGFL4, SBP1	multiple EGF-like-domains 8	EGF-like domain-containing protein 4|EGF-like-domain, multiple 4|HBV pre-S2-binding protein 1|HBV pre-s2 binding protein 1|epidermal growth factor-like protein 4|hepatitis B virus pre-S2-binding protein 1	19q12	19	NC_000019.10	42325609	42378769	plus	42	604267
9606	Homo sapiens	124512	0	live	METTL23	C17orf95, MRT44	methyltransferase like 23		17q25.1	17	NC_000017.11	76725873	76733881	plus	9	615262
9606	Homo sapiens	4247	0	live	MGAT2	CDG2A, CDGS2, GLCNACTII, GNT-II, GNT2	mannosyl (alpha-1,6-)-glycoprotein beta-1,2-N-acetylglucosaminyltransferase	Beta-1,2-N-acetylglucosaminyltransferase II|N-glycosyl-oligosaccharide-glycoprotein N-acetylglucosaminyltransferase II|UDP-N-acetylglucosamine:alpha-6-D-mannoside beta-1,2-N-acetylglucosaminyltransferase II|glcNAc-T II|mannoside acetylglucosaminyltransferase 2	14q21	14	NC_000014.9	49620771	49623481	plus	1	602616
9606	Homo sapiens	92667	0	live	MGME1	C20orf72, DDK1, MTDPS11, bA504H3.4	mitochondrial genome maintenance exonuclease 1		20p11.23	20	NC_000020.11	17968853	17991122	plus	8	615076
9606	Homo sapiens	4256	0	live	MGP	GIG36, MGLAP, NTI	matrix Gla protein	cell growth-inhibiting gene 36 protein	12p12.3	12	NC_000012.12	14881181	14885919	minus	5	154870
9606	Homo sapiens	4281	0	live	MID1	BBBG1, FXY, GBBB1, MIDIN, OGS1, OS, OSX, RNF59, TRIM18, XPRF, ZNFXY	midline 1	Opitz/BBB syndrome|RING finger protein 59|RING finger protein Midline-1|midline 1 RING finger protein|putative transcription factor XPRF|tripartite motif protein TRIM18|tripartite motif-containing protein 18|zinc finger on X and Y, mouse, homolog of	Xp22	X	NC_000023.11	10445310	11111177	minus	19	300552
9606	Homo sapiens	11043	0	live	MID2	FXY2, MRX101, RNF60, TRIM1	midline 2	RING finger protein 60|midin 2|midin-2|midline defect 2|midline-2|tripartite motif protein 1|tripartite motif-containing protein 1	Xq22.3	X	NC_000023.11	107824647	107931637	plus	11	300204
9606	Homo sapiens	407975	0	live	MIR17HG	C13orf25, FGLDS2, LINC00048, MIHG1, MIRH1, MIRHG1, NCRNA00048, miR-17-92	miR-17-92 cluster host gene	MIR17 host gene (non-protein coding)|long intergenic non-protein coding RNA 48|miR-17-92 cluster host gene (non-protein coding)|microRNA host gene (non-protein coding) 1|microRNA host gene 1 (non-protein coding)|mir-17-92 microRNA cluster	13q31.3	13	NC_000013.11	91347820	91354575	plus	2	609415
9606	Homo sapiens	8195	0	live	MKKS	BBS6, HMCS, KMS, MKS	McKusick-Kaufman syndrome	Bardet-Biedl syndrome 6 protein	20p12	20	NC_000020.11	10404780	10434239	minus	7	604896
9606	Homo sapiens	7681	0	live	MKRN3	CPPB2, D15S9, RNF63, ZFP127, ZNF127	makorin ring finger protein 3	RING finger protein 63|zinc finger protein 127	15q11-q13	15	NC_000015.10	23565307	23568020	plus	1	603856
9606	Homo sapiens	10108	0	live	MKRN3-AS1	FNZ127, MKRN3-AS, MKRN3AS, NCRNA00009, ZNF127-AS, ZNF127AS	MKRN3 antisense RNA 1	MKRN3 antisense RNA 1 (non-protein coding)|makorin, ring finger protein, 3 antisense|non-protein coding RNA 9|zinc finger protein 127 antisense	15q11-q13	15						603857
9606	Homo sapiens	54903	0	live	MKS1	BBS13, MES, MKS, POC12	Meckel syndrome, type 1	FABB proteome-like protein|POC12 centriolar protein homolog	17q22	17	NC_000017.11	58205436	58219605	minus	20	609883
9606	Homo sapiens	23209	0	live	MLC1	LVM, MLC, VL	megalencephalic leukoencephalopathy with subcortical cysts 1		22q13.33	22	NC_000022.11	50059391	50085929	minus	13	605908
9606	Homo sapiens	51085	0	live	MLXIPL	CHREBP, MIO, MONDOB, WBSCR14, WS-bHLH, bHLHd14	MLX interacting protein-like	MLX-interacting protein-like|Mlx interactor|WS basic-helix-loop-helix leucine zipper protein|Williams Beuren syndrome chromosome region 14|Williams-Beuren syndrome chromosome region 14 protein 1|Williams-Beuren syndrome chromosome region 14 protein 2|Williams-Beuren syndrome chromosome region 14 protein 3|carbohydrate response element binding protein|class D basic helix-loop-helix protein 14|will…	7q11.23	7	NC_000007.14	73593194	73624540	minus	18	605678
9606	Homo sapiens	23417	0	live	MLYCD	MCD	malonyl-CoA decarboxylase	malonyl coenzyme A decarboxylase	16q24	16	NC_000016.10	83899125	83916182	plus	5	606761
9606	Homo sapiens	166785	0	live	MMAA	cblA	methylmalonic aciduria (cobalamin deficiency) cblA type	mutant adenosylcobalamin	4q31.21	4	NC_000004.12	145619388	145660035	plus	10	607481
9606	Homo sapiens	326625	0	live	MMAB	ATR, CFAP23, cblB, cob	methylmalonic aciduria (cobalamin deficiency) cblB type	ATP:cob(I)alamin adenosyltransferase|ATP:corrinoid adenosyltransferase|aquocob(I)alamin vitamin B12s adenosyltransferase|cilia and flagella associated protein 23|methylmalonic aciduria type B protein	12q24	12	NC_000012.12	109553715	109573553	minus	13	607568
9606	Homo sapiens	25974	0	live	MMACHC	cblC	methylmalonic aciduria (cobalamin deficiency) cblC type, with homocystinuria		1p34.1	1	NC_000001.11	45500184	45511067	plus	4	609831
9606	Homo sapiens	27249	0	live	MMADHC	C2orf25, CL25022, cblD	methylmalonic aciduria (cobalamin deficiency) cblD type, with homocystinuria	protein C2orf25, mitochondrial	2q23.2	2	NC_000002.12	149569633	149587816	minus	8	611935
9606	Homo sapiens	100529147	0	live	MMRFCGU		Microcephaly, mental retardation, and distinctive facies, with cardiac and genitourinary malformations		16p13.3	16						613680
9606	Homo sapiens	3110	0	live	MNX1	HB9, HLXB9, HOXHB9, SCRA1	motor neuron and pancreas homeobox 1	homeobox HB9|homeobox protein HB9	7q36	7	NC_000007.14	157004853	157010653	minus	4	142994
9606	Homo sapiens	4358	0	live	MPV17	MTDPS6, SYM1	MpV17 mitochondrial inner membrane protein	Mpv17, human homolog of glomerulosclerosis and nephrotic syndrome	2p23.3	2	NC_000002.12	27309490	27325680	minus	10	137960
9606	Homo sapiens	100689013	0	live	MRT17	MRT21	mental retardation, non-syndromic, autosomal recessive, 17		4q26-q28	4						614207
9606	Homo sapiens	4508	0	live	MT-ATP6	ATPase6, MTATP6, ATP6	mitochondrially encoded ATP synthase 6			MT	NC_012920.1	8527	9207	plus	0
9606	Homo sapiens	123263	0	live	MTFMT	COXPD15, FMT1	mitochondrial methionyl-tRNA formyltransferase		15q22.31	15	NC_000015.10	65001512	65029639	minus	10	611766
9606	Homo sapiens	4524	0	live	MTHFR		methylenetetrahydrofolate reductase (NAD(P)H)	5,10-methylenetetrahydrofolate reductase (NADPH)	1p36.3	1	NC_000001.11	11785730	11806103	minus	14	607093
9606	Homo sapiens	25821	0	live	MTO1	CGI-02, COXPD10	mitochondrial tRNA translation optimization 1	homolog of yeast Mto1|mitochondrial MTO1-3|mitochondrial translation optimization 1 homolog	6q13	6	NC_000006.12	73461731	73501456	plus	15	614667
9606	Homo sapiens	4594	0	live	MUT	MCM	methylmalonyl CoA mutase	methylmalonyl Coenzyme A mutase|methylmalonyl-CoA isomerase|mutant methylmalonyl CoA mutase|truncated methylmalonyl CoA mutase	6p12.3	6	NC_000006.12	49430360	49463328	minus	13	609058
9606	Homo sapiens	4598	0	live	MVK	LRBP, MK, MVLK, POROK3	mevalonate kinase	LH receptor mRNA-binding protein|mevalonate kinase 1	12q24	12	NC_000012.12	109573353	109597270	plus	12	251170
9606	Homo sapiens	4613	0	live	MYCN	MODED, N-myc, NMYC, ODED, bHLHe37	v-myc avian myelocytomatosis viral oncogene neuroblastoma derived homolog	class E basic helix-loop-helix protein 37|neuroblastoma MYC oncogene|neuroblastoma-derived v-myc avian myelocytomatosis viral related oncogene|oncogene NMYC|pp65/67	2p24.3	2	NC_000002.12	15940438	15947007	plus	3	164840
9606	Homo sapiens	4621	0	live	MYH3	HEMHC, MYHC-EMB, MYHSE1, SMHCE	myosin, heavy chain 3, skeletal muscle, embryonic	myosin heavy chain, fast skeletal muscle, embryonic|myosin, heavy polypeptide 3, skeletal muscle, embryonic|myosin, skeletal, heavy chain, embryonic 1	17p13.1	17	NC_000017.11	10628526	10679030	minus	44	160720
9606	Homo sapiens	100653379	0	live	MYMY4	CXDELq38	Moyamoya disease 4		Xq28	X						300845
9606	Homo sapiens	4644	0	live	MYO5A	GS1, MYH12, MYO5, MYR12	myosin VA	dilute myosin heavy chain, non-muscle|myosin V|myosin VA (heavy chain 12, myoxin)|myosin, heavy polypeptide kinase|myosin-12|myosin-Va|myoxin	15q21	15	NC_000015.10	52307283	52529050	minus	44	160777
9606	Homo sapiens	8260	0	live	NAA10	ARD1, ARD1A, ARD1P, DXS707, MCOPS1, NATD, TE2	N(alpha)-acetyltransferase 10, NatA catalytic subunit	ARD1 homolog A, N-acetyltransferase|N-acetyltransferase ARD1, human homolog of|N-alpha-acetyltransferase 10, NatA catalytic subunit|N-terminal acetyltransferase complex ARD1 subunit homolog A|natA catalytic subunit Naa10	Xq28	X	NC_000023.11	153929827	153935154	minus	8	300013
9606	Homo sapiens	4668	0	live	NAGA	D22S674, GALB	N-acetylgalactosaminidase, alpha-	Acetylgalactosaminidase, alpha-N- (alpha-galactosidase B)|alpha-galactosidase B	22q11	22	NC_000022.11	42058334	42070871	minus	9	104170
9606	Homo sapiens	4669	0	live	NAGLU	MPS-IIIB, MPS3B, NAG, UFHSD	N-acetylglucosaminidase, alpha	N-acetyl-alpha-glucosaminidase	17q21	17	NC_000017.11	42535933	42544449	plus	6	609701
9606	Homo sapiens	79731	0	live	NARS2	DFNB94, SLM5, asnRS	asparaginyl-tRNA synthetase 2, mitochondrial (putative)	asparagine tRNA ligase 2, mitochondrial (putative)|deafness, autosomal recessive 94|probable asparaginyl-tRNA synthetase, mitochondrial	11q14.1	11	NC_000011.10	78435961	78574864	minus	16	612803
9606	Homo sapiens	4683	0	live	NBN	AT-V1, AT-V2, ATV, NBS, NBS1, P95	nibrin	Nijmegen breakage syndrome 1 (nibrin)|cell cycle regulatory protein p95|p95 protein of the MRE11/RAD50 complex	8q21	8	NC_000008.11	89933336	89984733	minus	19	602667
9606	Homo sapiens	54820	0	live	NDE1	HOM-TES-87, LIS4, MHAC, NDE, NUDE, NUDE1	nudE neurodevelopment protein 1	LIS1-interacting protein NUDE1, rat homolog|nudE nuclear distribution E homolog 1|nudE nuclear distribution gene E homolog 1	16p13.11	16	NC_000016.10	15643267	15726353	plus	15	609449
9606	Homo sapiens	4692	0	live	NDN	HsT16328, PWCR	necdin, melanoma antigen (MAGE) family member	Prader-Willi syndrome chromosome region|necdin homolog	15q11.2-q12	15	NC_000015.10	23685407	23687303	minus	1	602117
9606	Homo sapiens	4693	0	live	NDP	EVR2, FEVR, ND	Norrie disease (pseudoglioma)	X-linked exudative vitreoretinopathy 2 protein|norrie disease protein	Xp11.4	X	NC_000023.11	43948776	43973675	minus	3	300658
9606	Homo sapiens	3340	0	live	NDST1	HSST, MRT46, NST1	N-deacetylase/N-sulfotransferase (heparan glucosaminyl) 1	HSNST 1|N-HSST 1|N-heparan sulfate sulfotransferase 1|NDST-1|[Heparan sulfate]-glucosamine N-sulfotransferase 1|glucosaminyl N-deacetylase/N-sulfotransferase 1|heparan sulfate-N-deacetylase/N-sulfotransferase	5q33.1	5	NC_000005.10	150485823	150558211	plus	19	600853
9606	Homo sapiens	4694	0	live	NDUFA1	CI-MWFE, MWFE, ZNF183	NADH dehydrogenase (ubiquinone) 1 alpha subcomplex, 1, 7.5kDa	NADH oxidoreductase subunit MWFE|NADH-ubiquinone oxidoreductase MWFE subunit|NADH:ubiquinone oxidoreductase (complex 1)|complex I MWFE subunit|complex I-MWFE|type I dehydrogenase	Xq24	X	NC_000023.11	119871771	119876666	plus	3	300078
9606	Homo sapiens	4705	0	live	NDUFA10	CI-42KD, CI-42k	NADH dehydrogenase (ubiquinone) 1 alpha subcomplex, 10, 42kDa	NADH-ubiquinone oxidoreductase 42 kDa subunit|complex I 42kDa subunit	2q37.3	2	NC_000002.12	239957372	240025402	minus	12	603835
9606	Homo sapiens	126328	0	live	NDUFA11	B14.7, CI-B14.7	NADH dehydrogenase (ubiquinone) 1 alpha subcomplex, 11, 14.7kDa	NADH-ubiquinone oxidoreductase subunit B14.7|complex I B14.7 subunit	19p13.3	19	NC_000019.10	5891276	5904013	minus	6	612638
9606	Homo sapiens	55967	0	live	NDUFA12	B17.2, DAP13	NADH dehydrogenase (ubiquinone) 1 alpha subcomplex, 12	13 kDa differentiation-associated protein|CI-B17.2|NADH-ubiquinone oxidoreductase subunit B17.2|complex I B17.2 subunit	12q22	12	NC_000012.12	94971328	95003713	minus	4	614530
9606	Homo sapiens	4695	0	live	NDUFA2	B8, CD14, CIB8	NADH dehydrogenase (ubiquinone) 1 alpha subcomplex, 2, 8kDa	NADH-ubiquinone oxidoreductase subunit CI-B8|complex I B8 subunit	5q31.2	5	NC_000005.10	140645363	140647785	minus	3	602137
9606	Homo sapiens	4704	0	live	NDUFA9	CC6, CI-39k, CI39k, NDUFS2L, SDR22E1	NADH dehydrogenase (ubiquinone) 1 alpha subcomplex, 9, 39kDa	CI-39kD|NADH dehydrogenase (ubiquinone) Fe-S protein 2-like (NADH-coenzyme Q reductase)|NADH-ubiquinone oxidoreductase 39 kDa subunit|complex I 39kDa subunit|short chain dehydrogenase/reductase family 22E, member 1	12p13.3	12	NC_000012.12	4649098	4687554	plus	11	603834
9606	Homo sapiens	51103	0	live	NDUFAF1	CGI-65, CGI65, CIA30	NADH dehydrogenase (ubiquinone) complex I, assembly factor 1	NADH dehydrogenase (ubiquinone) 1 alpha subcomplex, assembly factor 1|NADH-ubiquinone oxidoreductase 1 alpha subcomplex, assembly factor 1	15q11.2-q21.3	15	NC_000015.10	41387349	41402554	minus	6	606934
9606	Homo sapiens	91942	0	live	NDUFAF2	B17.2L, MMTN, NDUFA12L, mimitin	NADH dehydrogenase (ubiquinone) complex I, assembly factor 2	Myc-induced mitochondrial protein|NADH dehydrogenase (ubiquinone) 1 alpha subcomplex, assembly factor 2|NDUFA12-like protein	5q12.1	5	NC_000005.10	60945129	61153037	plus	4	609653
9606	Homo sapiens	25915	0	live	NDUFAF3	2P1, C3orf60, E3-3	NADH dehydrogenase (ubiquinone) complex I, assembly factor 3	NADH dehydrogenase (ubiquinone) 1 alpha subcomplex, assembly factor 3|nuclear protein E3-3	3p21.31	3	NC_000003.12	49020475	49023495	plus	7	612911
9606	Homo sapiens	29078	0	live	NDUFAF4	C6orf66, HRPAP20, HSPC125, My013, bA22L21.1	NADH dehydrogenase (ubiquinone) complex I, assembly factor 4	NADH dehydrogenase (ubiquinone) 1 alpha subcomplex, assembly factor 4|hormone-regulated proliferation-associated protein of 20 kDa|hormone-regulated proliferation-associated protein, 20 kDa	6q16.1	6	NC_000006.12	96889311	96897891	minus	3	611776
9606	Homo sapiens	79133	0	live	NDUFAF5	C20orf7, bA526K24.2, dJ842G6.1	NADH dehydrogenase (ubiquinone) complex I, assembly factor 5	probable methyltransferase C20orf7, mitochondrial	20p12.1	20	NC_000020.11	13785026	13818421	plus	16	612360
9606	Homo sapiens	137682	0	live	NDUFAF6	C8orf38	NADH dehydrogenase (ubiquinone) complex I, assembly factor 6	UPF0551 protein C8orf38, mitochondrial|putative phytoene synthase	8q22.1	8	NC_000008.11	94895451	95058716	plus	19	612392
9606	Homo sapiens	4709	0	live	NDUFB3	B12, CI-B12	NADH dehydrogenase (ubiquinone) 1 beta subcomplex, 3, 12kDa	NADH-ubiquinone oxidoreductase B12 subunit|complex I-B12	2q31.3	2	NC_000002.12	201071739	201085750	plus	4	603839
9606	Homo sapiens	4715	0	live	NDUFB9	B22, CI-B22, LYRM3, UQOR22	NADH dehydrogenase (ubiquinone) 1 beta subcomplex, 9, 22kDa	LYR motif-containing protein 3|NADH-ubiquinone oxidoreductase B22 subunit|complex I B22 subunit	8q13.3	8	NC_000008.11	124539102	124549986	plus	4	601445
9606	Homo sapiens	4719	0	live	NDUFS1	CI-75Kd, CI-75k, PRO1304	NADH dehydrogenase (ubiquinone) Fe-S protein 1, 75kDa (NADH-coenzyme Q reductase)	complex I 75kDa subunit|complex I, mitochondrial respiratory chain, 75-kD subunit|mitochondrial NADH-ubiquinone oxidoreductase 75 kDa subunit	2q33-q34	2	NC_000002.12	206123079	206159519	minus	20	157655
9606	Homo sapiens	4720	0	live	NDUFS2	CI-49	NADH dehydrogenase (ubiquinone) Fe-S protein 2, 49kDa (NADH-coenzyme Q reductase)	CI-49kD|NADH-ubiquinone oxidoreductase 49 kDa subunit|NADH-ubiquinone oxidoreductase NDUFS2 subunit|complex 1, mitochondrial respiratory chain, 49-KD subunit|complex I 49kDa subunit|complex I-49kD	1q23	1	NC_000001.11	161197419	161214395	plus	16	602985
9606	Homo sapiens	4722	0	live	NDUFS3	CI-30	NADH dehydrogenase (ubiquinone) Fe-S protein 3, 30kDa (NADH-coenzyme Q reductase)	CI-30kD|NADH dehydrogenase-ubiquinone 30 kDa subunit|NADH-ubiquinone oxidoreductase 30 kDa subunit|complex I 30kDa subunit|complex I-30kD	11p11.11	11	NC_000011.10	47579010	47584563	plus	7	603846
9606	Homo sapiens	4724	0	live	NDUFS4	AQDQ, CI-18	NADH dehydrogenase (ubiquinone) Fe-S protein 4, 18kDa (NADH-coenzyme Q reductase)	CI-18 kDa|CI-AQDQ|NADH dehydrogenase (ubiquinone) iron-sulfur protein 4|NADH-coenzyme Q reductase, 18-KD|NADH-ubiquinone oxidoreductase 18 kDa subunit|complex I 18kDa subunit|complex I-18 kDa|complex I-AQDQ|mitochondrial respiratory chain complex I (18-KD subunit)	5q11.1	5	NC_000005.10	53560623	53683341	plus	7	602694
9606	Homo sapiens	4726	0	live	NDUFS6	CI-13kA, CI-13kD-A, CI13KDA	NADH dehydrogenase (ubiquinone) Fe-S protein 6, 13kDa (NADH-coenzyme Q reductase)	NADH-ubiquinone oxidoreductase 13 kDa-A subunit|NADH:ubiquinone oxidoreductase NDUFS6 subunit|complex I 13kDa subunit A|complex I, mitochondrial respiratory chain, 13-kD subunit	5p15.33	5	NC_000005.10	1801382	1816051	plus	4	603848
9606	Homo sapiens	374291	0	live	NDUFS7	CI-20, CI-20KD, MY017, PSST	NADH dehydrogenase (ubiquinone) Fe-S protein 7, 20kDa (NADH-coenzyme Q reductase)	NADH-coenzyme Q reductase|NADH-ubiquinone oxidoreductase 20 kDa subunit|NADH:ubiquinone oxidoreductase PSST subunit|PSST subunit|complex I 20kDa subunit|complex I, mitochondrial respiratory chain, 20-KD subunit|complex I-20kD	19p13.3	19	NC_000019.10	1383884	1395589	plus	9	601825
9606	Homo sapiens	4728	0	live	NDUFS8	CI-23k, CI23KD, TYKY	NADH dehydrogenase (ubiquinone) Fe-S protein 8, 23kDa (NADH-coenzyme Q reductase)	NADH-ubiquinone oxidoreductase 23 kDa subunit|complex I 23kDa subunit|complex I-23kD	11q13	11	NC_000011.10	68030617	68036647	plus	9	602141
9606	Homo sapiens	4723	0	live	NDUFV1	CI-51K, CI51KD, UQOR1	NADH dehydrogenase (ubiquinone) flavoprotein 1, 51kDa	NADH-ubiquinone oxidoreductase 51 kDa subunit|complex I 51 kda subunit|complex I 51kDa subunit|complex I, mitochondrial respiratory chain|mitochondrial NADH dehydrogenase ubiquinone flavoprotein 1|mitochondrial NADH:ubiquinone oxidoreductase 51 kda subunit	11q13	11	NC_000011.10	67606852	67612541	plus	10	161015
9606	Homo sapiens	4729	0	live	NDUFV2	CI-24k	NADH dehydrogenase (ubiquinone) flavoprotein 2, 24kDa	NADH dehydrogenase ubiquinone flavoprotein 2, mitochondrial|NADH-ubiquinone oxidoreductase 24 kDa subunit|NADH-ubiquinone oxidoreductase flavoprotein 2|complex I 24kDa subunit|complex I, mitochondrial respitory chain, 24 kD subunit|nuclear-encoded mitochondrial NADH-ubiquinone reductase 24Kd subunit	18p11.22	18	NC_000018.10	9102630	9134345	plus	8	600532
9606	Homo sapiens	4758	0	live	NEU1	NANH, NEU, SIAL1	sialidase 1 (lysosomal sialidase)	G9 sialidase|N-acetyl-alpha-neuraminidase 1|acetylneuraminyl hydrolase|exo-alpha-sialidase|lysosomal sialidase	6p21.3	6	NC_000006.12	31859052	31862932	minus	6	608272
9606	Homo sapiens	4763	0	live	NF1	NFNS, VRNF, WSS	neurofibromin 1	neurofibromatosis-related protein NF-1	17q11.2	17	NC_000017.11	31007873	31377677	plus	73	613113
9606	Homo sapiens	4784	0	live	NFIX	MRSHSS, NF1A, SOTOS2	nuclear factor I/X (CCAAT-binding transcription factor)	CCAAT-box-binding transcription factor|CTF|NF-I/X|NF1-X|TGGCA-binding protein|nuclear factor 1/X	19p13.3	19	NC_000019.10	12995756	13098796	plus	13	164005
9606	Homo sapiens	4791	0	live	NFKB2	CVID10, H2TF1, LYT-10, LYT10, NF-kB2, p100, p52	nuclear factor of kappa light polypeptide gene enhancer in B-cells 2 (p49/p100)	DNA-binding factor KBF2|NFKB, p52/p100 subunit|lymphocyte translocation chromosome 10 protein|nuclear factor Kappa-B, subunit 2|nuclear factor NF-kappa-B p52 subunit|nuclear factor of Kappa light chain gene enhancer in B cells 2|oncogene Lyt-10|transcription factor NFKB2	10q24	10	NC_000010.11	102394110	102402529	plus	23	164012
9606	Homo sapiens	4803	0	live	NGF	Beta-NGF, HSAN5B, NGF	nerve growth factor (beta polypeptide)	nerve growth factor, beta subunit	1p13.1	1	NC_000001.11	115285916	115338384	minus	5	162030
9606	Homo sapiens	55768	0	live	NGLY1	CDDG, CDG1V, PNG1, PNGase	N-glycanase 1	hPNGase|peptide:N-glycanase	3p24.2	3	NC_000003.12	25718944	25790039	minus	16	610661
9606	Homo sapiens	55651	0	live	NHP2	DKCB2P, NOLA2, NHP2	NHP2 ribonucleoprotein	NHP2 ribonucleoprotein homolog|NHP2-like protein|nucleolar protein family A, member 2 (H/ACA small nucleolar RNPs)|snoRNP protein NHP2	5q35.3	5	NC_000005.10	178149463	178153960	minus	4	606470
9606	Homo sapiens	4810	0	live	NHS	CTRCT40, CXN, SCML1	Nance-Horan syndrome (congenital cataracts and dental anomalies)	congenital cataracts and dental anomalies protein	Xp22.13	X	NC_000023.11	17375420	17735994	plus	11	300457
9606	Homo sapiens	51199	0	live	NIN	SCKL7	ninein (GSK3B interacting protein)	glycogen synthase kinase 3 beta-interacting protein|hNinein|ninein centrosomal protein	14q22.1	14	NC_000014.9	50719763	50831165	minus	35	608684
9606	Homo sapiens	25836	0	live	NIPBL	CDLS, CDLS1, IDN3, IDN3-B, Scc2	Nipped-B homolog (Drosophila)	SCC2 homolog|delangin|sister chromatid cohesion 2 homolog	5p13.2	5	NC_000005.10	36876759	37065819	plus	48	608667
9606	Homo sapiens	7080	0	live	NKX2-1	BCH, BHC, NK-2, NKX2.1, NKX2A, T/EBP, TEBP, TITF1, TTF-1, TTF1	NK2 homeobox 1	NK-2 homolog A|homeobox protein NK-2 homolog A|thyroid nuclear factor 1|thyroid transcription factor 1|thyroid-specific enhancer-binding protein	14q13	14	NC_000014.9	36516397	36520225	minus	3	600635
9606	Homo sapiens	1482	0	live	NKX2-5	CHNG5, CSX, CSX1, HLHS2, NKX2.5, NKX2E, NKX4-1, VSD3	NK2 homeobox 5	NK2 transcription factor related, locus 5|cardiac-specific homeobox 1|homeobox protein CSX|homeobox protein NK-2 homolog E|tinman paralog	5q34	5	NC_000005.10	173232104	173235312	minus	2	600584
9606	Homo sapiens	54413	0	live	NLGN3	HNL3	neuroligin 3	gliotactin homolog	Xq13.1	X	NC_000023.11	71144823	71175307	plus	11	300336
9606	Homo sapiens	57502	0	live	NLGN4X	ASPGX2, AUTSX2, HLNX, HNL4X, NLGN4	neuroligin 4, X-linked		Xp22.33	X	NC_000023.11	5890026	6228882	minus	12	300427
9606	Homo sapiens	100885786	0	live	NMLFS	C8DELq22.1, DEL8q22.1	Nablus mask-like facial syndrome		8q22.1	8						608156
9606	Homo sapiens	55505	0	live	NOP10	DKCB1, NOLA3P, NOP10	NOP10 ribonucleoprotein	NOP10 ribonucleoprotein homolog|homolog of yeast Nop10p|nucleolar protein 10|nucleolar protein family A member 3|nucleolar protein family A, member 3 (H/ACA small nucleolar RNPs)|snoRNP protein NOP10	15q14-q15	15	NC_000015.10	34341716	34343161	minus	2	606471
9606	Homo sapiens	23742	0	live	NPAP1	C15orf2	nuclear pore associated protein 1	protein C15orf2	15q11.2	15	NC_000015.10	24675394	24683446	plus	1	610922
9606	Homo sapiens	4864	0	live	NPC1	NPC	Niemann-Pick disease, type C1		18q11.2	18	NC_000018.10	23506184	23586617	minus	28	607623
9606	Homo sapiens	10577	0	live	NPC2	EDDM1, HE1	Niemann-Pick disease, type C2	Niemann-Pick disease type C2 protein|epididymal protein 1|human epididymis-specific protein 1|tissue-specific secretory protein	14q24.3	14	NC_000014.9	74479940	74493381	minus	5	601015
9606	Homo sapiens	4867	0	live	NPHP1	JBTS4, NPH1, SLSN1	nephronophthisis 1 (juvenile)	juvenile nephronophthisis 1 protein|nephrocystin 1	2q13	2	NC_000002.12	110123336	110205062	minus	23	607100
9606	Homo sapiens	7025	0	live	NR2F1	BBOAS, BBSOAS, COUP-TFI, EAR-3, EAR3, ERBAL3, NR2F2, SVP44, TCFCOUP1, TFCOUP1	nuclear receptor subfamily 2, group F, member 1	COUP transcription factor I|COUP-TF I|COUP-TF1|V-erbA-related protein 3|chicken ovalbumin upstream promoter-transcription factor I|transcription factor COUP 1 (chicken ovalbumin upstream promoter 1, v-erb-a homolog-like 3)	5q14	5	NC_000005.10	93583337	93594611	plus	3	132890
9606	Homo sapiens	4893	0	live	NRAS	ALPS4, CMNS, N-ras, NCMS1, NS6, NRAS	neuroblastoma RAS viral (v-ras) oncogene homolog	N-ras protein part 4|transforming protein N-Ras|v-ras neuroblastoma RAS viral oncogene homolog	1p13.2	1	NC_000001.11	114704464	114716894	minus	7	164790
9606	Homo sapiens	9378	0	live	NRXN1	Hs.22998, PTHSL2, SCZD17	neurexin 1	neurexin I	2p16.3	2	NC_000002.12	49918505	51032536	minus	30	600565
9606	Homo sapiens	64324	0	live	NSD1	ARA267, KMT3B, SOTOS, SOTOS1, STO	nuclear receptor binding SET domain protein 1	H3-K36-HMTase|H4-K20-HMTase|NR-binding SET domain-containing protein|androgen receptor coactivator 267 kDa protein|androgen receptor-associated coregulator 267|androgen receptor-associated protein of 267 kDa|lysine N-methyltransferase 3B|nuclear receptor-binding SET domain-containing protein 1	5q35	5	NC_000005.10	177133025	177300213	plus	29	606681
9606	Homo sapiens	50814	0	live	NSDHL	H105E3, SDR31E1, XAP104	NAD(P) dependent steroid dehydrogenase-like	protein H105e3|short chain dehydrogenase/reductase family 31E, member 1	Xq28	X	NC_000023.11	152830967	152869363	plus	10	300275
9606	Homo sapiens	54888	0	live	NSUN2	MISU, MRT5, SAKI, TRM4	NOP2/Sun RNA methyltransferase family, member 2	5-methycytoisine methyltransferase|Myc-induced SUN-domain-containing protein|NOL1/NOP2/Sun domain family, member 2|NOP2/Sun domain family, member 2|myc-induced SUN domain-containing protein|substrate of AIM1/Aurora kinase B|tRNA (cytosine-5-)-methyltransferase NSUN2|tRNA methyltransferase 4 homolog	5p15.31	5	NC_000005.10	6599239	6633360	minus	19	610916
9606	Homo sapiens	22978	0	live	NT5C2	GMP, NT5B, PNT5, SPG45, SPG65, cN-II	5'-nucleotidase, cytosolic II	5'-nucleotidase (purine), cytosolic type B|IMP-specific 5'-NT	10q24.32	10	NC_000010.11	103088017	103193306	minus	26	600417
9606	Homo sapiens	4914	0	live	NTRK1	MTC, TRK, TRK1, TRKA, Trk-A, p140-TrkA	neurotrophic tyrosine kinase, receptor, type 1	Oncogene TRK|TRK1-transforming tyrosine kinase protein|gp140trk|tropomyosin-related kinase A|tyrosine kinase receptor A	1q21-q22	1	NC_000001.11	156815750	156881850	plus	19	191315
9606	Homo sapiens	80224	0	live	NUBPL	C14orf127, IND1, huInd1	nucleotide binding protein-like	IND1 homolog|iron-sulfur protein required for NADH dehydrogenase	14q12	14	NC_000014.9	31561385	31861224	plus	17	613621
9606	Homo sapiens	23636	0	live	NUP62	IBSN, SNDI, p62	nucleoporin 62kDa	62 kDa nucleoporin|nucleoporin 62kD|nucleoporin Nup62	19q13.33	19	NC_000019.10	49906825	49929731	minus	3	605815
9606	Homo sapiens	100506658	0	live	OCLN	BLCPMG, PPP1R115	occludin	phosphatase 1, regulatory subunit 115|tight junction protein occludin	5q13.1	5	NC_000005.10	69492292	69558104	plus	10	602876
9606	Homo sapiens	4952	0	live	OCRL	INPP5F, LOCR, NPHL2-1, OCRL1, OCRL	oculocerebrorenal syndrome of Lowe	Lowe oculocerebrorenal syndrome protein|phosphatidylinositol polyphosphate 5-phosphatase	Xq25	X	NC_000023.11	129532740	129592556	plus	29	300535
9606	Homo sapiens	8481	0	live	OFD1	71-7A, CXorf5, JBTS10, RP23, SGBS2	oral-facial-digital syndrome 1	protein 71-7A	Xp22	X	NC_000023.11	13715423	13771402	plus	28	300170
9606	Homo sapiens	8221	0	live	OGS2	BBBG2, GBBB2	Opitz G syndrome, type II									145410
9606	Homo sapiens	4983	0	live	OPHN1	ARHGAP41, MRX60, OPN1	oligophrenin 1	mental retardation, X-linked 60|oligophrenin-1, Rho-GTPase activating protein	Xq12	X	NC_000023.11	68042344	68433841	minus	26	300127
9606	Homo sapiens	4998	0	live	ORC1	HSORC1L, PARC1, ORC1	origin recognition complex, subunit 1	origin recognition complex, subunit 1 homolog|replication control protein 1	1p32	1	NC_000001.11	52372829	52404471	minus	17	601902
9606	Homo sapiens	5009	0	live	OTC	OCTD	ornithine carbamoyltransferase	OTCase|ornithine transcarbamylase	Xp21.1	X	NC_000023.11	38352483	38421450	plus	10	300461
9606	Homo sapiens	5015	0	live	OTX2	CPHD6, MCOPS5	orthodenticle homeobox 2	orthodenticle homolog 2	14q22.3	14	NC_000014.9	56800707	56810476	minus	5	600037
9606	Homo sapiens	5048	0	live	PAFAH1B1	LIS1, LIS2, MDCR, MDS, PAFAH	platelet-activating factor acetylhydrolase 1b, regulatory subunit 1 (45kDa)	lissencephaly 1 protein|platelet-activating factor acetylhydrolase, isoform Ib, alpha subunit (45kD)|platelet-activating factor acetylhydrolase, isoform Ib, subunit 1 (45kDa)	17p13.3	17	NC_000017.11	2593629	2685617	plus	14	601545
9606	Homo sapiens	5053	0	live	PAH	PH, PKU, PKU1	phenylalanine hydroxylase	phe-4-monooxygenase|phenylalanine 4-monooxygenase	12q22-q24.2	12	NC_000012.12	102838321	102917603	minus	13	612349
9606	Homo sapiens	5063	0	live	PAK3	MRX30, MRX47, OPHN3, PAK-3beta, bPAK, beta-PAK, PAK3	p21 protein (Cdc42/Rac)-activated kinase 3	oligophrenin-3|p21 (CDKN1A)-activated kinase 3	Xq23	X	NC_000023.11	110944285	111227361	plus	29	300142
9606	Homo sapiens	51025	0	live	PAM16	CGI-136, MAGMAS, SMDMDM, TIM16, TIMM16	presequence translocase-associated motor 16 homolog (S. cerevisiae)	magmas-like protein|mitochondria associated protein involved in granulocyte macrophage colony stimulating factor signal transduction|mitochondria-associated granulocyte macrophage CSF-signaling molecule	16p13.3	16	NC_000016.10	4340251	4351372	minus	5	614336
9606	Homo sapiens	5075	0	live	PAX1	HUP48, OFC2	paired box 1	paired box gene 1|paired domain gene HuP48	20p11.2	20	NC_000020.11	21705659	21718486	plus	5	167411
9606	Homo sapiens	5076	0	live	PAX2	FSGS7, PAPRS	paired box 2	paired box homeotic gene 2	10q24	10	NC_000010.11	100735709	100829941	plus	13	167409
9606	Homo sapiens	5077	0	live	PAX3	CDHS, HUP2, WS1, WS3	paired box 3	paired box homeotic gene 3|paired domain gene 3|paired domain gene HuP2	2q35	2	NC_000002.12	222199887	222321263	minus	14	606597
9606	Homo sapiens	5080	0	live	PAX6	AN, AN2, D11S812E, FVH1, MGDA, WAGR	paired box 6	aniridia type II protein|oculorhombin|paired box homeotic gene-6	11p13	11	NC_000011.10	31784792	31817961	minus	20	607108
9606	Homo sapiens	5091	0	live	PC	PCB	pyruvate carboxylase	pyruvic carboxylase	11q13.4-q13.5	11	NC_000011.10	66848522	66958376	minus	32	608786
9606	Homo sapiens	57526	0	live	PCDH19	EFMR, EIEE9	protocadherin 19		Xq22.1	X	NC_000023.11	100291644	100410273	minus	6	300460
9606	Homo sapiens	27445	0	live	PCLO	ACZ, PCH3	piccolo presynaptic cytomatrix protein	aczonin|piccolo (presynaptic cytomatrix protein)	7q21.11	7	NC_000007.14	82754005	83162881	minus	25	604918
9606	Homo sapiens	5116	0	live	PCNT	KEN, MOPD2, PCN2, PCNTB, PCTN2, SCKL4, PCNT	pericentrin	kendrin|pericentrin-2|pericentrin-380|pericentrin-B	21q22.3	21	NC_000021.9	46324100	46445769	plus	50	605925
9606	Homo sapiens	5144	0	live	PDE4D	ACRDYS2, DPDE3, HSPDE4D, PDE43N2, STRK1, PDE4D	phosphodiesterase 4D, cAMP-specific	cAMP-specific phosphodiesterase PDE4D6|phosphodiesterase 4D, cAMP-specific (phosphodiesterase E3 dunce homolog, Drosophila)	5q12	5	NC_000005.10	58969038	60522120	minus	37	600129
9606	Homo sapiens	5155	0	live	PDGFB	IBGC5, PDGF-2, PDGF2, SIS, SSV, c-sis	platelet-derived growth factor beta polypeptide	PDGF subunit B|PDGF, B chain|becaplermin|platelet-derived growth factor 2|platelet-derived growth factor B chain|platelet-derived growth factor beta polypeptide (simian sarcoma viral (v-sis) oncogene homolog)|platelet-derived growth factor, beta polypeptide (oncogene SIS)|proto-oncogene c-Sis	22q13.1	22	NC_000022.11	39223680	39244952	minus	8	190040
9606	Homo sapiens	5160	0	live	PDHA1	PDHA, PDHAD, PDHCE1A, PHE1A	pyruvate dehydrogenase (lipoamide) alpha 1	PDHE1-A type I|pyruvate dehydrogenase E1 subunit|pyruvate dehydrogenase complex, E1-alpha polypeptide 1	Xp22.1	X	NC_000023.11	19343893	19361707	plus	12	300502
9606	Homo sapiens	8050	0	live	PDHX	DLDBP, E3BP, OPDX, PDX1, proX	pyruvate dehydrogenase complex, component X	dihydrolipoamide dehydrogenase-binding protein of pyruvate dehydrogenase complex|lipoyl-containing pyruvate dehydrogenase complex component X|pyruvate dehydrogenase complex, E3-binding protein subunit|pyruvate dehydrogenase complex, lipoyl-containing component X	11p13	11	NC_000011.10	34915829	34996128	plus	12	608769
9606	Homo sapiens	54704	0	live	PDP1	PDH, PDP, PDPC, PPM2C	pyruvate dehyrogenase phosphatase catalytic subunit 1	PDP 1|PDPC 1|[Pyruvate dehydrogenase [acetyl-transferring]]-phosphatase 1, mitochondrial|protein phosphatase 2C, magnesium-dependent, catalytic subunit|pyruvate dehydrogenase (Lipoamide) phosphatase-phosphatase|pyruvate dehydrogenase phosphatase catalytic subunit 1	8q22.1	8	NC_000008.11	93916855	93926068	plus	5	605993
9606	Homo sapiens	23590	0	live	PDSS1	COQ1, COQ10D2, DPS, SPS, TPRT, TPT, TPT 1, hDPS1	prenyl (decaprenyl) diphosphate synthase, subunit 1	all-trans-decaprenyl-diphosphate synthase subunit 1|coenzyme Q1 homolog|decaprenyl pyrophosphate synthase subunit 1|polyprenyl pyrophosphate synthetase|subunit 1 of decaprenyl diphosphate synthase|trans-prenyltransferase (TPT)|trans-prenyltransferase 1	10p12.1	10	NC_000010.11	26697424	26748564	plus	14	607429
9606	Homo sapiens	3651	0	live	PDX1	GSF, IDX-1, IPF1, IUF1, MODY4, PAGEN1, PDX-1, STF-1	pancreatic and duodenal homeobox 1	IPF-1|IUF-1|glucose-sensitive factor|insulin promoter factor 1, homeodomain transcription factor|insulin upstream factor 1|islet/duodenum homeobox-1|pancreatic-duodenal homeobox factor 1|somatostatin transcription factor 1|somatostatin-transactivating factor 1	13q12.1	13	NC_000013.11	27919994	27926314	plus	2	600733
9606	Homo sapiens	5184	0	live	PEPD	PROLIDASE	peptidase D	X-Pro dipeptidase|aminoacyl-L-proline hydrolase|imidodipeptidase|proline dipeptidase	19q13.11	19	NC_000019.10	33386949	33521893	minus	15	613230
9606	Homo sapiens	100131801	0	live	PET100	C19orf79	PET100 homolog		19p13.2	19	NC_000019.10	7629785	7631624	plus	5	614770
9606	Homo sapiens	5189	0	live	PEX1	PBD1A, PBD1B, ZWS, ZWS1	peroxisomal biogenesis factor 1	Zellweger syndrome|peroxin-1|peroxisome biogenesis disorder protein 1	7q21.2	7	NC_000007.14	92487023	92528531	minus	24	602136
9606	Homo sapiens	5193	0	live	PEX12	PAF-3, PBD3A	peroxisomal biogenesis factor 12	peroxin 12|peroxin-12|peroxisome assembly factor 3	17q12	17	NC_000017.11	35574795	35578637	minus	3	601758
9606	Homo sapiens	5830	0	live	PEX5	PBD2A, PBD2B, PTS1-BP, PTS1R, PXR1	peroxisomal biogenesis factor 5	PTS1 receptor|peroxin-5|peroxisomal C-terminal targeting signal import receptor|peroxisomal targeting signal 1 (SKL type) receptor|peroxisomal targeting signal 1 receptor|peroxisomal targeting signal import receptor|peroxisomal targeting signal receptor 1|peroxisome receptor 1	12p13.31	12	NC_000012.12	7189163	7218574	plus	21	600414
9606	Homo sapiens	5191	0	live	PEX7	PBD9B, PTS2R, RCDP1, RD	peroxisomal biogenesis factor 7	PTS2 receptor|peroxin-7|peroxisomal PTS2 receptor|peroxisomal targeting signal 2 receptor|peroxisome targeting signal 2 receptor	6q23.3	6	NC_000006.12	136822220	136913934	plus	11	601757
9606	Homo sapiens	27315	0	live	PGAP2	CWH43-N, FRAG1, HPMRS3, MRT17, MRT21	post-GPI attachment to proteins 2	FGF receptor activating protein 1|FGF receptor-activating protein 1|cell wall biogenesis 43 N-terminal homolog|mental retardation, non-syndromic, autosomal recessive, 21	11p15.5	11	NC_000011.10	3797724	3826371	plus	15	615187
9606	Homo sapiens	5230	0	live	PGK1	HEL-S-68p, MIG10, PGKA	phosphoglycerate kinase 1	PRP 2|cell migration-inducing gene 10 protein|epididymis secretory sperm binding protein Li 68p|primer recognition protein 2	Xq13.3	X	NC_000023.11	78104169	78126827	plus	11	311800
9606	Homo sapiens	5238	0	live	PGM3	AGM1, IMD23, PAGM, PGM 3	phosphoglucomutase 3	N-acetylglucosamine-phosphate mutase 1|acetylglucosamine phosphomutase	6q14.1-q15	6	NC_000006.12	83151972	83193936	minus	19	172100
9606	Homo sapiens	84295	0	live	PHF6	BFLS, BORJ, CENP-31	PHD finger protein 6	PHD-like zinc finger protein|centromere protein 31	Xq26.3	X	NC_000023.11	134373312	134428792	plus	10	300414
9606	Homo sapiens	26227	0	live	PHGDH	3-PGDH, 3PGDH, HEL-S-113, NLS, NLS1, PDG, PGAD, PGD, PGDHD, SERA, PHGDH	phosphoglycerate dehydrogenase	3-phosphoglycerate dehydrogenase|epididymis secretory protein Li 113	1p12	1	NC_000001.11	119711737	119744226	plus	17	606879
9606	Homo sapiens	63895	0	live	PIEZO2	C18orf30, C18orf58, DA3, DA5, FAM38B, FAM38B2, HsT748, HsT771, MWKS	piezo-type mechanosensitive ion channel component 2	family with sequence similarity 38, member A pseudogene|family with sequence similarity 38, member B2|piezo-type mechanosensitive ion channel component 1 pseudogene|protein PIEZO2	18p11.22	18	NC_000018.10	10670134	11148762	minus	56	613629
9606	Homo sapiens	9487	0	live	PIGL	CHIME	phosphatidylinositol glycan anchor biosynthesis, class L	N-acetylglucosaminylphosphatidylinositol deacetylase|PIG-L|phosphatidylinositol glycan, class L|phosphatidylinositol-glycan biosynthesis class L protein	17p11.2	17	NC_000017.11	16217195	16349164	plus	11	605947
9606	Homo sapiens	51604	0	live	PIGT	CGI-06, MCAHS3, NDAP, PNH2	phosphatidylinositol glycan anchor biosynthesis, class T	GPI transamidase subunit|neurotrophin-regulated neuronal development-associated protein|phosphatidylinositol-glycan biosynthesis class T protein	20q13.12	20	NC_000020.11	45416067	45426245	plus	12	610272
9606	Homo sapiens	55650	0	live	PIGV	GPI-MT-II, HPMRS1, PIG-V	phosphatidylinositol glycan anchor biosynthesis, class V	GPI mannosyltransferase II|Ybr004c homolog|dol-P-Man dependent GPI mannosyltransferase	1p36.11	1	NC_000001.11	26787963	26798403	plus	4	610274
9606	Homo sapiens	5290	0	live	PIK3CA	CLOVE, CWS5, MCAP, MCM, MCMTC, PI3K, p110-alpha	phosphatidylinositol-4,5-bisphosphate 3-kinase, catalytic subunit alpha	PI3-kinase p110 subunit alpha|PI3K-alpha|phosphatidylinositol 3-kinase, catalytic, 110-KD, alpha|phosphatidylinositol 3-kinase, catalytic, alpha polypeptide|phosphatidylinositol-4,5-bisphosphate 3-kinase 110 kDa catalytic subunit alpha|phosphatidylinositol-4,5-bisphosphate 3-kinase catalytic subunit, alpha isoform|phosphoinositide-3-kinase, catalytic, alpha polypeptide|ptdIns-3-kinase subunit p11…	3q26.3	3	NC_000003.12	179148114	179240084	plus	23	171834
9606	Homo sapiens	5296	0	live	PIK3R2	MPPH, MPPH1, P85B, p85, p85-BETA	phosphoinositide-3-kinase, regulatory subunit 2 (beta)	PI3-kinase subunit p85-beta|PI3K regulatory subunit beta|phosphatidylinositol 3-kinase 85 kDa regulatory subunit beta|phosphatidylinositol 3-kinase, regulatory subunit, polypeptide 2 (p85 beta)|ptdIns-3-kinase regulatory subunit p85-beta	19q13.2-q13.4	19	NC_000019.10	18153178	18170533	plus	16	603157
9606	Homo sapiens	8398	0	live	PLA2G6	CaI-PLA2, GVI, INAD1, IPLA2-VIA, NBIA2, NBIA2A, NBIA2B, PARK14, PLA2, PNPLA9, iPLA2, iPLA2beta	phospholipase A2, group VI (cytosolic, calcium-independent)	85 kDa calcium-independent phospholipase A2|GVI PLA2|calcium-independent phospholipase A2|cytosolic, calcium-independent phospholipase A2|group VI phospholipase A2|iPLA2-beta|intracellular membrane-associated calcium-independent phospholipase A2 beta|neurodegeneration with brain iron accumulation 2|patatin-like phospholipase domain-containing protein 9	22q13.1	22	NC_000022.11	38111495	38192109	minus	29	603604
9606	Homo sapiens	10733	0	live	PLK4	MCCRP2, SAK, STK18	polo-like kinase 4	Snk akin kinase|serine/threonine-protein kinase 18|serine/threonine-protein kinase Sak	4q28	4	NC_000004.12	127880861	127899224	plus	17	605031
9606	Homo sapiens	8985	0	live	PLOD3	LH3	procollagen-lysine, 2-oxoglutarate 5-dioxygenase 3	lysine hydroxylase 3|lysyl hydroxlase 3|lysyl hydroxylase 3	7q22	7	NC_000007.14	101205977	101217730	minus	19	603066
9606	Homo sapiens	5354	0	live	PLP1	GPM6C, HLD1, MMPL, PLP, PLP/DM20, PMD, SPG2	proteolipid protein 1	lipophilin|major myelin proteolipid protein	Xq22	X	NC_000023.11	103776506	103792619	plus	8	300401
9606	Homo sapiens	11284	0	live	PNKP	AOA4, EIEE10, MCSZ, PNK	polynucleotide kinase 3'-phosphatase	DNA 5'-kinase/3'-phosphatase|Homo sapiens polynucleotide kinase 3'-phosphatase (PNKP)	19q13.3-q13.4	19	NC_000019.10	49861203	49867565	minus	17	605610
9606	Homo sapiens	4860	0	live	PNP	NP, PRO1837, PUNP	purine nucleoside phosphorylase	HEL-S-156an|epididymis secretory sperm binding protein Li 156an|inosine phosphorylase|inosine-guanosine phosphorylase|purine-nucleoside:orthophosphate ribosyltransferase	14q13.1	14	NC_000014.9	20469379	20478006	plus	6	164050
9606	Homo sapiens	10908	0	live	PNPLA6	BNHS, LNMS, NTE, NTEMND, OMCS, SPG39, iPLA2delta, sws	patatin-like phospholipase domain containing 6	patatin-like phospholipase domain-containing protein 6	19p13.2	19	NC_000019.10	7534152	7561767	plus	37	603197
9606	Homo sapiens	5428	0	live	POLG	MDP1, MIRAS, MTDPS4A, MTDPS4B, PEO1, POLGA, SANDO, SCAE, POLG	polymerase (DNA directed), gamma	PolG-alpha|mitochondrial DNA polymerase catalytic subunit	15q25	15	NC_000015.10	89316305	89334795	minus	23	174763
9606	Homo sapiens	11232	0	live	POLG2	HP55, MTPOLB, PEOA4, POLB, POLG-BETA, POLGB	polymerase (DNA directed), gamma 2, accessory subunit	DNA polymerase gamma accessory 55 kDa subunit|mitochondrial DNA polymerase accessory subunit|mitochondrial DNA polymerase subunit gamma-2|mitochondrial DNA polymerase, accessory subunit|p55	17q	17	NC_000017.11	64476994	64497066	minus	11	604983
9606	Homo sapiens	11128	0	live	POLR3A	ADDH, HLD7, RPC1, RPC155, hRPC155	polymerase (RNA) III (DNA directed) polypeptide A, 155kDa	DNA-directed RNA polymerase III largest subunit|DNA-directed RNA polymerase III subunit A|RNA polymerase III 155 kDa subunit|RNA polymerase III subunit C1|RNA polymerase III subunit C160|RNA polymerase III subunit RPC155-D	10q22.3	10	NC_000010.11	77975149	78029540	minus	31	614258
9606	Homo sapiens	55703	0	live	POLR3B	C128, HLD8, INMAP, RPC2	polymerase (RNA) III (DNA directed) polypeptide B	DNA-directed RNA polymerase III 127.6 kDa polypeptide|DNA-directed RNA polymerase III subunit B|RNA polymerase III subunit C2|interphase nucleus and mitotic apparatus associated protein	12q23.3	12	NC_000012.12	106357658	106510198	plus	29	614366
9606	Homo sapiens	55624	0	live	POMGNT1	GNTI.2, GnT I.2, LGMD2O, MEB, MGAT1.2, gnT-I.2	protein O-linked mannose N-acetylglucosaminyltransferase 1 (beta 1,2-)	UDP-GlcNAc:alpha-D-mannoside beta-1,2-N-acetylglucosaminyltransferase I.2	1p34.1	1	NC_000001.11	46188681	46220305	minus	25	606822
9606	Homo sapiens	84197	0	live	POMK	MDDGA12, MDDGC12, SGK196	protein-O-mannose kinase	Sugen kinase 196|probable inactive protein kinase-like protein SgK196|protein kinase-like protein SgK196	8p11.21	8	NC_000008.11	43093506	43123440	plus	5	615247
9606	Homo sapiens	10585	0	live	POMT1	LGMD2K, MDDGA1, MDDGB1, MDDGC1, RT	protein-O-mannosyltransferase 1	dolichyl-phosphate-mannose--protein mannosyltransferase 1	9q34.1	9	NC_000009.12	131502895	131523806	plus	21	607423
9606	Homo sapiens	29954	0	live	POMT2	LGMD2N, MDDGA2, MDDGB2, MDDGC2	protein-O-mannosyltransferase 2	dolichyl-phosphate-mannose--protein mannosyltransferase 2	14q24	14	NC_000014.9	77274956	77320884	minus	24	607439
9606	Homo sapiens	5447	0	live	POR	CPR, CYPOR, P450R	P450 (cytochrome) oxidoreductase	NADPH-dependent cytochrome P450 reductase	7q11.2	7	NC_000007.14	75915102	75986855	plus	16	124015
9606	Homo sapiens	64840	0	live	PORCN	DHOF, FODH, MG61, PORC, PPN	porcupine homolog (Drosophila)	probable protein-cysteine N-palmitoyltransferase porcupine	Xp11.23	X	NC_000023.11	48508959	48520814	plus	16	300651
9606	Homo sapiens	5449	0	live	POU1F1	CPHD1, GHF-1, PIT1a, Pit-1, POU1F1	POU class 1 homeobox 1	POU domain, class 1, transcription factor 1|growth hormone factor 1	3p11	3	NC_000003.12	87259633	87276587	minus	6	173110
9606	Homo sapiens	5538	0	live	PPT1	CLN1, INCL, PPT	palmitoyl-protein thioesterase 1	ceroid-palmitoyl-palmitoyl-protein thioesterase 1|palmitoyl-protein hydrolase 1	1p32	1	NC_000001.11	40072710	40097470	minus	9	600722
9606	Homo sapiens	10084	0	live	PQBP1	MRX2, MRX55, MRXS3, MRXS8, NPW38, RENS1, SHS	polyglutamine binding protein 1	38 kDa nuclear protein containing a WW domain|polyglutamine tract-binding protein 1	Xp11.23	X	NC_000023.11	48897912	48903145	plus	8	300463
[truncated: 233 more rows]
