# Supplementary material for: Advances in understanding – genetic basis of intellectual disability
Source: F1000Res. 2016 Apr 7;5:F1000 Faculty Rev-599. [Version 1] doi: 10.12688/f1000research.7134.1 (PMC4830215; doi:10.12688/f1000research.7134.1)
Supplement: Supplementary file 3 [file f1000research-5-7684-s0001.tgz › dd77ad68-9080-4bc9-ad24-4c448a3e0c2c.xls]

## Sheet: DAVID unmapped IDs (a)
Official gene symbol
ZBTB18
B3GLCT
KMT2D
POMK
CEP83
CERS1
MGME1
VIPAS39
NDUFAF5
TMEM240
IFT27
PIEZO2
ADCK3
NPAP1
TMEM237
AMER1
PWAR1
TRMT10A
KIF1BP
ADGRG1
BBIP1
NDUFAF6
CEP19
METTL23
APOPT1
KMT2A
KANSL1
CEP41

## Sheet: DAVID functional clustering (b)
Annotation Cluster 1	Enrichment Score: 22.123456178991034
Category	Term	Count	%	PValue	Genes	List Total	Pop Hits	Pop Total	Fold Enrichment	Bonferroni	Benjamini	FDR
GOTERM_CC_ALL	GO:0005737~cytoplasm	478	61.7571	1.07231e-32	HCCS, HGSNAT, PDP1, HRAS, SLC9A6, VPS53, MPV17, CTNNB1, SYP, GRIN2B, NAA10, PQBP1, PIK3CA, PDHA1, BRAF, GATM, MYH3, MED12, DPAGT1, PCLO, C10ORF2, NPC1, RPS19, NPC2, TRAPPC9, ADSL, EIF2AK3, SURF1, PRODH, HSD17B10, KIF4A, ACADSB, NAGLU, PTH1R, PPT1, ARFGEF2, ASL, SDHAF1, ARG1, INS, NAGA, GCSH, ALDH4A1, DNMT3B, IQSEC2, FH, RECQL4, DNMT3A, MAOA, UPB1, PCNT, TGFBR2, DLAT, DVL1, KCNJ6, UPF3B, MLYCD, MC…	706	7319	15908	1.47159	5.59748e-30	2.79874e-30	1.55352e-29
GOTERM_CC_ALL	GO:0044446~intracellular organelle part	331	42.7649	2.03392e-32	HCCS, PDP1, MEF2C, SLC9A6, BTD, B3GALT6, TUBB2B, TUBB2A, MPV17, VPS33B, SLC35A3, CTNNB1, SYP, DDX11, GRIN2B, RBM8A, PQBP1, CEP290, PDHA1, DUOXA2, GATM, POLG, MYH3, SUCLG1, MED12, MECP2, DPAGT1, AP4M1, C10ORF2, MGAT2, PNKP, NPC1, RPS19, AAAS, RARS, CC2D2A, SURF1, EIF2AK3, PRODH, DEAF1, HSD17B10, KIF4A, ACADSB, LMNB1, CHKB, FARS2, ALDOB, CEP164, ARFGEF2, OCRL, ACAT1, SDHAF1, VRK1, FRG1, INS, COX6B1…	706	4225	15908	1.76527	1.0617e-29	3.53901e-30	2.94665e-29
GOTERM_CC_ALL	GO:0044422~organelle part	332	42.8941	2.81826e-32	HCCS, PDP1, MEF2C, SLC9A6, BTD, B3GALT6, TUBB2B, TUBB2A, MPV17, VPS33B, SLC35A3, CTNNB1, SYP, DDX11, GRIN2B, RBM8A, PQBP1, CEP290, PDHA1, DUOXA2, GATM, POLG, MYH3, SUCLG1, MED12, MECP2, DPAGT1, AP4M1, C10ORF2, MGAT2, PNKP, NPC1, RPS19, AAAS, RARS, CC2D2A, SURF1, EIF2AK3, PRODH, DEAF1, HSD17B10, KIF4A, ACADSB, LMNB1, CHKB, FARS2, ALDOB, CEP164, ARFGEF2, OCRL, ACAT1, SDHAF1, VRK1, FRG1, INS, COX6B1…	706	4251	15908	1.75978	1.47113e-29	3.67783e-30	4.08298e-29
GOTERM_CC_ALL	GO:0044424~intracellular part	591	76.3566	2.55525e-25	HCCS, MEF2C, HGSNAT, PDP1, HRAS, SLC9A6, BTD, TUBB2B, TUBB2A, VPS53, MPV17, CTNNB1, SYP, GRIN2B, NAA10, PQBP1, PIK3CA, PDHA1, GATM, BRAF, MYH3, MECP2, MED12, DPAGT1, PCLO, C10ORF2, NPC1, RPS19, AAAS, NPC2, TRAPPC9, FOXG1, ADSL, EIF2AK3, SURF1, PRODH, HSD17B10, KIF4A, ACADSB, NAGLU, PUS1, PTH1R, PPT1, ARFGEF2, ASL, SDHAF1, ARX, ARG1, INS, NAGA, ALDH4A1, GCSH, TCF4, DNMT3B, IQSEC2, FH, RECQL4, DNMT…	706	10624	15908	1.25346	1.33384e-22	2.22307e-23	3.70195e-22
GOTERM_CC_ALL	GO:0043229~intracellular organelle	526	67.9587	1.40202e-24	HCCS, HGSNAT, PDP1, MEF2C, HRAS, SLC9A6, BTD, TUBB2B, TUBB2A, VPS53, MPV17, CTNNB1, SYP, GRIN2B, NAA10, PQBP1, PDHA1, BRAF, GATM, MYH3, MECP2, MED12, DPAGT1, PCLO, C10ORF2, NPC1, RPS19, AAAS, NPC2, TRAPPC9, FOXG1, EIF2AK3, SURF1, PRODH, HSD17B10, KIF4A, ACADSB, NAGLU, PUS1, PTH1R, PPT1, ARFGEF2, SDHAF1, ARX, INS, NAGA, GCSH, ALDH4A1, TCF4, DNMT3B, FH, RECQL4, DNMT3A, MAOA, PCNT, ASXL1, DLAT, ATR,…	706	8977	15908	1.32028	7.31856e-22	1.04551e-22	2.03119e-21
GOTERM_CC_ALL	GO:0043226~organelle	526	67.9587	2.10542e-24	HCCS, HGSNAT, PDP1, MEF2C, HRAS, SLC9A6, BTD, TUBB2B, TUBB2A, VPS53, MPV17, CTNNB1, SYP, GRIN2B, NAA10, PQBP1, PDHA1, BRAF, GATM, MYH3, MECP2, MED12, DPAGT1, PCLO, C10ORF2, NPC1, RPS19, AAAS, NPC2, TRAPPC9, FOXG1, EIF2AK3, SURF1, PRODH, HSD17B10, KIF4A, ACADSB, NAGLU, PUS1, PTH1R, PPT1, ARFGEF2, SDHAF1, ARX, INS, NAGA, GCSH, ALDH4A1, TCF4, DNMT3B, FH, RECQL4, DNMT3A, MAOA, PCNT, ASXL1, DLAT, ATR,…	706	8989	15908	1.31852	1.09903e-21	1.37378e-22	3.05024e-21
GOTERM_CC_ALL	GO:0005622~intracellular	602	77.7778	2.45308e-24	HCCS, MEF2C, HGSNAT, PDP1, HRAS, SLC9A6, BTD, TUBB2B, TUBB2A, VPS53, MPV17, CTNNB1, SYP, GRIN2B, NAA10, PQBP1, PIK3CA, PDHA1, GATM, BRAF, MYH3, MECP2, MED12, DPAGT1, PCLO, C10ORF2, NPC1, RPS19, AAAS, NPC2, TRAPPC9, FOXG1, ADSL, EIF2AK3, SURF1, PRODH, HSD17B10, KIF4A, ACADSB, NAGLU, PUS1, PTH1R, PPT1, ARFGEF2, ASL, SDHAF1, ARX, ARG1, INS, NAGA, ALDH4A1, GCSH, TCF4, DNMT3B, IQSEC2, FH, RECQL4, DNMT…	706	10995	15908	1.23371	1.28051e-21	1.42279e-22	3.55392e-21
GOTERM_CC_ALL	GO:0043227~membrane-bounded organelle	474	61.2403	8.09816e-21	HCCS, HGSNAT, PDP1, MEF2C, HRAS, SLC9A6, BTD, VPS53, MPV17, CTNNB1, SYP, GRIN2B, NAA10, PQBP1, PDHA1, BRAF, GATM, MECP2, MED12, DPAGT1, PCLO, C10ORF2, NPC1, RPS19, AAAS, NPC2, TRAPPC9, FOXG1, EIF2AK3, SURF1, PRODH, HSD17B10, KIF4A, ACADSB, NAGLU, PUS1, PTH1R, PPT1, ARFGEF2, SDHAF1, ARX, INS, NAGA, GCSH, ALDH4A1, TCF4, DNMT3B, FH, RECQL4, DNMT3A, MAOA, ASXL1, ATR, DLAT, DVL1, GUCY2D, KCNJ6, UPF3B,…	706	7989	15908	1.33689	4.22724e-18	3.84294e-19	1.17323e-17
GOTERM_CC_ALL	GO:0043231~intracellular membrane-bounded organelle	473	61.1111	1.35251e-20	HCCS, HGSNAT, PDP1, MEF2C, HRAS, SLC9A6, BTD, VPS53, MPV17, CTNNB1, SYP, GRIN2B, NAA10, PQBP1, PDHA1, BRAF, GATM, MECP2, MED12, DPAGT1, PCLO, C10ORF2, NPC1, RPS19, AAAS, NPC2, TRAPPC9, FOXG1, EIF2AK3, SURF1, PRODH, HSD17B10, KIF4A, ACADSB, NAGLU, PUS1, PTH1R, PPT1, ARFGEF2, SDHAF1, ARX, INS, NAGA, GCSH, ALDH4A1, TCF4, DNMT3B, FH, RECQL4, DNMT3A, MAOA, ASXL1, ATR, DLAT, DVL1, GUCY2D, KCNJ6, UPF3B,…	706	7982	15908	1.33524	7.0601e-18	5.88341e-19	1.95946e-17
GOTERM_CC_ALL	GO:0044464~cell part	687	88.7597	5.84432e-07	HCCS, MEF2C, HGSNAT, PDP1, HRAS, SLC9A6, BTD, TUBB2B, TUBB2A, VPS53, MPV17, L1CAM, CTNNB1, SYP, GRIN2B, NAA10, PQBP1, PIK3CA, PDHA1, GATM, BRAF, MYH3, MECP2, MED12, DPAGT1, PCLO, C10ORF2, NPC1, RPS19, AAAS, NPC2, TRAPPC9, TMEM138, FOXG1, ADSL, ROR2, SURF1, EIF2AK3, PRODH, HSD17B10, KIF4A, ACADSB, NAGLU, PUS1, PTH1R, PPT1, ASL, ARFGEF2, SDHAF1, KCNJ1, ARX, ARG1, INS, NAGA, ALDH4A1, GCSH, TCF4, DNM…	706	14826	15908	1.0441	0.000305027	7.82237e-06	0.000846697
GOTERM_CC_ALL	GO:0005623~cell	687	88.7597	6.02347e-07	HCCS, MEF2C, HGSNAT, PDP1, HRAS, SLC9A6, BTD, TUBB2B, TUBB2A, VPS53, MPV17, L1CAM, CTNNB1, SYP, GRIN2B, NAA10, PQBP1, PIK3CA, PDHA1, GATM, BRAF, MYH3, MECP2, MED12, DPAGT1, PCLO, C10ORF2, NPC1, RPS19, AAAS, NPC2, TRAPPC9, TMEM138, FOXG1, ADSL, ROR2, SURF1, EIF2AK3, PRODH, HSD17B10, KIF4A, ACADSB, NAGLU, PUS1, PTH1R, PPT1, ASL, ARFGEF2, SDHAF1, KCNJ1, ARX, ARG1, INS, NAGA, ALDH4A1, GCSH, TCF4, DNM…	706	14827	15908	1.04403	0.000314376	7.8606e-06	0.000872651
Annotation Cluster 2	Enrichment Score: 19.20182970934685
Category	Term	Count	%	PValue	Genes	List Total	Pop Hits	Pop Total	Fold Enrichment	Bonferroni	Benjamini	FDR
GOTERM_BP_ALL	GO:0042180~cellular ketone metabolic process	89	11.4987	2.6452e-22	ACOX1, KYNU, AMT, PEX5, PSPH, AUH, PEX7, GLDC, GSS, FAR1, SLC16A1, MAT1A, NARS2, MCCC1, GNPAT, PDHA1, POLG2, HADH, SUCLA2, HPD, CLN3, DDC, PEPD, ACADM, ACO2, DARS, GATM, ALDH5A1, ACADS, OTC, SUCLG1, QDPR, HAL, COQ9, TAT, PYCR1, COQ2, CTH, NPC1, RARS, UROC1, SMS, PRODH, ACADSB, ALDH18A1, ASS1, GNE, CHKB, GLUD1, FARS2, ALDOB, ABHD5, AASS, DPYS, PAH, ASL, PDSS1, GCH1, ARG1, MTHFR, FOLR1, LARS, MARS2…	703	567	14116	3.15183	9.12594e-19	3.04198e-19	4.83726e-19
GOTERM_BP_ALL	GO:0006082~organic acid metabolic process	88	11.3695	4.36955e-22	ACOX1, KYNU, AMT, PEX5, PSPH, PNP, AUH, PEX7, GLDC, GSS, FAR1, SLC16A1, MAT1A, NARS2, MCCC1, GNPAT, PDHA1, POLG2, HADH, SUCLA2, HPD, CLN3, DDC, PEPD, ACADM, ACO2, DARS, GATM, ALDH5A1, ACADS, OTC, SUCLG1, QDPR, HAL, TAT, PYCR1, CTH, NPC1, RARS, UROC1, SMS, PRODH, PRPS1, ACADSB, ALDH18A1, ASS1, GNE, CHKB, GLUD1, FARS2, ALDOB, ABHD5, AASS, DPYS, PAH, ASL, GCH1, ARG1, MTHFR, FOLR1, LARS, MARS2, ALDH4…	703	560	14116	3.15537	1.50749e-18	3.76873e-19	7.99057e-19
GOTERM_BP_ALL	GO:0043436~oxoacid metabolic process	86	11.1111	3.9821e-21	ACOX1, KYNU, AMT, PEX5, PSPH, PEX7, GLDC, AUH, GSS, FAR1, SLC16A1, MAT1A, NARS2, MCCC1, GNPAT, PDHA1, POLG2, HADH, SUCLA2, HPD, CLN3, DDC, PEPD, ACADM, ACO2, DARS, GATM, ALDH5A1, ACADS, OTC, SUCLG1, QDPR, HAL, TAT, PYCR1, CTH, NPC1, RARS, UROC1, SMS, PRODH, ACADSB, ALDH18A1, ASS1, GNE, CHKB, GLUD1, FARS2, ALDOB, ABHD5, AASS, DPYS, PAH, ASL, GCH1, ARG1, MTHFR, FOLR1, LARS, MARS2, ALDH4A1, GCSH, HS…	703	556	14116	3.10585	1.37383e-17	2.74765e-18	7.28205e-18
GOTERM_BP_ALL	GO:0019752~carboxylic acid metabolic process	86	11.1111	3.9821e-21	ACOX1, KYNU, AMT, PEX5, PSPH, PEX7, GLDC, AUH, GSS, FAR1, SLC16A1, MAT1A, NARS2, MCCC1, GNPAT, PDHA1, POLG2, HADH, SUCLA2, HPD, CLN3, DDC, PEPD, ACADM, ACO2, DARS, GATM, ALDH5A1, ACADS, OTC, SUCLG1, QDPR, HAL, TAT, PYCR1, CTH, NPC1, RARS, UROC1, SMS, PRODH, ACADSB, ALDH18A1, ASS1, GNE, CHKB, GLUD1, FARS2, ALDOB, ABHD5, AASS, DPYS, PAH, ASL, GCH1, ARG1, MTHFR, FOLR1, LARS, MARS2, ALDH4A1, GCSH, HS…	703	556	14116	3.10585	1.37383e-17	2.74765e-18	7.28205e-18
GOTERM_BP_ALL	GO:0044106~cellular amine metabolic process	61	7.88114	1.3839e-20	KYNU, AMT, SLC6A3, PSPH, GLDC, AUH, GSS, MAT1A, MCCC1, NARS2, POLG2, HPD, DDC, CLN3, PEPD, ACADM, DARS, ALDH5A1, OTC, HAL, QDPR, TAT, PNPLA6, PYCR1, CTH, RARS, UROC1, SMS, PRODH, ALDH18A1, ASS1, CHKB, FARS2, GLUD1, AASS, DPYS, PAH, HPRT1, ASL, GCH1, ARG1, MTHFR, FOLR1, LARS, MARS2, GCSH, ALDH4A1, PAFAH1B1, PTS, GAD1, BCKDHA, AIMP1, RARS2, MAOA, BCKDHB, CPS1, ATP7A, DHFR, PHGDH, SLC25A15, CBS	703	305	14116	4.01593	4.77444e-17	5.30493e-18	2.53072e-17
GOTERM_BP_ALL	GO:0006520~cellular amino acid metabolic process	52	6.71835	2.22165e-20	KYNU, AMT, PSPH, GLDC, AUH, GSS, MAT1A, MCCC1, NARS2, POLG2, HPD, CLN3, PEPD, DARS, ALDH5A1, OTC, HAL, QDPR, TAT, PYCR1, CTH, RARS, UROC1, SMS, PRODH, ALDH18A1, ASS1, FARS2, GLUD1, AASS, DPYS, PAH, ASL, ARG1, MTHFR, FOLR1, LARS, GCSH, ALDH4A1, MARS2, PTS, GAD1, BCKDHA, AIMP1, RARS2, BCKDHB, CPS1, ATP7A, DHFR, PHGDH, SLC25A15, CBS	703	226	14116	4.6201	7.66471e-17	7.66471e-18	4.06273e-17
GOTERM_BP_ALL	GO:0009308~amine metabolic process	70	9.04393	3.40005e-20	KYNU, NDST1, B3GALT6, AMT, SLC6A3, PSPH, GLDC, AUH, GSS, MAT1A, XYLT1, NARS2, MCCC1, POLG2, HPD, DDC, CLN3, PEPD, ACADM, DARS, GATM, ALDH5A1, OTC, QDPR, HAL, TAT, PNPLA6, GNS, PYCR1, CTH, RARS, UROC1, SMS, PRODH, ALDH18A1, ASS1, CHKB, FARS2, GLUD1, AASS, DPYS, PAH, HPRT1, ASL, GCH1, ARG1, MTHFR, FOLR1, LARS, MARS2, ALDH4A1, GCSH, PAFAH1B1, PTS, GAD1, DNMT3B, BCKDHA, AIMP1, RARS2, MAOA, GUSB, BCKD…	703	400	14116	3.51394	1.17302e-16	1.06638e-17	6.21766e-17
GOTERM_BP_ALL	GO:0006519~cellular amino acid and derivative metabolic process	65	8.39793	5.12155e-20	KYNU, OCLN, AMT, SLC6A3, PSPH, GLDC, AUH, GSS, MAT1A, NARS2, MCCC1, POLG2, HPD, DDC, CLN3, PEPD, ACADM, DARS, GATM, ALDH5A1, OTC, HAL, QDPR, TAT, PNPLA6, PYCR1, CTH, RARS, UROC1, SMS, PRODH, ALDH18A1, ASS1, CHKB, FARS2, GLUD1, AASS, DPYS, PAH, HPRT1, ASL, GCH1, ARG1, MTHFR, FOLR1, LARS, MARS2, ALDH4A1, GCSH, PAFAH1B1, PTS, GAD1, DNMT3B, BCKDHA, AIMP1, RARS2, MAOA, BCKDHB, CPS1, ATP7A, DHFR, PHGDH…	703	352	14116	3.70789	1.76693e-16	1.47244e-17	9.36575e-17
GOTERM_BP_ALL	GO:0009310~amine catabolic process	23	2.97158	1.55506e-11	BCKDHA, KYNU, AMT, GLUD1, SLC6A3, MAOA, BCKDHB, HAL, AASS, PAH, ASL, TAT, GLDC, AUH, ARG1, MCCC1, GCSH, ALDH4A1, UROC1, GAD1, PRODH, CBS, HPD	703	78	14116	5.92092	5.36494e-08	1.57792e-09	2.84372e-08
Annotation Cluster 3	Enrichment Score: 16.298412786946187
Category	Term	Count	%	PValue	Genes	List Total	Pop Hits	Pop Total	Fold Enrichment	Bonferroni	Benjamini	FDR
GOTERM_BP_ALL	GO:0048856~anatomical structure development	242	31.2661	3.87755e-27	HCCS, MEF2C, HRAS, BTD, TUBB2B, TUBB2A, L1CAM, CTNNB1, GRIN2B, ATXN10, CCBE1, CEP290, RARB, TWIST1, GATM, BRAF, MYH3, EFNB1, PGM3, RPS19, FOXG1, ROR2, BIN1, EIF2AK3, DEAF1, HSD17B10, NAGLU, CHKB, PTH1R, ELN, DAG1, PPT1, ASL, ARX, KRAS, INS, DMD, LHX3, NKX2-1, BCOR, DNMT3B, NKX2-5, PCNT, TGFBR2, FTO, SMAD4, ROGDI, ALMS1, SKI, AFG3L2, PTPN11, DVL1, LAMA2, ATP2A2, NTRK1, TCF12, KCNH1, ARSE, COX10, S…	703	2527	14116	1.92294	1.33776e-23	1.33776e-23	7.09086e-24
GOTERM_BP_ALL	GO:0048731~system development	220	28.4238	2.06175e-23	HCCS, MEF2C, HRAS, TUBB2B, BTD, TUBB2A, L1CAM, CTNNB1, GRIN2B, ATXN10, CCBE1, CEP290, RARB, TWIST1, GATM, BRAF, MYH3, EFNB1, PGM3, RPS19, FOXG1, ROR2, EIF2AK3, HSD17B10, NAGLU, CHKB, PTH1R, ELN, DAG1, PPT1, ASL, ARX, INS, DMD, LHX3, NKX2-1, BCOR, DNMT3B, NKX2-5, TGFBR2, SMAD4, ROGDI, ALMS1, AFG3L2, PTPN11, DVL1, LAMA2, ATP2A2, NTRK1, TCF12, ARSE, SOBP, TP63, GJA1, ZEB2, NFKB2, GLI3, SPINK5, PTEN,…	703	2330	14116	1.89593	7.11303e-20	3.55652e-20	3.77031e-20
GOTERM_BP_ALL	GO:0009653~anatomical structure morphogenesis	137	17.7003	5.15205e-21	HCCS, HRAS, L1CAM, JAG1, PDX1, ZIC2, CTNNB1, WNT1, ANK3, CCBE1, CEP290, RARB, INSR, IDUA, TWIST1, FLVCR1, RET, SATB2, C2CD3, GATM, BRAF, EFNB1, SIX3, MLXIPL, MGP, VAX1, PNPLA6, EP300, FOXG1, MNX1, OPHN1, TFAP2A, ROR2, DEAF1, WNT5A, FRAS1, FGD1, BBS4, BBS5, BBS7, ELN, DAG1, TTC8, WT1, ARX, INS, DMD, PRKRA, LHX3, NKX2-1, ADRA2B, BCOR, NKX2-5, B4GALT1, PCNT, TGFBR2, FTO, RPGRIP1L, SMAD4, CASC5, ALMS…	703	1197	14116	2.29817	1.77746e-17	2.96243e-18	9.42153e-18
GOTERM_BP_ALL	GO:0032502~developmental process	263	33.9793	8.32099e-21	HCCS, MEF2C, HRAS, BTD, TUBB2B, TUBB2A, L1CAM, CTNNB1, SYP, GRIN2B, ATXN10, CCBE1, CEP290, RARB, TWIST1, GATM, BRAF, POLG, MYH3, EFNB1, PGM3, RPS19, TRAPPC9, FOXG1, ROR2, BIN1, EIF2AK3, DEAF1, HSD17B10, NAGLU, CHKB, PTH1R, ELN, DAG1, PPT1, ASL, ARX, KRAS, INS, DMD, LHX3, NKX2-1, BCOR, NKX2-5, DNMT3B, RECQL4, PCNT, CREBBP, TGFBR2, FTO, SMAD4, ROGDI, ALMS1, SKI, ATR, AFG3L2, PTPN11, DVL1, LAMA2, NU…	703	3148	14116	1.67756	2.87074e-17	4.10106e-18	1.52166e-17
GOTERM_BP_ALL	GO:0048513~organ development	174	22.4806	1.27362e-20	HCCS, MEF2C, HRAS, BTD, WFS1, SLC6A3, JAG1, PDX1, ZIC2, CTNNB1, WNT1, GRIN2B, GATA6, CCBE1, CEP290, RARB, KRT85, INSR, ASPM, IDUA, FLVCR1, TWIST1, RET, SATB2, C2CD3, GATM, BRAF, EFNB1, MYH3, SIX3, MGP, VAX1, PNPLA6, PGM3, RPS19, EP300, FOXG1, MNX1, ROR2, TFAP2A, EIF2AK3, WNT5A, FRAS1, BBS4, FGD1, HSD17B10, BBS5, BBS7, BLM, CHKB, PTH1R, ELN, DAG1, PPT1, RRM2B, NHS, ASL, WT1, ARX, INS, DMD, PRKRA, …	703	1738	14116	2.01028	4.39399e-17	5.49249e-18	2.32907e-17
GOTERM_BP_ALL	GO:0007399~nervous system development	124	16.0207	8.33494e-19	MEF2C, TUBB2B, BTD, FGF14, TUBB2A, SLC6A3, ARNT2, L1CAM, RPE65, JAG1, ZIC2, CTNNB1, WNT1, ANK3, ATXN10, CEP290, ASPM, TWIST1, RET, SATB2, C2CD3, EFNB1, FMR1, SIX3, VAX1, EP300, FOXG1, MNX1, TFAP2B, OPHN1, TFAP2A, NGF, PRPS1, FGFR1, BBS4, NAGLU, PPT1, ARX, DMD, NKX2-1, DNMT3B, NKX2-5, ARHGDIA, FKTN, TGFBR2, SMAD4, RPGRIP1L, ALMS1, AFG3L2, PTPN11, DVL1, CDKN1C, ATP7A, TSC1, NTRK1, TSC2, NDUFV2, SCN…	703	1088	14116	2.28849	2.87555e-15	2.21196e-16	1.52421e-15
GOTERM_BP_ALL	GO:0007275~multicellular organismal development	239	30.8786	1.94012e-18	HCCS, MEF2C, HRAS, TUBB2B, BTD, TUBB2A, L1CAM, CTNNB1, GRIN2B, ATXN10, CCBE1, CEP290, RARB, TWIST1, GATM, BRAF, MYH3, EFNB1, PGM3, RPS19, FOXG1, ROR2, BIN1, EIF2AK3, HSD17B10, NAGLU, CHKB, PTH1R, ELN, DAG1, PPT1, ASL, ARX, INS, DMD, LHX3, NKX2-1, BCOR, DNMT3B, NKX2-5, RECQL4, TGFBR2, FTO, SMAD4, ROGDI, ALMS1, SKI, ATR, AFG3L2, PTPN11, DVL1, LAMA2, ATP2A2, NTRK1, TCF12, ARSE, SOBP, TP63, GJA1, ZEB…	703	2865	14116	1.67506	6.6934e-15	4.781e-16	3.54788e-15
GOTERM_BP_ALL	GO:0022008~neurogenesis	74	9.56072	8.86134e-13	NBN, TUBB2B, ATL1, TUBB2A, PAX6, PEX5, GJA1, L1CAM, RPE65, PAX3, JAG1, PAX2, PTEN, GLI3, CTNNB1, PEX7, WNT1, NDE1, ANK3, ATXN10, CEP290, CDK5RAP2, ASPM, TUBB3, NR2F1, TWIST1, SOX10, RET, SATB2, EFNB1, OTX2, STXBP1, TBCE, PIGT, CDK6, NRXN1, VAX1, BBS1, EYA1, GNAQ, FOXG1, MNX1, OPHN1, CLN8, CLN5, NGF, FGFR1, BBS4, NDN, PPT1, HPRT1, ARX, DMD, NKX2-1, PAFAH1B1, DCX, DNMT3B, NKX2-5, ARHGDIA, ERCC2, AC…	703	601	14116	2.47237	3.05732e-09	1.45587e-10	1.62056e-09
GOTERM_BP_ALL	GO:0048869~cellular developmental process	150	19.3798	1.43665e-12	MEF2C, HRAS, TUBB2B, TUBB2A, L1CAM, RPE65, JAG1, PDX1, ZIC2, CTNNB1, WNT1, ANK3, GATA6, ATXN10, CEP290, RARB, INSR, ASPM, IDUA, TWIST1, FLVCR1, RET, SATB2, C2CD3, EFNB1, SIX3, MGP, VAX1, RPS19, TRAPPC9, FOXG1, MNX1, ROR2, OPHN1, BIN1, EIF2AK3, NGF, DEAF1, WNT5A, BBS4, FGFR1, HSD17B10, BBS5, BBS7, BLM, BBS9, PTH1R, PPT1, TTC8, NHS, WT1, ARX, KRAS, INS, DMD, NKX2-1, DNMT3B, NKX2-5, ARHGDIA, B4GALT1…	703	1706	14116	1.7655	4.95637e-09	2.06515e-10	2.62715e-09
GOTERM_BP_ALL	GO:0032501~multicellular organismal process	299	38.6305	1.93554e-12	HCCS, MEF2C, HRAS, BTD, TUBB2B, TUBB2A, L1CAM, AQP2, CTNNB1, GRIN2B, ATXN10, CCBE1, CHRNA4, CEP290, RARB, TWIST1, SLC12A6, BRAF, GATM, EFNB1, MYH3, PCLO, PGM3, RPS19, AAAS, FOXG1, ROR2, BIN1, EIF2AK3, ALDOA, DEAF1, HSD17B10, NAGLU, CHKB, ELN, PTH1R, DAG1, PPT1, ASL, KCNJ1, ARX, KRAS, INS, DMD, LHX3, NKX2-1, BCOR, NKX2-5, GAD1, DNMT3B, IL1RAPL1, NPHP1, FH, RECQL4, DNMT3A, MAOA, TGFBR2, FTO, SMAD4,…	703	4280	14116	1.40276	6.67769e-09	2.67108e-10	3.53956e-09
GOTERM_BP_ALL	GO:0048699~generation of neurons	68	8.78553	1.50699e-11	NBN, TUBB2B, ATL1, TUBB2A, PAX6, PEX5, GJA1, RPE65, L1CAM, JAG1, PAX3, PAX2, PTEN, GLI3, PEX7, WNT1, NDE1, ANK3, ATXN10, CEP290, CDK5RAP2, ASPM, TUBB3, NR2F1, TWIST1, RET, SATB2, EFNB1, OTX2, STXBP1, TBCE, PIGT, NRXN1, VAX1, BBS1, EYA1, GNAQ, FOXG1, MNX1, OPHN1, CLN8, CLN5, NGF, BBS4, FGFR1, NDN, PPT1, HPRT1, ARX, DMD, NKX2-1, PAFAH1B1, DCX, DNMT3B, NKX2-5, ARHGDIA, ACTB, NF1, SMAD4, ALMS1, FIG4,…	703	559	14116	2.44261	5.19913e-08	1.62473e-09	2.75583e-08
GOTERM_BP_ALL	GO:0048468~cell development	73	9.43152	6.62949e-11	ATL1, PAX6, PEX5, TP63, GJA1, RPE65, ZEB2, L1CAM, PAX3, PAX2, PTEN, CTNNB1, AKT1, ANK3, ATXN10, MKKS, CEP290, FANCC, SOX10, RET, SATB2, EFNB1, OTX2, STXBP1, TBCE, NRXN1, VAX1, BBS1, BBS2, GNAQ, FOXG1, OPHN1, EIF2AK3, CLN5, NGF, ACVR1, DEAF1, BBS4, FGFR1, NDN, PTH1R, PPT1, ZBTB16, HPRT1, WT1, ARX, CEP57, DMD, NKX2-1, PAFAH1B1, HSD17B4, DCX, NKX2-5, ERCC1, ERCC2, ACTB, MAF, B4GALT1, PLP1, NF1, CREB…	703	644	14116	2.27611	2.28717e-07	5.44565e-09	1.21233e-07
GOTERM_BP_ALL	GO:0030154~cell differentiation	140	18.0879	7.59754e-11	MEF2C, HRAS, TUBB2B, TUBB2A, L1CAM, RPE65, JAG1, PDX1, ZIC2, CTNNB1, WNT1, ANK3, GATA6, ATXN10, CEP290, RARB, INSR, ASPM, TWIST1, FLVCR1, RET, SATB2, EFNB1, SIX3, MGP, VAX1, RPS19, TRAPPC9, FOXG1, MNX1, OPHN1, ROR2, BIN1, EIF2AK3, NGF, DEAF1, WNT5A, FGFR1, HSD17B10, BBS4, BBS7, BLM, BBS9, PTH1R, PPT1, TTC8, NHS, WT1, ARX, KRAS, INS, DMD, NKX2-1, DNMT3B, NKX2-5, ARHGDIA, B4GALT1, CREBBP, TGFBR2, S…	703	1637	14116	1.71726	2.62115e-07	5.95716e-09	1.38936e-07
Annotation Cluster 4	Enrichment Score: 16.241047259859428
Category	Term	Count	%	PValue	Genes	List Total	Pop Hits	Pop Total	Fold Enrichment	Bonferroni	Benjamini	FDR
GOTERM_CC_ALL	GO:0044429~mitochondrial part	87	11.2403	6.39001e-23	NDUFAF4, HCCS, CYB5R3, PDP1, UQCRC2, COX10, MPV17, GJA1, NDUFAF1, UQCRQ, NDUFAF3, NDUFS7, NDUFS6, LONP1, NDUFS4, NARS2, MCCC1, NDUFS8, PDHA1, POLG2, NDUFS3, HADH, NDUFS2, NDUFS1, DNAJC19, COX15, SUOX, ACADM, ACO2, SLC25A4, GATM, POLG, ACADS, AIFM1, SUCLG1, OTC, HERC2, NDUFA10, NDUFA12, C10ORF2, NDUFA11, CYP27A1, CLPP, SURF1, LRPPRC, PRODH, NDUFB3, HSD17B10, ACADSB, ALDH18A1, CHKB, NDUFB9, GLUD1, …	706	595	15908	3.29468	3.33558e-20	3.33558e-21	9.25757e-20
GOTERM_CC_ALL	GO:0005759~mitochondrial matrix	41	5.29716	5.441e-14	PDP1, ACADSB, FARS2, ETHE1, GLUD1, ACAT1, SDHAF1, MUT, LONP1, IVD, NARS2, MCCC1, MARS2, ALDH4A1, PDHA1, POLG2, HADH, PDHX, FH, BCKDHA, ACADM, ACO2, RARS2, POLG, ACADS, NDUFA9, OTC, SUCLG1, BCKDHB, DLAT, NDUFA10, CPS1, C10ORF2, DBT, DNA2, CYP27A1, CLPP, HSPD1, LRPPRC, PC, PRODH	706	227	15908	4.06976	2.83973e-11	1.49458e-12	7.88147e-11
GOTERM_CC_ALL	GO:0031980~mitochondrial lumen	41	5.29716	5.441e-14	PDP1, ACADSB, FARS2, ETHE1, GLUD1, ACAT1, SDHAF1, MUT, LONP1, IVD, NARS2, MCCC1, MARS2, ALDH4A1, PDHA1, POLG2, HADH, PDHX, FH, BCKDHA, ACADM, ACO2, RARS2, POLG, ACADS, NDUFA9, OTC, SUCLG1, BCKDHB, DLAT, NDUFA10, CPS1, C10ORF2, DBT, DNA2, CYP27A1, CLPP, HSPD1, LRPPRC, PC, PRODH	706	227	15908	4.06976	2.83973e-11	1.49458e-12	7.88147e-11
Annotation Cluster 5	Enrichment Score: 14.043962213455353
Category	Term	Count	%	PValue	Genes	List Total	Pop Hits	Pop Total	Fold Enrichment	Bonferroni	Benjamini	FDR
GOTERM_CC_ALL	GO:0005739~mitochondrion	134	17.3127	4.42833e-28	HCCS, PDP1, SLC9A6, MPV17, GLDC, PDHA1, HADH, MTO1, GATM, POLG, SUCLG1, TAT, C10ORF2, PYCR1, CLPP, MTFMT, SURF1, LRPPRC, PRODH, HSD17B10, ACADSB, GLUD1, FARS2, CHKB, SFXN4, CTSA, PTRH2, ACAT1, SDHAF1, MUT, IVD, COX6B1, ALDH4A1, GCSH, GAD1, FH, RARS2, MMADHC, MAOA, DLAT, CPS1, AFG3L2, MMAB, MMAA, PTPN11, GLYCTK, DNA2, MLYCD, NDUFV1, NDUFV2, FOXRED1, HSPD1, GK, SLC25A15, PC, NDUFAF4, UQCRC2, CYB5R3…	706	1087	15908	2.77771	2.31159e-25	4.62318e-26	6.41559e-25
GOTERM_CC_ALL	GO:0044429~mitochondrial part	87	11.2403	6.39001e-23	NDUFAF4, HCCS, CYB5R3, PDP1, UQCRC2, COX10, MPV17, GJA1, NDUFAF1, UQCRQ, NDUFAF3, NDUFS7, NDUFS6, LONP1, NDUFS4, NARS2, MCCC1, NDUFS8, PDHA1, POLG2, NDUFS3, HADH, NDUFS2, NDUFS1, DNAJC19, COX15, SUOX, ACADM, ACO2, SLC25A4, GATM, POLG, ACADS, AIFM1, SUCLG1, OTC, HERC2, NDUFA10, NDUFA12, C10ORF2, NDUFA11, CYP27A1, CLPP, SURF1, LRPPRC, PRODH, NDUFB3, HSD17B10, ACADSB, ALDH18A1, CHKB, NDUFB9, GLUD1, …	706	595	15908	3.29468	3.33558e-20	3.33558e-21	9.25757e-20
GOTERM_CC_ALL	GO:0031090~organelle membrane	115	14.8579	2.35091e-18	HCCS, GNPTG, SLC9A6, AP4E1, WFS1, MPV17, VPS33B, SLC35A3, SYP, HADH, INSR, DUOXA2, GATM, POLG, SUCLG1, DPAGT1, PNPLA6, BCAP31, EIF2AK3, SURF1, LRPPRC, PRODH, HSD17B10, LMNB1, CHKB, ARFGEF2, ACAT1, INS, COX6B1, GAD1, MAOA, AFG3L2, CPS1, PORCN, GUCY2D, LAMP2, ATP2A2, NUP62, NDUFV1, NDUFV2, GOSR2, HSPD1, GK, SLC25A15, PC, NDUFAF4, CYB5R3, UQCRC2, ACOX1, COX10, ATL1, BSCL2, GJA1, PEX5, SPINK5, NDUFAF…	706	1096	15908	2.36428	1.22717e-15	9.4398e-17	3.4059e-15
GOTERM_CC_ALL	GO:0019866~organelle inner membrane	55	7.10594	3.64478e-17	UQCRC2, CYB5R3, HCCS, MPV17, UQCRQ, NDUFAF1, NDUFAF3, NDUFS7, NDUFS6, NDUFS4, MCCC1, NDUFS8, NDUFS3, HADH, NDUFS2, LBR, NDUFS1, DNAJC19, COX15, SLC25A4, GATM, POLG, OTC, SUCLG1, HERC2, NDUFA10, NDUFA12, NDUFA11, CYP27A1, SURF1, LRPPRC, PRODH, NDUFB3, HSD17B10, ALDH18A1, LMNB1, NDUFB9, ACAT1, ALDH3A2, COX6B1, SCO2, NDUFA2, NDUFA9, LMNA, BCS1L, CPS1, AFG3L2, NDUFA1, SDHA, L2HGDH, NDUFV1, NDUFV2, HS…	706	329	15908	3.76684	1.90257e-14	1.35898e-15	5.2804e-14
GOTERM_CC_ALL	GO:0005743~mitochondrial inner membrane	51	6.58915	8.87058e-16	UQCRC2, CYB5R3, HCCS, MPV17, UQCRQ, NDUFAF1, NDUFAF3, NDUFS7, NDUFS6, NDUFS4, MCCC1, NDUFS8, NDUFS3, HADH, NDUFS2, NDUFS1, DNAJC19, COX15, GATM, SLC25A4, POLG, OTC, SUCLG1, HERC2, NDUFA10, NDUFA12, NDUFA11, CYP27A1, SURF1, PRODH, NDUFB3, HSD17B10, ALDH18A1, NDUFB9, ACAT1, ALDH3A2, COX6B1, SCO2, NDUFA2, NDUFA9, BCS1L, CPS1, AFG3L2, NDUFA1, SDHA, L2HGDH, NDUFV1, NDUFV2, HSPD1, SLC25A15, PC	706	306	15908	3.75543	4.63629e-13	3.08642e-14	1.28786e-12
GOTERM_CC_ALL	GO:0031966~mitochondrial membrane	57	7.36434	8.1949e-15	NDUFAF4, UQCRC2, CYB5R3, HCCS, COX10, GJA1, MPV17, UQCRQ, NDUFAF1, NDUFAF3, NDUFS7, NDUFS6, NDUFS4, MCCC1, NDUFS8, NDUFS3, HADH, NDUFS2, NDUFS1, DNAJC19, COX15, SLC25A4, GATM, POLG, OTC, SUCLG1, HERC2, NDUFA10, NDUFA12, NDUFA11, CYP27A1, SURF1, PRODH, NDUFB3, HSD17B10, ALDH18A1, CHKB, NDUFB9, ACAT1, ALDH3A2, COX6B1, SCO2, NDUFA2, NDUFA9, MAOA, BCS1L, CPS1, AFG3L2, NDUFA1, SDHA, L2HGDH, NDUFV1, ND…	706	394	15908	3.25979	4.28857e-12	2.52243e-13	1.19016e-11
GOTERM_CC_ALL	GO:0005740~mitochondrial envelope	59	7.62274	8.64587e-15	NDUFAF4, UQCRC2, CYB5R3, HCCS, COX10, MPV17, GJA1, UQCRQ, NDUFAF1, NDUFAF3, NDUFS7, NDUFS6, NDUFS4, MCCC1, NDUFS8, NDUFS3, HADH, NDUFS2, NDUFS1, DNAJC19, COX15, SUOX, SLC25A4, GATM, POLG, AIFM1, OTC, SUCLG1, HERC2, NDUFA10, NDUFA12, NDUFA11, CYP27A1, SURF1, PRODH, NDUFB3, HSD17B10, ALDH18A1, CHKB, NDUFB9, ACAT1, ALDH3A2, COX6B1, SCO2, NDUFA2, NDUFA9, MAOA, BCS1L, CPS1, AFG3L2, NDUFA1, SDHA, L2HGD…	706	419	15908	3.17285	4.52038e-12	2.51132e-13	1.25455e-11
GOTERM_CC_ALL	GO:0070469~respiratory chain	24	3.10078	7.03626e-14	UQCRC2, NDUFB3, NDUFA2, NDUFA9, NDUFB9, BCS1L, NDUFA10, UQCRQ, NDUFAF1, NDUFA1, NDUFA12, NDUFA11, SDHA, NDUFS7, NDUFS6, NDUFS4, NDUFV1, NDUFS8, NDUFV2, NDUFS3, NDUFS2, SURF1, NDUFS1, COX15	706	75	15908	7.21042	3.67426e-11	1.83709e-12	1.01974e-10
GOTERM_CC_ALL	GO:0031967~organelle envelope	71	9.17313	4.38106e-13	NDUFAF4, UQCRC2, CYB5R3, HCCS, COX10, MPV17, GJA1, NDUFAF1, UQCRQ, NDUFAF3, NDUFS7, NDUFS6, NDUFS4, MCCC1, NDUFS8, RANBP2, NDUFS3, HADH, LBR, NDUFS2, NDUFS1, DNAJC19, COX15, SUOX, STS, SLC25A4, GATM, POLG, AIFM1, OTC, SUCLG1, HERC2, NDUFA10, NDUFA12, NDUFA11, NPC1, AAAS, CYP27A1, SURF1, LRPPRC, PRODH, NDUFB3, HSD17B10, ALDH18A1, LMNB1, CHKB, NDUFB9, ACAT1, ALDH3A2, DHCR7, COX6B1, PAFAH1B1, SCO2, …	706	620	15908	2.58034	2.28685e-10	1.03948e-11	6.34692e-10
GOTERM_CC_ALL	GO:0031975~envelope	71	9.17313	5.12397e-13	NDUFAF4, UQCRC2, CYB5R3, HCCS, COX10, MPV17, GJA1, NDUFAF1, UQCRQ, NDUFAF3, NDUFS7, NDUFS6, NDUFS4, MCCC1, NDUFS8, RANBP2, NDUFS3, HADH, LBR, NDUFS2, NDUFS1, DNAJC19, COX15, SUOX, STS, SLC25A4, GATM, POLG, AIFM1, OTC, SUCLG1, HERC2, NDUFA10, NDUFA12, NDUFA11, NPC1, AAAS, CYP27A1, SURF1, LRPPRC, PRODH, NDUFB3, HSD17B10, ALDH18A1, LMNB1, CHKB, NDUFB9, ACAT1, ALDH3A2, DHCR7, COX6B1, PAFAH1B1, SCO2, …	706	622	15908	2.57205	2.67456e-10	1.1144e-11	7.42295e-10
GOTERM_BP_ALL	GO:0055114~oxidation reduction	77	9.94832	8.46439e-13	HCCS, CYB5R3, UQCRC2, ACOX1, KDM6A, D2HGDH, COX10, NDUFAF1, UQCRQ, GLDC, FAR1, NDUFS7, NDUFS6, NDUFS4, PLOD3, NDUFS8, SRD5A3, SPR, PDHA1, NDUFS3, HADH, DHTKD1, NDUFS2, NDUFS1, KDM5C, COX15, HPD, SUOX, ACADM, ALDH5A1, ACADS, AIFM1, QDPR, NDUFA10, NDUFA12, POR, NDUFA11, PYCR1, ALDH7A1, CYP27A1, SURF1, PRODH, NDUFB3, CYP2U1, HSD17B10, ACADSB, ALDH18A1, NDUFB9, GLUD1, AASS, PAH, RRM2B, ALDH3A2, MTHFR…	703	639	14116	2.41961	2.9202e-09	1.4601e-10	1.54787e-09
GOTERM_CC_ALL	GO:0005746~mitochondrial respiratory chain	21	2.71318	2.04535e-12	UQCRC2, NDUFB3, NDUFA2, NDUFA9, NDUFB9, BCS1L, NDUFA10, NDUFAF1, NDUFA1, SDHA, NDUFS7, NDUFS6, NDUFS4, NDUFV1, NDUFS8, NDUFV2, NDUFS3, NDUFS2, SURF1, NDUFS1, COX15	706	64	15908	7.3935	1.06768e-09	4.10646e-11	2.96324e-09
GOTERM_BP_ALL	GO:0045333~cellular respiration	26	3.35917	5.80965e-12	UQCRC2, NDUFB3, COX10, NDUFB9, NDUFAF1, NDUFS7, NDUFS6, NDUFS4, NDUFS8, SUCLA2, NDUFS3, NDUFS2, NDUFS1, FH, COX15, NDUFA2, ACO2, NDUFA9, ALDH5A1, SUCLG1, NDUFA10, NDUFA1, SDHA, NDUFV1, NDUFV2, SURF1	703	97	14116	5.38218	2.00434e-08	6.91152e-10	1.06241e-08
GOTERM_BP_ALL	GO:0015980~energy derivation by oxidation of organic compounds	30	3.87597	8.49459e-11	UQCRC2, NDUFB3, COX10, NDUFB9, NDUFAF1, NDUFS7, AKT1, NDUFS6, NDUFS4, NDUFS8, NDUFS3, SUCLA2, NDUFS2, NDUFS1, FH, COX15, NDUFA2, ACO2, NDUFA9, ALDH5A1, SUCLG1, CPS1, NDUFA10, NDUFA1, SDHA, GBE1, NDUFV1, NDUFV2, GNAS, SURF1	703	144	14116	4.18326	2.93063e-07	6.51252e-09	1.5534e-07
GOTERM_BP_ALL	GO:0022900~electron transport chain	24	3.10078	7.37925e-09	UQCRC2, NDUFB3, NDUFA2, NDUFA9, COX10, ALDH5A1, NDUFB9, NDUFA10, UQCRQ, NDUFAF1, NDUFA1, NDUFA12, NDUFA11, SDHA, NDUFS7, NDUFS6, NDUFS4, NDUFV1, NDUFS8, NDUFV2, NDUFS3, NDUFS2, NDUFS1, COX15	703	114	14116	4.2273	2.54581e-05	4.31499e-07	1.34944e-05
GOTERM_CC_ALL	GO:0044455~mitochondrial membrane part	22	2.84238	1.30454e-07	UQCRC2, NDUFB3, NDUFA2, NDUFA9, NDUFB9, BCS1L, NDUFA10, NDUFAF1, NDUFA1, SDHA, NDUFS7, NDUFS6, NDUFS4, L2HGDH, NDUFV1, NDUFS8, NDUFV2, NDUFS3, NDUFS2, SURF1, NDUFS1, COX15	706	125	15908	3.96573	6.80944e-05	1.89158e-06	0.000188995
Annotation Cluster 6	Enrichment Score: 12.716697637483039
Category	Term	Count	%	PValue	Genes	List Total	Pop Hits	Pop Total	Fold Enrichment	Bonferroni	Benjamini	FDR
GOTERM_BP_ALL	GO:0006520~cellular amino acid metabolic process	52	6.71835	2.22165e-20	KYNU, AMT, PSPH, GLDC, AUH, GSS, MAT1A, MCCC1, NARS2, POLG2, HPD, CLN3, PEPD, DARS, ALDH5A1, OTC, HAL, QDPR, TAT, PYCR1, CTH, RARS, UROC1, SMS, PRODH, ALDH18A1, ASS1, FARS2, GLUD1, AASS, DPYS, PAH, ASL, ARG1, MTHFR, FOLR1, LARS, GCSH, ALDH4A1, MARS2, PTS, GAD1, BCKDHA, AIMP1, RARS2, BCKDHB, CPS1, ATP7A, DHFR, PHGDH, SLC25A15, CBS	703	226	14116	4.6201	7.66471e-17	7.66471e-18	4.06273e-17
GOTERM_BP_ALL	GO:0016054~organic acid catabolic process	28	3.61757	3.65666e-12	ACOX1, KYNU, CHKB, GLUD1, AMT, PEX5, AASS, PAH, ASL, AUH, GLDC, PEX7, ARG1, MCCC1, GCSH, ALDH4A1, HSD17B4, GAD1, HPD, BCKDHA, ACADM, ACADS, BCKDHB, HAL, TAT, UROC1, PRODH, CBS	703	111	14116	5.06514	1.26154e-08	4.50549e-10	6.68686e-09
GOTERM_BP_ALL	GO:0046395~carboxylic acid catabolic process	28	3.61757	3.65666e-12	ACOX1, KYNU, CHKB, GLUD1, AMT, PEX5, AASS, PAH, ASL, AUH, GLDC, PEX7, ARG1, MCCC1, GCSH, ALDH4A1, HSD17B4, GAD1, HPD, BCKDHA, ACADM, ACADS, BCKDHB, HAL, TAT, UROC1, PRODH, CBS	703	111	14116	5.06514	1.26154e-08	4.50549e-10	6.68686e-09
GOTERM_BP_ALL	GO:0009310~amine catabolic process	23	2.97158	1.55506e-11	BCKDHA, KYNU, AMT, GLUD1, SLC6A3, MAOA, BCKDHB, HAL, AASS, PAH, ASL, TAT, GLDC, AUH, ARG1, MCCC1, GCSH, ALDH4A1, UROC1, GAD1, PRODH, CBS, HPD	703	78	14116	5.92092	5.36494e-08	1.57792e-09	2.84372e-08
GOTERM_BP_ALL	GO:0009063~cellular amino acid catabolic process	21	2.71318	5.64834e-11	BCKDHA, KYNU, AMT, GLUD1, BCKDHB, HAL, AASS, PAH, ASL, TAT, GLDC, AUH, ARG1, MCCC1, GCSH, ALDH4A1, UROC1, GAD1, PRODH, CBS, HPD	703	68	14116	6.20107	1.94868e-07	4.75287e-09	1.03291e-07
Annotation Cluster 7	Enrichment Score: 10.925331868362534
Category	Term	Count	%	PValue	Genes	List Total	Pop Hits	Pop Total	Fold Enrichment	Bonferroni	Benjamini	FDR
GOTERM_BP_ALL	GO:0016043~cellular component organization	215	27.7778	7.4117e-18	HRAS, TUBB2B, TUBB2A, MPV17, L1CAM, VPS33B, CTNNB1, SYP, DDX11, ATXN10, NAA10, CEP290, BRAF, POLG, EFNB1, MED12, DPAGT1, PCLO, C10ORF2, NPC1, RAB18, FOXG1, CC2D2A, ADSL, BIN1, SURF1, EIF2AK3, ALDOA, HSD17B10, KIF4A, ALDOB, ELN, DAG1, CEP164, PPT1, PDSS1, SDHAF1, ARX, KRAS, DMD, NKX2-1, BCOR, DNMT3B, NPHP1, DNMT3A, PCNT, TGFBR2, CREBBP, SMAD4, ALMS1, SKI, AFG3L2, PTPN11, DVL1, NLGN4X, GOSR2, COX10…	703	2498	14116	1.72823	2.55704e-14	1.70469e-15	1.35537e-14
GOTERM_BP_ALL	GO:0070271~protein complex biogenesis	67	8.65633	4.13256e-13	NDUFAF4, HRAS, OCLN, SLC6A1, TUBB2B, ATL1, GRIK2, TUBB2A, COX10, PEX5, TP63, GJA1, NDUFAF1, CTNNB1, NDUFAF3, NDUFS7, LONP1, NDUFS4, NDUFS8, TUBA1A, FANCA, INSR, TUBB3, COX15, FANCC, BRF1, BRAF, DARS, ALDH5A1, CCDC88C, OTC, MED12, MGP, DPAGT1, FLNA, C10ORF2, CTH, ADSL, SURF1, EIF2AK3, SPAST, HSD17B10, BLM, KCNA2, ALDOB, DAG1, AASS, DPYS, HPRT1, PDSS1, SDHAF1, GCH1, ERCC3, SCO2, ERCC2, TAF2, CREBBP…	703	505	14116	2.66403	1.42563e-09	7.5033e-11	7.55662e-10
GOTERM_BP_ALL	GO:0006461~protein complex assembly	67	8.65633	4.13256e-13	NDUFAF4, HRAS, OCLN, SLC6A1, TUBB2B, ATL1, GRIK2, TUBB2A, COX10, PEX5, TP63, GJA1, NDUFAF1, CTNNB1, NDUFAF3, NDUFS7, LONP1, NDUFS4, NDUFS8, TUBA1A, FANCA, INSR, TUBB3, COX15, FANCC, BRF1, BRAF, DARS, ALDH5A1, CCDC88C, OTC, MED12, MGP, DPAGT1, FLNA, C10ORF2, CTH, ADSL, SURF1, EIF2AK3, SPAST, HSD17B10, BLM, KCNA2, ALDOB, DAG1, AASS, DPYS, HPRT1, PDSS1, SDHAF1, GCH1, ERCC3, SCO2, ERCC2, TAF2, CREBBP…	703	505	14116	2.66403	1.42563e-09	7.5033e-11	7.55662e-10
GOTERM_BP_ALL	GO:0022607~cellular component assembly	94	12.1447	3.33703e-12	NDUFAF4, HRAS, OCLN, SLC6A1, TUBB2B, PDGFB, ATL1, COX10, TUBB2A, GRIK2, PEX5, TP63, GJA1, CTCF, NDUFAF1, CTNNB1, NDUFAF3, NDUFS7, OFD1, LONP1, NDUFS4, NDUFS8, MKKS, TUBA1A, FANCA, INSR, TERT, TUBB3, COX15, FANCC, C2CD3, BRF1, BRAF, DARS, ALDH5A1, CCDC88C, OTC, MED12, MGP, DPAGT1, NRXN1, ARL6, BBS10, FLNA, C10ORF2, BBS1, BBS2, CTH, SNRPB, ADSL, CTSD, OPHN1, SURF1, EIF2AK3, SPAST, HSD17B10, FGD1, B…	703	887	14116	2.12795	1.15126e-08	4.42794e-10	6.10235e-09
GOTERM_BP_ALL	GO:0044085~cellular component biogenesis	102	13.1783	3.55842e-12	HRAS, OCLN, SLC6A1, TUBB2B, PDGFB, GRIK2, TUBB2A, CTNNB1, INSR, C2CD3, BRAF, DARS, MED12, MGP, DPAGT1, C10ORF2, RPS19, SNRPB, ADSL, OPHN1, EIF2AK3, SURF1, HSD17B10, FGD1, BBS4, BBS5, BLM, KCNA2, ELN, ALDOB, DAG1, TTC8, PDSS1, SDHAF1, FRG1, TAF2, PCNT, CREBBP, SMAD4, RPGRIP1L, ALMS1, CASC5, SKI, NOP10, DVL1, ATP7A, TSC1, TSC2, HSPD1, HDAC6, NDUFAF4, ATL1, COX10, GJA1, PEX5, TP63, CTCF, NDUFAF1, ND…	703	1001	14116	2.04608	1.22764e-08	4.54681e-10	6.50718e-09
GOTERM_BP_ALL	GO:0051259~protein oligomerization	30	3.87597	8.65069e-09	HSD17B10, HRAS, SLC6A1, BLM, ATL1, KCNA2, DPYS, AASS, GJA1, TP63, PEX5, HPRT1, PDSS1, GCH1, CTNNB1, LONP1, INSR, BRAF, ALDH5A1, CCDC88C, OTC, DPAGT1, SKI, C10ORF2, CTH, TSC1, TSC2, ADSL, EIF2AK3, SPAST	703	174	14116	3.46201	2.98444e-05	4.97414e-07	1.58195e-05
GOTERM_BP_ALL	GO:0065003~macromolecular complex assembly	68	8.78553	2.33597e-08	NDUFAF4, HRAS, OCLN, SLC6A1, TUBB2B, ATL1, GRIK2, TUBB2A, COX10, PEX5, TP63, GJA1, NDUFAF1, CTNNB1, NDUFAF3, NDUFS7, LONP1, NDUFS4, NDUFS8, TUBA1A, FANCA, INSR, TUBB3, COX15, FANCC, BRF1, BRAF, DARS, ALDH5A1, CCDC88C, OTC, MED12, MGP, DPAGT1, FLNA, C10ORF2, CTH, SNRPB, ADSL, SURF1, EIF2AK3, SPAST, HSD17B10, BLM, KCNA2, ALDOB, DAG1, AASS, DPYS, HPRT1, PDSS1, SDHAF1, GCH1, ERCC3, SCO2, ERCC2, TAF2,…	703	665	14116	2.05326	8.05877e-05	1.25923e-06	4.27178e-05
GOTERM_BP_ALL	GO:0043933~macromolecular complex subunit organization	69	8.91473	1.30273e-07	NDUFAF4, HRAS, OCLN, SLC6A1, TUBB2B, ATL1, GRIK2, TUBB2A, COX10, PEX5, TP63, GJA1, CTCF, NDUFAF1, CTNNB1, NDUFAF3, NDUFS7, LONP1, NDUFS4, NDUFS8, TUBA1A, FANCA, INSR, TUBB3, COX15, FANCC, BRF1, BRAF, DARS, ALDH5A1, CCDC88C, OTC, MED12, MGP, DPAGT1, FLNA, C10ORF2, CTH, SNRPB, ADSL, SURF1, EIF2AK3, SPAST, HSD17B10, BLM, KCNA2, ALDOB, DAG1, AASS, DPYS, HPRT1, PDSS1, SDHAF1, GCH1, ERCC3, SCO2, ERCC2,…	703	710	14116	1.9514	0.000449341	5.76206e-06	0.00023823
Annotation Cluster 8	Enrichment Score: 9.685623023583414
Category	Term	Count	%	PValue	Genes	List Total	Pop Hits	Pop Total	Fold Enrichment	Bonferroni	Benjamini	FDR
GOTERM_CC_ALL	GO:0070469~respiratory chain	24	3.10078	7.03626e-14	UQCRC2, NDUFB3, NDUFA2, NDUFA9, NDUFB9, BCS1L, NDUFA10, UQCRQ, NDUFAF1, NDUFA1, NDUFA12, NDUFA11, SDHA, NDUFS7, NDUFS6, NDUFS4, NDUFV1, NDUFS8, NDUFV2, NDUFS3, NDUFS2, SURF1, NDUFS1, COX15	706	75	15908	7.21042	3.67426e-11	1.83709e-12	1.01974e-10
GOTERM_CC_ALL	GO:0005746~mitochondrial respiratory chain	21	2.71318	2.04535e-12	UQCRC2, NDUFB3, NDUFA2, NDUFA9, NDUFB9, BCS1L, NDUFA10, NDUFAF1, NDUFA1, SDHA, NDUFS7, NDUFS6, NDUFS4, NDUFV1, NDUFS8, NDUFV2, NDUFS3, NDUFS2, SURF1, NDUFS1, COX15	706	64	15908	7.3935	1.06768e-09	4.10646e-11	2.96324e-09
GOTERM_BP_ALL	GO:0045333~cellular respiration	26	3.35917	5.80965e-12	UQCRC2, NDUFB3, COX10, NDUFB9, NDUFAF1, NDUFS7, NDUFS6, NDUFS4, NDUFS8, SUCLA2, NDUFS3, NDUFS2, NDUFS1, FH, COX15, NDUFA2, ACO2, NDUFA9, ALDH5A1, SUCLG1, NDUFA10, NDUFA1, SDHA, NDUFV1, NDUFV2, SURF1	703	97	14116	5.38218	2.00434e-08	6.91152e-10	1.06241e-08
GOTERM_MF_ALL	GO:0008137~NADH dehydrogenase (ubiquinone) activity	17	2.19638	2.83777e-11	NDUFB3, NDUFA2, NDUFA9, NDUFB9, NDUFA10, NDUFA1, NDUFAF2, NDUFA12, NDUFS7, NDUFS6, NDUFS4, NDUFV1, NDUFS8, NDUFV2, NDUFS3, NDUFS2, NDUFS1	698	43	15143	8.57703	3.22087e-08	8.05219e-09	4.55594e-08
GOTERM_MF_ALL	GO:0003954~NADH dehydrogenase activity	17	2.19638	2.83777e-11	NDUFB3, NDUFA2, NDUFA9, NDUFB9, NDUFA10, NDUFA1, NDUFAF2, NDUFA12, NDUFS7, NDUFS6, NDUFS4, NDUFV1, NDUFS8, NDUFV2, NDUFS3, NDUFS2, NDUFS1	698	43	15143	8.57703	3.22087e-08	8.05219e-09	4.55594e-08
GOTERM_MF_ALL	GO:0050136~NADH dehydrogenase (quinone) activity	17	2.19638	2.83777e-11	NDUFB3, NDUFA2, NDUFA9, NDUFB9, NDUFA10, NDUFA1, NDUFAF2, NDUFA12, NDUFS7, NDUFS6, NDUFS4, NDUFV1, NDUFS8, NDUFV2, NDUFS3, NDUFS2, NDUFS1	698	43	15143	8.57703	3.22087e-08	8.05219e-09	4.55594e-08
GOTERM_BP_ALL	GO:0015980~energy derivation by oxidation of organic compounds	30	3.87597	8.49459e-11	UQCRC2, NDUFB3, COX10, NDUFB9, NDUFAF1, NDUFS7, AKT1, NDUFS6, NDUFS4, NDUFS8, NDUFS3, SUCLA2, NDUFS2, NDUFS1, FH, COX15, NDUFA2, ACO2, NDUFA9, ALDH5A1, SUCLG1, CPS1, NDUFA10, NDUFA1, SDHA, GBE1, NDUFV1, NDUFV2, GNAS, SURF1	703	144	14116	4.18326	2.93063e-07	6.51252e-09	1.5534e-07
GOTERM_BP_ALL	GO:0006091~generation of precursor metabolites and energy	46	5.94315	1.15021e-10	UQCRC2, NDUFB3, ALDOA, ACOX1, COX10, NDUFB9, ALDOB, PDX1, ATP6V1B2, UQCRQ, NDUFAF1, AKT1, NDUFS7, NDUFS6, NDUFS4, NDUFS8, PDHA1, NDUFS3, DHTKD1, SUCLA2, NDUFS2, NDUFS1, COX15, FH, NDUFA2, SLC25A4, ACO2, ALDH5A1, NDUFA9, SUCLG1, DLAT, NDUFA10, CPS1, NDUFA1, NDUFA12, NDUFA11, SDHA, GPI, GBE1, GCK, NDUFV1, NDUFV2, GNAS, PGK1, SURF1, ATP6V0A2	703	313	14116	2.951	3.96821e-07	8.44301e-09	2.10338e-07
GOTERM_CC_ALL	GO:0030964~NADH dehydrogenase complex	16	2.06718	1.39322e-10	NDUFB3, NDUFA2, NDUFA9, NDUFB9, NDUFA10, NDUFAF1, NDUFA1, NDUFS7, NDUFS6, NDUFS4, NDUFV1, NDUFS8, NDUFV2, NDUFS3, NDUFS2, NDUFS1	706	42	15908	8.58384	7.27263e-08	2.42421e-09	2.01844e-07
GOTERM_CC_ALL	GO:0005747~mitochondrial respiratory chain complex I	16	2.06718	1.39322e-10	NDUFB3, NDUFA2, NDUFA9, NDUFB9, NDUFA10, NDUFAF1, NDUFA1, NDUFS7, NDUFS6, NDUFS4, NDUFV1, NDUFS8, NDUFV2, NDUFS3, NDUFS2, NDUFS1	706	42	15908	8.58384	7.27263e-08	2.42421e-09	2.01844e-07
GOTERM_CC_ALL	GO:0045271~respiratory chain complex I	16	2.06718	1.39322e-10	NDUFB3, NDUFA2, NDUFA9, NDUFB9, NDUFA10, NDUFAF1, NDUFA1, NDUFS7, NDUFS6, NDUFS4, NDUFV1, NDUFS8, NDUFV2, NDUFS3, NDUFS2, NDUFS1	706	42	15908	8.58384	7.27263e-08	2.42421e-09	2.01844e-07
GOTERM_BP_ALL	GO:0022904~respiratory electron transport chain	20	2.58398	1.42995e-10	NDUFB3, NDUFA2, NDUFA9, COX10, ALDH5A1, NDUFB9, NDUFA10, NDUFAF1, NDUFA1, SDHA, NDUFS7, NDUFS6, NDUFS4, NDUFV1, NDUFS8, NDUFV2, NDUFS3, NDUFS2, NDUFS1, COX15	703	64	14116	6.27489	4.93332e-07	1.02778e-08	2.61494e-07
GOTERM_MF_ALL	GO:0016655~oxidoreductase activity, acting on NADH or NADPH, quinone or similar compound as acceptor	17	2.19638	2.76545e-10	NDUFB3, NDUFA2, NDUFA9, NDUFB9, NDUFA10, NDUFA1, NDUFAF2, NDUFA12, NDUFS7, NDUFS6, NDUFS4, NDUFV1, NDUFS8, NDUFV2, NDUFS3, NDUFS2, NDUFS1	698	49	15143	7.52678	3.13878e-07	6.27757e-08	4.43983e-07
GOTERM_BP_ALL	GO:0006120~mitochondrial electron transport, NADH to ubiquinone	16	2.06718	6.82569e-10	NDUFB3, NDUFA2, NDUFA9, NDUFB9, NDUFA10, NDUFAF1, NDUFA1, NDUFS7, NDUFS6, NDUFS4, NDUFV1, NDUFS8, NDUFV2, NDUFS3, NDUFS2, NDUFS1	703	42	14116	7.64939	2.35486e-06	4.61738e-08	1.24821e-06
GOTERM_BP_ALL	GO:0042775~mitochondrial ATP synthesis coupled electron transport	18	2.32558	9.10032e-10	NDUFB3, NDUFA2, NDUFA9, COX10, NDUFB9, NDUFA10, NDUFAF1, NDUFA1, NDUFS7, NDUFS6, NDUFS4, NDUFV1, NDUFS8, NDUFV2, NDUFS3, NDUFS2, NDUFS1, COX15	703	56	14116	6.45418	3.1396e-06	5.81409e-08	1.66417e-06
GOTERM_BP_ALL	GO:0042773~ATP synthesis coupled electron transport	18	2.32558	9.10032e-10	NDUFB3, NDUFA2, NDUFA9, COX10, NDUFB9, NDUFA10, NDUFAF1, NDUFA1, NDUFS7, NDUFS6, NDUFS4, NDUFV1, NDUFS8, NDUFV2, NDUFS3, NDUFS2, NDUFS1, COX15	703	56	14116	6.45418	3.1396e-06	5.81409e-08	1.66417e-06
GOTERM_BP_ALL	GO:0022900~electron transport chain	24	3.10078	7.37925e-09	UQCRC2, NDUFB3, NDUFA2, NDUFA9, COX10, ALDH5A1, NDUFB9, NDUFA10, UQCRQ, NDUFAF1, NDUFA1, NDUFA12, NDUFA11, SDHA, NDUFS7, NDUFS6, NDUFS4, NDUFV1, NDUFS8, NDUFV2, NDUFS3, NDUFS2, NDUFS1, COX15	703	114	14116	4.2273	2.54581e-05	4.31499e-07	1.34944e-05
GOTERM_MF_ALL	GO:0016651~oxidoreductase activity, acting on NADH or NADPH	19	2.45478	3.10545e-08	NDUFB3, CYB5R3, NDUFA2, NDUFA9, NDUFB9, NDUFA10, NDUFA1, NDUFA12, NDUFAF2, POR, NDUFS7, NDUFS6, NDUFS4, NDUFV1, NDUFS8, NDUFV2, NDUFS3, NDUFS2, NDUFS1	698	83	15143	4.96629	3.52462e-05	2.93723e-06	4.98568e-05
GOTERM_BP_ALL	GO:0006119~oxidative phosphorylation	21	2.71318	5.74682e-08	UQCRC2, NDUFB3, NDUFA2, NDUFA9, COX10, NDUFB9, ATP6V1B2, NDUFA10, NDUFAF1, NDUFA1, NDUFS7, NDUFS6, NDUFS4, NDUFV1, NDUFS8, NDUFV2, NDUFS3, NDUFS2, NDUFS1, ATP6V0A2, COX15	703	98	14116	4.30278	0.000198246	2.87341e-06	0.000105092
GOTERM_CC_ALL	GO:0044455~mitochondrial membrane part	22	2.84238	1.30454e-07	UQCRC2, NDUFB3, NDUFA2, NDUFA9, NDUFB9, BCS1L, NDUFA10, NDUFAF1, NDUFA1, SDHA, NDUFS7, NDUFS6, NDUFS4, L2HGDH, NDUFV1, NDUFS8, NDUFV2, NDUFS3, NDUFS2, SURF1, NDUFS1, COX15	706	125	15908	3.96573	6.80944e-05	1.89158e-06	0.000188995
Annotation Cluster 9	Enrichment Score: 8.358999211043718
Category	Term	Count	%	PValue	Genes	List Total	Pop Hits	Pop Total	Fold Enrichment	Bonferroni	Benjamini	FDR
GOTERM_CC_ALL	GO:0005764~lysosome	33	4.26357	1.0169e-09	SGSH, HGSNAT, NAGLU, ALDOB, GJA1, PPT1, CTSA, VPS33B, ASAH1, GLB1, IDS, NAGA, MCOLN1, MAN2B1, IDUA, AGA, CLN3, STS, PSAP, GUSB, LMBRD1, FUCA1, MANBA, GNS, LAMP2, SLC17A5, NPC1, NPC2, SMPD1, CTSD, NEU1, LRP2, CLN5	706	211	15908	3.52405	5.3082e-07	1.71232e-08	1.47324e-06
GOTERM_CC_ALL	GO:0000323~lytic vacuole	33	4.26357	1.0169e-09	SGSH, HGSNAT, NAGLU, ALDOB, GJA1, PPT1, CTSA, VPS33B, ASAH1, GLB1, IDS, NAGA, MCOLN1, MAN2B1, IDUA, AGA, CLN3, STS, PSAP, GUSB, LMBRD1, FUCA1, MANBA, GNS, LAMP2, SLC17A5, NPC1, NPC2, SMPD1, CTSD, NEU1, LRP2, CLN5	706	211	15908	3.52405	5.3082e-07	1.71232e-08	1.47324e-06
GOTERM_CC_ALL	GO:0005773~vacuole	33	4.26357	8.09932e-08	SGSH, HGSNAT, NAGLU, ALDOB, GJA1, PPT1, CTSA, VPS33B, ASAH1, GLB1, IDS, NAGA, MCOLN1, MAN2B1, IDUA, AGA, CLN3, STS, PSAP, GUSB, LMBRD1, FUCA1, MANBA, GNS, LAMP2, SLC17A5, NPC1, NPC2, SMPD1, CTSD, NEU1, LRP2, CLN5	706	252	15908	2.95069	4.22776e-05	1.20796e-06	0.00011734
Annotation Cluster 10	Enrichment Score: 8.095305703928373
Category	Term	Count	%	PValue	Genes	List Total	Pop Hits	Pop Total	Fold Enrichment	Bonferroni	Benjamini	FDR
GOTERM_BP_ALL	GO:0007399~nervous system development	124	16.0207	8.33494e-19	MEF2C, TUBB2B, BTD, FGF14, TUBB2A, SLC6A3, ARNT2, L1CAM, RPE65, JAG1, ZIC2, CTNNB1, WNT1, ANK3, ATXN10, CEP290, ASPM, TWIST1, RET, SATB2, C2CD3, EFNB1, FMR1, SIX3, VAX1, EP300, FOXG1, MNX1, TFAP2B, OPHN1, TFAP2A, NGF, PRPS1, FGFR1, BBS4, NAGLU, PPT1, ARX, DMD, NKX2-1, DNMT3B, NKX2-5, ARHGDIA, FKTN, TGFBR2, SMAD4, RPGRIP1L, ALMS1, AFG3L2, PTPN11, DVL1, CDKN1C, ATP7A, TSC1, NTRK1, TSC2, NDUFV2, SCN…	703	1088	14116	2.28849	2.87555e-15	2.21196e-16	1.52421e-15
GOTERM_BP_ALL	GO:0022008~neurogenesis	74	9.56072	8.86134e-13	NBN, TUBB2B, ATL1, TUBB2A, PAX6, PEX5, GJA1, L1CAM, RPE65, PAX3, JAG1, PAX2, PTEN, GLI3, CTNNB1, PEX7, WNT1, NDE1, ANK3, ATXN10, CEP290, CDK5RAP2, ASPM, TUBB3, NR2F1, TWIST1, SOX10, RET, SATB2, EFNB1, OTX2, STXBP1, TBCE, PIGT, CDK6, NRXN1, VAX1, BBS1, EYA1, GNAQ, FOXG1, MNX1, OPHN1, CLN8, CLN5, NGF, FGFR1, BBS4, NDN, PPT1, HPRT1, ARX, DMD, NKX2-1, PAFAH1B1, DCX, DNMT3B, NKX2-5, ARHGDIA, ERCC2, AC…	703	601	14116	2.47237	3.05732e-09	1.45587e-10	1.62056e-09
GOTERM_BP_ALL	GO:0030030~cell projection organization	53	6.84755	7.57354e-12	PDGFB, ATL1, PAX6, GJA1, L1CAM, PAX2, PTEN, OFD1, AKT1, ANK3, ATXN10, MKKS, CEP290, C2CD3, EFNB1, OTX2, STXBP1, TBCE, NRXN1, VAX1, ARL6, BBS10, BBS1, BBS2, FOXG1, CC2D2A, OPHN1, NGF, BBS4, FGD1, FGFR1, BBS5, NDN, BBS7, TTC8, HPRT1, ARX, DMD, NKX2-1, PAFAH1B1, DCX, ACTB, PCNT, RPGRIP1L, ALMS1, AFG3L2, DVL1, PTPN11, ATP7A, TSC1, IFT172, TSC2, PHGDH	703	368	14116	2.89191	2.61286e-08	8.70952e-10	1.38496e-08
GOTERM_BP_ALL	GO:0048699~generation of neurons	68	8.78553	1.50699e-11	NBN, TUBB2B, ATL1, TUBB2A, PAX6, PEX5, GJA1, RPE65, L1CAM, JAG1, PAX3, PAX2, PTEN, GLI3, PEX7, WNT1, NDE1, ANK3, ATXN10, CEP290, CDK5RAP2, ASPM, TUBB3, NR2F1, TWIST1, RET, SATB2, EFNB1, OTX2, STXBP1, TBCE, PIGT, NRXN1, VAX1, BBS1, EYA1, GNAQ, FOXG1, MNX1, OPHN1, CLN8, CLN5, NGF, BBS4, FGFR1, NDN, PPT1, HPRT1, ARX, DMD, NKX2-1, PAFAH1B1, DCX, DNMT3B, NKX2-5, ARHGDIA, ACTB, NF1, SMAD4, ALMS1, FIG4,…	703	559	14116	2.44261	5.19913e-08	1.62473e-09	2.75583e-08
GOTERM_BP_ALL	GO:0048858~cell projection morphogenesis	41	5.29716	2.46323e-11	BBS4, BBS5, BBS7, NDN, ATL1, PAX6, GJA1, L1CAM, TTC8, HPRT1, PAX2, ARX, OFD1, ANK3, DMD, MKKS, NKX2-1, PAFAH1B1, DCX, ACTB, C2CD3, PCNT, EFNB1, OTX2, TBCE, STXBP1, RPGRIP1L, ALMS1, VAX1, NRXN1, ARL6, AFG3L2, BBS10, DVL1, PTPN11, BBS1, ATP7A, BBS2, IFT172, FOXG1, OPHN1	703	245	14116	3.36027	8.49814e-08	2.3606e-09	4.5045e-08
GOTERM_BP_ALL	GO:0032990~cell part morphogenesis	42	5.42636	2.58595e-11	BBS4, BBS5, BBS7, NDN, ATL1, COX10, PAX6, GJA1, L1CAM, TTC8, HPRT1, PAX2, ARX, OFD1, ANK3, DMD, MKKS, NKX2-1, PAFAH1B1, DCX, ACTB, C2CD3, PCNT, EFNB1, OTX2, TBCE, STXBP1, RPGRIP1L, ALMS1, VAX1, NRXN1, ARL6, AFG3L2, BBS10, DVL1, PTPN11, BBS1, ATP7A, BBS2, IFT172, FOXG1, OPHN1	703	256	14116	3.29432	8.9215e-08	2.41122e-09	4.7289e-08
GOTERM_BP_ALL	GO:0048468~cell development	73	9.43152	6.62949e-11	ATL1, PAX6, PEX5, TP63, GJA1, RPE65, ZEB2, L1CAM, PAX3, PAX2, PTEN, CTNNB1, AKT1, ANK3, ATXN10, MKKS, CEP290, FANCC, SOX10, RET, SATB2, EFNB1, OTX2, STXBP1, TBCE, NRXN1, VAX1, BBS1, BBS2, GNAQ, FOXG1, OPHN1, EIF2AK3, CLN5, NGF, ACVR1, DEAF1, BBS4, FGFR1, NDN, PTH1R, PPT1, ZBTB16, HPRT1, WT1, ARX, CEP57, DMD, NKX2-1, PAFAH1B1, HSD17B4, DCX, NKX2-5, ERCC1, ERCC2, ACTB, MAF, B4GALT1, PLP1, NF1, CREB…	703	644	14116	2.27611	2.28717e-07	5.44565e-09	1.21233e-07
GOTERM_BP_ALL	GO:0030154~cell differentiation	140	18.0879	7.59754e-11	MEF2C, HRAS, TUBB2B, TUBB2A, L1CAM, RPE65, JAG1, PDX1, ZIC2, CTNNB1, WNT1, ANK3, GATA6, ATXN10, CEP290, RARB, INSR, ASPM, TWIST1, FLVCR1, RET, SATB2, EFNB1, SIX3, MGP, VAX1, RPS19, TRAPPC9, FOXG1, MNX1, OPHN1, ROR2, BIN1, EIF2AK3, NGF, DEAF1, WNT5A, FGFR1, HSD17B10, BBS4, BBS7, BLM, BBS9, PTH1R, PPT1, TTC8, NHS, WT1, ARX, KRAS, INS, DMD, NKX2-1, DNMT3B, NKX2-5, ARHGDIA, B4GALT1, CREBBP, TGFBR2, S…	703	1637	14116	1.71726	2.62115e-07	5.95716e-09	1.38936e-07
GOTERM_BP_ALL	GO:0030182~neuron differentiation	55	7.10594	5.61894e-10	TUBB2B, TUBB2A, ATL1, PAX6, PEX5, GJA1, RPE65, L1CAM, JAG1, PAX3, PAX2, PTEN, GLI3, WNT1, ANK3, ATXN10, CEP290, TUBB3, RET, EFNB1, OTX2, STXBP1, TBCE, PIGT, NRXN1, VAX1, BBS1, GNAQ, FOXG1, MNX1, OPHN1, CLN8, CLN5, NGF, BBS4, FGFR1, NDN, PPT1, HPRT1, ARX, DMD, NKX2-1, PAFAH1B1, DCX, ACTB, SMAD4, ALMS1, FIG4, AFG3L2, DVL1, PTPN11, ATP7A, CDKN1C, NTRK1, PHGDH	703	438	14116	2.52142	1.93853e-06	3.87707e-08	1.02753e-06
GOTERM_BP_ALL	GO:0000902~cell morphogenesis	45	5.81395	2.17477e-08	BBS4, BBS5, NDN, BBS7, ATL1, PAX6, GJA1, L1CAM, TTC8, HPRT1, PAX2, CTNNB1, ARX, OFD1, WNT1, NDE1, ANK3, DMD, MKKS, NKX2-1, PAFAH1B1, DCX, IDUA, ACTB, C2CD3, PCNT, EFNB1, OTX2, TBCE, STXBP1, RPGRIP1L, ALMS1, VAX1, NRXN1, ARL6, AFG3L2, BBS10, DVL1, PTPN11, BBS1, ATP7A, BBS2, IFT172, FOXG1, OPHN1	703	356	14116	2.53816	7.50268e-05	1.19094e-06	3.97699e-05
GOTERM_BP_ALL	GO:0032989~cellular component morphogenesis	48	6.20155	2.77847e-08	BBS4, BBS5, NDN, BBS7, ATL1, COX10, PAX6, GJA1, L1CAM, TTC8, HPRT1, PAX2, CTNNB1, ARX, OFD1, WNT1, NDE1, ANK3, DMD, MKKS, NKX2-1, PAFAH1B1, DCX, ERCC2, IDUA, ACTB, C2CD3, PCNT, EFNB1, OTX2, TBCE, STXBP1, RPGRIP1L, CASC5, ALMS1, VAX1, NRXN1, ARL6, AFG3L2, BBS10, DVL1, PTPN11, BBS1, ATP7A, BBS2, IFT172, FOXG1, OPHN1	703	397	14116	2.42777	9.58525e-05	1.45238e-06	5.08097e-05
GOTERM_BP_ALL	GO:0048666~neuron development	42	5.42636	1.20943e-07	BBS4, FGFR1, NDN, ATL1, PAX6, GJA1, PPT1, RPE65, L1CAM, HPRT1, PAX2, PTEN, ARX, ANK3, ATXN10, DMD, CEP290, NKX2-1, PAFAH1B1, DCX, ACTB, RET, EFNB1, OTX2, TBCE, STXBP1, ALMS1, VAX1, NRXN1, FIG4, AFG3L2, DVL1, PTPN11, BBS1, ATP7A, CDKN1C, GNAQ, FOXG1, PHGDH, OPHN1, CLN5, NGF	703	339	14116	2.48775	0.000417167	5.41886e-06	0.000221168
GOTERM_BP_ALL	GO:0031175~neuron projection development	33	4.26357	1.44657e-06	FGFR1, BBS4, NDN, ATL1, PAX6, GJA1, L1CAM, HPRT1, PAX2, PTEN, ARX, ANK3, ATXN10, DMD, NKX2-1, PAFAH1B1, DCX, ACTB, EFNB1, OTX2, TBCE, STXBP1, VAX1, NRXN1, AFG3L2, PTPN11, DVL1, ATP7A, BBS1, FOXG1, PHGDH, OPHN1, NGF	703	256	14116	2.58839	0.00497825	5.36618e-05	0.00264531
GOTERM_BP_ALL	GO:0048812~neuron projection morphogenesis	26	3.35917	5.84143e-05	NDN, ATL1, PAX6, GJA1, L1CAM, PAX2, HPRT1, ARX, ANK3, DMD, NKX2-1, PAFAH1B1, DCX, ACTB, EFNB1, OTX2, TBCE, STXBP1, NRXN1, VAX1, AFG3L2, PTPN11, DVL1, ATP7A, FOXG1, OPHN1	703	213	14116	2.45104	0.182525	0.00145933	0.106768
GOTERM_BP_ALL	GO:0048667~cell morphogenesis involved in neuron differentiation	24	3.10078	0.000297715	ACTB, NDN, ATL1, EFNB1, OTX2, TBCE, STXBP1, PAX6, L1CAM, NRXN1, VAX1, HPRT1, AFG3L2, PAX2, PTPN11, DVL1, ARX, BBS1, ANK3, FOXG1, OPHN1, NKX2-1, PAFAH1B1, DCX	703	209	14116	2.3058	0.642017	0.00565944	0.543031
GOTERM_BP_ALL	GO:0000904~cell morphogenesis involved in differentiation	25	3.22997	0.00112919	NDN, ATL1, PAX6, L1CAM, PAX2, HPRT1, CTNNB1, ARX, ANK3, NKX2-1, PAFAH1B1, DCX, ACTB, EFNB1, OTX2, STXBP1, TBCE, NRXN1, VAX1, AFG3L2, DVL1, PTPN11, BBS1, FOXG1, OPHN1	703	244	14116	2.05734	0.979715	0.0165197	2.04491
GOTERM_BP_ALL	GO:0007409~axonogenesis	21	2.71318	0.00152007	ACTB, NDN, ATL1, EFNB1, OTX2, TBCE, PAX6, STXBP1, L1CAM, NRXN1, VAX1, AFG3L2, PAX2, PTPN11, ARX, ANK3, FOXG1, OPHN1, NKX2-1, PAFAH1B1, DCX	703	193	14116	2.18483	0.994743	0.020214	2.74352
GOTERM_BP_ALL	GO:0007411~axon guidance	11	1.42119	0.0401482	ARX, ANK3, EFNB1, FOXG1, OTX2, PAX6, OPHN1, NKX2-1, L1CAM, NRXN1, VAX1	703	107	14116	2.06426	1	0.254653	52.7318
Annotation Cluster 11	Enrichment Score: 7.600526329183975
Category	Term	Count	%	PValue	Genes	List Total	Pop Hits	Pop Total	Fold Enrichment	Bonferroni	Benjamini	FDR
GOTERM_BP_ALL	GO:0009887~organ morphogenesis	80	10.3359	2.09187e-17	HCCS, HRAS, NDST1, PAX6, SOBP, TP63, ZEB2, PDX1, PAX3, JAG1, PAX2, PAX1, GLI3, ZIC2, CTNNB1, PEX7, WNT1, DGCR2, DGCR6, ANKRD11, MKKS, CEP290, GNPAT, RARB, ALX4, ALX3, INSR, IDUA, TWIST1, SOX10, RET, SATB2, C2CD3, BRAF, SIX3, MGP, PNPLA6, BBS1, BBS2, EYA1, EP300, FOXG1, TFAP2A, ROR2, GNAS, CA2, ACVR1, FRAS1, FGD1, BBS4, BBS5, BBS7, ELN, DAG1, CHD7, INS, ATIC, PRKRA, LHX3, NKX2-1, PAFAH1B1, BCOR, N…	703	564	14116	2.84818	7.21696e-14	4.5106e-15	3.8254e-14
GOTERM_BP_ALL	GO:0048598~embryonic morphogenesis	49	6.33075	1.22432e-12	WNT5A, BBS4, NDST1, TP63, SOBP, ZEB2, PDX1, ZBTB16, PAX3, PAX2, GLI3, ZIC2, CTNNB1, WNT1, CHD7, PRKRA, CEP290, MKKS, FBN2, RARB, ALX4, ALX3, FLVCR1, TWIST1, SATB2, RET, C2CD3, FTO, TGFBR2, HSPG2, SMAD4, RPGRIP1L, TBX1, SKI, SHANK3, EYA1, GNAQ, TSC1, IFT172, FOXG1, PRKAR1A, TSC2, ROR2, TFAP2A, PTCH1, GNAS, NSD1, ACVR1, LRP5	703	307	14116	3.2049	4.22402e-09	1.92001e-10	2.23898e-09
GOTERM_BP_ALL	GO:0009790~embryonic development	71	9.17313	1.3497e-12	NBN, NDST1, ARNT2, PAX6, TP63, SOBP, ZEB2, PDX1, PAX3, PAX2, PAX1, GLI3, ZIC2, CTNNB1, WNT1, SBDS, GRIN2B, GATA6, ANKRD11, MKKS, CEP290, RARB, ALX4, ALX3, FLVCR1, TWIST1, SOX10, RET, SATB2, C2CD3, GATM, EFNB1, RBBP8, PGM3, EYA1, EP300, GNAQ, GRN, FOXG1, MNX1, ROR2, TFAP2A, GNAS, NSD1, ACVR1, WNT5A, BBS4, ZBTB16, CHD7, PRKRA, FBN2, NKX2-5, ERCC2, FTO, TGFBR2, HSPG2, RPGRIP1L, SMAD4, SKI, TBX1, SHA…	703	568	14116	2.50996	4.65646e-09	2.02455e-10	2.46819e-09
GOTERM_BP_ALL	GO:0035295~tube development	39	5.03876	1.38157e-11	WNT5A, BBS4, BBS5, BBS7, TP63, ZEB2, PAX3, PAX2, GLI3, ASAH1, CTNNB1, ZIC2, GATA6, DHCR7, MKKS, NKX2-1, RARB, NKX2-5, TWIST1, B4GALT1, RET, C2CD3, TGFBR2, SMAD4, MGP, IGF1, SHANK3, FOXP1, MYCN, ATP7A, EYA1, EP300, TSC1, SALL1, IFT172, TSC2, TFAP2A, PTCH1, ACVR1	703	220	14116	3.55958	4.76643e-08	1.53756e-09	2.52648e-08
GOTERM_BP_ALL	GO:0002009~morphogenesis of an epithelium	26	3.35917	1.53047e-11	FRAS1, BBS4, DAG1, TP63, ZEB2, PAX3, JAG1, PDX1, PAX2, GLI3, CTNNB1, ZIC2, MKKS, TWIST1, RET, C2CD3, SMAD4, SHANK3, EYA1, TSC1, FREM2, TSC2, IFT172, TFAP2A, PTCH1, CA2	703	101	14116	5.16902	5.28014e-08	1.60004e-09	2.79877e-08
GOTERM_BP_ALL	GO:0035239~tube morphogenesis	29	3.74677	1.86722e-11	BBS4, BBS5, BBS7, TP63, ZEB2, PAX3, PAX2, GLI3, CTNNB1, ZIC2, MKKS, NKX2-5, TWIST1, B4GALT1, RET, C2CD3, TGFBR2, SMAD4, IGF1, MGP, SHANK3, MYCN, EYA1, TSC1, IFT172, TSC2, TFAP2A, PTCH1, ACVR1	703	127	14116	4.58512	6.4419e-08	1.84054e-09	3.41457e-08
GOTERM_BP_ALL	GO:0009888~tissue development	72	9.30233	7.20015e-10	BTD, PAX6, TP63, ZEB2, PDX1, JAG1, PAX3, PAX2, SPINK5, PTEN, GLI3, ZIC2, CTNNB1, AKT1, SBDS, GATA6, MKKS, RARB, KRT85, TWIST1, RET, SATB2, STS, C2CD3, ACADM, GATM, EFNB1, MGP, EYA1, EP300, TFAP2A, ROR2, GNAS, CA2, EIF2AK3, ACVR1, FRAS1, WNT5A, BBS4, ELN, PTH1R, DAG1, ALDH3A2, WT1, DMD, NKX2-1, ERCC3, NKX2-5, ERCC2, NSDHL, B4GALT1, EVC, NF1, HSPG2, RPGRIP1L, SMAD4, IGF1, TBX1, AFG3L2, SHANK3, FOXP…	703	665	14116	2.17404	2.48405e-06	4.77702e-08	1.31669e-06
GOTERM_BP_ALL	GO:0043009~chordate embryonic development	45	5.81395	2.3116e-09	BBS4, NBN, NDST1, ARNT2, PAX6, ZEB2, PAX3, GLI3, PAX1, ZIC2, WNT1, SBDS, CHD7, GRIN2B, GATA6, ANKRD11, ALX4, ALX3, NKX2-5, TWIST1, ERCC2, FLVCR1, SOX10, SATB2, C2CD3, TGFBR2, HSPG2, RPGRIP1L, TBX1, DVL1, RBBP8, PLK4, EYA1, EP300, TSC1, GRN, IFT172, TSC2, PHGDH, MNX1, ROR2, TFAP2A, PTCH1, GNAS, ACVR1	703	331	14116	2.72986	7.97498e-06	1.42411e-07	4.22721e-06
GOTERM_BP_ALL	GO:0009792~embryonic development ending in birth or egg hatching	45	5.81395	3.07032e-09	BBS4, NBN, NDST1, ARNT2, PAX6, ZEB2, PAX3, GLI3, PAX1, ZIC2, WNT1, SBDS, CHD7, GRIN2B, GATA6, ANKRD11, ALX4, ALX3, NKX2-5, TWIST1, ERCC2, FLVCR1, SOX10, SATB2, C2CD3, TGFBR2, HSPG2, RPGRIP1L, TBX1, DVL1, RBBP8, PLK4, EYA1, EP300, TSC1, GRN, IFT172, TSC2, PHGDH, MNX1, ROR2, TFAP2A, PTCH1, GNAS, ACVR1	703	334	14116	2.70534	1.05925e-05	1.82631e-07	5.61467e-06
GOTERM_BP_ALL	GO:0048729~tissue morphogenesis	30	3.87597	1.89997e-08	FRAS1, BBS4, DAG1, TP63, ZEB2, PDX1, PAX3, JAG1, PAX2, GLI3, CTNNB1, ZIC2, MKKS, NKX2-5, TWIST1, RET, C2CD3, SMAD4, SHANK3, ATP7A, EYA1, TSC1, FREM2, IFT172, PRKAR1A, TSC2, TFAP2A, PTCH1, CA2, ACVR1	703	180	14116	3.34661	6.55469e-05	1.05724e-06	3.47447e-05
GOTERM_BP_ALL	GO:0021915~neural tube development	18	2.32558	2.38175e-08	BBS4, C2CD3, RPGRIP1L, PAX6, ZEB2, PAX3, GLI3, ZIC2, DVL1, WNT1, TSC1, TSC2, IFT172, PHGDH, MNX1, TFAP2A, PTCH1, TWIST1	703	68	14116	5.3152	8.2167e-05	1.26416e-06	4.3555e-05
GOTERM_BP_ALL	GO:0060429~epithelium development	33	4.26357	9.26886e-08	FRAS1, BBS4, PAX6, DAG1, TP63, ZEB2, PDX1, PAX3, JAG1, PAX2, GLI3, SPINK5, WT1, CTNNB1, ZIC2, GATA6, MKKS, NKX2-1, TWIST1, B4GALT1, RET, C2CD3, SMAD4, RPGRIP1L, SHANK3, EYA1, TSC1, FREM2, IFT172, TSC2, TFAP2A, PTCH1, CA2	703	227	14116	2.91907	0.000319725	4.32128e-06	0.000169499
GOTERM_BP_ALL	GO:0016331~morphogenesis of embryonic epithelium	15	1.93798	6.57241e-07	BBS4, RET, C2CD3, ZEB2, PAX3, PDX1, SHANK3, ZIC2, CTNNB1, TSC1, IFT172, TSC2, TFAP2A, PTCH1, TWIST1	703	58	14116	5.19302	0.00226491	2.5477e-05	0.00120189
GOTERM_BP_ALL	GO:0060562~epithelial tube morphogenesis	16	2.06718	7.48252e-07	BBS4, RET, SMAD4, ZEB2, PAX3, PAX2, GLI3, SHANK3, ZIC2, EYA1, TSC1, TSC2, IFT172, TFAP2A, PTCH1, TWIST1	703	67	14116	4.79514	0.00257814	2.86826e-05	0.00136832
GOTERM_BP_ALL	GO:0001838~embryonic epithelial tube formation	12	1.55039	5.68262e-06	BBS4, RET, TSC1, TSC2, IFT172, TFAP2A, ZEB2, PTCH1, PAX3, SHANK3, ZIC2, TWIST1	703	43	14116	5.60363	0.0194142	0.000184937	0.0103913
GOTERM_BP_ALL	GO:0048646~anatomical structure formation involved in morphogenesis	39	5.03876	5.73195e-06	KCNH1, BBS4, TP63, ZEB2, JAG1, PAX3, GLI3, PTEN, PAX1, CTNNB1, ZIC2, CCBE1, CEP290, NKX2-1, PAFAH1B1, ADRA2B, ERCC1, TWIST1, ERCC2, B4GALT1, RET, AIMP1, TGFBR2, CASC5, TBX1, SHANK3, PNPLA6, ATP7A, GPI, BBS2, EP300, TSC1, IFT172, PRKAR1A, TSC2, ROR2, TFAP2A, PTCH1, ACVR1	703	352	14116	2.22473	0.019581	0.000184799	0.0104815
GOTERM_BP_ALL	GO:0035148~tube lumen formation	12	1.55039	7.23983e-06	BBS4, RET, TSC1, TSC2, IFT172, TFAP2A, ZEB2, PTCH1, PAX3, SHANK3, ZIC2, TWIST1	703	44	14116	5.47627	0.0246682	0.000224997	0.0132386
GOTERM_BP_ALL	GO:0001843~neural tube closure	9	1.16279	7.92742e-05	BBS4, TSC1, TSC2, TFAP2A, ZEB2, PTCH1, PAX3, ZIC2, TWIST1	703	30	14116	6.0239	0.239293	0.00187158	0.144869
GOTERM_BP_ALL	GO:0060606~tube closure	9	1.16279	7.92742e-05	BBS4, TSC1, TSC2, TFAP2A, ZEB2, PTCH1, PAX3, ZIC2, TWIST1	703	30	14116	6.0239	0.239293	0.00187158	0.144869
GOTERM_BP_ALL	GO:0001841~neural tube formation	10	1.29199	0.000120373	BBS4, TSC1, TSC2, IFT172, TFAP2A, ZEB2, PTCH1, PAX3, ZIC2, TWIST1	703	40	14116	5.01991	0.339865	0.00269319	0.219896
GOTERM_BP_ALL	GO:0014020~primary neural tube formation	9	1.16279	0.000164737	BBS4, TSC1, TSC2, TFAP2A, ZEB2, PTCH1, PAX3, ZIC2, TWIST1	703	33	14116	5.47627	0.433563	0.00356839	0.300825
GOTERM_BP_ALL	GO:0001701~in utero embryonic development	17	2.19638	0.0145317	SOX10, NBN, C2CD3, ARNT2, RPGRIP1L, GLI3, RBBP8, PLK4, SBDS, CHD7, GRIN2B, GATA6, GRN, ANKRD11, FLVCR1, ERCC2, ACVR1	703	176	14116	1.93951	1	0.120304	23.4856
Annotation Cluster 12	Enrichment Score: 7.35542280214414
Category	Term	Count	%	PValue	Genes	List Total	Pop Hits	Pop Total	Fold Enrichment	Bonferroni	Benjamini	FDR
GOTERM_BP_ALL	GO:0051179~localization	216	27.907	1.2237e-09	RAB3GAP2, HRAS, SLC36A2, SLC9A6, VPS53, VPS33B, SLC35A3, CTNNB1, AQP2, SYP, GRIN2B, RBM8A, IFNG, CEP290, CHRNA4, VPS13B, TWIST1, SLC12A6, DUOXA2, MYH3, EFNB1, AP4M1, PCLO, NPC1, RPS19, NPC2, AAAS, RAB18, BIN1, EIF2AK3, SLC2A10, KIF4A, CHKB, SFXN4, PPT1, ARFGEF2, KCNJ1, ARX, KRAS, INS, DMD, NKX2-1, DNMT3B, NPHP1, MLC1, TGFBR2, DVL1, UPF3B, KCNJ6, NUP62, ATP2A2, GOSR2, SLC46A1, KCNH1, GRIP1, VPS37A…	703	2993	14116	1.44912	4.22176e-06	7.67595e-08	2.23778e-06
GOTERM_BP_ALL	GO:0006810~transport	185	23.9018	2.3216e-07	GNPTG, RAB3GAP2, HRAS, SLC36A2, KCNC3, SLC9A6, SLC6A1, AP4E1, SLC6A20, GRIK2, SLC6A3, VPS53, PDX1, VPS33B, SLC35A3, AQP2, CTNNB1, SYP, SLC16A1, GRIN2B, RBM8A, IFNG, DNAJC6, CEP290, CHRNA4, MCOLN1, VPS13B, SLC4A4, FLVCR1, SLC12A6, KCND3, DUOXA2, MYH3, FMR1, SIX3, AP4M1, TCN2, PCLO, BCAP31, NPC1, RPS19, NPC2, AAAS, KCNT1, RAB18, OPHN1, BIN1, EIF2AK3, LRPPRC, FRAS1, BBS4, SLC2A10, KIF4A, BBS5, BBS7,…	703	2629	14116	1.41298	0.000800632	9.64999e-06	0.00042455
GOTERM_BP_ALL	GO:0051234~establishment of localization	186	24.031	3.02182e-07	GNPTG, RAB3GAP2, HRAS, SLC36A2, KCNC3, SLC9A6, SLC6A1, AP4E1, SLC6A20, GRIK2, SLC6A3, VPS53, PDX1, VPS33B, SLC35A3, AQP2, CTNNB1, SYP, SLC16A1, GRIN2B, ANK3, RBM8A, IFNG, DNAJC6, CEP290, CHRNA4, MCOLN1, VPS13B, SLC4A4, FLVCR1, SLC12A6, KCND3, DUOXA2, MYH3, FMR1, SIX3, AP4M1, TCN2, PCLO, BCAP31, NPC1, RPS19, NPC2, AAAS, KCNT1, RAB18, OPHN1, BIN1, EIF2AK3, LRPPRC, FRAS1, BBS4, SLC2A10, KIF4A, BBS5,…	703	2656	14116	1.40618	0.00104198	1.2411e-05	0.000552597
Annotation Cluster 13	Enrichment Score: 7.203661847520982
Category	Term	Count	%	PValue	Genes	List Total	Pop Hits	Pop Total	Fold Enrichment	Bonferroni	Benjamini	FDR
GOTERM_MF_ALL	GO:0001882~nucleoside binding	126	16.2791	2.16495e-09	FASTKD2, CLPB, CASK, PNP, DMPK, DDX11, MAT1A, PIK3CA, INSR, MTO1, RET, BRAF, DARS, SUCLG1, MYH3, CDKL5, C10ORF2, PNKP, RAB18, RARS, CLPP, ROR2, MVK, SMARCA2, EIF2AK3, PRPS1, FGFR2, FGFR1, ACADSB, KIF4A, IFIH1, FGFR3, ASS1, BLM, GNE, GLUD1, CHKB, FARS2, KCNJ1, VRK1, KRAS, IVD, HCN1, RECQL4, NIN, RARS2, TGFBR2, SACS, ATR, CPS1, AFG3L2, PSMB8, MMAB, GUCY2D, MMAA, ATP7A, GLYCTK, NUBPL, DNA2, PLK4, AT…	698	1612	15143	1.69575	2.45721e-06	3.51031e-07	3.47574e-06
GOTERM_MF_ALL	GO:0001883~purine nucleoside binding	123	15.8915	9.99773e-09	FASTKD2, CLPB, CASK, DMPK, DDX11, MAT1A, PIK3CA, INSR, MTO1, RET, BRAF, DARS, SUCLG1, MYH3, CDKL5, C10ORF2, PNKP, RAB18, RARS, CLPP, ROR2, MVK, SMARCA2, EIF2AK3, PRPS1, FGFR2, FGFR1, ACADSB, KIF4A, IFIH1, FGFR3, ASS1, BLM, GNE, GLUD1, CHKB, FARS2, KCNJ1, VRK1, KRAS, IVD, HCN1, RECQL4, NIN, RARS2, TGFBR2, SACS, ATR, CPS1, AFG3L2, PSMB8, MMAB, GUCY2D, MMAA, ATP7A, GLYCTK, NUBPL, DNA2, PLK4, ATP2A2,…	698	1601	15143	1.66675	1.13474e-05	1.41843e-06	1.6051e-05
GOTERM_MF_ALL	GO:0030554~adenyl nucleotide binding	121	15.6331	1.45596e-08	FASTKD2, CLPB, CASK, DMPK, DDX11, MAT1A, PIK3CA, INSR, MTO1, RET, BRAF, DARS, MYH3, CDKL5, C10ORF2, PNKP, RAB18, RARS, CLPP, ROR2, MVK, SMARCA2, EIF2AK3, PRPS1, FGFR2, FGFR1, ACADSB, KIF4A, IFIH1, FGFR3, ASS1, BLM, GNE, GLUD1, CHKB, FARS2, KCNJ1, VRK1, IVD, HCN1, RECQL4, NIN, RARS2, TGFBR2, SACS, ATR, CPS1, AFG3L2, PSMB8, MMAB, GUCY2D, MMAA, ATP7A, GLYCTK, NUBPL, DNA2, PLK4, ATP2A2, NTRK1, DDX59,…	698	1577	15143	1.6646	1.6525e-05	1.83612e-06	2.33749e-05
GOTERM_MF_ALL	GO:0017076~purine nucleotide binding	140	18.0879	1.86613e-08	HRAS, FASTKD2, TUBB2B, TUBB2A, CLPB, CASK, DMPK, DDX11, MAT1A, PIK3CA, INSR, MTO1, RET, DARS, BRAF, SUCLG1, MYH3, CDKL5, C10ORF2, PNKP, RAB18, RARS, CLPP, ROR2, MVK, SMARCA2, EIF2AK3, PRPS1, FGFR2, FGFR1, ACADSB, KIF4A, IFIH1, FGFR3, ASS1, BLM, GNE, GLUD1, FARS2, CHKB, KCNJ1, GMPPB, VRK1, KRAS, IVD, GMPPA, HCN1, RECQL4, NIN, RARS2, EEF1A2, TGFBR2, SACS, ATR, CPS1, AFG3L2, PSMB8, MMAB, GUCY2D, MMA…	698	1918	15143	1.58357	2.11804e-05	2.11806e-06	2.996e-05
GOTERM_MF_ALL	GO:0000166~nucleotide binding	156	20.155	5.89505e-08	HRAS, FASTKD2, TUBB2B, TUBB2A, CLPB, CASK, DMPK, DDX11, MAT1A, RBM8A, NT5C2, PIK3CA, SPR, RBM10, INSR, MTO1, RET, DARS, BRAF, SUCLG1, MYH3, CDKL5, C10ORF2, POR, PNKP, RAB18, RARS, CLPP, ROR2, MVK, SMARCA2, EIF2AK3, PRPS1, FGFR2, FGFR1, HSD17B10, ACADSB, KIF4A, IFIH1, FGFR3, ASS1, BLM, GNE, GLUD1, FARS2, CHKB, KCNJ1, GMPPB, VRK1, KRAS, IVD, GMPPA, HCN1, RECQL4, RARS2, NIN, EEF1A2, TGFBR2, SACS, SK…	698	2245	15143	1.50753	6.69066e-05	5.14682e-06	9.46428e-05
GOTERM_MF_ALL	GO:0032559~adenyl ribonucleotide binding	111	14.3411	3.98665e-07	FASTKD2, CLPB, CASK, DMPK, DDX11, MAT1A, PIK3CA, INSR, RET, BRAF, DARS, MYH3, CDKL5, C10ORF2, PNKP, RAB18, RARS, CLPP, ROR2, MVK, SMARCA2, EIF2AK3, PRPS1, FGFR2, FGFR1, KIF4A, IFIH1, FGFR3, ASS1, BLM, GNE, CHKB, FARS2, GLUD1, KCNJ1, VRK1, HCN1, RECQL4, NIN, RARS2, TGFBR2, SACS, ATR, AFG3L2, CPS1, PSMB8, MMAB, GUCY2D, MMAA, ATP7A, GLYCTK, NUBPL, DNA2, PLK4, ATP2A2, NTRK1, DDX59, PRKAR1A, SCN8A, HS…	698	1497	15143	1.60864	0.000452382	3.23198e-05	0.00064004
GOTERM_MF_ALL	GO:0032555~purine ribonucleotide binding	130	16.7959	4.00958e-07	HRAS, FASTKD2, TUBB2B, TUBB2A, CLPB, CASK, DMPK, DDX11, MAT1A, PIK3CA, INSR, RET, BRAF, DARS, SUCLG1, MYH3, CDKL5, C10ORF2, PNKP, RAB18, RARS, CLPP, ROR2, MVK, SMARCA2, EIF2AK3, PRPS1, FGFR2, FGFR1, KIF4A, IFIH1, FGFR3, ASS1, BLM, GNE, GLUD1, CHKB, FARS2, KCNJ1, GMPPB, VRK1, KRAS, GMPPA, HCN1, RECQL4, NIN, RARS2, EEF1A2, TGFBR2, SACS, ATR, CPS1, AFG3L2, PSMB8, MMAB, GUCY2D, MMAA, ATP7A, GLYCTK, N…	698	1836	15143	1.53613	0.000454984	3.03387e-05	0.000643722
GOTERM_MF_ALL	GO:0032553~ribonucleotide binding	130	16.7959	4.00958e-07	HRAS, FASTKD2, TUBB2B, TUBB2A, CLPB, CASK, DMPK, DDX11, MAT1A, PIK3CA, INSR, RET, BRAF, DARS, SUCLG1, MYH3, CDKL5, C10ORF2, PNKP, RAB18, RARS, CLPP, ROR2, MVK, SMARCA2, EIF2AK3, PRPS1, FGFR2, FGFR1, KIF4A, IFIH1, FGFR3, ASS1, BLM, GNE, GLUD1, CHKB, FARS2, KCNJ1, GMPPB, VRK1, KRAS, GMPPA, HCN1, RECQL4, NIN, RARS2, EEF1A2, TGFBR2, SACS, ATR, CPS1, AFG3L2, PSMB8, MMAB, GUCY2D, MMAA, ATP7A, GLYCTK, N…	698	1836	15143	1.53613	0.000454984	3.03387e-05	0.000643722
GOTERM_MF_ALL	GO:0005524~ATP binding	109	14.0827	6.61165e-07	FASTKD2, CLPB, CASK, DMPK, DDX11, MAT1A, PIK3CA, INSR, RET, BRAF, DARS, MYH3, CDKL5, C10ORF2, PNKP, RAB18, RARS, CLPP, ROR2, MVK, SMARCA2, EIF2AK3, PRPS1, FGFR2, FGFR1, KIF4A, IFIH1, FGFR3, ASS1, BLM, GNE, CHKB, FARS2, GLUD1, KCNJ1, VRK1, RECQL4, NIN, RARS2, TGFBR2, SACS, ATR, AFG3L2, CPS1, PSMB8, MMAB, GUCY2D, MMAA, ATP7A, GLYCTK, NUBPL, DNA2, PLK4, ATP2A2, NTRK1, DDX59, SCN8A, HSPD1, GK, PC, KC…	698	1477	15143	1.60104	0.000750141	4.41415e-05	0.00106147
Annotation Cluster 14	Enrichment Score: 7.139021910547587
Category	Term	Count	%	PValue	Genes	List Total	Pop Hits	Pop Total	Fold Enrichment	Bonferroni	Benjamini	FDR
GOTERM_BP_ALL	GO:0008152~metabolic process	473	61.1111	3.57415e-13	HCCS, PDP1, MEF2C, BTD, MASP1, MPV17, CTNNB1, MAT1A, NAA10, PQBP1, PIK3CA, PDHA1, BRAF, GATM, MECP2, MED12, DPAGT1, C10ORF2, NPC1, RPS19, FOXG1, ROR2, ADSL, EIF2AK3, SURF1, PRODH, HSD17B10, ACADSB, NAGLU, PUS1, PPT1, ASL, PDSS1, SDHAF1, ARX, ARG1, INS, NAGA, GCSH, ALDH4A1, TCF4, DNMT3B, FH, RECQL4, DNMT3A, MAOA, UPB1, ASXL1, TGFBR2, ATR, DLAT, DVL1, GUCY2D, UPF3B, MLYCD, FOXRED1, GK, SGSH, EZH2, …	703	7647	14116	1.24201	1.23296e-09	6.8498e-11	6.53544e-10
GOTERM_BP_ALL	GO:0044237~cellular metabolic process	416	53.7468	2.79514e-11	PDP1, MEF2C, MPV17, CTNNB1, MAT1A, NAA10, PQBP1, PIK3CA, PDHA1, BRAF, GATM, MED12, MECP2, DPAGT1, C10ORF2, NPC1, RPS19, FOXG1, ROR2, ADSL, EIF2AK3, SURF1, PRODH, HSD17B10, ACADSB, PUS1, PPT1, ASL, PDSS1, SDHAF1, ARX, ARG1, INS, GCSH, ALDH4A1, TCF4, DNMT3B, FH, RECQL4, DNMT3A, MAOA, ASXL1, TGFBR2, ATR, DLAT, GUCY2D, DVL1, UPF3B, MLYCD, GK, SGSH, EZH2, TP63, DGCR14, ASAH1, AUH, POMGNT1, DHTKD1, PGA…	703	6636	14116	1.25876	9.64324e-08	2.47263e-09	5.11146e-08
GOTERM_BP_ALL	GO:0044238~primary metabolic process	403	52.0672	4.58429e-06	PDP1, MEF2C, MASP1, CTNNB1, MAT1A, NAA10, PQBP1, PIK3CA, PDHA1, BRAF, GATM, MED12, MECP2, DPAGT1, C10ORF2, NPC1, RPS19, FOXG1, ROR2, ADSL, EIF2AK3, PRODH, HSD17B10, ACADSB, PUS1, PPT1, ASL, PDSS1, ARX, ARG1, INS, NAGA, GCSH, ALDH4A1, TCF4, DNMT3B, RECQL4, DNMT3A, MAOA, ASXL1, TGFBR2, ATR, DLAT, GUCY2D, UPF3B, MLYCD, GK, EZH2, TP63, DGCR14, ASAH1, AUH, POMGNT1, XYLT1, DHTKD1, PGAP2, CLN3, STS, PEP…	703	6923	14116	1.16887	0.0156914	0.000155045	0.00838294
GOTERM_BP_ALL	GO:0043170~macromolecule metabolic process	282	36.4341	0.606825	MEF2C, PDP1, MASP1, B3GALT6, CTNNB1, RBM8A, NAA10, PLOD3, IFNG, PQBP1, PIK3CA, CHRNA4, RARB, TWIST1, BRAF, POLG, MED12, MECP2, DPAGT1, UBR1, C10ORF2, MGAT2, PNKP, RPS19, RARS, FOXG1, ROR2, FBXL4, EIF2AK3, MTFMT, DEAF1, HSD17B10, PUS1, FARS2, PPT1, CEP164, ARX, VRK1, FRG1, DMD, LHX3, NKX2-1, TCF4, BCOR, GAD1, DNMT3B, RECQL4, DNMT3A, TSEN54, RARS2, GUSB, ASXL1, CREBBP, TGFBR2, SMAD4, ATR, AFG3L2, N…	703	5710	14116	0.991675	1	0.97574	100
Annotation Cluster 15	Enrichment Score: 7.068787242469871
Category	Term	Count	%	PValue	Genes	List Total	Pop Hits	Pop Total	Fold Enrichment	Bonferroni	Benjamini	FDR
GOTERM_BP_ALL	GO:0007417~central nervous system development	61	7.88114	1.76809e-13	NDST1, BTD, SLC6A3, ARNT2, PAX6, PEX5, ZEB2, PAX3, PTEN, GLI3, CTNNB1, ZIC2, WNT1, NDE1, NDUFS4, MKKS, CEP290, CDK5RAP2, ASPM, NR2F1, SOX10, C2CD3, ALDH5A1, OTX2, FMR1, SIX3, VAX1, BBS1, BBS2, EYA1, GNAQ, FOXG1, CLN8, CLN5, BBS4, NDN, UBE3A, PPT1, ZBTB16, HPRT1, POU1F1, ALDH3A2, ARX, CHD7, NKX2-1, PAFAH1B1, PTS, DCX, ERCC2, PLP1, NF1, TGFBR2, HSPG2, RPGRIP1L, AFF2, ATRX, ATP7A, RPS6KA3, TSC1, PHG…	703	425	14116	2.88202	6.10162e-10	3.58918e-11	3.23419e-10
GOTERM_BP_ALL	GO:0007420~brain development	45	5.81395	2.71709e-11	BBS4, NDST1, UBE3A, SLC6A3, PAX6, PEX5, PPT1, ZEB2, HPRT1, POU1F1, GLI3, CTNNB1, ZIC2, ARX, WNT1, NDE1, NDUFS4, CEP290, MKKS, NKX2-1, PAFAH1B1, CDK5RAP2, DCX, ASPM, NR2F1, C2CD3, NF1, TGFBR2, OTX2, SIX3, RPGRIP1L, HSPG2, AFF2, VAX1, ATRX, ATP7A, BBS1, BBS2, EYA1, TSC1, GNAQ, FOXG1, PHGDH, LRP2, CLN5	703	289	14116	3.12659	9.37397e-08	2.46683e-09	4.96874e-08
GOTERM_BP_ALL	GO:0030900~forebrain development	31	4.00517	6.80057e-11	BBS4, NDST1, SLC6A3, PAX6, PEX5, ZEB2, POU1F1, HPRT1, GLI3, CTNNB1, ARX, WNT1, NDE1, MKKS, NKX2-1, PAFAH1B1, ASPM, NR2F1, NF1, OTX2, SIX3, RPGRIP1L, ATRX, ATP7A, BBS1, BBS2, EYA1, TSC1, GNAQ, FOXG1, LRP2	703	152	14116	4.09519	2.3462e-07	5.45627e-09	1.24362e-07
GOTERM_BP_ALL	GO:0021537~telencephalon development	17	2.19638	7.79567e-08	BBS4, NF1, SIX3, RPGRIP1L, PAX6, PEX5, ZEB2, HPRT1, GLI3, ARX, BBS1, BBS2, NDE1, TSC1, NKX2-1, MKKS, PAFAH1B1	703	65	14116	5.2516	0.000268914	3.73542e-06	0.000142559
GOTERM_BP_ALL	GO:0021543~pallium development	14	1.80879	2.26113e-07	ARX, BBS1, BBS4, BBS2, NDE1, TSC1, NF1, PAX6, NKX2-1, MKKS, PEX5, PAFAH1B1, ZEB2, GLI3	703	46	14116	6.1112	0.000779786	9.51325e-06	0.000413491
GOTERM_BP_ALL	GO:0021987~cerebral cortex development	11	1.42119	2.83238e-06	BBS1, ARX, BBS4, BBS2, NDE1, TSC1, NF1, NKX2-1, MKKS, PEX5, PAFAH1B1	703	33	14116	6.69322	0.00972413	9.86993e-05	0.00517943
GOTERM_BP_ALL	GO:0021766~hippocampus development	8	1.03359	6.45961e-05	BBS1, BBS4, BBS2, TSC1, NKX2-1, MKKS, PAFAH1B1, ZEB2	703	22	14116	7.30169	0.199776	0.00157934	0.118061
GOTERM_BP_ALL	GO:0048854~brain morphogenesis	6	0.775194	0.00027631	BBS1, BBS4, BBS2, NF1, MKKS, PAFAH1B1	703	13	14116	9.26753	0.614572	0.00528267	0.504082
GOTERM_BP_ALL	GO:0021761~limbic system development	8	1.03359	0.000825708	BBS1, BBS4, BBS2, TSC1, NKX2-1, MKKS, PAFAH1B1, ZEB2	703	32	14116	5.01991	0.942148	0.0128126	1.49924
Annotation Cluster 16	Enrichment Score: 7.038675017816759
Category	Term	Count	%	PValue	Genes	List Total	Pop Hits	Pop Total	Fold Enrichment	Bonferroni	Benjamini	FDR
GOTERM_CC_ALL	GO:0031974~membrane-enclosed lumen	150	19.3798	1.42803e-13	MEF2C, PDP1, PDGFB, BTD, ARNT2, CTNNB1, GATA1, DDX11, GATA6, RBM8A, PQBP1, PDHA1, HADH, SATB2, GATM, POLG, SUCLG1, FMR1, MED12, MLXIPL, C10ORF2, PNKP, RPS19, EP300, RARS, CLPP, SNRPB, NEU1, SMARCA2, LRPPRC, PRODH, NGF, DEAF1, ACADSB, KIF4A, LMNB1, BLM, GLUD1, FARS2, ACAT1, SDHAF1, WT1, VRK1, MUT, INS, IVD, FRG1, COX6B1, ALDH4A1, NKX2-1, TCF4, DNMT3B, NKX2-5, FH, TAF2, DNMT3A, TSEN54, RARS2, CREBB…	706	1856	15908	1.82106	7.45284e-11	3.54894e-12	2.06846e-10
GOTERM_CC_ALL	GO:0070013~intracellular organelle lumen	144	18.6047	4.6466e-13	MEF2C, PDP1, BTD, ARNT2, CTNNB1, GATA1, DDX11, GATA6, RBM8A, PQBP1, PDHA1, HADH, SATB2, POLG, SUCLG1, FMR1, MED12, MLXIPL, C10ORF2, PNKP, RPS19, EP300, RARS, CLPP, SNRPB, NEU1, SMARCA2, LRPPRC, PRODH, NGF, DEAF1, ACADSB, KIF4A, LMNB1, BLM, GLUD1, FARS2, ACAT1, SDHAF1, WT1, VRK1, MUT, INS, IVD, FRG1, ALDH4A1, NKX2-1, TCF4, DNMT3B, NKX2-5, FH, TAF2, DNMT3A, TSEN54, RARS2, CREBBP, SMAD4, SKI, ATR, D…	706	1779	15908	1.82388	2.42536e-10	1.0545e-11	6.73139e-10
GOTERM_CC_ALL	GO:0043233~organelle lumen	146	18.863	6.2395e-13	MEF2C, PDP1, PDGFB, BTD, ARNT2, CTNNB1, GATA1, DDX11, GATA6, RBM8A, PQBP1, PDHA1, HADH, SATB2, POLG, SUCLG1, FMR1, MED12, MLXIPL, C10ORF2, PNKP, RPS19, EP300, RARS, CLPP, SNRPB, NEU1, SMARCA2, LRPPRC, PRODH, NGF, DEAF1, ACADSB, KIF4A, LMNB1, BLM, GLUD1, FARS2, ACAT1, SDHAF1, WT1, VRK1, MUT, INS, IVD, FRG1, ALDH4A1, NKX2-1, TCF4, DNMT3B, NKX2-5, FH, TAF2, DNMT3A, TSEN54, RARS2, CREBBP, SMAD4, SKI,…	706	1820	15908	1.80756	3.25699e-10	1.3028e-11	9.03944e-10
GOTERM_CC_ALL	GO:0031981~nuclear lumen	94	12.1447	0.00016672	MEF2C, NBN, KDM6A, BTD, EZH2, ARNT2, CTCF, NFKB2, DGCR14, GLI3, CTNNB1, CDT1, AKT1, GATA1, SBDS, DKC1, DDX11, DGCR8, RBM8A, GATA6, PQBP1, YAP1, ALX4, DCAF17, TERT, SATB2, ZBTB20, BRF1, FMR1, MLXIPL, MED12, ADNP, EXOSC3, EIF4A3, PNKP, CHMP1A, RPS19, EP300, FANCD2, LARP7, RARS, SNRPB, SMARCA2, CTDP1, NHP2, LRPPRC, DEAF1, KIF4A, LMNB1, BLM, HCFC1, ZBTB16, WT1, SUFU, ERCC8, VRK1, ERCC6, FRG1, GPSM2, …	706	1450	15908	1.46073	0.0833549	0.00161046	0.241265
GOTERM_CC_ALL	GO:0044428~nuclear part	112	14.4703	0.000275151	MEF2C, BTD, ARNT2, CTNNB1, GATA1, DDX11, GATA6, RBM8A, PQBP1, RBM10, SATB2, SNRPN, FMR1, MED12, MLXIPL, PNKP, NPC1, RPS19, EP300, AAAS, RARS, SNRPB, SMARCA2, LRPPRC, DEAF1, KIF4A, LMNB1, BLM, WT1, VRK1, NIPBL, FRG1, NKX2-1, TCF4, BCOR, DNMT3B, NKX2-5, TAF2, DNMT3A, TSEN54, CREBBP, SMAD4, SKI, ATR, NOP10, FOXP1, GUCY2D, CDKN1C, DNA2, PLK4, NUP62, HSPD1, TCF12, PHF6, HDAC6, NBN, KDM6A, EZH2, CTCF, …	706	1822	15908	1.3851	0.133808	0.00247363	0.397888
GOTERM_CC_ALL	GO:0005654~nucleoplasm	60	7.75194	0.00103221	MEF2C, NBN, ARNT2, EZH2, CTCF, NFKB2, GLI3, CDT1, CTNNB1, AKT1, DKC1, GATA6, RBM8A, YAP1, ALX4, TERT, SATB2, BRF1, FMR1, MLXIPL, MED12, EIF4A3, EP300, FANCD2, LARP7, SNRPB, SMARCA2, NHP2, CTDP1, LRPPRC, DEAF1, BLM, HCFC1, ZBTB16, WT1, ERCC8, ERCC6, FRG1, NKX2-1, TCF4, ERCC3, NKX2-5, ERCC4, ERCC1, ERCC2, ACTB, TAF2, CREBBP, SMAD4, SKI, POLR3A, ATR, NOP10, ATXN1, DNA2, RPS6KA3, GCK, TCF12, HDAC6, C…	706	882	15908	1.53283	0.416722	0.00767172	1.48506
GOTERM_CC_ALL	GO:0005730~nucleolus	43	5.55556	0.027348	KDM6A, NBN, BLM, BTD, CTCF, ZBTB16, GLI3, DGCR14, SUFU, GATA1, VRK1, SBDS, ERCC6, DKC1, DGCR8, DDX11, FRG1, PQBP1, GPSM2, CC2D1A, DCAF17, NSUN2, RBM28, DNMT3B, ZBTB20, TSEN54, FMR1, MED12, ADNP, EXOSC3, NOP10, FOXP1, CDKN1C, ATXN1, PNKP, PLK4, EP300, RPS19, NUP62, RARS, NHP2, CBS, PHF6	706	698	15908	1.38811	0.999999	0.145579	33.0835
Annotation Cluster 17	Enrichment Score: 6.458199870261482
Category	Term	Count	%	PValue	Genes	List Total	Pop Hits	Pop Total	Fold Enrichment	Bonferroni	Benjamini	FDR
GOTERM_CC_ALL	GO:0005815~microtubule organizing center	40	5.16796	8.82941e-12	BBS4, SDCCAG8, BBS5, NDN, BBS9, ALDOB, KATNB1, CEP164, TTC8, PAX2, CTNNB1, OFD1, TUBGCP6, NDE1, CEP57, CEP290, PAFAH1B1, CDK5RAP2, C2CD3, NIN, CEP135, PCNT, RPGRIP1L, MED12, ALMS1, PDE4D, CENPJ, CSPP1, BBS2, PLK4, SASS6, CHMP1A, NUP62, MCPH1, CC2D2A, BUB1B, PLA2G6, KPTN, SPAST, CALM1	706	253	15908	3.56246	4.60894e-09	1.70701e-10	1.27916e-08
GOTERM_CC_ALL	GO:0005813~centrosome	34	4.39276	1.19539e-09	BBS4, SDCCAG8, NDN, BBS9, ALDOB, KATNB1, CEP164, TTC8, PAX2, CTNNB1, OFD1, TUBGCP6, NDE1, CEP57, CEP290, PAFAH1B1, CDK5RAP2, NIN, CEP135, PCNT, RPGRIP1L, MED12, ALMS1, PDE4D, CENPJ, CSPP1, PLK4, SASS6, NUP62, MCPH1, BUB1B, PLA2G6, SPAST, CALM1	706	224	15908	3.42012	6.23994e-07	1.94998e-08	1.73183e-06
GOTERM_CC_ALL	GO:0015630~microtubule cytoskeleton	58	7.49354	1.82444e-09	TUBB2B, TUBB2A, PAX2, CTNNB1, OFD1, AKT1, SBDS, NDE1, CEP290, CDK5RAP2, DYNC1H1, TUBA1A, TUBB3, ASPM, KIF11, C2CD3, TBCE, MED12, PDE4D, BBS2, SASS6, CHMP1A, CC2D2A, BUB1B, PLA2G6, SPAST, BBS4, SDCCAG8, BBS5, KIF4A, NDN, BBS9, ALDOB, KATNB1, CEP164, TTC8, TUBGCP6, CEP57, PAFAH1B1, DCX, NIN, CEP135, PCNT, RPGRIP1L, ALMS1, MID1, CENPJ, DVL1, MID2, CSPP1, PLK4, TUBA8, NUP62, MCPH1, KPTN, DNM1, HDAC6,…	706	549	15908	2.38049	9.52357e-07	2.88593e-08	2.64317e-06
GOTERM_CC_ALL	GO:0044430~cytoskeletal part	73	9.43152	5.49672e-06	TUBB2B, TUBB2A, PAX2, CTNNB1, OFD1, AKT1, SBDS, NDE1, GRIN2B, CEP290, CDK5RAP2, DYNC1H1, TUBA1A, KRT85, ASPM, TUBB3, C2CD3, KIF11, MYH3, MED12, TBCE, PDE4D, GAN, GRM1, BBS2, CHMP1A, SASS6, CC2D2A, BUB1B, PLA2G6, SPAST, MYO5A, BBS4, SDCCAG8, BBS5, KIF4A, LMNB1, NDN, BBS9, ALDOB, KATNB1, CEP164, TTC8, TUBGCP6, CEP57, SOS1, PAFAH1B1, DCX, NIN, CEP135, PCNT, LMNA, RPGRIP1L, ALMS1, GRIA3, MID1, CENPJ,…	706	952	15908	1.72781	0.00286519	6.52092e-05	0.00796313
GOTERM_CC_ALL	GO:0043232~intracellular non-membrane-bounded organelle	152	19.6382	0.000173918	TUBB2B, BTD, TUBB2A, CASK, PNP, CTNNB1, GATA1, GRIN2B, DDX11, ANK3, PQBP1, CEP290, KRT85, ASPM, C2CD3, POLG, MYH3, FMR1, MED12, MECP2, PDE4D, PCLO, C10ORF2, PNKP, RPS19, EP300, IGBP1, RARS, CC2D2A, OPHN1, BIN1, LRPPRC, ALDOA, FGD1, BBS4, KIF4A, BBS5, HMGB3, LMNB1, BLM, GNE, BBS9, ALDOB, DAG1, KATNB1, CEP164, TTC8, VRK1, FRG1, DMD, DNMT3B, ARHGDIA, DNMT3A, TSEN54, NIN, PCNT, CREBBP, RPGRIP1L, CASC…	706	2596	15908	1.31932	0.0867934	0.00164942	0.25167
GOTERM_CC_ALL	GO:0043228~non-membrane-bounded organelle	152	19.6382	0.000173918	TUBB2B, BTD, TUBB2A, CASK, PNP, CTNNB1, GATA1, GRIN2B, DDX11, ANK3, PQBP1, CEP290, KRT85, ASPM, C2CD3, POLG, MYH3, FMR1, MED12, MECP2, PDE4D, PCLO, C10ORF2, PNKP, RPS19, EP300, IGBP1, RARS, CC2D2A, OPHN1, BIN1, LRPPRC, ALDOA, FGD1, BBS4, KIF4A, BBS5, HMGB3, LMNB1, BLM, GNE, BBS9, ALDOB, DAG1, KATNB1, CEP164, TTC8, VRK1, FRG1, DMD, DNMT3B, ARHGDIA, DNMT3A, TSEN54, NIN, PCNT, CREBBP, RPGRIP1L, CASC…	706	2596	15908	1.31932	0.0867934	0.00164942	0.25167
GOTERM_CC_ALL	GO:0005856~cytoskeleton	90	11.6279	0.000193747	TUBB2B, TUBB2A, CASK, PAX2, PNP, CTNNB1, OFD1, AKT1, NDE1, SBDS, GRIN2B, ANK3, CEP290, CDK5RAP2, DYNC1H1, KRT85, TUBA1A, ASPM, TUBB3, C2CD3, KIF11, MYH3, MED12, TBCE, GAN, PDE4D, FLNB, PCLO, GRM1, FLNA, BBS2, CHMP1A, SASS6, IGBP1, CC2D2A, BUB1B, OPHN1, PLA2G6, BIN1, LRPPRC, SPAST, MYO5A, ALDOA, FGD1, BBS4, SDCCAG8, BBS5, KIF4A, LMNB1, NDN, GNE, BBS9, ALDOB, DAG1, KATNB1, CEP164, TTC8, TUBGCP6, CE…	706	1381	15908	1.46845	0.0961989	0.00180455	0.280327
Annotation Cluster 18	Enrichment Score: 6.319471675203571
Category	Term	Count	%	PValue	Genes	List Total	Pop Hits	Pop Total	Fold Enrichment	Bonferroni	Benjamini	FDR
GOTERM_BP_ALL	GO:0048598~embryonic morphogenesis	49	6.33075	1.22432e-12	WNT5A, BBS4, NDST1, TP63, SOBP, ZEB2, PDX1, ZBTB16, PAX3, PAX2, GLI3, ZIC2, CTNNB1, WNT1, CHD7, PRKRA, CEP290, MKKS, FBN2, RARB, ALX4, ALX3, FLVCR1, TWIST1, SATB2, RET, C2CD3, FTO, TGFBR2, HSPG2, SMAD4, RPGRIP1L, TBX1, SKI, SHANK3, EYA1, GNAQ, TSC1, IFT172, FOXG1, PRKAR1A, TSC2, ROR2, TFAP2A, PTCH1, GNAS, NSD1, ACVR1, LRP5	703	307	14116	3.2049	4.22402e-09	1.92001e-10	2.23898e-09
GOTERM_BP_ALL	GO:0030326~embryonic limb morphogenesis	20	2.58398	3.89317e-08	WNT5A, C2CD3, FTO, RPGRIP1L, TP63, SKI, ZBTB16, GLI3, CTNNB1, CHD7, GNAQ, GNAS, PTCH1, RARB, FBN2, ALX4, ALX3, FLVCR1, TWIST1, LRP5	703	87	14116	4.61601	0.000134305	1.97521e-06	7.11941e-05
GOTERM_BP_ALL	GO:0035113~embryonic appendage morphogenesis	20	2.58398	3.89317e-08	WNT5A, C2CD3, FTO, RPGRIP1L, TP63, SKI, ZBTB16, GLI3, CTNNB1, CHD7, GNAQ, GNAS, PTCH1, RARB, FBN2, ALX4, ALX3, FLVCR1, TWIST1, LRP5	703	87	14116	4.61601	0.000134305	1.97521e-06	7.11941e-05
GOTERM_BP_ALL	GO:0035107~appendage morphogenesis	21	2.71318	6.87151e-08	WNT5A, C2CD3, FTO, RPGRIP1L, TP63, SKI, ZBTB16, GLI3, CTNNB1, CHD7, GNAQ, GNAS, PTCH1, RARB, FBN2, ALX4, ALX3, FLVCR1, IDUA, TWIST1, LRP5	703	99	14116	4.25932	0.000237039	3.33897e-06	0.000125659
GOTERM_BP_ALL	GO:0035108~limb morphogenesis	21	2.71318	6.87151e-08	WNT5A, C2CD3, FTO, RPGRIP1L, TP63, SKI, ZBTB16, GLI3, CTNNB1, CHD7, GNAQ, GNAS, PTCH1, RARB, FBN2, ALX4, ALX3, FLVCR1, IDUA, TWIST1, LRP5	703	99	14116	4.25932	0.000237039	3.33897e-06	0.000125659
GOTERM_BP_ALL	GO:0060173~limb development	21	2.71318	1.37034e-07	WNT5A, C2CD3, FTO, RPGRIP1L, TP63, SKI, ZBTB16, GLI3, CTNNB1, CHD7, GNAQ, GNAS, PTCH1, RARB, FBN2, ALX4, ALX3, FLVCR1, IDUA, TWIST1, LRP5	703	103	14116	4.09391	0.000472655	5.98437e-06	0.000250593
GOTERM_BP_ALL	GO:0048736~appendage development	21	2.71318	1.37034e-07	WNT5A, C2CD3, FTO, RPGRIP1L, TP63, SKI, ZBTB16, GLI3, CTNNB1, CHD7, GNAQ, GNAS, PTCH1, RARB, FBN2, ALX4, ALX3, FLVCR1, IDUA, TWIST1, LRP5	703	103	14116	4.09391	0.000472655	5.98437e-06	0.000250593
GOTERM_BP_ALL	GO:0035137~hindlimb morphogenesis	10	1.29199	2.5731e-06	CHD7, RPGRIP1L, GNAS, PTCH1, ZBTB16, RARB, ALX4, ALX3, CTNNB1, TWIST1	703	26	14116	7.72295	0.00883792	9.24667e-05	0.00470531
GOTERM_BP_ALL	GO:0035116~embryonic hindlimb morphogenesis	8	1.03359	1.43546e-05	CHD7, RPGRIP1L, GNAS, ZBTB16, RARB, ALX4, ALX3, CTNNB1	703	18	14116	8.92429	0.0483173	0.000426837	0.0262469
GOTERM_BP_ALL	GO:0035136~forelimb morphogenesis	6	0.775194	0.00389511	RPGRIP1L, ZBTB16, ALX4, ALX3, CTNNB1, TWIST1	703	22	14116	5.47627	0.999999	0.0426383	6.88816
GOTERM_BP_ALL	GO:0035115~embryonic forelimb morphogenesis	5	0.645995	0.0129296	RPGRIP1L, ALX4, ALX3, CTNNB1, TWIST1	703	19	14116	5.28412	1	0.110345	21.1786
Annotation Cluster 19	Enrichment Score: 5.447521557455768
Category	Term	Count	%	PValue	Genes	List Total	Pop Hits	Pop Total	Fold Enrichment	Bonferroni	Benjamini	FDR
GOTERM_CC_ALL	GO:0000267~cell fraction	97	12.5323	3.48556e-11	GNPTG, RAB3GAP2, HRAS, SLC9A6, SLC6A1, GRIK2, RAB3GAP1, SLC6A3, CASK, L1CAM, AQP2, CTNNB1, SYP, SLC16A1, GRIN2B, ANK3, CHRNA4, INSR, SLC12A6, DARS, EFNB1, FMR1, HAL, DPAGT1, PDE4D, POR, MGAT2, RARS, PRPS1, WNT5A, FGFR1, FARS2, CHKB, DAG1, PPT1, KRAS, FOLR1, DMD, MLC1, GALT, DVL1, PTPN11, LAMP2, TSC1, ATP2A2, TSC2, PC, KYNU, ATL1, ALG2, MAN1B1, TP63, KCNJ11, AKT1, GSS, POMGNT1, DGCR2, SRD5A3, MAN2…	706	1083	15908	2.01815	1.81947e-08	6.49809e-10	5.04974e-08
GOTERM_CC_ALL	GO:0005626~insoluble fraction	67	8.65633	3.84727e-06	GNPTG, HRAS, SLC9A6, SLC6A1, ATL1, GRIK2, ALG2, SLC6A3, MAN1B1, TP63, CASK, L1CAM, KCNJ11, CTNNB1, AQP2, SYP, DGCR2, POMGNT1, SLC16A1, GRIN2B, ANK3, SRD5A3, CHRNA4, INSR, SLC12A6, CLN3, STS, CCDC88C, AIFM1, DPAGT1, PDE4D, GRM1, POR, MGAT2, GNAQ, GNAS, CYP2U1, SNAP29, FGFR1, CHKB, DAG1, PPT1, KRAS, STT3A, FOLR1, DMD, PAFAH1B1, EBP, SLC12A1, MLC1, LMNA, GRIA3, ATP1A2, DVL1, NRAS, GBA2, SLC16A2, LAM…	706	839	15908	1.79938	0.00200626	4.67031e-05	0.00557362
GOTERM_CC_ALL	GO:0005624~membrane fraction	64	8.26873	8.90715e-06	GNPTG, HRAS, SLC9A6, SLC6A1, ATL1, GRIK2, ALG2, SLC6A3, MAN1B1, TP63, CASK, L1CAM, KCNJ11, CTNNB1, AQP2, SYP, DGCR2, POMGNT1, SLC16A1, GRIN2B, ANK3, SRD5A3, CHRNA4, INSR, SLC12A6, CLN3, STS, AIFM1, DPAGT1, GRM1, POR, MGAT2, GNAQ, GNAS, CYP2U1, SNAP29, FGFR1, CHKB, DAG1, PPT1, KRAS, STT3A, FOLR1, DMD, PAFAH1B1, EBP, SLC12A1, MLC1, GRIA3, ATP1A2, DVL1, NRAS, GBA2, SLC16A2, LAMP2, ABCC9, SLC17A5, TS…	706	809	15908	1.78255	0.00463876	0.000103318	0.0129035
GOTERM_CC_ALL	GO:0042598~vesicular fraction	24	3.10078	0.000546971	CYP2U1, GNPTG, EBP, STS, SLC9A6, AIFM1, ATL1, CHKB, DPAGT1, TP63, ATP1A2, GRM1, KCNJ11, POR, GBA2, POMGNT1, DGCR2, ATP2A2, TSC1, DMD, TSC2, SRD5A3, PAFAH1B1, INSR	706	244	15908	2.21632	0.248434	0.00459581	0.789512
GOTERM_CC_ALL	GO:0005792~microsome	23	2.97158	0.000885653	CYP2U1, GNPTG, EBP, STS, SLC9A6, AIFM1, ATL1, CHKB, DPAGT1, TP63, ATP1A2, GRM1, KCNJ11, POR, GBA2, POMGNT1, DGCR2, ATP2A2, TSC1, DMD, TSC2, SRD5A3, INSR	706	237	15908	2.18671	0.370303	0.00668071	1.27546
Annotation Cluster 20	Enrichment Score: 5.068509204566279
Category	Term	Count	%	PValue	Genes	List Total	Pop Hits	Pop Total	Fold Enrichment	Bonferroni	Benjamini	FDR
GOTERM_MF_ALL	GO:0016829~lyase activity	26	3.35917	2.38111e-08	HCCS, ALDOA, PUS1, ALDOB, ASL, AUH, HSD17B4, PTS, GAD1, FH, BCKDHA, DDC, ACO2, BCKDHB, HAL, TAT, GUCY2D, CTH, UMPS, MLYCD, CA8, TGDS, ADSL, CA2, UROC1, CBS	698	151	15143	3.73554	2.70252e-05	2.45687e-06	3.82278e-05
GOTERM_MF_ALL	GO:0016836~hydro-lyase activity	10	1.29199	0.000146475	PUS1, ACO2, CA8, TGDS, CA2, HSD17B4, UROC1, FH, AUH, CBS	698	44	15143	4.93065	0.153175	0.00460773	0.234902
GOTERM_MF_ALL	GO:0016835~carbon-oxygen lyase activity	11	1.42119	0.000178619	PUS1, ACO2, CA8, TGDS, CA2, HSD17B4, UROC1, PTS, FH, AUH, CBS	698	55	15143	4.33897	0.183519	0.00505595	0.286382
Annotation Cluster 21	Enrichment Score: 4.937337132294562
Category	Term	Count	%	PValue	Genes	List Total	Pop Hits	Pop Total	Fold Enrichment	Bonferroni	Benjamini	FDR
GOTERM_BP_ALL	GO:0007611~learning or memory	22	2.84238	1.06838e-07	CLN3, HRAS, STS, SLC6A1, NF1, ATP1A3, NLGN3, AFF2, ATP1A2, PTEN, ATXN1, NRAS, SBDS, AAAS, KRAS, GRIN2B, PAFAH1B1, MAN2B1, IL1RAPL1, CLN8, NGF, VLDLR	703	111	14116	3.97975	0.000368524	4.84988e-06	0.000195374
GOTERM_BP_ALL	GO:0007612~learning	14	1.80879	6.02621e-06	CLN3, HRAS, SLC6A1, NF1, ATP1A3, NLGN3, ATP1A2, ATXN1, NRAS, SBDS, KRAS, AAAS, GRIN2B, CLN8	703	60	14116	4.68525	0.0205759	0.000192486	0.0110195
GOTERM_BP_ALL	GO:0007632~visual behavior	9	1.16279	0.000102233	ATXN1, NRAS, HRAS, KRAS, NF1, ATP1A3, NLGN3, ATP1A2, NPHP1	703	31	14116	5.82958	0.297227	0.00234872	0.186788
GOTERM_BP_ALL	GO:0008542~visual learning	8	1.03359	0.000270576	ATXN1, NRAS, HRAS, KRAS, NF1, ATP1A3, NLGN3, ATP1A2	703	27	14116	5.94953	0.60687	0.00520215	0.493647
Annotation Cluster 22	Enrichment Score: 4.555555334805547
Category	Term	Count	%	PValue	Genes	List Total	Pop Hits	Pop Total	Fold Enrichment	Bonferroni	Benjamini	FDR
GOTERM_MF_ALL	GO:0042802~identical protein binding	57	7.36434	2.73411e-06	KYNU, PDGFB, MASP1, GRIK2, ATL1, TP63, L1CAM, STAC3, AKT1, GSS, NDE1, POLG2, TERT, SOX10, ALDH5A1, SNRPN, STXBP1, MLXIPL, FLNA, MVK, GNAS, EIF2AK3, ACVR1, PRPS1, ALDOA, HSD17B10, FGFR3, NDN, GLUD1, ALDOB, HCFC1, PAH, ZBTB16, HPRT1, STUB1, SUFU, GCH1, CEP57, PRKRA, GPSM2, GALE, PAFAH1B1, PTS, NKX2-5, ARHGDIA, B4GALT1, AIMP1, SMAD4, TBX1, FOXP1, GUCY2D, DVL1, ATXN1, NLGN4X, TSC2, DPYD, CBS	698	640	15143	1.9322	0.00309841	0.000155149	0.00438942
GOTERM_MF_ALL	GO:0046983~protein dimerization activity	47	6.07235	4.67807e-05	RAB3GAP2, KYNU, PDGFB, MASP1, NDN, GRIK2, ALG2, ARNT2, KATNB1, PAH, ZBTB16, HPRT1, STUB1, PDSS1, GCH1, GSS, GRIN2B, CEP57, PRKRA, GALE, PAFAH1B1, TCF4, PTS, ALX4, NKX2-5, TERT, B4GALT1, AIMP1, BRAF, ALDH5A1, SUCLG1, TGFBR2, MLXIPL, SMAD4, TBX1, FOXP1, FLNA, NLGN4X, IKBKG, TSC2, TFAP2B, TFAP2A, DPYD, BIN1, ACVR1, PRPS1, CBS	698	542	15143	1.88129	0.0517123	0.00220994	0.0750782
GOTERM_MF_ALL	GO:0042803~protein homodimerization activity	32	4.13437	0.000168443	KYNU, MASP1, PDGFB, NDN, GRIK2, PAH, ZBTB16, HPRT1, STUB1, GCH1, GSS, CEP57, PRKRA, GALE, PAFAH1B1, PTS, NKX2-5, TERT, B4GALT1, AIMP1, ALDH5A1, SMAD4, MLXIPL, TBX1, FLNA, FOXP1, TSC2, NLGN4X, DPYD, CBS, PRPS1, ACVR1	698	334	15143	2.07855	0.174031	0.0050189	0.270086
Annotation Cluster 23	Enrichment Score: 4.466857630785642
Category	Term	Count	%	PValue	Genes	List Total	Pop Hits	Pop Total	Fold Enrichment	Bonferroni	Benjamini	FDR
GOTERM_BP_ALL	GO:0033108~mitochondrial respiratory chain complex assembly	7	0.904393	1.05746e-05	NDUFAF4, NDUFS7, NDUFS4, NDUFS8, BCS1L, SDHAF1, NDUFAF3	703	12	14116	11.7131	0.035825	0.000322802	0.0193359
GOTERM_BP_ALL	GO:0032981~mitochondrial respiratory chain complex I assembly	6	0.775194	6.13172e-05	NDUFAF4, NDUFS7, NDUFS4, NDUFS8, BCS1L, NDUFAF3	703	10	14116	12.0478	0.190672	0.00152079	0.112071
GOTERM_BP_ALL	GO:0010257~NADH dehydrogenase complex assembly	6	0.775194	6.13172e-05	NDUFAF4, NDUFS7, NDUFS4, NDUFS8, BCS1L, NDUFAF3	703	10	14116	12.0478	0.190672	0.00152079	0.112071
Annotation Cluster 24	Enrichment Score: 4.287909262551446
Category	Term	Count	%	PValue	Genes	List Total	Pop Hits	Pop Total	Fold Enrichment	Bonferroni	Benjamini	FDR
GOTERM_BP_ALL	GO:0009309~amine biosynthetic process	18	2.32558	3.70941e-07	DDC, ALDH18A1, ASS1, OTC, SLC6A3, GLUD1, PAH, ASL, PSPH, GCH1, PYCR1, CTH, DHFR, PHGDH, ALDH4A1, SMS, PRODH, CBS	703	81	14116	4.46215	0.00127893	1.50557e-05	0.000678337
GOTERM_BP_ALL	GO:0008652~cellular amino acid biosynthetic process	14	1.80879	8.40405e-07	ALDH18A1, ASS1, OTC, GLUD1, PAH, ASL, PSPH, PYCR1, CTH, DHFR, PHGDH, ALDH4A1, CBS, PRODH	703	51	14116	5.51206	0.0028952	3.1861e-05	0.00153683
GOTERM_BP_ALL	GO:0009064~glutamine family amino acid metabolic process	13	1.67959	6.85838e-06	ALDH18A1, ASS1, ALDH5A1, OTC, GLUD1, CPS1, ASL, ARG1, PYCR1, PHGDH, ALDH4A1, GAD1, PRODH	703	52	14116	5.01991	0.0233838	0.000215081	0.0125412
GOTERM_BP_ALL	GO:0009084~glutamine family amino acid biosynthetic process	8	1.03359	2.17558e-05	PYCR1, ALDH18A1, ASS1, GLUD1, OTC, ALDH4A1, ASL, PRODH	703	19	14116	8.45459	0.0723106	0.000595524	0.0397773
GOTERM_BP_ALL	GO:0016053~organic acid biosynthetic process	20	2.58398	0.000250682	KYNU, PLP1, ALDH18A1, ASS1, GLUD1, OTC, ABHD5, PAH, ASL, PSPH, FAR1, PYCR1, CTH, DHFR, MLYCD, PHGDH, ALDH4A1, SUCLA2, PRODH, CBS	703	155	14116	2.59092	0.578933	0.0049025	0.45743
GOTERM_BP_ALL	GO:0046394~carboxylic acid biosynthetic process	20	2.58398	0.000250682	KYNU, PLP1, ALDH18A1, ASS1, GLUD1, OTC, ABHD5, PAH, ASL, PSPH, FAR1, PYCR1, CTH, DHFR, MLYCD, PHGDH, ALDH4A1, SUCLA2, PRODH, CBS	703	155	14116	2.59092	0.578933	0.0049025	0.45743
GOTERM_BP_ALL	GO:0009065~glutamine family amino acid catabolic process	6	0.775194	0.00249021	ARG1, GLUD1, ALDH4A1, ASL, GAD1, PRODH	703	20	14116	6.0239	0.999816	0.0302541	4.45713
GOTERM_BP_ALL	GO:0006536~glutamate metabolic process	5	0.645995	0.00683364	ALDH5A1, GLUD1, ASL, GAD1, PRODH	703	16	14116	6.27489	1	0.0660877	11.7852
Annotation Cluster 25	Enrichment Score: 4.20068430291549
Category	Term	Count	%	PValue	Genes	List Total	Pop Hits	Pop Total	Fold Enrichment	Bonferroni	Benjamini	FDR
GOTERM_CC_ALL	GO:0042175~nuclear envelope-endoplasmic reticulum network	31	4.00517	9.71589e-06	CYP2U1, CYB5R3, SLC9A6, WFS1, ATL1, BSCL2, SPINK5, STT3B, STT3A, INS, DHCR7, POMT1, HPD, NSDHL, CLN3, PGAP2, STS, DUOXA2, PIGV, DPAGT1, PIGT, ERLIN2, IGF2, PNPLA6, PORCN, BCAP31, GUCY2D, ATP2A2, DPM1, GOSR2, EIF2AK3, LRPPRC	706	284	15908	2.45954	0.00505888	0.000107903	0.0140751
GOTERM_CC_ALL	GO:0005789~endoplasmic reticulum membrane	29	3.74677	2.50266e-05	CYP2U1, CYB5R3, SLC9A6, WFS1, ATL1, BSCL2, SPINK5, STT3B, STT3A, INS, DHCR7, POMT1, HPD, NSDHL, CLN3, PGAP2, STS, DUOXA2, PIGV, DPAGT1, PIGT, ERLIN2, IGF2, PNPLA6, PORCN, BCAP31, ATP2A2, DPM1, GOSR2, EIF2AK3	706	269	15908	2.42916	0.0129791	0.000272131	0.0362514
GOTERM_CC_ALL	GO:0044432~endoplasmic reticulum part	33	4.26357	7.48159e-05	CYP2U1, CYB5R3, SLC9A6, WFS1, ATL1, BSCL2, SPINK5, STT3B, STT3A, INS, DHCR7, POMT1, HPD, NSDHL, CLN3, PGAP2, STS, DUOXA2, AIFM1, PIGV, ERLIN2, DPAGT1, PIGT, IGF2, PORCN, PSMB8, PNPLA6, BCAP31, ATP2A2, DPM1, SUMF1, SIL1, GOSR2, EIF2AK3	706	347	15908	2.14287	0.0383025	0.000765498	0.108335
GOTERM_CC_ALL	GO:0012505~endomembrane system	59	7.62274	8.15599e-05	GNPTG, CYB5R3, SLC9A6, AP4E1, ATL1, WFS1, BSCL2, GJA1, SPINK5, SLC35A3, SYP, POMGNT1, AP1S1, POMT1, RANBP2, LBR, HPD, CLN3, PGAP2, STS, DUOXA2, PIGV, ERLIN2, PIGT, DPAGT1, AP4M1, PNPLA6, BCAP31, NPC1, CHMP1A, AAAS, GNAS, EIF2AK3, LRPPRC, CYP2U1, LMNB1, ARFGEF2, STT3B, STT3A, INS, DHCR7, PAFAH1B1, INPP5E, GAD1, NSDHL, LMNA, GRIA3, IGF2, AP4S1, PORCN, GUCY2D, LAMP2, NUP62, ATP2A2, LARGE, DPM1, GOSR…	706	782	15908	1.70003	0.0416824	0.000818434	0.118096
GOTERM_CC_ALL	GO:0005783~endoplasmic reticulum	65	8.39793	0.000668688	CYB5R3, IER3IP1, SLC9A6, ATL1, GRIP1, WFS1, BSCL2, MAN1B1, GJA1, KCNJ11, SPINK5, CANT1, POMT2, PIGL, IDS, ANK3, XYLT1, PLOD3, POMT1, SRD5A3, HPD, PGAP2, CLN3, STS, DUOXA2, AIFM1, PIGV, MGP, ERLIN2, PIGT, DPAGT1, POR, PNPLA6, BCAP31, NPC1, TRAPPC9, SIL1, CLN8, EIF2AK3, CLN5, SPAST, CYP2U1, TG, HSD17B10, AVPR2, CNBP, CTSA, ALDH3A2, STT3B, STT3A, INS, DHCR7, NSDHL, EBP, AIMP1, ATP1A3, IGF2, PORCN, P…	706	960	15908	1.52564	0.294728	0.00519797	0.964411
Annotation Cluster 26	Enrichment Score: 3.993345406162377
Category	Term	Count	%	PValue	Genes	List Total	Pop Hits	Pop Total	Fold Enrichment	Bonferroni	Benjamini	FDR
GOTERM_BP_ALL	GO:0009628~response to abiotic stimulus	38	4.90956	3.68921e-05	TG, HRAS, BLM, CLPB, GJA1, AQP2, AKT1, ERCC8, ERCC6, KRAS, GRIN2B, XYLT1, MKKS, NKX2-1, ERCC3, ERCC4, DNMT3B, ERCC1, TUBB3, ERCC2, NPHP1, UBE2A, STS, NF1, TGFBR2, ATP1A3, MGP, NLGN3, ATP1A2, ATXN1, PNKP, NRAS, EYA1, FANCD2, PTCH1, CA2, LRP2, NGF	703	368	14116	2.07344	0.119513	0.000942371	0.0674429
GOTERM_BP_ALL	GO:0009314~response to radiation	25	3.22997	5.72804e-05	HRAS, BLM, AKT1, ERCC8, ERCC6, KRAS, ERCC3, DNMT3B, ERCC4, ERCC1, TUBB3, ERCC2, NPHP1, UBE2A, NF1, ATP1A3, NLGN3, ATP1A2, ATXN1, NRAS, PNKP, EYA1, FANCD2, LRP2, NGF	703	200	14116	2.50996	0.179321	0.00144146	0.104697
GOTERM_BP_ALL	GO:0007632~visual behavior	9	1.16279	0.000102233	ATXN1, NRAS, HRAS, KRAS, NF1, ATP1A3, NLGN3, ATP1A2, NPHP1	703	31	14116	5.82958	0.297227	0.00234872	0.186788
GOTERM_BP_ALL	GO:0009416~response to light stimulus	18	2.32558	0.000492139	HRAS, UBE2A, NF1, ATP1A3, NLGN3, ATP1A2, AKT1, ATXN1, NRAS, ERCC8, ERCC6, KRAS, ERCC3, ERCC4, TUBB3, ERCC1, ERCC2, NPHP1	703	138	14116	2.61909	0.817005	0.00841365	0.896155
Annotation Cluster 27	Enrichment Score: 3.947325786338431
Category	Term	Count	%	PValue	Genes	List Total	Pop Hits	Pop Total	Fold Enrichment	Bonferroni	Benjamini	FDR
GOTERM_BP_ALL	GO:0006066~alcohol metabolic process	54	6.97674	7.62874e-10	CYB5R3, SLC6A3, PDX1, PTEN, KCNJ11, SLC35A3, AKT1, PIK3CA, PDHA1, MAN2B1, DHTKD1, DDC, ALDH5A1, ADNP, DPAGT1, PNPLA6, PGM3, COQ2, CYP27A1, MVK, CLN8, PRPS1, ALDOA, CNBP, GNE, CHKB, ALDOB, PAH, HPRT1, GCH1, INS, DHCR7, GALE, PAFAH1B1, NSDHL, B4GALT1, EBP, MBTPS2, AIMP1, MAOA, GALT, IGF2, DLAT, CPS1, FUCA1, ATP7A, GPI, GBE1, GCK, LARGE, DPM1, GK, PGK1, PC, VLDLR	703	429	14116	2.52751	2.63191e-06	4.96587e-08	1.39506e-06
GOTERM_BP_ALL	GO:0044262~cellular carbohydrate metabolic process	48	6.20155	1.24362e-08	GNPTG, B3GALT6, ALG2, MAN1B1, PDX1, PTEN, KCNJ11, SLC35A3, AKT1, POMT2, POMGNT1, POMT1, B3GALNT2, PIK3CA, PDHA1, DHTKD1, MAN2B1, IDUA, ALDH5A1, DPAGT1, PGM3, MGAT2, COQ2, PRPS1, ALDOA, GNE, ALDOB, STT3B, STT3A, GNPTAB, INS, GALE, B4GALT1, AIMP1, GALT, IGF2, DLAT, CPS1, FUCA1, GPI, GBA2, GBE1, LARGE, GCK, DPM1, GK, LRP2, PGK1, PC	703	387	14116	2.4905	4.29039e-05	7.03358e-07	2.2742e-05
GOTERM_BP_ALL	GO:0005975~carbohydrate metabolic process	58	7.49354	2.92015e-08	GNPTG, NDST1, B3GALT6, ALG2, MAN1B1, PDX1, KCNJ11, PTEN, SLC35A3, GLB1, AKT1, POMT2, POMGNT1, XYLT1, POMT1, B3GALNT2, CHST14, PIK3CA, PDHA1, MAN2B1, DHTKD1, INSR, IDUA, ALDH5A1, DPAGT1, GNS, PGM3, MGAT2, COQ2, PRPS1, ALDOA, GNE, ALDOB, STT3B, STT3A, GNPTAB, INS, NAGA, GALE, B4GALT1, AIMP1, GUSB, GALT, IGF2, DLAT, CPS1, FUCA1, MANBA, GBA2, GPI, GBE1, GCK, LARGE, DPM1, GK, LRP2, PGK1, ABCC8, PC	703	530	14116	2.1974	0.00010074	1.50366e-06	5.34006e-05
GOTERM_BP_ALL	GO:0005996~monosaccharide metabolic process	29	3.74677	5.4833e-06	ALDOA, GNE, ALDOB, PDX1, KCNJ11, SLC35A3, AKT1, INS, PIK3CA, GALE, PDHA1, MAN2B1, DHTKD1, B4GALT1, AIMP1, ALDH5A1, GALT, DPAGT1, IGF2, DLAT, CPS1, FUCA1, PGM3, GPI, GBE1, GCK, LARGE, PGK1, PRPS1, PC	703	222	14116	2.62302	0.0187396	0.000181882	0.0100268
GOTERM_BP_ALL	GO:0019318~hexose metabolic process	24	3.10078	8.34528e-05	B4GALT1, ALDOA, AIMP1, ALDH5A1, ALDOB, GALT, IGF2, PDX1, DLAT, CPS1, FUCA1, KCNJ11, AKT1, GPI, PGM3, GBE1, GCK, INS, PIK3CA, GALE, PDHA1, PGK1, MAN2B1, DHTKD1, PC	703	192	14116	2.50996	0.250182	0.00195675	0.1525
GOTERM_BP_ALL	GO:0006006~glucose metabolic process	20	2.58398	0.000211593	ALDOA, AIMP1, ALDH5A1, ALDOB, GALT, IGF2, PDX1, DLAT, CPS1, KCNJ11, AKT1, GPI, PGM3, GBE1, GCK, INS, PIK3CA, PDHA1, PGK1, DHTKD1, PC	703	153	14116	2.62479	0.518125	0.00426032	0.386232
GOTERM_BP_ALL	GO:0016052~carbohydrate catabolic process	14	1.80879	0.00291702	ALDOA, GUSB, ALDOB, DLAT, CPS1, FUCA1, GNS, GPI, GBA2, GCK, GALE, PDHA1, PGK1, DHTKD1	703	109	14116	2.57904	0.999958	0.0343893	5.20195
GOTERM_BP_ALL	GO:0046164~alcohol catabolic process	11	1.42119	0.00670708	ALDOA, GPI, GCK, MAOA, SLC6A3, ALDOB, GALE, PDHA1, DLAT, PGK1, DHTKD1	703	81	14116	2.72687	1	0.0652651	11.5794
GOTERM_BP_ALL	GO:0006096~glycolysis	8	1.03359	0.00809754	ALDOA, GPI, GCK, ALDOB, PDHA1, DLAT, PGK1, DHTKD1	703	47	14116	3.41781	1	0.0757686	13.8157
GOTERM_BP_ALL	GO:0044275~cellular carbohydrate catabolic process	11	1.42119	0.00936476	ALDOA, GBA2, GPI, GCK, ALDOB, GALE, PDHA1, DLAT, CPS1, PGK1, DHTKD1	703	85	14116	2.59854	1	0.0844299	15.8071
GOTERM_BP_ALL	GO:0019320~hexose catabolic process	9	1.16279	0.020712	ALDOA, GPI, GCK, ALDOB, GALE, PDHA1, DLAT, PGK1, DHTKD1	703	69	14116	2.61909	1	0.158995	31.8007
GOTERM_BP_ALL	GO:0046365~monosaccharide catabolic process	9	1.16279	0.0241894	ALDOA, GPI, GCK, ALDOB, GALE, PDHA1, DLAT, PGK1, DHTKD1	703	71	14116	2.54531	1	0.17725	36.0961
GOTERM_BP_ALL	GO:0006007~glucose catabolic process	8	1.03359	0.0242699	ALDOA, GPI, GCK, ALDOB, PDHA1, DLAT, PGK1, DHTKD1	703	58	14116	2.76961	1	0.17705	36.1923
Annotation Cluster 28	Enrichment Score: 3.7617465679249644
Category	Term	Count	%	PValue	Genes	List Total	Pop Hits	Pop Total	Fold Enrichment	Bonferroni	Benjamini	FDR
GOTERM_MF_ALL	GO:0032555~purine ribonucleotide binding	130	16.7959	4.00958e-07	HRAS, FASTKD2, TUBB2B, TUBB2A, CLPB, CASK, DMPK, DDX11, MAT1A, PIK3CA, INSR, RET, BRAF, DARS, SUCLG1, MYH3, CDKL5, C10ORF2, PNKP, RAB18, RARS, CLPP, ROR2, MVK, SMARCA2, EIF2AK3, PRPS1, FGFR2, FGFR1, KIF4A, IFIH1, FGFR3, ASS1, BLM, GNE, GLUD1, CHKB, FARS2, KCNJ1, GMPPB, VRK1, KRAS, GMPPA, HCN1, RECQL4, NIN, RARS2, EEF1A2, TGFBR2, SACS, ATR, CPS1, AFG3L2, PSMB8, MMAB, GUCY2D, MMAA, ATP7A, GLYCTK, N…	698	1836	15143	1.53613	0.000454984	3.03387e-05	0.000643722
GOTERM_MF_ALL	GO:0032553~ribonucleotide binding	130	16.7959	4.00958e-07	HRAS, FASTKD2, TUBB2B, TUBB2A, CLPB, CASK, DMPK, DDX11, MAT1A, PIK3CA, INSR, RET, BRAF, DARS, SUCLG1, MYH3, CDKL5, C10ORF2, PNKP, RAB18, RARS, CLPP, ROR2, MVK, SMARCA2, EIF2AK3, PRPS1, FGFR2, FGFR1, KIF4A, IFIH1, FGFR3, ASS1, BLM, GNE, GLUD1, CHKB, FARS2, KCNJ1, GMPPB, VRK1, KRAS, GMPPA, HCN1, RECQL4, NIN, RARS2, EEF1A2, TGFBR2, SACS, ATR, CPS1, AFG3L2, PSMB8, MMAB, GUCY2D, MMAA, ATP7A, GLYCTK, N…	698	1836	15143	1.53613	0.000454984	3.03387e-05	0.000643722
GOTERM_MF_ALL	GO:0003678~DNA helicase activity	12	1.55039	1.23517e-06	RECQL4, ATRX, DNA2, ERCC8, ERCC6, BLM, DDX11, CHD2, ERCC3, RTEL1, C10ORF2, ERCC2	698	40	15143	6.50845	0.00140093	7.78812e-05	0.001983
GOTERM_MF_ALL	GO:0004003~ATP-dependent DNA helicase activity	8	1.03359	9.86327e-05	RECQL4, DNA2, BLM, DDX11, CHD2, ERCC3, RTEL1, ERCC2	698	25	15143	6.94235	0.105914	0.00385303	0.158234
GOTERM_MF_ALL	GO:0017111~nucleoside-triphosphatase activity	57	7.36434	0.00010962	HRAS, TUBB2B, TUBB2A, ATL1, CLPB, LONP1, PEX1, DDX11, DYNC1H1, TUBA1A, TUBB3, RTEL1, KIF11, MYH3, C10ORF2, EIF4A3, GNAQ, RAB18, GNAS, SMARCA2, SPAST, MYO5A, BBS4, IFIH1, KIF4A, BLM, KATNB1, ATP6V1B2, ERCC8, KRAS, CHD7, ERCC6, KIF7, CHD2, ERCC3, ERCC2, RECQL4, EEF1A2, ATP1A3, BCS1L, ATP1A2, AFG3L2, MMAA, ATRX, ATP7A, NRAS, DNA2, TUBA8, ABCC9, CRBN, ATP2A2, DDX59, ATP8A2, RIT1, HSPD1, ABCC8, DNM1	698	728	15143	1.69863	0.116996	0.00388073	0.175845
GOTERM_MF_ALL	GO:0016462~pyrophosphatase activity	58	7.49354	0.000167181	HRAS, TUBB2B, TUBB2A, ATL1, CLPB, CANT1, LONP1, PEX1, DDX11, DYNC1H1, TUBA1A, TUBB3, RTEL1, KIF11, MYH3, C10ORF2, EIF4A3, GNAQ, RAB18, GNAS, SMARCA2, SPAST, MYO5A, BBS4, IFIH1, KIF4A, BLM, KATNB1, ATP6V1B2, ERCC8, KRAS, CHD7, ERCC6, KIF7, CHD2, ERCC3, ERCC2, RECQL4, EEF1A2, ATP1A3, BCS1L, ATP1A2, AFG3L2, MMAA, ATRX, ATP7A, NRAS, DNA2, TUBA8, ABCC9, CRBN, ATP2A2, DDX59, ATP8A2, RIT1, HSPD1, ABCC8,…	698	757	15143	1.66222	0.172847	0.00511567	0.268065
GOTERM_MF_ALL	GO:0016818~hydrolase activity, acting on acid anhydrides, in phosphorus-containing anhydrides	58	7.49354	0.000186384	HRAS, TUBB2B, TUBB2A, ATL1, CLPB, CANT1, LONP1, PEX1, DDX11, DYNC1H1, TUBA1A, TUBB3, RTEL1, KIF11, MYH3, C10ORF2, EIF4A3, GNAQ, RAB18, GNAS, SMARCA2, SPAST, MYO5A, BBS4, IFIH1, KIF4A, BLM, KATNB1, ATP6V1B2, ERCC8, KRAS, CHD7, ERCC6, KIF7, CHD2, ERCC3, ERCC2, RECQL4, EEF1A2, ATP1A3, BCS1L, ATP1A2, AFG3L2, MMAA, ATRX, ATP7A, NRAS, DNA2, TUBA8, ABCC9, CRBN, ATP2A2, DDX59, ATP8A2, RIT1, HSPD1, ABCC8,…	698	760	15143	1.65566	0.190683	0.0050246	0.298813
GOTERM_MF_ALL	GO:0016817~hydrolase activity, acting on acid anhydrides	58	7.49354	0.000213104	HRAS, TUBB2B, TUBB2A, ATL1, CLPB, CANT1, LONP1, PEX1, DDX11, DYNC1H1, TUBA1A, TUBB3, RTEL1, KIF11, MYH3, C10ORF2, EIF4A3, GNAQ, RAB18, GNAS, SMARCA2, SPAST, MYO5A, BBS4, IFIH1, KIF4A, BLM, KATNB1, ATP6V1B2, ERCC8, KRAS, CHD7, ERCC6, KIF7, CHD2, ERCC3, ERCC2, RECQL4, EEF1A2, ATP1A3, BCS1L, ATP1A2, AFG3L2, MMAA, ATRX, ATP7A, NRAS, DNA2, TUBA8, ABCC9, CRBN, ATP2A2, DDX59, ATP8A2, RIT1, HSPD1, ABCC8,…	698	764	15143	1.64699	0.214865	0.00560976	0.341583
GOTERM_MF_ALL	GO:0008094~DNA-dependent ATPase activity	11	1.42119	0.000242734	RECQL4, DNA2, ERCC8, ERCC6, BLM, DDX11, CHD2, ERCC3, SMARCA2, RTEL1, ERCC2	698	57	15143	4.18672	0.240835	0.00597201	0.388989
GOTERM_MF_ALL	GO:0042623~ATPase activity, coupled	27	3.48837	0.00035062	BLM, KATNB1, ATP6V1B2, ERCC8, LONP1, ERCC6, PEX1, DDX11, CHD2, ERCC3, DYNC1H1, RTEL1, ERCC2, RECQL4, ATP1A3, ATP1A2, ATP7A, EIF4A3, DNA2, ABCC9, CRBN, ATP2A2, DDX59, ATP8A2, SMARCA2, ABCC8, SPAST	698	272	15143	2.15353	0.328353	0.00843282	0.561423
GOTERM_MF_ALL	GO:0004386~helicase activity	17	2.19638	0.000714705	RECQL4, IFIH1, BLM, C10ORF2, ATRX, EIF4A3, DNA2, ERCC8, ERCC6, CHD7, DDX11, DDX59, CHD2, ERCC3, SMARCA2, RTEL1, ERCC2	698	140	15143	2.63437	0.5558	0.0151943	1.14128
GOTERM_MF_ALL	GO:0016787~hydrolase activity	136	17.5711	0.000980216	PDP1, HRAS, MASP1, TUBB2B, BTD, TUBB2A, CLPB, IDS, DDX11, NT5C2, DNAJC6, IDUA, GATM, DARS, POLG, MYH3, PDE4D, C10ORF2, PNPLA6, GNS, PNKP, RAB18, CLPP, NEU1, SMARCA2, BBS4, NAGLU, KIF4A, IFIH1, ADAMTSL2, BLM, KATNB1, CTSA, PPT1, ATP6V1B2, OCRL, PTRH2, ARG1, KRAS, NAGA, TAF2, RECQL4, EEF1A2, GUSB, UPB1, AFG3L2, PSMB8, MMAA, PTPN11, ATP7A, DNA2, CRBN, GBE1, ATP2A2, DDX59, RIT1, HSPD1, HDAC6, SGSH, U…	698	2283	15143	1.29238	0.671458	0.0193385	1.56214
GOTERM_MF_ALL	GO:0016887~ATPase activity	28	3.61757	0.00331597	BLM, KATNB1, ATP6V1B2, ERCC8, LONP1, ERCC6, PEX1, DDX11, CHD2, ERCC3, DYNC1H1, RTEL1, ERCC2, RECQL4, ATP1A3, ATP1A2, ATP7A, EIF4A3, DNA2, ABCC9, CRBN, ATP2A2, DDX59, ATP8A2, HSPD1, SMARCA2, ABCC8, SPAST	698	334	15143	1.81873	0.976945	0.0524309	5.19283
GOTERM_MF_ALL	GO:0008026~ATP-dependent helicase activity	10	1.29199	0.0364652	RECQL4, EIF4A3, DNA2, BLM, DDX11, DDX59, CHD2, ERCC3, RTEL1, ERCC2	698	98	15143	2.21376	1	0.311411	44.9196
GOTERM_MF_ALL	GO:0070035~purine NTP-dependent helicase activity	10	1.29199	0.0364652	RECQL4, EIF4A3, DNA2, BLM, DDX11, DDX59, CHD2, ERCC3, RTEL1, ERCC2	698	98	15143	2.21376	1	0.311411	44.9196
Annotation Cluster 29	Enrichment Score: 3.733227314433771
Category	Term	Count	%	PValue	Genes	List Total	Pop Hits	Pop Total	Fold Enrichment	Bonferroni	Benjamini	FDR
GOTERM_BP_ALL	GO:0007389~pattern specification process	36	4.65116	1.4606e-07	BBS7, PAX6, TP63, ZEB2, TTC8, ZBTB16, GLI3, PAX1, CTNNB1, WNT1, MKKS, NKX2-1, BCOR, ALX4, ALX3, SATB2, C2CD3, EFNB1, TGFBR2, FTO, SIX3, SMAD4, RPGRIP1L, TBX1, MID1, ARL6, RTTN, EYA1, EP300, IFT172, FOXG1, MNX1, ROR2, PTCH1, ACVR1, LRP5	703	267	14116	2.70737	0.000503781	6.29883e-06	0.0002671
GOTERM_BP_ALL	GO:0003002~regionalization	21	2.71318	0.00194485	SIX3, RPGRIP1L, SMAD4, PAX6, TP63, TBX1, ZEB2, ZBTB16, PAX1, GLI3, CTNNB1, WNT1, EP300, IFT172, FOXG1, MNX1, NKX2-1, ROR2, PTCH1, ALX4, LRP5	703	197	14116	2.14047	0.998789	0.0248408	3.49737
GOTERM_BP_ALL	GO:0009952~anterior/posterior pattern formation	14	1.80879	0.022228	SMAD4, PAX6, SIX3, TBX1, ZEB2, ZBTB16, GLI3, PAX1, CTNNB1, WNT1, EP300, ROR2, ALX4, LRP5	703	140	14116	2.00797	1	0.167513	33.7059
Annotation Cluster 30	Enrichment Score: 3.5636688296656276
Category	Term	Count	%	PValue	Genes	List Total	Pop Hits	Pop Total	Fold Enrichment	Bonferroni	Benjamini	FDR
GOTERM_BP_ALL	GO:0009056~catabolic process	102	13.1783	6.17536e-07	SLC6A3, PNP, GLDC, RBM8A, PDHA1, SUCLG1, HAL, PDE4D, UBR1, TAT, PNPLA6, GNS, PNKP, FBXL4, PRODH, ALDOA, CHKB, GLUD1, ALDOB, PPT1, PAH, ASL, ARG1, GCSH, ALDH4A1, GALE, GAD1, FH, GUSB, MAOA, DLAT, AFG3L2, CPS1, PSMB8, DNA2, UPF3B, FBXO31, HDAC6, ACOX1, KYNU, AMT, PEX5, PEX7, AUH, AKT1, LONP1, MCCC1, RANBP2, DHTKD1, SUCLA2, MAN2B1, HPD, CLN3, UBE2A, STS, ACADM, ACO2, ALDH5A1, ACADS, AIFM1, ERLIN2, G…	703	1253	14116	1.63458	0.00212823	2.44882e-05	0.00112928
GOTERM_BP_ALL	GO:0044248~cellular catabolic process	78	10.0775	0.000158168	ACOX1, KYNU, AMT, SLC6A3, PEX5, PNP, PEX7, GLDC, AUH, LONP1, RBM8A, MCCC1, RANBP2, SUCLA2, HPD, CLN3, UBE2A, ACADM, ACO2, ALDH5A1, AIFM1, ACADS, SUCLG1, HAL, ERLIN2, PDE4D, GAN, UBR1, HERC2, TAT, EIF4A3, PNKP, BUB1B, CTSD, FBXL4, UROC1, CLN8, PRODH, UBE3B, UBE3A, CHKB, GLUD1, USP9X, AASS, DPYS, PPT1, PAH, ZBTB16, ASL, STUB1, GCH1, RNF125, ARG1, ALDH4A1, GCSH, HSD17B4, ERCC3, GAD1, ERCC4, ERCC1, E…	703	1024	14116	1.52951	0.420577	0.00344798	0.288846
GOTERM_BP_ALL	GO:0009057~macromolecule catabolic process	45	5.81395	0.208551	UBE3B, UBE3A, USP9X, PPT1, ZBTB16, STUB1, AUH, RNF125, NGLY1, AKT1, LONP1, RBM8A, RANBP2, MAN2B1, ERCC3, ERCC4, ERCC1, ERCC2, AGA, CLN3, UBE2A, AIFM1, GUSB, ERLIN2, GAN, UBR1, HERC2, MID1, AFG3L2, CPS1, FUCA1, MANBA, PSMB8, GNS, PNKP, EIF4A3, DNA2, UPF3B, BUB1B, FBXL4, FBXO31, CUL4B, CLN8, CLN5, HDAC6	703	781	14116	1.15696	1	0.700656	98.6118
Annotation Cluster 31	Enrichment Score: 3.5604501525996906
Category	Term	Count	%	PValue	Genes	List Total	Pop Hits	Pop Total	Fold Enrichment	Bonferroni	Benjamini	FDR
GOTERM_BP_ALL	GO:0051186~cofactor metabolic process	26	3.35917	1.29957e-05	KYNU, COX10, ALDOB, PPT1, PDSS1, PNP, SDHAF1, GCH1, GSS, FOLR1, MCCC1, SUCLA2, FH, COX15, ACO2, ALDH5A1, SUCLG1, COQ9, DLAT, MMAB, SDHA, DBT, CTH, COQ2, GCK, MLYCD	703	195	14116	2.67729	0.0438454	0.000389799	0.0237626
GOTERM_BP_ALL	GO:0006732~coenzyme metabolic process	20	2.58398	0.000211593	KYNU, ACO2, ALDH5A1, SUCLG1, ALDOB, COQ9, DLAT, PNP, PDSS1, GCH1, SDHA, GSS, DBT, COQ2, CTH, GCK, FOLR1, MLYCD, SUCLA2, FH	703	153	14116	2.62479	0.518125	0.00426032	0.386232
GOTERM_BP_ALL	GO:0051188~cofactor biosynthetic process	15	1.93798	0.000300987	KYNU, COX10, COQ9, DLAT, PNP, PDSS1, MMAB, SDHAF1, GCH1, GSS, DBT, COQ2, MLYCD, SUCLA2, COX15	703	97	14116	3.1051	0.646037	0.00569014	0.548985
GOTERM_BP_ALL	GO:0009108~coenzyme biosynthetic process	10	1.29199	0.00692388	GSS, DBT, COQ2, KYNU, MLYCD, COQ9, DLAT, PDSS1, PNP, GCH1	703	69	14116	2.9101	1	0.0665619	11.9317
Annotation Cluster 32	Enrichment Score: 3.475268335953098
Category	Term	Count	%	PValue	Genes	List Total	Pop Hits	Pop Total	Fold Enrichment	Bonferroni	Benjamini	FDR
GOTERM_BP_ALL	GO:0060271~cilium morphogenesis	15	1.93798	1.69069e-10	BBS4, BBS5, C2CD3, BBS7, PCNT, RPGRIP1L, ALMS1, TTC8, ARL6, BBS10, OFD1, BBS1, BBS2, IFT172, MKKS	703	33	14116	9.12712	5.83287e-07	1.19038e-08	3.09175e-07
GOTERM_BP_ALL	GO:0042384~cilium assembly	13	1.67959	3.04168e-09	BBS1, OFD1, BBS4, BBS5, C2CD3, PCNT, IFT172, RPGRIP1L, MKKS, ALMS1, TTC8, ARL6, BBS10	703	28	14116	9.3227	1.04938e-05	1.84102e-07	5.56232e-06
GOTERM_CC_ALL	GO:0034464~BBSome	7	0.904393	5.0004e-08	BBS1, BBS4, BBS2, BBS5, BBS7, BBS9, TTC8	706	7	15908	22.5326	2.61018e-05	7.67709e-07	7.24437e-05
GOTERM_CC_ALL	GO:0060170~cilium membrane	7	0.904393	1.92486e-07	BBS1, BBS4, BBS2, BBS5, BBS7, BBS9, TTC8	706	8	15908	19.716	0.000100473	2.71561e-06	0.000278865
GOTERM_BP_ALL	GO:0030031~cell projection assembly	17	2.19638	2.69223e-06	FGD1, BBS4, BBS5, C2CD3, PDGFB, PCNT, RPGRIP1L, ALMS1, TTC8, ARL6, BBS10, OFD1, BBS1, BBS2, IFT172, OPHN1, MKKS	703	83	14116	4.1127	0.00924519	9.4773e-05	0.00492315
GOTERM_BP_ALL	GO:0021987~cerebral cortex development	11	1.42119	2.83238e-06	BBS1, ARX, BBS4, BBS2, NDE1, TSC1, NF1, NKX2-1, MKKS, PEX5, PAFAH1B1	703	33	14116	6.69322	0.00972413	9.86993e-05	0.00517943
GOTERM_BP_ALL	GO:0043473~pigmentation	14	1.80879	4.94255e-06	BBS4, SOX10, BBS5, BBS7, NF1, PAX3, VPS33B, FIG4, ARL6, ZIC2, ATP7A, BBS2, GNAQ, MKKS	703	59	14116	4.76466	0.0169073	0.000165538	0.00903804
GOTERM_BP_ALL	GO:0032400~melanosome localization	7	0.904393	1.88126e-05	BBS4, BBS2, BBS5, BBS7, MKKS, ARL6, VPS33B	703	13	14116	10.8121	0.0628425	0.000523282	0.0343969
GOTERM_BP_ALL	GO:0060632~regulation of microtubule-based movement	5	0.645995	2.91343e-05	BBS1, BBS4, BBS2, MKKS, HDAC6	703	5	14116	20.0797	0.0956282	0.000778881	0.0532643
GOTERM_BP_ALL	GO:0051875~pigment granule localization	7	0.904393	3.15386e-05	BBS4, BBS2, BBS5, BBS7, MKKS, ARL6, VPS33B	703	14	14116	10.0398	0.103099	0.000830266	0.0576588
GOTERM_BP_ALL	GO:0032402~melanosome transport	6	0.775194	3.19682e-05	BBS4, BBS2, BBS5, BBS7, MKKS, ARL6	703	9	14116	13.3864	0.104428	0.000835197	0.058444
GOTERM_BP_ALL	GO:0032401~establishment of melanosome localization	6	0.775194	6.13172e-05	BBS4, BBS2, BBS5, BBS7, MKKS, ARL6	703	10	14116	12.0478	0.190672	0.00152079	0.112071
GOTERM_BP_ALL	GO:0051904~pigment granule transport	6	0.775194	6.13172e-05	BBS4, BBS2, BBS5, BBS7, MKKS, ARL6	703	10	14116	12.0478	0.190672	0.00152079	0.112071
GOTERM_BP_ALL	GO:0021766~hippocampus development	8	1.03359	6.45961e-05	BBS1, BBS4, BBS2, TSC1, NKX2-1, MKKS, PAFAH1B1, ZEB2	703	22	14116	7.30169	0.199776	0.00157934	0.118061
GOTERM_BP_ALL	GO:0051905~establishment of pigment granule localization	6	0.775194	0.000107815	BBS4, BBS2, BBS5, BBS7, MKKS, ARL6	703	11	14116	10.9525	0.310633	0.00246043	0.196977
GOTERM_BP_ALL	GO:0051640~organelle localization	15	1.93798	0.000170523	SNAP29, BBS4, BBS5, NIN, BBS7, VPS33B, ARL6, BBS2, NDE1, PEX1, MKKS, PAFAH1B1, LRPPRC, ASPM, HDAC6	703	92	14116	3.27386	0.444759	0.00367046	0.311375
GOTERM_BP_ALL	GO:0048854~brain morphogenesis	6	0.775194	0.00027631	BBS1, BBS4, BBS2, NF1, MKKS, PAFAH1B1	703	13	14116	9.26753	0.614572	0.00528267	0.504082
GOTERM_CC_ALL	GO:0044463~cell projection part	24	3.10078	0.000301716	B4GALT1, BBS4, BBS5, C2CD3, BBS7, TTC21B, GRIK2, BBS9, PTH1R, RPGRIP1L, ALMS1, GRIA3, L1CAM, ATP1A2, TTC8, GRM1, CTNNB1, BBS1, BBS2, GRIN2B, CC2D2A, OPHN1, LRP2, PRSS12	706	234	15908	2.31103	0.14574	0.00266626	0.436225
GOTERM_CC_ALL	GO:0031514~motile secondary cilium	4	0.516796	0.000335268	BBS1, BBS4, BBS2, MKKS	706	4	15908	22.5326	0.160576	0.00291307	0.484626
GOTERM_BP_ALL	GO:0045494~photoreceptor cell maintenance	7	0.904393	0.000422471	BBS1, BBS4, BBS2, ERCC6, MKKS, BBS10, CLN8	703	21	14116	6.69322	0.76726	0.00744818	0.769756
GOTERM_BP_ALL	GO:0060295~regulation of cilium movement involved in ciliary motility	4	0.516796	0.00047177	BBS1, BBS4, BBS2, MKKS	703	4	14116	20.0797	0.803677	0.00810692	0.859216
GOTERM_BP_ALL	GO:0060296~regulation of cilium beat frequency involved in ciliary motility	4	0.516796	0.00047177	BBS1, BBS4, BBS2, MKKS	703	4	14116	20.0797	0.803677	0.00810692	0.859216
GOTERM_CC_ALL	GO:0031253~cell projection membrane	11	1.42119	0.000539616	B4GALT1, BBS1, BBS4, BBS2, BBS5, BBS7, BBS9, PTH1R, TTC8, LRP2, CTNNB1	706	65	15908	3.81321	0.245542	0.00460829	0.778935
GOTERM_CC_ALL	GO:0005929~cilium	16	2.06718	0.000589814	BBS4, BBS5, BBS7, TTC21B, BBS9, RPGRIP1L, ALMS1, TTC8, GLI3, BBS1, BBS2, IFT172, CC2D2A, CEP290, MKKS, PAFAH1B1	706	129	15908	2.79474	0.265065	0.00480053	0.851107
GOTERM_CC_ALL	GO:0044441~cilium part	9	1.16279	0.000614662	BBS1, BBS4, BBS2, BBS5, BBS7, TTC21B, BBS9, RPGRIP1L, TTC8	706	44	15908	4.60894	0.274542	0.00492556	0.886815
GOTERM_BP_ALL	GO:0021756~striatum development	5	0.645995	0.000625128	BBS1, BBS4, BBS2, MKKS, HPRT1	703	9	14116	11.1554	0.884371	0.0102206	1.13701
GOTERM_BP_ALL	GO:0033059~cellular pigmentation	7	0.904393	0.000721771	BBS4, BBS2, BBS5, BBS7, MKKS, ARL6, VPS33B	703	23	14116	6.1112	0.917174	0.0114662	1.3117
GOTERM_BP_ALL	GO:0021761~limbic system development	8	1.03359	0.000825708	BBS1, BBS4, BBS2, TSC1, NKX2-1, MKKS, PAFAH1B1, ZEB2	703	32	14116	5.01991	0.942148	0.0128126	1.49924
GOTERM_CC_ALL	GO:0005932~microtubule basal body	8	1.03359	0.000883617	BBS4, BBS2, BBS5, C2CD3, CC2D2A, RPGRIP1L, ALMS1, TTC8	706	36	15908	5.00724	0.369632	0.00676308	1.27255
GOTERM_BP_ALL	GO:0035058~sensory cilium assembly	4	0.516796	0.00113572	BBS1, BBS4, MKKS, BBS10	703	5	14116	16.0637	0.980168	0.0165445	2.05663
GOTERM_BP_ALL	GO:0043954~cellular component maintenance	7	0.904393	0.00116311	BBS1, BBS4, BBS2, ERCC6, MKKS, BBS10, CLN8	703	25	14116	5.6223	0.981958	0.0167986	2.10573
GOTERM_BP_ALL	GO:0021544~subpallium development	5	0.645995	0.00151139	BBS1, BBS4, BBS2, MKKS, HPRT1	703	11	14116	9.12712	0.994583	0.0201775	2.72807
GOTERM_BP_ALL	GO:0051648~vesicle localization	8	1.03359	0.00203535	SNAP29, BBS4, BBS2, BBS5, BBS7, MKKS, ARL6, VPS33B	703	37	14116	4.34155	0.999114	0.0256042	3.65727
GOTERM_BP_ALL	GO:0043064~flagellum organization	4	0.516796	0.003687	BBS1, BBS2, BBS5, MKKS	703	7	14116	11.4741	0.999997	0.0410535	6.53178
GOTERM_BP_ALL	GO:0009296~flagellum assembly	4	0.516796	0.003687	BBS1, BBS2, BBS5, MKKS	703	7	14116	11.4741	0.999997	0.0410535	6.53178
GOTERM_BP_ALL	GO:0001947~heart looping	6	0.775194	0.00389511	BBS4, BBS5, C2CD3, BBS7, MKKS, NKX2-5	703	22	14116	5.47627	0.999999	0.0426383	6.88816
GOTERM_BP_ALL	GO:0051650~establishment of vesicle localization	7	0.904393	0.0051874	SNAP29, BBS4, BBS2, BBS5, BBS7, MKKS, ARL6	703	33	14116	4.25932	1	0.0530778	9.07258
GOTERM_BP_ALL	GO:0051656~establishment of organelle localization	10	1.29199	0.00692388	SNAP29, BBS4, BBS2, NDE1, BBS5, BBS7, MKKS, PAFAH1B1, ARL6, LRPPRC	703	69	14116	2.9101	1	0.0665619	11.9317
GOTERM_BP_ALL	GO:0051877~pigment granule aggregation in cell center	3	0.387597	0.00716443	BBS4, BBS7, MKKS	703	3	14116	20.0797	1	0.0682335	12.3209
GOTERM_BP_ALL	GO:0003007~heart morphogenesis	10	1.29199	0.00995737	BBS4, BBS5, C2CD3, CHD7, BBS7, MKKS, TBX1, PTCH1, INSR, NKX2-5	703	73	14116	2.75064	1	0.0893203	16.7234
GOTERM_BP_ALL	GO:0045444~fat cell differentiation	8	1.03359	0.0153742	BBS1, BBS4, BBS2, BBS7, BBS9, MKKS, TTC8, INSR	703	53	14116	3.03089	1	0.125676	24.673
GOTERM_BP_ALL	GO:0001895~retina homeostasis	3	0.387597	0.0324132	BBS1, BBS4, BBS10	703	6	14116	10.0398	1	0.218539	45.2591
GOTERM_BP_ALL	GO:0001894~tissue homeostasis	7	0.904393	0.0921969	BBS1, BBS4, PTH1R, ANKRD11, BBS10, FH, CTNNB1	703	63	14116	2.23107	1	0.452485	82.9472
GOTERM_BP_ALL	GO:0016358~dendrite development	5	0.645995	0.0940769	BBS1, BBS4, HPRT1, DCX, DVL1	703	35	14116	2.86852	1	0.457119	83.5816
GOTERM_BP_ALL	GO:0048871~multicellular organismal homeostasis	7	0.904393	0.247565	BBS1, BBS4, PTH1R, ANKRD11, BBS10, FH, CTNNB1	703	85	14116	1.65362	1	0.752391	99.4492
GOTERM_BP_ALL	GO:0007608~sensory perception of smell	5	0.645995	1	BBS1, BBS4, SLC6A3, MKKS, GNAS	703	431	14116	0.232943	1	1	100
GOTERM_BP_ALL	GO:0007606~sensory perception of chemical stimulus	5	0.645995	1	BBS1, BBS4, SLC6A3, MKKS, GNAS	703	478	14116	0.210038	1	1	100
Annotation Cluster 33	Enrichment Score: 3.3409526862230376
Category	Term	Count	%	PValue	Genes	List Total	Pop Hits	Pop Total	Fold Enrichment	Bonferroni	Benjamini	FDR
GOTERM_BP_ALL	GO:0048562~embryonic organ morphogenesis	20	2.58398	3.11761e-05	SATB2, NDST1, TGFBR2, HSPG2, SOBP, TBX1, PAX2, GLI3, WNT1, EYA1, CHD7, PRKRA, FOXG1, CEP290, TFAP2A, ROR2, GNAS, RARB, ALX4, ALX3	703	133	14116	3.0195	0.101977	0.000827037	0.0569963
GOTERM_BP_ALL	GO:0048705~skeletal system morphogenesis	18	2.32558	3.66779e-05	SATB2, NDST1, TGFBR2, HSPG2, MGP, TBX1, GLI3, PAX1, PEX7, EYA1, PRKRA, ANKRD11, TFAP2A, ROR2, GNAS, ALX4, ALX3, IDUA	703	112	14116	3.22709	0.118862	0.00094389	0.0670514
GOTERM_BP_ALL	GO:0048568~embryonic organ development	21	2.71318	0.000353531	SATB2, NDST1, TGFBR2, HSPG2, SOBP, TBX1, PAX2, GLI3, WNT1, PLK4, EYA1, CHD7, PRKRA, FOXG1, CEP290, TFAP2A, ROR2, GNAS, RARB, ALX4, ALX3	703	172	14116	2.45159	0.70474	0.00650229	0.64453
GOTERM_BP_ALL	GO:0048704~embryonic skeletal system morphogenesis	11	1.42119	0.000448539	SATB2, EYA1, NDST1, TGFBR2, HSPG2, TFAP2A, TBX1, GNAS, ALX4, ALX3, GLI3	703	57	14116	3.87502	0.787286	0.00778673	0.817069
GOTERM_BP_ALL	GO:0048706~embryonic skeletal system development	11	1.42119	0.00467534	SATB2, EYA1, NDST1, TGFBR2, HSPG2, TFAP2A, TBX1, GNAS, ALX4, ALX3, GLI3	703	77	14116	2.86852	1	0.0492691	8.21288
GOTERM_BP_ALL	GO:0048701~embryonic cranial skeleton morphogenesis	5	0.645995	0.0106173	NDST1, TGFBR2, TFAP2A, TBX1, GNAS	703	18	14116	5.57768	1	0.0937721	17.7328
Annotation Cluster 34	Enrichment Score: 3.2134988160911018
Category	Term	Count	%	PValue	Genes	List Total	Pop Hits	Pop Total	Fold Enrichment	Bonferroni	Benjamini	FDR
GOTERM_BP_ALL	GO:0000050~urea cycle	6	0.775194	6.13172e-05	ARG1, ASS1, OTC, CPS1, ASL, SLC25A15	703	10	14116	12.0478	0.190672	0.00152079	0.112071
GOTERM_BP_ALL	GO:0019627~urea metabolic process	6	0.775194	6.13172e-05	ARG1, ASS1, OTC, CPS1, ASL, SLC25A15	703	10	14116	12.0478	0.190672	0.00152079	0.112071
GOTERM_BP_ALL	GO:0043604~amide biosynthetic process	6	0.775194	0.000107815	ARG1, ASS1, OTC, CPS1, ASL, SLC25A15	703	11	14116	10.9525	0.310633	0.00246043	0.196977
GOTERM_BP_ALL	GO:0043603~cellular amide metabolic process	11	1.42119	0.000386787	ARG1, KYNU, GCK, ASS1, OTC, MCCC1, ALDOB, CPS1, ASL, SLC25A15, PNP	703	56	14116	3.94422	0.736756	0.00692733	0.704957
GOTERM_BP_ALL	GO:0006526~arginine biosynthetic process	3	0.387597	0.0138571	ASS1, OTC, ASL	703	4	14116	15.0597	1	0.115568	22.522
GOTERM_BP_ALL	GO:0006525~arginine metabolic process	4	0.516796	0.0241001	ARG1, ASS1, OTC, ASL	703	13	14116	6.17836	1	0.17702	35.989
Annotation Cluster 35	Enrichment Score: 3.076349441885227
Category	Term	Count	%	PValue	Genes	List Total	Pop Hits	Pop Total	Fold Enrichment	Bonferroni	Benjamini	FDR
GOTERM_BP_ALL	GO:0000002~mitochondrial genome maintenance	7	0.904393	5.51964e-06	DNA2, LONP1, SLC25A4, POLG, MPV17, RRM2B, C10ORF2	703	11	14116	12.778	0.0188626	0.000181344	0.0100933
GOTERM_BP_ALL	GO:0032042~mitochondrial DNA metabolic process	5	0.645995	0.000361501	DNA2, LONP1, POLG, RRM2B, C10ORF2	703	8	14116	12.5498	0.712751	0.00657829	0.659014
GOTERM_BP_ALL	GO:0006264~mitochondrial DNA replication	4	0.516796	0.003687	DNA2, POLG, RRM2B, C10ORF2	703	7	14116	11.4741	0.999997	0.0410535	6.53178
GOTERM_BP_ALL	GO:0006261~DNA-dependent DNA replication	7	0.904393	0.0672834	PNKP, DNA2, BLM, POLG, RRM2B, POLG2, C10ORF2	703	58	14116	2.42341	1	0.365631	72.0222
Annotation Cluster 36	Enrichment Score: 3.057263895625327
Category	Term	Count	%	PValue	Genes	List Total	Pop Hits	Pop Total	Fold Enrichment	Bonferroni	Benjamini	FDR
GOTERM_MF_ALL	GO:0015631~tubulin binding	17	2.19638	1.24062e-05	B4GALT1, ALDOA, BBS4, RET, NDN, KATNB1, CENPJ, NDE1, TUBGCP6, SBDS, CEP290, PAFAH1B1, CDK5RAP2, DCX, LRPPRC, SPAST, HDAC6	698	100	15143	3.68812	0.0139825	0.000612037	0.0199159
GOTERM_MF_ALL	GO:0008017~microtubule binding	12	1.55039	0.000422632	NDE1, SBDS, RET, TUBGCP6, KATNB1, CEP290, PAFAH1B1, CDK5RAP2, DCX, LRPPRC, SPAST, HDAC6	698	72	15143	3.61581	0.381086	0.00954989	0.676366
GOTERM_MF_ALL	GO:0008092~cytoskeletal protein binding	30	3.87597	0.128412	ALDOA, MYO5A, BBS4, NDN, ALDOB, KATNB1, ARFGEF2, AQP2, NDE1, SBDS, TUBGCP6, DMD, CEP290, PAFAH1B1, CDK5RAP2, DCX, B4GALT1, RET, MYH3, FLNB, CENPJ, FLNA, SPTBN2, OPHN1, KPTN, LRPPRC, SPAST, CALM1, SPTAN1, HDAC6	698	504	15143	1.29136	1	0.644085	88.9917
Annotation Cluster 37	Enrichment Score: 2.9927216664880514
Category	Term	Count	%	PValue	Genes	List Total	Pop Hits	Pop Total	Fold Enrichment	Bonferroni	Benjamini	FDR
GOTERM_MF_ALL	GO:0051540~metal cluster binding	10	1.29199	0.000404549	NDUFS7, ACO2, NDUFV1, NDUFV2, NDUFS8, DPYD, NDUFS2, NDUFS1, RTEL1, ERCC2	698	50	15143	4.33897	0.368247	0.0093288	0.647515
GOTERM_MF_ALL	GO:0051536~iron-sulfur cluster binding	10	1.29199	0.000404549	NDUFS7, ACO2, NDUFV1, NDUFV2, NDUFS8, DPYD, NDUFS2, NDUFS1, RTEL1, ERCC2	698	50	15143	4.33897	0.368247	0.0093288	0.647515
GOTERM_MF_ALL	GO:0051539~4 iron, 4 sulfur cluster binding	7	0.904393	0.000777236	NDUFS7, ACO2, NDUFV1, NDUFS8, DPYD, NDUFS2, NDUFS1	698	25	15143	6.07456	0.586255	0.0162099	1.24055
GOTERM_MF_ALL	GO:0005506~iron ion binding	25	3.22997	0.00840654	HCCS, CYP2U1, SUOX, KDM6A, ACO2, GALT, SFXN4, PAH, RRM2B, HERC2, POR, NDUFS7, CYP27A1, PLOD3, NDUFV1, NDUFS8, NDUFV2, DPYD, NDUFS2, NDUFS1, RTEL1, KDM5C, CBS, ERCC2, HPD	698	308	15143	1.76095	0.999931	0.106605	12.6751
Annotation Cluster 38	Enrichment Score: 2.97860277326332
Category	Term	Count	%	PValue	Genes	List Total	Pop Hits	Pop Total	Fold Enrichment	Bonferroni	Benjamini	FDR
GOTERM_BP_ALL	GO:0007368~determination of left/right symmetry	9	1.16279	0.000942928	BBS7, FTO, IFT172, RPGRIP1L, MKKS, TBX1, ARL6, ACVR1, RTTN	703	42	14116	4.30278	0.961405	0.0143609	1.71035
GOTERM_BP_ALL	GO:0009855~determination of bilateral symmetry	9	1.16279	0.00110881	BBS7, FTO, IFT172, RPGRIP1L, MKKS, TBX1, ARL6, ACVR1, RTTN	703	43	14116	4.20272	0.978236	0.0162929	2.00836
GOTERM_BP_ALL	GO:0009799~determination of symmetry	9	1.16279	0.00110881	BBS7, FTO, IFT172, RPGRIP1L, MKKS, TBX1, ARL6, ACVR1, RTTN	703	43	14116	4.20272	0.978236	0.0162929	2.00836
Annotation Cluster 39	Enrichment Score: 2.9411365871441015
Category	Term	Count	%	PValue	Genes	List Total	Pop Hits	Pop Total	Fold Enrichment	Bonferroni	Benjamini	FDR
GOTERM_BP_ALL	GO:0001655~urogenital system development	20	2.58398	1.83313e-06	RET, WFS1, FBN1, NF1, RPGRIP1L, SMAD4, TP63, RRM2B, ZBTB16, ASL, PAX2, GLI3, WT1, EYA1, TSC1, SALL1, CEP290, RARB, CA2, ACVR1	703	110	14116	3.65085	0.00630434	6.65694e-05	0.00335218
GOTERM_BP_ALL	GO:0001822~kidney development	18	2.32558	4.47431e-06	RET, WFS1, FBN1, NF1, RPGRIP1L, SMAD4, RRM2B, ZBTB16, ASL, PAX2, GLI3, WT1, EYA1, TSC1, SALL1, CEP290, RARB, CA2	703	96	14116	3.76494	0.0153179	0.000152824	0.00818183
GOTERM_BP_ALL	GO:0001656~metanephros development	9	1.16279	0.00129717	EYA1, RET, SALL1, NF1, SMAD4, RARB, PAX2, GLI3, WT1	703	44	14116	4.1072	0.988646	0.0182598	2.34573
GOTERM_BP_ALL	GO:0048754~branching morphogenesis of a tube	11	1.42119	0.00130056	B4GALT1, EYA1, TGFBR2, SMAD4, IGF1, MGP, PAX2, GLI3, CTNNB1, MYCN, ACVR1	703	65	14116	3.3981	0.988778	0.0182328	2.35178
GOTERM_BP_ALL	GO:0001763~morphogenesis of a branching structure	11	1.42119	0.00349739	B4GALT1, EYA1, TGFBR2, SMAD4, IGF1, MGP, PAX2, GLI3, CTNNB1, MYCN, ACVR1	703	74	14116	2.98481	0.999994	0.039619	6.20594
GOTERM_BP_ALL	GO:0001657~ureteric bud development	7	0.904393	0.00698936	EYA1, RET, SALL1, SMAD4, RARB, PAX2, GLI3	703	35	14116	4.01593	1	0.0668012	12.0378
GOTERM_BP_ALL	GO:0001658~branching involved in ureteric bud morphogenesis	4	0.516796	0.093506	EYA1, SMAD4, PAX2, GLI3	703	22	14116	3.65085	1	0.456189	83.3913
GOTERM_BP_ALL	GO:0060675~ureteric bud morphogenesis	4	0.516796	0.093506	EYA1, SMAD4, PAX2, GLI3	703	22	14116	3.65085	1	0.456189	83.3913
Annotation Cluster 40	Enrichment Score: 2.930777903496622
Category	Term	Count	%	PValue	Genes	List Total	Pop Hits	Pop Total	Fold Enrichment	Bonferroni	Benjamini	FDR
GOTERM_BP_ALL	GO:0032042~mitochondrial DNA metabolic process	5	0.645995	0.000361501	DNA2, LONP1, POLG, RRM2B, C10ORF2	703	8	14116	12.5498	0.712751	0.00657829	0.659014
GOTERM_CC_ALL	GO:0009295~nucleoid	7	0.904393	0.00211241	DBT, LONP1, POLG, POLG2, CPS1, LRPPRC, C10ORF2	706	31	15908	5.088	0.668406	0.0152142	3.01716
GOTERM_CC_ALL	GO:0042645~mitochondrial nucleoid	7	0.904393	0.00211241	DBT, LONP1, POLG, POLG2, CPS1, LRPPRC, C10ORF2	706	31	15908	5.088	0.668406	0.0152142	3.01716
Annotation Cluster 41	Enrichment Score: 2.888566740793953
Category	Term	Count	%	PValue	Genes	List Total	Pop Hits	Pop Total	Fold Enrichment	Bonferroni	Benjamini	FDR
GOTERM_MF_ALL	GO:0031406~carboxylic acid binding	19	2.45478	0.000109764	ACADS, OTC, GLUD1, DPYS, PAH, DLAT, TAT, SLC19A2, GSS, DBT, GRIN2B, FOLR1, MCCC1, PLOD3, GCSH, INSR, PDHX, SLC46A1, PC	698	144	15143	2.86251	0.11714	0.00376831	0.176077
GOTERM_MF_ALL	GO:0016597~amino acid binding	10	1.29199	0.00158546	GSS, GRIN2B, FOLR1, GLUD1, OTC, DPYS, PAH, TAT, SLC19A2, SLC46A1	698	60	15143	3.61581	0.834854	0.0295694	2.51524
GOTERM_MF_ALL	GO:0043176~amine binding	12	1.55039	0.0124075	GSS, GRIN2B, FOLR1, SLC6A3, GLUD1, OTC, DPYS, CHRNA4, PAH, TAT, SLC19A2, SLC46A1	698	110	15143	2.36671	0.999999	0.139938	18.1633
Annotation Cluster 42	Enrichment Score: 2.778242169792897
Category	Term	Count	%	PValue	Genes	List Total	Pop Hits	Pop Total	Fold Enrichment	Bonferroni	Benjamini	FDR
GOTERM_BP_ALL	GO:0009100~glycoprotein metabolic process	28	3.61757	2.66147e-06	GNPTG, SGSH, B3GALT6, NDST1, ALG2, MAN1B1, STT3B, NGLY1, POMT2, POMGNT1, STT3A, POMT1, B3GALNT2, CHST14, MAN2B1, FKRP, B4GALT1, AGA, CLN3, DPAGT1, IGF1, PORCN, MANBA, ATP7A, MGAT2, LARGE, DPM1, LRP2	703	202	14116	2.78332	0.00914006	9.46562e-05	0.00486691
GOTERM_BP_ALL	GO:0009101~glycoprotein biosynthetic process	20	2.58398	0.000321131	B4GALT1, GNPTG, B3GALT6, NDST1, ALG2, MAN1B1, DPAGT1, IGF1, ATP7A, STT3B, POMT2, MGAT2, POMGNT1, STT3A, LARGE, POMT1, B3GALNT2, DPM1, LRP2, FKRP	703	158	14116	2.54173	0.669808	0.00597172	0.585624
GOTERM_BP_ALL	GO:0006487~protein amino acid N-linked glycosylation	9	1.16279	0.00129717	B4GALT1, STT3B, GNPTG, MGAT2, POMGNT1, STT3A, ALG2, MAN1B1, DPAGT1	703	44	14116	4.1072	0.988646	0.0182598	2.34573
GOTERM_BP_ALL	GO:0043413~biopolymer glycosylation	16	2.06718	0.00172118	B4GALT1, GNPTG, B3GALT6, ALG2, MAN1B1, DPAGT1, STT3B, POMT2, MGAT2, POMGNT1, STT3A, LARGE, POMT1, B3GALNT2, DPM1, LRP2	703	128	14116	2.50996	0.997376	0.0224286	3.10113
GOTERM_BP_ALL	GO:0070085~glycosylation	16	2.06718	0.00172118	B4GALT1, GNPTG, B3GALT6, ALG2, MAN1B1, DPAGT1, STT3B, POMT2, MGAT2, POMGNT1, STT3A, LARGE, POMT1, B3GALNT2, DPM1, LRP2	703	128	14116	2.50996	0.997376	0.0224286	3.10113
GOTERM_BP_ALL	GO:0006486~protein amino acid glycosylation	16	2.06718	0.00172118	B4GALT1, GNPTG, B3GALT6, ALG2, MAN1B1, DPAGT1, STT3B, POMT2, MGAT2, POMGNT1, STT3A, LARGE, POMT1, B3GALNT2, DPM1, LRP2	703	128	14116	2.50996	0.997376	0.0224286	3.10113
GOTERM_BP_ALL	GO:0009311~oligosaccharide metabolic process	7	0.904393	0.00375153	B4GALT1, GNPTG, MGAT2, ALG2, MAN1B1, DPAGT1, IDUA	703	31	14116	4.53412	0.999998	0.041624	6.64241
GOTERM_MF_ALL	GO:0016758~transferase activity, transferring hexosyl groups	16	2.06718	0.0145591	B4GALT1, B3GALT6, ALG2, PIGV, ADNP, STT3B, POMT2, MGAT2, POMGNT1, STT3A, GBE1, LARGE, XYLT1, POMT1, B3GALNT2, DPM1	698	174	15143	1.99493	1	0.160729	20.9792
GOTERM_BP_ALL	GO:0009312~oligosaccharide biosynthetic process	4	0.516796	0.0192364	B4GALT1, MGAT2, ALG2, DPAGT1	703	12	14116	6.69322	1	0.150112	29.8968
GOTERM_MF_ALL	GO:0016757~transferase activity, transferring glycosyl groups	20	2.58398	0.0277862	B4GALT1, B3GALT6, ALG2, PIGV, ADNP, DPAGT1, HPRT1, PNP, STT3B, POMT2, MGAT2, POMGNT1, UMPS, STT3A, GBE1, LARGE, XYLT1, POMT1, B3GALNT2, DPM1	698	256	15143	1.69491	1	0.264744	36.3908
Annotation Cluster 43	Enrichment Score: 2.6626786368970397
Category	Term	Count	%	PValue	Genes	List Total	Pop Hits	Pop Total	Fold Enrichment	Bonferroni	Benjamini	FDR
GOTERM_BP_ALL	GO:0001764~neuron migration	13	1.67959	6.31049e-05	SATB2, NDN, PAX6, PEX5, VAX1, PEX7, ARX, NDE1, NKX2-1, PAFAH1B1, DCX, TWIST1, NR2F1	703	64	14116	4.07868	0.195648	0.00155392	0.115337
GOTERM_BP_ALL	GO:0016477~cell migration	28	3.61757	0.000620415	PDGFB, NDN, PAX6, PEX5, ZEB2, PAX3, PTEN, PEX7, ARX, WNT1, SBDS, NDE1, IFNG, NKX2-1, PAFAH1B1, DCX, NR2F1, TWIST1, B4GALT1, RET, SATB2, AIMP1, EFNB1, TBX1, VAX1, OPHN1, LRP5, ACVR1	703	276	14116	2.03707	0.882474	0.0101922	1.12849
GOTERM_BP_ALL	GO:0051674~localization of cell	28	3.61757	0.00295237	PDGFB, NDN, PAX6, PEX5, ZEB2, PAX3, PTEN, PEX7, ARX, WNT1, SBDS, NDE1, IFNG, NKX2-1, PAFAH1B1, DCX, NR2F1, TWIST1, B4GALT1, RET, SATB2, AIMP1, EFNB1, TBX1, VAX1, OPHN1, LRP5, ACVR1	703	307	14116	1.83137	0.999963	0.0345635	5.26339
GOTERM_BP_ALL	GO:0048870~cell motility	28	3.61757	0.00295237	PDGFB, NDN, PAX6, PEX5, ZEB2, PAX3, PTEN, PEX7, ARX, WNT1, SBDS, NDE1, IFNG, NKX2-1, PAFAH1B1, DCX, NR2F1, TWIST1, B4GALT1, RET, SATB2, AIMP1, EFNB1, TBX1, VAX1, OPHN1, LRP5, ACVR1	703	307	14116	1.83137	0.999963	0.0345635	5.26339
GOTERM_BP_ALL	GO:0006928~cell motion	37	4.78036	0.00786454	PDGFB, NDN, PAX6, PEX5, L1CAM, ZEB2, PAX3, PTEN, PEX7, ARX, WNT1, SBDS, NDE1, ANK3, IFNG, NKX2-1, PAFAH1B1, DCX, ARHGDIA, NR2F1, TWIST1, B4GALT1, ACTB, RET, SATB2, AIMP1, EFNB1, OTX2, IGF1, TBX1, VAX1, NRXN1, FOXG1, OPHN1, KPTN, ACVR1, LRP5	703	475	14116	1.5641	1	0.0742646	13.4447
GOTERM_BP_ALL	GO:0040011~locomotion	31	4.00517	0.0393703	HRAS, PDGFB, NDN, PAX6, PEX5, ZEB2, PAX3, PTEN, PEX7, ARX, WNT1, SBDS, NDE1, IFNG, NKX2-1, PAFAH1B1, DCX, NR2F1, TWIST1, B4GALT1, RET, SATB2, AIMP1, EFNB1, TBX1, ATP1A2, VAX1, TSC2, OPHN1, ACVR1, LRP5	703	431	14116	1.44424	1	0.251211	52.0264
Annotation Cluster 44	Enrichment Score: 2.6616791918476173
Category	Term	Count	%	PValue	Genes	List Total	Pop Hits	Pop Total	Fold Enrichment	Bonferroni	Benjamini	FDR
GOTERM_BP_ALL	GO:0007423~sensory organ development	26	3.35917	0.000187524	BBS4, PAX6, SOBP, JAG1, PAX2, NHS, GLI3, WT1, CTNNB1, WNT1, CHD7, GRIN2B, PRKRA, CEP290, RARB, NKX2-5, MAF, NF1, SIX3, RPGRIP1L, ALMS1, TBX1, VAX1, EYA1, FOXG1, CLN8	703	229	14116	2.27979	0.476395	0.00393746	0.342369
GOTERM_BP_ALL	GO:0001654~eye development	17	2.19638	0.000851522	MAF, BBS4, NF1, SIX3, RPGRIP1L, PAX6, ALMS1, VAX1, PAX2, NHS, GLI3, WT1, CTNNB1, CHD7, CEP290, RARB, CLN8	703	132	14116	2.58602	0.947082	0.0130929	1.54577
GOTERM_BP_ALL	GO:0043010~camera-type eye development	13	1.67959	0.00682039	MAF, NF1, SIX3, RPGRIP1L, PAX6, VAX1, NHS, PAX2, GLI3, WT1, CTNNB1, CHD7, CLN8	703	107	14116	2.43958	1	0.0661482	11.7637
GOTERM_BP_ALL	GO:0048592~eye morphogenesis	9	1.16279	0.020712	BBS4, NF1, SIX3, PAX6, CEP290, ALMS1, RARB, GLI3, CTNNB1	703	69	14116	2.61909	1	0.158995	31.8007
Annotation Cluster 45	Enrichment Score: 2.655604149793521
Category	Term	Count	%	PValue	Genes	List Total	Pop Hits	Pop Total	Fold Enrichment	Bonferroni	Benjamini	FDR
GOTERM_BP_ALL	GO:0009084~glutamine family amino acid biosynthetic process	8	1.03359	2.17558e-05	PYCR1, ALDH18A1, ASS1, GLUD1, OTC, ALDH4A1, ASL, PRODH	703	19	14116	8.45459	0.0723106	0.000595524	0.0397773
GOTERM_BP_ALL	GO:0006560~proline metabolic process	4	0.516796	0.0113008	PYCR1, ALDH18A1, ALDH4A1, PRODH	703	10	14116	8.03186	1	0.0990285	18.7659
GOTERM_BP_ALL	GO:0006561~proline biosynthetic process	3	0.387597	0.0439037	PYCR1, ALDH18A1, ALDH4A1	703	7	14116	8.60557	1	0.27102	56.0019
Annotation Cluster 46	Enrichment Score: 2.6354918113600743
Category	Term	Count	%	PValue	Genes	List Total	Pop Hits	Pop Total	Fold Enrichment	Bonferroni	Benjamini	FDR
GOTERM_MF_ALL	GO:0016627~oxidoreductase activity, acting on the CH-CH group of donors	10	1.29199	0.000547281	SDHA, ACOX1, ACADSB, ACADM, IVD, ACADS, DHCR7, SRD5A3, DPYD, LBR	698	52	15143	4.17209	0.462773	0.0121091	0.875029
GOTERM_MF_ALL	GO:0003995~acyl-CoA dehydrogenase activity	5	0.645995	0.00404425	ACOX1, ACADSB, ACADM, IVD, ACADS	698	15	15143	7.23161	0.989944	0.0610634	6.29894
GOTERM_MF_ALL	GO:0050660~FAD binding	10	1.29199	0.00560371	SDHA, ACOX1, ACADSB, D2HGDH, ACADM, IVD, AIFM1, ACADS, DPYD, MTO1	698	72	15143	3.01317	0.998302	0.0775623	8.62685
Annotation Cluster 47	Enrichment Score: 2.6122196718327775
Category	Term	Count	%	PValue	Genes	List Total	Pop Hits	Pop Total	Fold Enrichment	Bonferroni	Benjamini	FDR
GOTERM_BP_ALL	GO:0046146~tetrahydrobiopterin metabolic process	5	0.645995	0.000188159	QDPR, PAH, SPR, PTS, GCH1	703	7	14116	14.3426	0.477541	0.00392686	0.343526
GOTERM_BP_ALL	GO:0019438~aromatic compound biosynthetic process	6	0.775194	0.00149472	QDPR, PAH, SPR, SUCLA2, PTS, GCH1	703	18	14116	6.69322	0.994262	0.0200343	2.69835
GOTERM_BP_ALL	GO:0006729~tetrahydrobiopterin biosynthetic process	4	0.516796	0.0021875	QDPR, SPR, PTS, GCH1	703	6	14116	13.3864	0.999477	0.0269063	3.92553
GOTERM_BP_ALL	GO:0042558~pteridine and derivative metabolic process	6	0.775194	0.00477659	FOLR1, QDPR, PAH, SPR, PTS, GCH1	703	23	14116	5.23817	1	0.0498558	8.38348
GOTERM_BP_ALL	GO:0042559~pteridine and derivative biosynthetic process	4	0.516796	0.0295633	QDPR, SPR, PTS, GCH1	703	14	14116	5.73705	1	0.204713	42.2343
Annotation Cluster 48	Enrichment Score: 2.604092878276445
Category	Term	Count	%	PValue	Genes	List Total	Pop Hits	Pop Total	Fold Enrichment	Bonferroni	Benjamini	FDR
GOTERM_BP_ALL	GO:0060541~respiratory system development	15	1.93798	0.000909511	WNT5A, TGFBR2, RPGRIP1L, MGP, GLI3, ASAH1, FOXP1, CTNNB1, MYCN, ATP7A, EP300, CHD7, GATA6, DHCR7, NKX2-1	703	108	14116	2.78884	0.956684	0.0139167	1.65021
GOTERM_BP_ALL	GO:0030324~lung development	13	1.67959	0.00364182	WNT5A, TGFBR2, MGP, GLI3, ASAH1, FOXP1, MYCN, CTNNB1, ATP7A, EP300, GATA6, DHCR7, NKX2-1	703	99	14116	2.63672	0.999997	0.0406909	6.45423
GOTERM_BP_ALL	GO:0030323~respiratory tube development	13	1.67959	0.00465152	WNT5A, TGFBR2, MGP, GLI3, ASAH1, FOXP1, MYCN, CTNNB1, ATP7A, EP300, GATA6, DHCR7, NKX2-1	703	102	14116	2.55917	1	0.0493244	8.17271
Annotation Cluster 49	Enrichment Score: 2.5822128985303734
Category	Term	Count	%	PValue	Genes	List Total	Pop Hits	Pop Total	Fold Enrichment	Bonferroni	Benjamini	FDR
GOTERM_BP_ALL	GO:0009069~serine family amino acid metabolic process	8	1.03359	0.000209328	CTH, DHFR, AMT, PHGDH, GCSH, PSPH, CBS, GLDC	703	26	14116	6.17836	0.514346	0.0042646	0.382106
GOTERM_BP_ALL	GO:0009070~serine family amino acid biosynthetic process	5	0.645995	0.00151139	CTH, DHFR, PHGDH, PSPH, CBS	703	11	14116	9.12712	0.994583	0.0201775	2.72807
GOTERM_BP_ALL	GO:0006563~L-serine metabolic process	3	0.387597	0.0566442	PHGDH, PSPH, CBS	703	8	14116	7.52987	1	0.324918	65.5735
Annotation Cluster 50	Enrichment Score: 2.554293375558582
Category	Term	Count	%	PValue	Genes	List Total	Pop Hits	Pop Total	Fold Enrichment	Bonferroni	Benjamini	FDR
GOTERM_CC_ALL	GO:0045239~tricarboxylic acid cycle enzyme complex	5	0.645995	0.00012026	BCKDHA, DBT, SUCLG1, BCKDHB, FH	706	7	15908	16.0947	0.0608497	0.00118382	0.174087
GOTERM_CC_ALL	GO:0030062~mitochondrial tricarboxylic acid cycle enzyme complex	4	0.516796	0.00156756	BCKDHA, DBT, SUCLG1, BCKDHB	706	6	15908	15.0217	0.559086	0.0114676	2.24716
GOTERM_CC_ALL	GO:0005947~mitochondrial alpha-ketoglutarate dehydrogenase complex	3	0.387597	0.0179366	BCKDHA, DBT, BCKDHB	706	5	15908	13.5195	0.999921	0.1018	23.0656
GOTERM_CC_ALL	GO:0045240~dihydrolipoyl dehydrogenase complex	3	0.387597	0.0179366	BCKDHA, DBT, BCKDHB	706	5	15908	13.5195	0.999921	0.1018	23.0656
Annotation Cluster 51	Enrichment Score: 2.5522673841327825
Category	Term	Count	%	PValue	Genes	List Total	Pop Hits	Pop Total	Fold Enrichment	Bonferroni	Benjamini	FDR
GOTERM_BP_ALL	GO:0021871~forebrain regionalization	5	0.645995	0.00151139	WNT1, SIX3, PAX6, NKX2-1, GLI3	703	11	14116	9.12712	0.994583	0.0201775	2.72807
GOTERM_BP_ALL	GO:0021536~diencephalon development	8	1.03359	0.00203535	ARX, WNT1, EYA1, SLC6A3, SIX3, PAX6, NKX2-1, POU1F1	703	37	14116	4.34155	0.999114	0.0256042	3.65727
GOTERM_BP_ALL	GO:0021797~forebrain anterior/posterior pattern formation	3	0.387597	0.00716443	WNT1, SIX3, PAX6	703	3	14116	20.0797	1	0.0682335	12.3209
Annotation Cluster 52	Enrichment Score: 2.5345791217409066
Category	Term	Count	%	PValue	Genes	List Total	Pop Hits	Pop Total	Fold Enrichment	Bonferroni	Benjamini	FDR
GOTERM_BP_ALL	GO:0007517~muscle organ development	30	3.87597	6.36254e-07	MEF2C, CHKB, ELN, TP63, PAX3, PTEN, GATA6, DMD, RARB, ALX4, NKX2-5, FKTN, EVC, ACADM, MYH3, NF1, LMNA, HSPG2, IGF1, TBX1, AFG3L2, FLNB, FOXP1, DVL1, LAMA2, EP300, TSC1, NDUFV2, ITGA7, TCF12	703	211	14116	2.85493	0.00219267	2.49438e-05	0.00116351
GOTERM_BP_ALL	GO:0042692~muscle cell differentiation	17	2.19638	0.000320893	KCNH1, HRAS, ACADM, IGF1, JAG1, AFG3L2, FOXP1, CTNNB1, DVL1, NRAS, KRAS, TSC1, GATA6, RARB, BIN1, NKX2-5, ACVR1	703	121	14116	2.82111	0.669536	0.00599963	0.58519
GOTERM_BP_ALL	GO:0051146~striated muscle cell differentiation	13	1.67959	0.00132823	KCNH1, NRAS, HRAS, ACADM, KRAS, TSC1, GATA6, IGF1, RARB, AFG3L2, NKX2-5, FOXP1, DVL1	703	88	14116	2.96631	0.989801	0.0185421	2.40125
GOTERM_BP_ALL	GO:0060537~muscle tissue development	16	2.06718	0.00135408	ACADM, NF1, ELN, HSPG2, TP63, AFG3L2, PTEN, FOXP1, DVL1, EP300, TSC1, GATA6, DMD, NDUFV2, RARB, NKX2-5	703	125	14116	2.5702	0.990672	0.0188236	2.44743
GOTERM_BP_ALL	GO:0055007~cardiac muscle cell differentiation	6	0.775194	0.00477659	ACADM, TSC1, GATA6, RARB, NKX2-5, FOXP1	703	23	14116	5.23817	1	0.0498558	8.38348
GOTERM_BP_ALL	GO:0014706~striated muscle tissue development	14	1.80879	0.00620359	ACADM, ELN, HSPG2, AFG3L2, PTEN, FOXP1, DVL1, EP300, TSC1, GATA6, DMD, NDUFV2, RARB, NKX2-5	703	119	14116	2.36231	1	0.0610181	10.7562
GOTERM_BP_ALL	GO:0048738~cardiac muscle tissue development	9	1.16279	0.00686645	ACADM, TSC1, GATA6, NDUFV2, HSPG2, RARB, NKX2-5, PTEN, FOXP1	703	57	14116	3.17047	1	0.0662104	11.8385
GOTERM_BP_ALL	GO:0035051~cardiac cell differentiation	6	0.775194	0.0113687	ACADM, TSC1, GATA6, RARB, NKX2-5, FOXP1	703	28	14116	4.30278	1	0.0993452	18.8678
GOTERM_BP_ALL	GO:0007519~skeletal muscle tissue development	6	0.775194	0.230435	EP300, DMD, ELN, AFG3L2, FOXP1, DVL1	703	66	14116	1.82542	1	0.729061	99.1687
GOTERM_BP_ALL	GO:0060538~skeletal muscle organ development	6	0.775194	0.230435	EP300, DMD, ELN, AFG3L2, FOXP1, DVL1	703	66	14116	1.82542	1	0.729061	99.1687
Annotation Cluster 53	Enrichment Score: 2.5231562937863727
Category	Term	Count	%	PValue	Genes	List Total	Pop Hits	Pop Total	Fold Enrichment	Bonferroni	Benjamini	FDR
GOTERM_BP_ALL	GO:0009991~response to extracellular stimulus	25	3.22997	0.000253119	BCKDHA, CLN3, SUOX, KYNU, GATM, ACADS, BCKDHB, TGFBR2, ALDOB, MGP, TSHB, CPS1, ASL, PTEN, SLC6A19, AQP2, AKT1, CHMP1A, RPS19, CTSD, PTCH1, LRP2, INSR, VLDLR, HDAC6	703	220	14116	2.28178	0.582458	0.00492215	0.461866
GOTERM_BP_ALL	GO:0031667~response to nutrient levels	23	2.97158	0.000325445	BCKDHA, CLN3, SUOX, KYNU, GATM, ACADS, BCKDHB, TGFBR2, ALDOB, MGP, TSHB, ASL, CPS1, PTEN, SLC6A19, AKT1, CHMP1A, CTSD, PTCH1, LRP2, INSR, VLDLR, HDAC6	703	197	14116	2.34433	0.674687	0.00601927	0.593469
GOTERM_BP_ALL	GO:0048545~response to steroid hormone stimulus	22	2.84238	0.000582269	BCKDHA, STS, SLC6A1, PDGFB, ACADS, BCKDHB, ARNT2, ALDOB, TGFBR2, TSHB, ASL, CPS1, TAT, PTEN, CTNNB1, KRAS, EP300, PTCH1, CA2, INSR, NKX2-5, NGF	703	192	14116	2.30079	0.865933	0.00970702	1.05945
GOTERM_BP_ALL	GO:0009725~response to hormone stimulus	33	4.26357	0.00146597	SLC6A1, PDGFB, ARNT2, ALDOB, RPE65, TSHB, ASL, PTEN, CTNNB1, AKT1, KRAS, INS, NKX2-5, INSR, BCKDHA, STS, GATM, ACADS, BCKDHB, TGFBR2, MGP, IGF2, CPS1, TAT, PTPN11, EP300, NUP62, TSC1, PRKAR1A, GNAS, PTCH1, CA2, VLDLR, NGF	703	367	14116	1.80553	0.993663	0.0197291	2.64711
GOTERM_BP_ALL	GO:0009719~response to endogenous stimulus	35	4.52196	0.00199752	SLC6A1, PDGFB, ARNT2, ALDOB, RPE65, TSHB, HPRT1, ASL, PTEN, CTNNB1, AKT1, KRAS, INS, NKX2-5, INSR, BCKDHA, STS, GATM, ACADS, BCKDHB, TGFBR2, MGP, IGF2, CPS1, TAT, PTPN11, EP300, NUP62, TSC1, PRKAR1A, PTCH1, GNAS, CA2, VLDLR, NGF, HDAC6	703	405	14116	1.73528	0.998991	0.0253183	3.59046
GOTERM_BP_ALL	GO:0007584~response to nutrient	16	2.06718	0.00411871	BCKDHA, SUOX, KYNU, GATM, BCKDHB, TGFBR2, MGP, TSHB, ASL, PTEN, SLC6A19, CHMP1A, PTCH1, LRP2, INSR, VLDLR	703	140	14116	2.29482	0.999999	0.0446118	7.26964
GOTERM_BP_ALL	GO:0010033~response to organic substance	53	6.84755	0.00446657	KYNU, SLC6A1, PDGFB, SLC6A3, ARNT2, RPE65, PTEN, KCNJ11, ASAH1, CTNNB1, AKT1, NDUFS4, DGCR8, GRIN2B, IFNG, CHRNA4, INSR, STS, GATM, ACADS, MGP, TAT, EP300, GNAS, CA2, EIF2AK3, NGF, TG, ALDOB, TSHB, HPRT1, ASL, GCH1, KRAS, INS, PRKRA, NKX2-1, NKX2-5, BCKDHA, TAF2, BCKDHB, TGFBR2, IGF2, CPS1, PTPN11, NUP62, GCK, TSC1, PRKAR1A, SMPD1, PTCH1, HSPD1, HDAC6, VLDLR	703	721	14116	1.47604	1	0.0478466	7.86017
GOTERM_BP_ALL	GO:0043627~response to estrogen stimulus	12	1.55039	0.0151904	STS, SLC6A1, PDGFB, ARNT2, TGFBR2, TSHB, PTCH1, CA2, INSR, NKX2-5, PTEN, CTNNB1	703	105	14116	2.29482	1	0.124553	24.4154
GOTERM_BP_ALL	GO:0009605~response to external stimulus	47	6.07235	0.498595	KYNU, HRAS, PDGFB, NDST1, MASP1, SLC6A3, ALDOB, TSHB, ASL, PTEN, AQP2, AKT1, SBDS, GRIN2B, INS, IFNG, MKKS, INSR, AP3B1, B4GALT1, BCKDHA, SUOX, CLN3, AIMP1, GATM, ACADS, NF1, BCKDHB, TGFBR2, STXBP1, MGP, IGF1, IGF2, AFG3L2, CPS1, SLC6A19, PROC, CHMP1A, RPS19, GNAQ, TSC2, CTSD, PTCH1, LRP2, ACVR1, HDAC6, VLDLR, NGF	703	914	14116	1.03254	1	0.94425	99.9997
Annotation Cluster 54	Enrichment Score: 2.5177376794856254
Category	Term	Count	%	PValue	Genes	List Total	Pop Hits	Pop Total	Fold Enrichment	Bonferroni	Benjamini	FDR
GOTERM_BP_ALL	GO:0048545~response to steroid hormone stimulus	22	2.84238	0.000582269	BCKDHA, STS, SLC6A1, PDGFB, ACADS, BCKDHB, ARNT2, ALDOB, TGFBR2, TSHB, ASL, CPS1, TAT, PTEN, CTNNB1, KRAS, EP300, PTCH1, CA2, INSR, NKX2-5, NGF	703	192	14116	2.30079	0.865933	0.00970702	1.05945
GOTERM_BP_ALL	GO:0051384~response to glucocorticoid stimulus	11	1.42119	0.00513058	BCKDHA, EP300, KRAS, ACADS, ALDOB, BCKDHB, CPS1, ASL, TAT, INSR, NGF	703	78	14116	2.83175	1	0.0526663	8.97757
GOTERM_BP_ALL	GO:0031960~response to corticosteroid stimulus	11	1.42119	0.00936476	BCKDHA, EP300, KRAS, ACADS, ALDOB, BCKDHB, CPS1, ASL, TAT, INSR, NGF	703	85	14116	2.59854	1	0.0844299	15.8071
Annotation Cluster 55	Enrichment Score: 2.433304704732243
Category	Term	Count	%	PValue	Genes	List Total	Pop Hits	Pop Total	Fold Enrichment	Bonferroni	Benjamini	FDR
GOTERM_BP_ALL	GO:0033554~cellular response to stress	47	6.07235	0.000700075	WNT5A, NBN, BLM, WFS1, CLPB, TP63, CEP164, RRM2B, AQP2, ERCC8, LONP1, ERCC6, XYLT1, IFNG, CHRNA4, FANCE, POLG2, ERCC3, FANCA, ERCC4, ERCC1, RTEL1, FANCC, ERCC2, RECQL4, PGAP2, CLN3, UBE2A, POLG, AIFM1, ARHGEF6, ATR, RBBP8, PTPN11, ATRX, ATP7A, PNKP, PYCR1, DNA2, EYA1, FANCD2, ROR2, CTSD, FBXO31, CUL4B, EIF2AK3, HDAC6	703	566	14116	1.66739	0.910731	0.0112791	1.27251
GOTERM_BP_ALL	GO:0006259~DNA metabolic process	42	5.42636	0.00143058	NBN, BLM, PDGFB, PPT1, NFIX, CTCF, CEP164, RRM2B, CDT1, ERCC8, LONP1, ERCC6, DKC1, CHRNA4, FANCE, POLG2, ERCC3, DNMT3B, ERCC4, FANCA, TERT, ERCC1, RTEL1, FANCC, ERCC2, RECQL4, DNMT3A, UBE2A, POLG, AIFM1, IGF1, ATR, FOXP1, C10ORF2, RBBP8, ATRX, PNKP, DNA2, EYA1, FANCD2, HSPD1, CUL4B	703	506	14116	1.66669	0.992838	0.01964	2.58399
GOTERM_BP_ALL	GO:0051716~cellular response to stimulus	61	7.88114	0.00162452	KYNU, NBN, PDGFB, WFS1, CLPB, TP63, RPE65, AQP2, AKT1, LONP1, SBDS, DGCR8, XYLT1, IFNG, CHRNA4, FANCE, POLG2, FANCA, INSR, RTEL1, FANCC, PGAP2, CLN3, UBE2A, POLG, AIFM1, ARHGEF6, RBBP8, PYCR1, PNKP, CHMP1A, EYA1, FANCD2, ROR2, CTSD, GNAS, EIF2AK3, WNT5A, BLM, CEP164, RRM2B, ERCC8, ERCC6, INS, PRKRA, ERCC3, ERCC4, ERCC1, ERCC2, RECQL4, IGF2, ATR, PTPN11, ATRX, ATP7A, DNA2, NUP62, PRKAR1A, FBXO31, …	703	820	14116	1.49373	0.996336	0.0214242	2.92941
GOTERM_BP_ALL	GO:0006281~DNA repair	27	3.48837	0.00201942	NBN, BLM, CEP164, RRM2B, ERCC8, ERCC6, FANCE, CHRNA4, POLG2, ERCC3, ERCC4, FANCA, ERCC1, RTEL1, FANCC, ERCC2, RECQL4, UBE2A, POLG, ATR, RBBP8, ATRX, PNKP, DNA2, EYA1, FANCD2, CUL4B	703	284	14116	1.90898	0.999064	0.0254991	3.62915
GOTERM_BP_ALL	GO:0006974~response to DNA damage stimulus	32	4.13437	0.00357293	NBN, BLM, TP63, CEP164, RRM2B, ERCC8, ERCC6, CHRNA4, FANCE, POLG2, ERCC3, ERCC4, FANCA, ERCC1, RTEL1, FANCC, ERCC2, RECQL4, PGAP2, UBE2A, POLG, AIFM1, ATR, PTPN11, RBBP8, ATRX, PNKP, DNA2, EYA1, FANCD2, FBXO31, CUL4B	703	373	14116	1.72265	0.999996	0.0401953	6.33588
GOTERM_BP_ALL	GO:0006950~response to stress	92	11.8863	0.214061	NBN, KYNU, MASP1, NDST1, PDGFB, GRIK2, WFS1, CLPB, ARNT2, TP63, AQP2, GSS, AKT1, LONP1, GRIN2B, XYLT1, IFNG, NDUFS8, FANCE, CHRNA4, POLG2, NDUFS2, FANCA, RTEL1, FANCC, AP3B1, PGAP2, CLN3, UBE2A, GATM, POLG, ACADS, AIFM1, ARHGEF6, STXBP1, TAT, NDUFA12, PROC, RBBP8, PYCR1, PNKP, EYA1, EP300, GNAQ, FANCD2, ROR2, CTSD, CA2, CLN8, EIF2AK3, NGF, ACVR1, WNT5A, IFIH1, BLM, ALDOB, CEP164, RRM2B, ASL, GCH1…	703	1685	14116	1.09634	1	0.709108	98.7783
Annotation Cluster 56	Enrichment Score: 2.409520614576815
Category	Term	Count	%	PValue	Genes	List Total	Pop Hits	Pop Total	Fold Enrichment	Bonferroni	Benjamini	FDR
GOTERM_BP_ALL	GO:0007169~transmembrane receptor protein tyrosine kinase signaling pathway	26	3.35917	0.000132285	FGFR2, FGFR1, FGFR3, NDST1, PDGFB, NDN, GRIK2, SHOC2, RPE65, PTEN, DDR2, AKT1, CEP57, INS, SOS1, INSR, RET, NIN, IGF2, FLNA, DVL1, PTPN11, NTRK1, TSC2, ROR2, EIF2AK3, NGF	703	224	14116	2.33067	0.366448	0.00294027	0.241633
GOTERM_BP_ALL	GO:0007167~enzyme linked receptor protein signaling pathway	33	4.26357	0.00044818	FGFR2, FGFR1, FGFR3, PDGFB, NDST1, NDN, GRIK2, USP9X, SHOC2, RPE65, STUB1, PTEN, DDR2, AKT1, CEP57, INS, SOS1, INSR, RET, NIN, TGFBR2, SMAD4, IGF2, SKI, FLNA, GUCY2D, DVL1, PTPN11, NTRK1, TSC2, ROR2, EIF2AK3, ACVR1, NGF	703	342	14116	1.93751	0.787022	0.00781986	0.816418
GOTERM_BP_ALL	GO:0007166~cell surface receptor linked signal transduction	71	9.17313	0.996495	HRAS, NDST1, PDGFB, GRIK2, TP63, SHOC2, RPE65, L1CAM, JAG1, DDR2, PTEN, GLI3, CTNNB1, AKT1, WNT1, GRIN2B, IFNG, INSR, TUBB3, CLN3, RET, CCDC88C, GRM1, FLNA, GNAQ, XPR1, ROR2, GNAS, TSHR, EIF2AK3, NGF, ACVR1, FGFR2, WNT5A, FGFR1, AVPR2, FGFR3, NDN, USP9X, NDP, PTH1R, TSHB, STUB1, TAC3, CEP57, INS, SOS1, GPSM2, ADAMTS10, ADRA2B, PLP1, GABRA1, NIN, TGFBR2, ATP1A3, SMAD4, GRIA3, IGF2, SKI, PORCN, GUC…	703	1856	14116	0.768133	1	1	100
Annotation Cluster 57	Enrichment Score: 2.3997452820030145
Category	Term	Count	%	PValue	Genes	List Total	Pop Hits	Pop Total	Fold Enrichment	Bonferroni	Benjamini	FDR
GOTERM_BP_ALL	GO:0016265~death	61	7.88114	6.48772e-05	MEF2C, HRAS, FASTKD2, KCNC3, ATL1, FGF14, GRIK2, BSCL2, TP63, GJA1, L1CAM, PAX3, PTEN, CTNNB1, AKT1, ATXN10, GATA6, IFNG, NDUFS1, RTEL1, TWIST1, CLN3, AIFM1, ARHGEF6, PIGT, GAN, ARHGEF9, PNPLA6, C10ORF2, BCAP31, EP300, ZFYVE26, BUB1B, CTSD, PLA2G6, CLN8, EIF2AK3, CLN5, SPAST, NGF, FGD1, PPT1, ZBTB16, PTRH2, HPRT1, KRAS, INS, SOS1, TCTN3, ERCC2, PLP1, AIMP1, ALMS1, IGF2, FIG4, AFG3L2, ATXN1, NRAS,…	703	724	14116	1.69179	0.200552	0.00157505	0.118574
GOTERM_BP_ALL	GO:0008219~cell death	60	7.75194	9.84456e-05	MEF2C, HRAS, FASTKD2, KCNC3, ATL1, FGF14, GRIK2, BSCL2, TP63, GJA1, L1CAM, PAX3, PTEN, CTNNB1, AKT1, ATXN10, GATA6, IFNG, NDUFS1, RTEL1, TWIST1, CLN3, AIFM1, ARHGEF6, PIGT, GAN, ARHGEF9, PNPLA6, C10ORF2, BCAP31, EP300, ZFYVE26, BUB1B, CTSD, PLA2G6, CLN8, EIF2AK3, CLN5, SPAST, NGF, FGD1, PPT1, ZBTB16, PTRH2, HPRT1, KRAS, INS, SOS1, TCTN3, ERCC2, PLP1, AIMP1, ALMS1, IGF2, FIG4, ATXN1, NRAS, NUP62, …	703	719	14116	1.67563	0.287983	0.00227696	0.179874
GOTERM_BP_ALL	GO:0006915~apoptosis	36	4.65116	0.185405	MEF2C, FGD1, HRAS, FASTKD2, GRIK2, GJA1, TP63, PPT1, ZBTB16, PAX3, PTRH2, PTEN, CTNNB1, AKT1, KRAS, GATA6, SOS1, IFNG, TCTN3, NDUFS1, RTEL1, TWIST1, ERCC2, AIMP1, AIFM1, ARHGEF6, ALMS1, PIGT, ARHGEF9, BCAP31, NRAS, EP300, BUB1B, HSPD1, EIF2AK3, NGF	703	602	14116	1.20078	1	0.664381	97.6482
GOTERM_BP_ALL	GO:0012501~programmed cell death	36	4.65116	0.212622	MEF2C, FGD1, HRAS, FASTKD2, GRIK2, GJA1, TP63, PPT1, ZBTB16, PAX3, PTRH2, PTEN, CTNNB1, AKT1, KRAS, GATA6, SOS1, IFNG, TCTN3, NDUFS1, RTEL1, TWIST1, ERCC2, AIMP1, AIFM1, ARHGEF6, ALMS1, PIGT, ARHGEF9, BCAP31, NRAS, EP300, BUB1B, HSPD1, EIF2AK3, NGF	703	611	14116	1.18309	1	0.706903	98.7367
Annotation Cluster 58	Enrichment Score: 2.393377075749603
Category	Term	Count	%	PValue	Genes	List Total	Pop Hits	Pop Total	Fold Enrichment	Bonferroni	Benjamini	FDR
GOTERM_BP_ALL	GO:0043623~cellular protein complex assembly	23	2.97158	1.71669e-05	NDUFAF4, TUBB2B, COX10, TUBB2A, GRIK2, ALDOB, SMAD4, BCS1L, CENPJ, SDHAF1, FLNA, NDUFAF3, DVL1, NDUFS7, TUBA8, NDUFS4, NDUFS8, HSPD1, TUBA1A, SURF1, SCO2, TUBB3, COX15	703	162	14116	2.85082	0.0575064	0.000481397	0.0313883
GOTERM_BP_ALL	GO:0034622~cellular macromolecular complex assembly	24	3.10078	0.0462612	NDUFAF4, TUBB2B, COX10, TUBB2A, GRIK2, ALDOB, SMAD4, BCS1L, CENPJ, SDHAF1, FLNA, NDUFAF3, DVL1, NDUFS7, TUBA8, NDUFS4, NDUFS8, SNRPB, HSPD1, TUBA1A, SURF1, SCO2, TUBB3, COX15	703	318	14116	1.51545	1	0.281645	57.9441
GOTERM_BP_ALL	GO:0034621~cellular macromolecular complex subunit organization	25	3.22997	0.0831689	NDUFAF4, TUBB2B, COX10, TUBB2A, GRIK2, ALDOB, SMAD4, CTCF, BCS1L, CENPJ, SDHAF1, FLNA, NDUFAF3, DVL1, NDUFS7, TUBA8, NDUFS4, NDUFS8, SNRPB, HSPD1, TUBA1A, SURF1, SCO2, TUBB3, COX15	703	357	14116	1.40614	1	0.420544	79.5644
Annotation Cluster 59	Enrichment Score: 2.3589496435290704
Category	Term	Count	%	PValue	Genes	List Total	Pop Hits	Pop Total	Fold Enrichment	Bonferroni	Benjamini	FDR
GOTERM_BP_ALL	GO:0031023~microtubule organizing center organization	8	1.03359	0.00144911	BBS4, NDE1, SASS6, KIF11, CEP135, PAFAH1B1, CENPJ, CTNNB1	703	35	14116	4.58964	0.993283	0.0197351	2.61705
GOTERM_BP_ALL	GO:0007098~centrosome cycle	6	0.775194	0.00194638	NDE1, SASS6, KIF11, CEP135, CENPJ, CTNNB1	703	19	14116	6.34094	0.998795	0.0247686	3.50009
GOTERM_CC_ALL	GO:0005814~centriole	7	0.904393	0.00211241	BBS4, PLK4, SASS6, CEP135, PCNT, CEP164, CENPJ	706	31	15908	5.088	0.668406	0.0152142	3.01716
GOTERM_BP_ALL	GO:0051297~centrosome organization	7	0.904393	0.00442672	BBS4, NDE1, SASS6, KIF11, CEP135, CENPJ, CTNNB1	703	32	14116	4.39243	1	0.0475765	7.7927
GOTERM_BP_ALL	GO:0051298~centrosome duplication	4	0.516796	0.0082109	NDE1, SASS6, CEP135, CENPJ	703	9	14116	8.92429	1	0.0763795	13.9956
GOTERM_BP_ALL	GO:0007099~centriole replication	3	0.387597	0.0324132	SASS6, CEP135, CENPJ	703	6	14116	10.0398	1	0.218539	45.2591
Annotation Cluster 60	Enrichment Score: 2.3579076444314246
Category	Term	Count	%	PValue	Genes	List Total	Pop Hits	Pop Total	Fold Enrichment	Bonferroni	Benjamini	FDR
GOTERM_BP_ALL	GO:0048562~embryonic organ morphogenesis	20	2.58398	3.11761e-05	SATB2, NDST1, TGFBR2, HSPG2, SOBP, TBX1, PAX2, GLI3, WNT1, EYA1, CHD7, PRKRA, FOXG1, CEP290, TFAP2A, ROR2, GNAS, RARB, ALX4, ALX3	703	133	14116	3.0195	0.101977	0.000827037	0.0569963
GOTERM_BP_ALL	GO:0048568~embryonic organ development	21	2.71318	0.000353531	SATB2, NDST1, TGFBR2, HSPG2, SOBP, TBX1, PAX2, GLI3, WNT1, PLK4, EYA1, CHD7, PRKRA, FOXG1, CEP290, TFAP2A, ROR2, GNAS, RARB, ALX4, ALX3	703	172	14116	2.45159	0.70474	0.00650229	0.64453
GOTERM_BP_ALL	GO:0042471~ear morphogenesis	9	1.16279	0.0161836	WNT1, EYA1, CHD7, FOXG1, PRKRA, CEP290, SOBP, TBX1, PAX2	703	66	14116	2.73814	1	0.130664	25.7973
GOTERM_BP_ALL	GO:0042472~inner ear morphogenesis	8	1.03359	0.0203707	WNT1, EYA1, CHD7, FOXG1, CEP290, SOBP, TBX1, PAX2	703	56	14116	2.86852	1	0.157259	31.3648
GOTERM_BP_ALL	GO:0048839~inner ear development	9	1.16279	0.0421679	WNT1, EYA1, CHD7, FOXG1, CEP290, SOBP, TBX1, JAG1, PAX2	703	79	14116	2.28756	1	0.263956	54.5179
GOTERM_BP_ALL	GO:0043583~ear development	10	1.29199	0.0464774	WNT1, EYA1, CHD7, FOXG1, PRKRA, CEP290, SOBP, TBX1, JAG1, PAX2	703	95	14116	2.11365	1	0.281819	58.1181
Annotation Cluster 61	Enrichment Score: 2.340268523068651
Category	Term	Count	%	PValue	Genes	List Total	Pop Hits	Pop Total	Fold Enrichment	Bonferroni	Benjamini	FDR
GOTERM_BP_ALL	GO:0006629~lipid metabolic process	69	8.91473	1.54219e-05	CYB5R3, ACOX1, PEX5, RPE65, PTEN, ASAH1, PEX7, FAR1, PIGL, GATA6, SRD5A3, PIK3CA, GNPAT, HADH, PTDSS1, PGAP2, CLN3, STS, ACADM, ALDH5A1, ACADS, PIGV, ADNP, PIGT, DPAGT1, PNPLA6, BBS1, COQ2, NPC1, CYP27A1, PLA2G6, MVK, CLN8, HSD17B10, CNBP, ACADSB, GNE, CHKB, ABHD5, PPT1, OCRL, PDSS1, ALDH3A2, DDHD2, DHCR7, NKX2-1, PAFAH1B1, INPP5E, HSD17B4, NSDHL, EBP, PLP1, MBTPS2, PSAP, ALMS1, FIG4, CPS1, PTPN1…	703	813	14116	1.70418	0.0518152	0.000450796	0.0281982
GOTERM_BP_ALL	GO:0044255~cellular lipid metabolic process	50	6.45995	1.66235e-05	ACOX1, ACADSB, GNE, CHKB, ABHD5, PEX5, PPT1, RPE65, PDSS1, PTEN, ASAH1, PEX7, FAR1, PIGL, GATA6, PIK3CA, GNPAT, NKX2-1, PAFAH1B1, HSD17B4, PTDSS1, HADH, PGAP2, CLN3, PLP1, ACADM, ALDH5A1, PSAP, ACADS, PIGV, ADNP, DPAGT1, ALMS1, PIGT, FIG4, CPS1, PNPLA6, PTPN11, BBS1, GBA2, SLC35C1, COQ2, LARGE, MLYCD, ISPD, SMPD1, DPM1, PLA2G6, MVK, CLN8	703	526	14116	1.90871	0.0557378	0.000469983	0.0303949
GOTERM_BP_ALL	GO:0019637~organophosphate metabolic process	23	2.97158	0.000402096	PGAP2, CLN3, ALDH5A1, CHKB, ABHD5, PIGV, ADNP, GALT, PIGT, FIG4, PTEN, PNPLA6, PIGL, GATA6, SMPD1, DPM1, NKX2-1, PLA2G6, PIK3CA, PAFAH1B1, GK, PTDSS1, CLN8	703	200	14116	2.30916	0.750303	0.00716338	0.73276
GOTERM_BP_ALL	GO:0046486~glycerolipid metabolic process	20	2.58398	0.000441511	PGAP2, ALDH5A1, CHKB, ABHD5, PIGV, ADNP, PIGT, ALMS1, FIG4, CPS1, PTEN, PNPLA6, PTPN11, PEX7, PIGL, DPM1, PIK3CA, PLA2G6, PAFAH1B1, PTDSS1	703	162	14116	2.47897	0.782063	0.00774308	0.804316
GOTERM_MF_ALL	GO:0000030~mannosyltransferase activity	6	0.775194	0.000582012	POMT2, ALG2, POMT1, PIGV, DPM1, ADNP	698	16	15143	8.13557	0.48355	0.0126268	0.930316
GOTERM_BP_ALL	GO:0006650~glycerophospholipid metabolic process	16	2.06718	0.000744585	PGAP2, ALDH5A1, CHKB, ABHD5, PIGV, ADNP, PIGT, FIG4, PTEN, PNPLA6, PIGL, DPM1, PLA2G6, PIK3CA, PAFAH1B1, PTDSS1	703	118	14116	2.72267	0.923447	0.0117724	1.35289
GOTERM_BP_ALL	GO:0006644~phospholipid metabolic process	21	2.71318	0.00125583	PGAP2, CLN3, ALDH5A1, CHKB, ABHD5, PIGV, ADNP, PIGT, FIG4, PTEN, PNPLA6, PIGL, GATA6, SMPD1, DPM1, NKX2-1, PLA2G6, PIK3CA, PAFAH1B1, PTDSS1, CLN8	703	190	14116	2.21933	0.986902	0.017755	2.27177
GOTERM_BP_ALL	GO:0008610~lipid biosynthetic process	29	3.74677	0.00306388	CYB5R3, CNBP, GNE, CHKB, ABHD5, PDSS1, PEX7, FAR1, PIGL, DHCR7, PTDSS1, NSDHL, PGAP2, EBP, PLP1, PIGV, ADNP, DPAGT1, PIGT, COQ2, LARGE, ISPD, MLYCD, SMPD1, DPM1, PLA2G6, MVK, CLN8, PC	703	323	14116	1.80282	0.999975	0.0356061	5.45696
GOTERM_BP_ALL	GO:0045017~glycerolipid biosynthetic process	11	1.42119	0.00614476	PGAP2, PIGL, CHKB, ABHD5, PIGV, DPM1, ADNP, PLA2G6, PIGT, PTDSS1, PEX7	703	80	14116	2.76095	1	0.0608012	10.6595
GOTERM_BP_ALL	GO:0046474~glycerophospholipid biosynthetic process	10	1.29199	0.0062904	PGAP2, PIGL, CHKB, ABHD5, PIGV, DPM1, ADNP, PLA2G6, PIGT, PTDSS1	703	68	14116	2.95289	1	0.0616725	10.8986
GOTERM_BP_ALL	GO:0006506~GPI anchor biosynthetic process	6	0.775194	0.0252283	PGAP2, PIGL, PIGV, DPM1, ADNP, PIGT	703	34	14116	3.54347	1	0.182305	37.3287
GOTERM_BP_ALL	GO:0030384~phosphoinositide metabolic process	9	1.16279	0.0280566	PGAP2, PIGL, PIGV, DPM1, ADNP, PIGT, PIK3CA, FIG4, PTEN	703	73	14116	2.47557	1	0.197193	40.5721
GOTERM_BP_ALL	GO:0006505~GPI anchor metabolic process	6	0.775194	0.0282681	PGAP2, PIGL, PIGV, DPM1, ADNP, PIGT	703	35	14116	3.44223	1	0.197749	40.808
GOTERM_BP_ALL	GO:0046489~phosphoinositide biosynthetic process	6	0.775194	0.0468676	PGAP2, PIGL, PIGV, DPM1, ADNP, PIGT	703	40	14116	3.01195	1	0.2829	58.4304
GOTERM_BP_ALL	GO:0008654~phospholipid biosynthetic process	10	1.29199	0.0671472	PGAP2, PIGL, CHKB, ABHD5, PIGV, DPM1, ADNP, PLA2G6, PIGT, PTDSS1	703	102	14116	1.96859	1	0.365573	71.9473
GOTERM_BP_ALL	GO:0006497~protein amino acid lipidation	6	0.775194	0.122206	PGAP2, PIGL, PIGV, DPM1, ADNP, PIGT	703	53	14116	2.27317	1	0.534559	90.7781
GOTERM_BP_ALL	GO:0042158~lipoprotein biosynthetic process	6	0.775194	0.160634	PGAP2, PIGL, PIGV, DPM1, ADNP, PIGT	703	58	14116	2.07721	1	0.619626	95.9328
GOTERM_BP_ALL	GO:0042157~lipoprotein metabolic process	7	0.904393	0.206898	PGAP2, PIGL, PIGV, DPM1, ADNP, PIGT, PPT1	703	80	14116	1.75697	1	0.698499	98.5578
Annotation Cluster 62	Enrichment Score: 2.3354427615954343
Category	Term	Count	%	PValue	Genes	List Total	Pop Hits	Pop Total	Fold Enrichment	Bonferroni	Benjamini	FDR
GOTERM_BP_ALL	GO:0030534~adult behavior	13	1.67959	0.00108241	BBS4, TBCE, ATP1A3, ATP1A2, BBS1, ATXN1, BBS2, CHD7, CHRNA4, PAFAH1B1, TSHR, CLN8, NGF	703	86	14116	3.0353	0.976159	0.0161835	1.96099
GOTERM_BP_ALL	GO:0008344~adult locomotory behavior	9	1.16279	0.00492445	ATXN1, CHD7, TBCE, ATP1A3, PAFAH1B1, ATP1A2, CLN8, TSHR, NGF	703	54	14116	3.34661	1	0.0512081	8.63207
GOTERM_BP_ALL	GO:0007626~locomotory behavior	23	2.97158	0.0184894	HRAS, AIMP1, PDGFB, SLC6A3, TBCE, ATP1A3, SOBP, ATP1A2, ASL, FIG4, GRM1, ATXN1, ATP7A, SBDS, CHD7, TSC2, IFNG, NKX2-1, CHRNA4, PAFAH1B1, TSHR, CLN8, NGF	703	274	14116	1.68552	1	0.145656	28.914
Annotation Cluster 63	Enrichment Score: 2.3162825684019177
Category	Term	Count	%	PValue	Genes	List Total	Pop Hits	Pop Total	Fold Enrichment	Bonferroni	Benjamini	FDR
GOTERM_BP_ALL	GO:0021987~cerebral cortex development	11	1.42119	2.83238e-06	BBS1, ARX, BBS4, BBS2, NDE1, TSC1, NF1, NKX2-1, MKKS, PEX5, PAFAH1B1	703	33	14116	6.69322	0.00972413	9.86993e-05	0.00517943
GOTERM_BP_ALL	GO:0021895~cerebral cortex neuron differentiation	4	0.516796	0.0149719	ARX, NKX2-1, PEX5, HPRT1	703	11	14116	7.30169	1	0.123153	24.1081
GOTERM_BP_ALL	GO:0021795~cerebral cortex cell migration	4	0.516796	0.0295633	ARX, NKX2-1, PEX5, PAFAH1B1	703	14	14116	5.73705	1	0.204713	42.2343
GOTERM_BP_ALL	GO:0022029~telencephalon cell migration	4	0.516796	0.0422644	ARX, NKX2-1, PEX5, PAFAH1B1	703	16	14116	5.01991	1	0.264018	54.6017
GOTERM_BP_ALL	GO:0021885~forebrain cell migration	4	0.516796	0.0494803	ARX, NKX2-1, PEX5, PAFAH1B1	703	17	14116	4.72463	1	0.294925	60.4655
Annotation Cluster 64	Enrichment Score: 2.3130807073754003
Category	Term	Count	%	PValue	Genes	List Total	Pop Hits	Pop Total	Fold Enrichment	Bonferroni	Benjamini	FDR
GOTERM_BP_ALL	GO:0051641~cellular localization	72	9.30233	0.000172665	GNPTG, RAB3GAP2, AP4E1, GRIK2, PAX6, PEX5, PDX1, VPS33B, GLI3, CTNNB1, PEX7, AKT1, NDE1, AP1S1, PEX1, ANK3, IFNG, MKKS, DNAJC6, RANBP2, ASPM, DNAJC19, AP3B1, MYH3, SIX3, STXBP1, AP4M1, HERC2, ARL6, PCLO, FLNB, FLNA, BCAP31, BBS2, NPC1, NPC2, AAAS, THOC6, SIL1, GNAS, EIF2AK3, LRPPRC, SPAST, MYO5A, SNAP29, BBS4, BBS5, KIF4A, BBS7, CHKB, KATNB1, CTSA, ARFGEF2, POU1F1, WDR19, CEP57, GNPTAB, DMD, PAFA…	703	928	14116	1.5579	0.448849	0.00369345	0.315282
GOTERM_BP_ALL	GO:0051649~establishment of localization in cell	65	8.39793	0.000587901	GNPTG, RAB3GAP2, AP4E1, GRIK2, PEX5, PDX1, VPS33B, GLI3, PEX7, AKT1, NDE1, AP1S1, PEX1, IFNG, MKKS, DNAJC6, RANBP2, DNAJC19, AP3B1, MYH3, SIX3, STXBP1, AP4M1, HERC2, ARL6, PCLO, FLNA, BCAP31, BBS2, NPC1, NPC2, AAAS, THOC6, SIL1, GNAS, EIF2AK3, LRPPRC, SPAST, MYO5A, SNAP29, BBS4, BBS5, KIF4A, BBS7, CHKB, KATNB1, CTSA, POU1F1, ARFGEF2, WDR19, CEP57, GNPTAB, PAFAH1B1, PEX12, AP4S1, DVL1, ATXN1, TSC1…	703	852	14116	1.5319	0.868514	0.00975336	1.06965
GOTERM_BP_ALL	GO:0046907~intracellular transport	52	6.71835	0.00103652	GNPTG, RAB3GAP2, AP4E1, GRIK2, PEX5, GLI3, PEX7, AKT1, NDE1, AP1S1, PEX1, IFNG, DNAJC6, MKKS, RANBP2, DNAJC19, AP3B1, MYH3, SIX3, AP4M1, HERC2, FLNA, BCAP31, NPC1, AAAS, NPC2, THOC6, SIL1, GNAS, LRPPRC, SPAST, MYO5A, BBS4, KIF4A, CHKB, KATNB1, CTSA, POU1F1, WDR19, CEP57, PAFAH1B1, PEX12, AP4S1, ATXN1, TSC1, ATP2A2, TSC2, GOSR2, LRP2, AP4B1, SLC25A15, HDAC6	703	657	14116	1.58926	0.972064	0.0155699	1.8786
GOTERM_BP_ALL	GO:0034613~cellular protein localization	35	4.52196	0.00254014	GNPTG, BBS4, RAB3GAP2, AP4E1, GRIK2, PAX6, KATNB1, PEX5, CTSA, GLI3, CTNNB1, PEX7, AKT1, AP1S1, WDR19, PEX1, CEP57, IFNG, RANBP2, PEX12, DNAJC19, AP3B1, SIX3, HERC2, AP4M1, AP4S1, FLNA, BCAP31, DVL1, BBS2, TSC2, SIL1, GOSR2, AP4B1, HDAC6	703	411	14116	1.70995	0.999845	0.0306366	4.54454
GOTERM_BP_ALL	GO:0070727~cellular macromolecule localization	35	4.52196	0.00285053	GNPTG, BBS4, RAB3GAP2, AP4E1, GRIK2, PAX6, KATNB1, PEX5, CTSA, GLI3, CTNNB1, PEX7, AKT1, AP1S1, WDR19, PEX1, CEP57, IFNG, RANBP2, PEX12, DNAJC19, AP3B1, SIX3, HERC2, AP4M1, AP4S1, FLNA, BCAP31, DVL1, BBS2, TSC2, SIL1, GOSR2, AP4B1, HDAC6	703	414	14116	1.69756	0.999947	0.0337328	5.08628
GOTERM_BP_ALL	GO:0033036~macromolecule localization	74	9.56072	0.00378876	GNPTG, RAB3GAP2, AP4E1, GRIP1, GRIK2, ALG2, VPS37A, PAX6, VPS53, PEX5, VPS33B, GLI3, CTNNB1, PEX7, AKT1, AP1S1, PEX1, ANK3, RBM8A, IFNG, CEP290, VPS13B, RANBP2, DNAJC19, AP3B1, DUOXA2, FMR1, SIX3, STXBP1, AP4M1, HERC2, FLNB, FLNA, BCAP31, EIF4A3, BBS2, CHMP1A, NPC1, NPC2, RAB18, THOC6, SIL1, GNAS, CLN8, LRPPRC, FRAS1, SNAP29, BBS4, CHKB, KATNB1, PPT1, CTSA, WDR19, CEP57, GNPTAB, DMD, PEX12, ERCC3…	703	1076	14116	1.38094	0.999998	0.0418947	6.7062
GOTERM_BP_ALL	GO:0008104~protein localization	60	7.75194	0.0118462	GNPTG, RAB3GAP2, AP4E1, GRIK2, GRIP1, ALG2, VPS37A, PAX6, VPS53, PEX5, VPS33B, GLI3, PEX7, CTNNB1, AKT1, AP1S1, PEX1, ANK3, IFNG, CEP290, VPS13B, RANBP2, DNAJC19, AP3B1, DUOXA2, SIX3, STXBP1, AP4M1, HERC2, FLNB, FLNA, BCAP31, BBS2, CHMP1A, RAB18, SIL1, GNAS, FRAS1, SNAP29, BBS4, KATNB1, PPT1, CTSA, WDR19, CEP57, GNPTAB, DMD, PEX12, ERCC3, HCN1, HSPG2, AP4S1, DVL1, COG6, NUP62, TSC2, GOSR2, LRP2, …	703	882	14116	1.36596	1	0.102291	19.5814
GOTERM_BP_ALL	GO:0006886~intracellular protein transport	29	3.74677	0.0204113	GNPTG, RAB3GAP2, AP4E1, GRIK2, KATNB1, PEX5, CTSA, GLI3, PEX7, AKT1, AP1S1, WDR19, PEX1, CEP57, IFNG, RANBP2, PEX12, DNAJC19, AP3B1, SIX3, HERC2, AP4M1, AP4S1, BCAP31, TSC2, SIL1, GOSR2, AP4B1, HDAC6	703	374	14116	1.55698	1	0.157202	31.4168
GOTERM_BP_ALL	GO:0045184~establishment of protein localization	48	6.20155	0.0808104	FRAS1, GNPTG, SNAP29, RAB3GAP2, AP4E1, GRIK2, VPS37A, KATNB1, PEX5, VPS53, PPT1, CTSA, VPS33B, GLI3, PEX7, AKT1, AP1S1, WDR19, CEP57, GNPTAB, PEX1, ANK3, IFNG, CEP290, RANBP2, VPS13B, PEX12, DNAJC19, AP3B1, DUOXA2, SIX3, STXBP1, AP4M1, HERC2, AP4S1, FLNA, BCAP31, CHMP1A, COG6, NUP62, RAB18, TSC2, SIL1, GOSR2, GNAS, LRP2, AP4B1, HDAC6	703	769	14116	1.25335	1	0.413397	78.5814
GOTERM_BP_ALL	GO:0015031~protein transport	46	5.94315	0.131192	FRAS1, GNPTG, SNAP29, RAB3GAP2, AP4E1, GRIK2, VPS37A, KATNB1, PEX5, VPS53, PPT1, CTSA, VPS33B, GLI3, PEX7, AKT1, AP1S1, WDR19, CEP57, GNPTAB, PEX1, IFNG, CEP290, RANBP2, VPS13B, PEX12, DNAJC19, AP3B1, DUOXA2, SIX3, STXBP1, AP4M1, HERC2, AP4S1, BCAP31, CHMP1A, COG6, NUP62, RAB18, TSC2, SIL1, GOSR2, GNAS, LRP2, AP4B1, HDAC6	703	762	14116	1.21216	1	0.55574	92.3599
Annotation Cluster 65	Enrichment Score: 2.2960561990129054
Category	Term	Count	%	PValue	Genes	List Total	Pop Hits	Pop Total	Fold Enrichment	Bonferroni	Benjamini	FDR
GOTERM_BP_ALL	GO:0043038~amino acid activation	9	1.16279	0.00174987	RARS2, AIMP1, DARS, RARS, FARS2, NARS2, LARS, MARS2, POLG2	703	46	14116	3.92863	0.997624	0.0226277	3.15204
GOTERM_BP_ALL	GO:0043039~tRNA aminoacylation	9	1.16279	0.00174987	RARS2, AIMP1, DARS, RARS, FARS2, NARS2, LARS, MARS2, POLG2	703	46	14116	3.92863	0.997624	0.0226277	3.15204
GOTERM_BP_ALL	GO:0006418~tRNA aminoacylation for protein translation	9	1.16279	0.00174987	RARS2, AIMP1, DARS, RARS, FARS2, NARS2, LARS, MARS2, POLG2	703	46	14116	3.92863	0.997624	0.0226277	3.15204
GOTERM_BP_ALL	GO:0006399~tRNA metabolic process	15	1.93798	0.00215298	HSD17B10, TSEN54, RARS2, PUS1, DARS, AIMP1, FARS2, ADAT3, NARS2, RARS, LARS, MARS2, POLG2, NSUN2, MTO1	703	118	14116	2.5525	0.99941	0.026773	3.86472
GOTERM_BP_ALL	GO:0034660~ncRNA metabolic process	23	2.97158	0.00253189	HSD17B10, TSEN54, RARS2, AIMP1, DARS, PUS1, FARS2, EXOSC3, NOP10, EIF4A3, SBDS, RPS19, DKC1, FRG1, NARS2, ADAT3, RARS, LARS, MARS2, POLG2, NSUN2, NHP2, MTO1	703	230	14116	2.00797	0.999841	0.0306455	4.53011
GOTERM_MF_ALL	GO:0016876~ligase activity, forming aminoacyl-tRNA and related compounds	8	1.03359	0.00536378	RARS2, DARS, RARS, FARS2, NARS2, LARS, MARS2, POLG2	698	47	15143	3.69274	0.997767	0.075276	8.27225
GOTERM_MF_ALL	GO:0004812~aminoacyl-tRNA ligase activity	8	1.03359	0.00536378	RARS2, DARS, RARS, FARS2, NARS2, LARS, MARS2, POLG2	698	47	15143	3.69274	0.997767	0.075276	8.27225
GOTERM_MF_ALL	GO:0016875~ligase activity, forming carbon-oxygen bonds	8	1.03359	0.00536378	RARS2, DARS, RARS, FARS2, NARS2, LARS, MARS2, POLG2	698	47	15143	3.69274	0.997767	0.075276	8.27225
GOTERM_BP_ALL	GO:0006412~translation	18	2.32558	0.480373	BRF1, RARS2, AIMP1, DARS, FARS2, EEF1A2, PTRH2, RPS19, DMXL2, NARS2, RARS, TSFM, SEPSECS, LARS, MARS2, POLG2, MTFMT, EIF2AK3	703	331	14116	1.09195	1	0.936773	99.9994
Annotation Cluster 66	Enrichment Score: 2.295102808486091
Category	Term	Count	%	PValue	Genes	List Total	Pop Hits	Pop Total	Fold Enrichment	Bonferroni	Benjamini	FDR
GOTERM_BP_ALL	GO:0048519~negative regulation of biological process	126	16.2791	6.7491e-05	MEF2C, HRAS, SLC6A1, MASP1, PDGFB, WFS1, GRIK2, SLC6A3, ARNT2, JAG1, PDX1, CTNNB1, IFNG, PIK3CA, RARB, INSR, ASPM, TWIST1, SATB2, BRAF, SIX3, MLXIPL, MECP2, VAX1, NPC1, FOXG1, SMARCA2, EIF2AK3, NGF, HMGB3, BLM, PTH1R, KATNB1, PPT1, WT1, KRAS, INS, PRKRA, NKX2-1, TCF4, BCOR, DNMT3B, NKX2-5, ARHGDIA, B4GALT1, DNMT3A, EHMT1, EEF1A2, CREBBP, TGFBR2, SMAD4, SKI, ATR, PSMB8, FOXP1, PTPN11, CDKN1C, TSC1…	703	1812	14116	1.39627	0.207729	0.00161572	0.123348
GOTERM_BP_ALL	GO:0048523~negative regulation of cellular process	116	14.9871	0.000116841	MEF2C, HRAS, SLC6A1, MASP1, PDGFB, WFS1, GRIK2, ARNT2, JAG1, PDX1, CTNNB1, IFNG, PIK3CA, RARB, INSR, ASPM, TWIST1, SATB2, BRAF, SIX3, MECP2, MLXIPL, VAX1, NPC1, FOXG1, SMARCA2, EIF2AK3, NGF, HMGB3, BLM, PTH1R, KATNB1, PPT1, WT1, KRAS, INS, PRKRA, NKX2-1, TCF4, BCOR, DNMT3B, NKX2-5, ARHGDIA, B4GALT1, DNMT3A, EHMT1, EEF1A2, TGFBR2, CREBBP, SMAD4, SKI, ATR, PSMB8, FOXP1, PTPN11, CDKN1C, NUP62, TSC1,…	703	1660	14116	1.40316	0.331772	0.00263134	0.213451
GOTERM_BP_ALL	GO:0006357~regulation of transcription from RNA polymerase II promoter	57	7.36434	0.000712187	MEF2C, ARNT2, PAX6, TP63, CASK, PDX1, PAX3, PAX2, PAX1, CTNNB1, GATA1, GATA6, YAP1, RARB, ALX4, TWIST1, NR2F1, SOX10, SATB2, SIX3, MECP2, MLXIPL, MED12, VAX1, RBBP8, MYCN, EP300, TFAP2B, MNX1, TFAP2A, NSD1, SMARCA2, ZMYND11, CNBP, POU1F1, WT1, CHD2, NKX2-1, BCOR, TCF4, ERCC3, NKX2-5, ERCC2, TAF2, MAF, DNMT3A, EHMT1, CREBBP, SMAD4, IGF1, SKI, TBX1, FOXP1, ATXN1, CDKN1C, PRKAR1A, TCF12	703	727	14116	1.57433	0.914387	0.0114199	1.29439
GOTERM_BP_ALL	GO:0031324~negative regulation of cellular metabolic process	55	7.10594	0.0016287	MEF2C, PDGFB, MASP1, TP63, ZEB2, CTCF, PDX1, PAX3, PAX2, GLI3, CDT1, CTNNB1, AKT1, RARB, INSR, TWIST1, NR2F1, CLN3, SATB2, SIX3, MECP2, MLXIPL, VAX1, EIF4A3, NPC1, CHMP1A, BUB1B, NSD1, EIF2AK3, SMARCA2, CLN8, ZMYND11, BLM, ZBTB16, WT1, INS, NKX2-1, BCOR, TCF4, NKX2-5, ERCC4, DNMT3B, ERCC1, DNMT3A, EHMT1, SMAD4, IGF2, SKI, ATR, FOXP1, PSMB8, ATXN1, CDKN1C, GCK, TSC1, HDAC6	703	720	14116	1.53386	0.996388	0.021397	2.93684
GOTERM_BP_ALL	GO:0000122~negative regulation of transcription from RNA polymerase II promoter	26	3.35917	0.00170335	MEF2C, ZMYND11, TP63, PAX3, PDX1, PAX2, WT1, CTNNB1, NKX2-1, RARB, TCF4, BCOR, NKX2-5, NR2F1, TWIST1, DNMT3A, SATB2, EHMT1, MLXIPL, MECP2, SKI, VAX1, FOXP1, CDKN1C, SMARCA2, NSD1	703	266	14116	1.96267	0.99721	0.0222827	3.06947
GOTERM_BP_ALL	GO:0045892~negative regulation of transcription, DNA-dependent	32	4.13437	0.0017624	MEF2C, ZMYND11, TP63, CTCF, PAX3, ZBTB16, PDX1, PAX2, WT1, CTNNB1, NKX2-1, RARB, TCF4, BCOR, NKX2-5, DNMT3B, NR2F1, TWIST1, DNMT3A, SATB2, EHMT1, SIX3, SMAD4, MLXIPL, MECP2, SKI, VAX1, FOXP1, CDKN1C, CHMP1A, NSD1, SMARCA2	703	356	14116	1.80491	0.997725	0.022703	3.17426
GOTERM_BP_ALL	GO:0009892~negative regulation of metabolic process	58	7.49354	0.00217148	MEF2C, PDGFB, MASP1, TP63, ZEB2, CTCF, PDX1, PAX3, PAX2, GLI3, CDT1, CTNNB1, AKT1, DGCR8, RARB, INSR, TWIST1, NR2F1, CLN3, SATB2, SIX3, MECP2, MLXIPL, VAX1, FLNA, EIF4A3, NPC1, CHMP1A, BUB1B, NSD1, CLN8, EIF2AK3, SMARCA2, ZMYND11, BLM, ZBTB16, WT1, INS, PRKRA, NKX2-1, BCOR, TCF4, NKX2-5, ERCC4, DNMT3B, ERCC1, DNMT3A, EHMT1, SMAD4, IGF2, SKI, ATR, FOXP1, PSMB8, ATXN1, CDKN1C, GCK, TSC1, HDAC6	703	780	14116	1.4931	0.999447	0.0269033	3.89732
GOTERM_BP_ALL	GO:0051253~negative regulation of RNA metabolic process	32	4.13437	0.00228427	MEF2C, ZMYND11, TP63, CTCF, PAX3, ZBTB16, PDX1, PAX2, WT1, CTNNB1, NKX2-1, RARB, TCF4, BCOR, NKX2-5, DNMT3B, NR2F1, TWIST1, DNMT3A, SATB2, EHMT1, SIX3, SMAD4, MLXIPL, MECP2, SKI, VAX1, FOXP1, CDKN1C, CHMP1A, NSD1, SMARCA2	703	362	14116	1.775	0.999625	0.0279814	4.09577
GOTERM_BP_ALL	GO:0031327~negative regulation of cellular biosynthetic process	44	5.68475	0.00312535	MEF2C, ZMYND11, BLM, PDGFB, TP63, ZEB2, CTCF, PDX1, ZBTB16, PAX3, PAX2, GLI3, WT1, CDT1, CTNNB1, INS, NKX2-1, RARB, TCF4, BCOR, DNMT3B, NKX2-5, TWIST1, NR2F1, DNMT3A, SATB2, EHMT1, SIX3, MECP2, MLXIPL, SMAD4, IGF2, SKI, VAX1, ATR, FOXP1, ATXN1, CDKN1C, EIF4A3, CHMP1A, GCK, TSC1, NSD1, EIF2AK3, SMARCA2	703	561	14116	1.57488	0.99998	0.036066	5.56351
GOTERM_BP_ALL	GO:0010605~negative regulation of macromolecule metabolic process	54	6.97674	0.00398883	MEF2C, MASP1, TP63, ZEB2, CTCF, PDX1, PAX3, PAX2, GLI3, CDT1, CTNNB1, DGCR8, RARB, INSR, TWIST1, NR2F1, CLN3, SATB2, SIX3, MLXIPL, MECP2, VAX1, FLNA, EIF4A3, CHMP1A, BUB1B, NSD1, EIF2AK3, SMARCA2, CLN8, ZMYND11, BLM, ZBTB16, WT1, INS, PRKRA, NKX2-1, BCOR, TCF4, NKX2-5, ERCC4, DNMT3B, ERCC1, DNMT3A, EHMT1, SMAD4, IGF2, SKI, ATR, FOXP1, PSMB8, ATXN1, CDKN1C, TSC1, HDAC6	703	734	14116	1.47725	0.999999	0.0435059	7.04824
GOTERM_BP_ALL	GO:0009890~negative regulation of biosynthetic process	44	5.68475	0.00463356	MEF2C, ZMYND11, BLM, PDGFB, TP63, ZEB2, CTCF, PDX1, ZBTB16, PAX3, PAX2, GLI3, WT1, CDT1, CTNNB1, INS, NKX2-1, RARB, TCF4, BCOR, DNMT3B, NKX2-5, TWIST1, NR2F1, DNMT3A, SATB2, EHMT1, SIX3, MECP2, MLXIPL, SMAD4, IGF2, SKI, VAX1, ATR, FOXP1, ATXN1, CDKN1C, EIF4A3, CHMP1A, GCK, TSC1, NSD1, EIF2AK3, SMARCA2	703	573	14116	1.54189	1	0.0494414	8.14239
GOTERM_BP_ALL	GO:0045934~negative regulation of nucleobase, nucleoside, nucleotide and nucleic acid metabolic process	40	5.16796	0.00535188	MEF2C, ZMYND11, BLM, TP63, ZEB2, CTCF, PDX1, PAX3, ZBTB16, PAX2, GLI3, WT1, CDT1, CTNNB1, NKX2-1, RARB, TCF4, BCOR, ERCC4, NKX2-5, DNMT3B, ERCC1, TWIST1, NR2F1, DNMT3A, SATB2, EHMT1, SIX3, MECP2, MLXIPL, SMAD4, SKI, VAX1, ATR, FOXP1, ATXN1, CDKN1C, CHMP1A, NSD1, SMARCA2	703	512	14116	1.56872	1	0.0542374	9.34711
GOTERM_BP_ALL	GO:0051172~negative regulation of nitrogen compound metabolic process	40	5.16796	0.00667992	MEF2C, ZMYND11, BLM, TP63, ZEB2, CTCF, PDX1, PAX3, ZBTB16, PAX2, GLI3, WT1, CDT1, CTNNB1, NKX2-1, RARB, TCF4, BCOR, ERCC4, NKX2-5, DNMT3B, ERCC1, TWIST1, NR2F1, DNMT3A, SATB2, EHMT1, SIX3, MECP2, MLXIPL, SMAD4, SKI, VAX1, ATR, FOXP1, ATXN1, CDKN1C, CHMP1A, NSD1, SMARCA2	703	519	14116	1.54757	1	0.065192	11.5352
GOTERM_BP_ALL	GO:0010558~negative regulation of macromolecule biosynthetic process	41	5.29716	0.00936101	MEF2C, ZMYND11, BLM, TP63, ZEB2, CTCF, PDX1, PAX3, ZBTB16, PAX2, GLI3, WT1, CDT1, CTNNB1, NKX2-1, RARB, TCF4, BCOR, NKX2-5, DNMT3B, TWIST1, NR2F1, DNMT3A, SATB2, EHMT1, SIX3, MECP2, MLXIPL, SMAD4, SKI, VAX1, ATR, FOXP1, ATXN1, CDKN1C, EIF4A3, CHMP1A, TSC1, NSD1, EIF2AK3, SMARCA2	703	547	14116	1.50506	1	0.0846173	15.8013
GOTERM_BP_ALL	GO:0010629~negative regulation of gene expression	38	4.90956	0.0115054	MEF2C, ZMYND11, TP63, ZEB2, CTCF, PDX1, PAX3, ZBTB16, PAX2, GLI3, WT1, CTNNB1, DGCR8, PRKRA, NKX2-1, RARB, TCF4, BCOR, NKX2-5, INSR, DNMT3B, NR2F1, TWIST1, DNMT3A, SATB2, EHMT1, SIX3, MECP2, MLXIPL, SMAD4, SKI, VAX1, FOXP1, ATXN1, CDKN1C, CHMP1A, NSD1, SMARCA2	703	504	14116	1.51394	1	0.0999811	19.0726
GOTERM_BP_ALL	GO:0016481~negative regulation of transcription	35	4.52196	0.0132709	MEF2C, ZMYND11, TP63, CTCF, ZEB2, PDX1, PAX3, ZBTB16, PAX2, GLI3, WT1, CTNNB1, NKX2-1, RARB, TCF4, BCOR, NKX2-5, DNMT3B, NR2F1, TWIST1, DNMT3A, SATB2, EHMT1, SIX3, SMAD4, MLXIPL, MECP2, SKI, VAX1, FOXP1, CDKN1C, ATXN1, CHMP1A, NSD1, SMARCA2	703	459	14116	1.53113	1	0.112554	21.6755
GOTERM_MF_ALL	GO:0016564~transcription repressor activity	20	2.58398	0.141721	EZH2, SIX3, MLXIPL, MECP2, TP63, CTCF, SKI, ZBTB16, PAX3, POU1F1, SUFU, FOXP1, CDKN1C, ATXN1, TCF4, BCOR, NSD1, DNMT3B, NKX2-5, HDAC6	698	316	15143	1.37309	1	0.668732	91.4014
GOTERM_BP_ALL	GO:0006355~regulation of transcription, DNA-dependent	87	11.2403	0.618027	KCNH1, MEF2C, GRIP1, EZH2, ARNT2, PAX6, CASK, TP63, CTCF, ZEB2, PDX1, NFKB2, PAX3, PAX2, PAX1, CTNNB1, GATA1, WNT1, GATA6, IFNG, PQBP1, RARB, YAP1, ALX4, ALX3, INSR, NR2F1, TWIST1, SOX10, SATB2, BRF1, OTX2, SIX3, MECP2, MLXIPL, MED12, ADNP, VAX1, MYCN, RBBP8, CHMP1A, EP300, RAB18, FOXG1, MNX1, TFAP2B, TFAP2A, NSD1, SMARCA2, ZMYND11, CNBP, NDN, NFIX, ZBTB16, POU1F1, WT1, SUFU, ARX, ERCC6, INS, LHX…	703	1773	14116	0.985296	1	0.9778	100
GOTERM_BP_ALL	GO:0051252~regulation of RNA metabolic process	87	11.2403	0.702027	KCNH1, MEF2C, GRIP1, EZH2, ARNT2, PAX6, CASK, TP63, CTCF, ZEB2, PDX1, NFKB2, PAX3, PAX2, PAX1, CTNNB1, GATA1, WNT1, GATA6, IFNG, PQBP1, RARB, YAP1, ALX4, ALX3, INSR, NR2F1, TWIST1, SOX10, SATB2, BRF1, OTX2, SIX3, MECP2, MLXIPL, MED12, ADNP, VAX1, MYCN, RBBP8, CHMP1A, EP300, RAB18, FOXG1, MNX1, TFAP2B, TFAP2A, NSD1, SMARCA2, ZMYND11, CNBP, NDN, NFIX, ZBTB16, POU1F1, WT1, SUFU, ARX, ERCC6, INS, LHX…	703	1813	14116	0.963558	1	0.990304	100
Annotation Cluster 67	Enrichment Score: 2.293847021057136
Category	Term	Count	%	PValue	Genes	List Total	Pop Hits	Pop Total	Fold Enrichment	Bonferroni	Benjamini	FDR
GOTERM_MF_ALL	GO:0019842~vitamin binding	18	2.32558	9.64157e-05	DDC, KYNU, TCN2, LMBRD1, TAT, SLC19A2, GLDC, MUT, CTH, MMACHC, FOLR1, MCCC1, PLOD3, DHTKD1, GAD1, SLC46A1, CBS, PC	698	130	15143	3.0039	0.103661	0.00404502	0.15468
GOTERM_MF_ALL	GO:0070279~vitamin B6 binding	7	0.904393	0.036911	DDC, CTH, KYNU, TAT, GAD1, CBS, GLDC	698	54	15143	2.81229	1	0.312329	45.3273
GOTERM_MF_ALL	GO:0030170~pyridoxal phosphate binding	7	0.904393	0.036911	DDC, CTH, KYNU, TAT, GAD1, CBS, GLDC	698	54	15143	2.81229	1	0.312329	45.3273
Annotation Cluster 68	Enrichment Score: 2.28362202824507
Category	Term	Count	%	PValue	Genes	List Total	Pop Hits	Pop Total	Fold Enrichment	Bonferroni	Benjamini	FDR
GOTERM_BP_ALL	GO:0009069~serine family amino acid metabolic process	8	1.03359	0.000209328	CTH, DHFR, AMT, PHGDH, GCSH, PSPH, CBS, GLDC	703	26	14116	6.17836	0.514346	0.0042646	0.382106
GOTERM_BP_ALL	GO:0006544~glycine metabolic process	5	0.645995	0.00533219	DHFR, AMT, PHGDH, GCSH, GLDC	703	15	14116	6.69322	1	0.0542017	9.31429
GOTERM_BP_ALL	GO:0009071~serine family amino acid catabolic process	4	0.516796	0.0149719	AMT, GCSH, CBS, GLDC	703	11	14116	7.30169	1	0.123153	24.1081
GOTERM_BP_ALL	GO:0006546~glycine catabolic process	3	0.387597	0.0439037	AMT, GCSH, GLDC	703	7	14116	8.60557	1	0.27102	56.0019
Annotation Cluster 69	Enrichment Score: 2.114813599838392
Category	Term	Count	%	PValue	Genes	List Total	Pop Hits	Pop Total	Fold Enrichment	Bonferroni	Benjamini	FDR
GOTERM_BP_ALL	GO:0035270~endocrine system development	12	1.55039	0.000555108	EYA1, SLC6A3, NF1, PAX6, MNX1, NKX2-1, TBX1, PDX1, POU1F1, EIF2AK3, NKX2-5, PAX1	703	69	14116	3.49211	0.852755	0.00930113	1.01027
GOTERM_BP_ALL	GO:0048732~gland development	14	1.80879	0.0169452	B4GALT1, EYA1, SLC6A3, NF1, PAX6, NKX2-1, IGF1, TP63, PTCH1, TBX1, POU1F1, GLI3, PAX1, NKX2-5	703	135	14116	2.08233	1	0.135483	26.8407
GOTERM_BP_ALL	GO:0021983~pituitary gland development	5	0.645995	0.0480989	EYA1, SLC6A3, PAX6, NKX2-1, POU1F1	703	28	14116	3.58565	1	0.288322	59.4016
Annotation Cluster 70	Enrichment Score: 2.0582682931640877
Category	Term	Count	%	PValue	Genes	List Total	Pop Hits	Pop Total	Fold Enrichment	Bonferroni	Benjamini	FDR
GOTERM_MF_ALL	GO:0030955~potassium ion binding	18	2.32558	7.92668e-05	SLC12A6, HCN1, BCKDHA, KCNH1, KCND3, SLC12A1, KCNC3, KCNA2, ATP1A3, KCNJ10, ATP1A2, KCNJ11, ACAT1, KCNJ1, KCNT1, KCNJ6, MAT1A, KCNQ2	698	128	15143	3.05084	0.0860427	0.00359239	0.127184
GOTERM_MF_ALL	GO:0022891~substrate-specific transmembrane transporter activity	63	8.13953	9.6879e-05	KCNH1, SLC5A5, SLC36A2, KCNC3, SLC9A6, SLC6A1, SLC6A20, GRIK2, COX10, SLC6A3, GJA1, KCNJ10, KCNJ11, UQCRQ, SLC35A3, AQP2, SLC16A1, GRIN2B, CHRNA4, MCOLN1, KCNQ2, SLC4A4, COX15, ANO10, SLC12A6, KCND3, SLC25A4, CLIC2, BSND, KCNT1, SURF1, SLC2A10, KCNA2, CLCNKA, CLCNKB, SFXN4, ATP6V1B2, SLC19A2, KCNJ1, COX6B1, HCN1, SLC12A1, MLC1, GABRA1, ATP1A3, GRIA3, ATP1A2, SLC6A17, SLC6A19, KCTD7, ATP7A, SLC16A…	698	827	15143	1.65269	0.104133	0.00391955	0.155422
GOTERM_MF_ALL	GO:0015075~ion transmembrane transporter activity	57	7.36434	9.86726e-05	KCNH1, SLC5A5, SLC36A2, KCNC3, SLC9A6, SLC6A1, SLC6A20, GRIK2, COX10, SLC6A3, GJA1, KCNJ10, KCNJ11, UQCRQ, SLC35A3, GRIN2B, CHRNA4, MCOLN1, KCNQ2, SLC4A4, ANO10, COX15, SLC12A6, KCND3, CLIC2, BSND, KCNT1, SURF1, SLC2A10, KCNA2, CLCNKA, SFXN4, CLCNKB, ATP6V1B2, KCNJ1, COX6B1, HCN1, SLC12A1, MLC1, GABRA1, ATP1A3, GRIA3, ATP1A2, SLC6A17, SLC6A19, KCTD7, ATP7A, SLC17A5, ABCC9, KCNJ6, ATP2A2, SLC6A8, …	698	725	15143	1.70566	0.105955	0.00372634	0.158298
GOTERM_MF_ALL	GO:0022892~substrate-specific transporter activity	71	9.17313	9.94429e-05	KCNH1, SLC5A5, SLC36A2, KCNC3, SLC9A6, SLC6A1, SLC6A20, GRIK2, COX10, SLC6A3, GJA1, KCNJ10, KCNJ11, UQCRQ, SLC35A3, AQP2, AP1S1, SLC16A1, GRIN2B, CHRNA4, MCOLN1, KCNQ2, SLC4A4, COX15, ANO10, AP3B1, SLC12A6, PGAP2, KCND3, SLC25A4, CLIC2, BSND, NPC1, KCNT1, SURF1, SLC2A10, KCNA2, CLCNKA, CLCNKB, SFXN4, ATP6V1B2, SLC19A2, KCNJ1, COX6B1, HSD17B4, HCN1, SLC12A1, GABRA1, MLC1, ATP1A3, GRIA3, ATP1A2, SL…	698	966	15143	1.59455	0.106736	0.00363445	0.159532
GOTERM_MF_ALL	GO:0008324~cation transmembrane transporter activity	46	5.94315	0.000177704	KCNH1, SLC5A5, SLC36A2, SLC2A10, KCNC3, SLC9A6, SLC6A1, SLC6A20, COX10, KCNA2, SLC6A3, SFXN4, KCNJ10, ATP6V1B2, UQCRQ, KCNJ11, SLC35A3, KCNJ1, GRIN2B, COX6B1, CHRNA4, MCOLN1, KCNQ2, SLC4A4, COX15, HCN1, SLC12A6, KCND3, SLC12A1, ATP1A3, ATP1A2, SLC6A17, SLC6A19, KCTD7, ATP7A, ABCC9, SLC17A5, KCNT1, KCNJ6, ATP2A2, SLC6A8, SCN8A, ABCC8, SURF1, CACNA1D, ATP6V0A2	698	557	15143	1.79167	0.18267	0.00515875	0.284916
GOTERM_MF_ALL	GO:0022857~transmembrane transporter activity	66	8.52713	0.000234058	KCNH1, SLC5A5, SLC36A2, KCNC3, SLC9A6, SLC6A1, SLC6A20, GRIK2, COX10, SLC6A3, GJA1, KCNJ10, KCNJ11, UQCRQ, SLC35A3, AQP2, SLC16A1, GRIN2B, CHRNA4, MCOLN1, KCNQ2, SLC4A4, COX15, ANO10, SLC12A6, KCND3, SLC25A4, CLIC2, BSND, KCNT1, SURF1, SLC2A10, KCNA2, CLCNKA, CLCNKB, SFXN4, ATP6V1B2, GJC2, SLC19A2, KCNJ1, COX6B1, HCN1, EBP, SLC12A1, GABRA1, MLC1, ATP1A3, GRIA3, ATP1A2, SLC6A17, SLC6A19, KCTD7, AT…	698	906	15143	1.58042	0.233321	0.00602014	0.37511
GOTERM_MF_ALL	GO:0005215~transporter activity	81	10.4651	0.000241214	KCNH1, SLC36A2, SLC5A5, KCNC3, SLC9A6, SLC6A1, SLC6A20, GRIK2, COX10, SLC6A3, GJA1, KCNJ10, KCNJ11, UQCRQ, SLC35A3, AQP2, SYP, SLC16A1, AP1S1, GRIN2B, CHRNA4, MCOLN1, SLC4A4, KCNQ2, COX15, FLVCR1, ANO10, AP3B1, SLC12A6, PGAP2, KCND3, SLC25A4, CLIC2, AP4M1, PCLO, BSND, NPC1, KCNT1, SURF1, SLC2A10, KCNA2, CLCNKA, CLCNKB, SFXN4, ATP6V1B2, GJC2, SLC19A2, KCNJ1, COX6B1, HSD17B4, HCN1, EBP, SLC12A1, GA…	698	1175	15143	1.49556	0.239524	0.00606621	0.386558
GOTERM_MF_ALL	GO:0031420~alkali metal ion binding	23	2.97158	0.000857416	SLC12A6, KCNH1, HCN1, BCKDHA, SLC5A5, KCND3, SLC12A1, KCNC3, SLC9A6, KCNA2, ATP1A3, KCNJ10, ATP1A2, ACAT1, KCNJ11, KCNJ1, KCNT1, KCNJ6, MAT1A, SLC6A8, SCN8A, KCNQ2, SLC4A4	698	228	15143	2.18851	0.622273	0.0172352	1.3677
GOTERM_BP_ALL	GO:0006813~potassium ion transport	19	2.45478	0.00101117	SLC12A6, KCNH1, HCN1, KCND3, SLC12A1, KCNC3, KCNA2, ATP1A3, KCNJ10, ATP1A2, KCNJ11, KCTD7, KCNJ1, ABCC9, KCNT1, KCNJ6, TSC1, KCNQ2, ABCC8	703	160	14116	2.38446	0.969508	0.0153252	1.83305
GOTERM_BP_ALL	GO:0015672~monovalent inorganic cation transport	28	3.61757	0.00476493	KCNH1, SLC36A2, SLC5A5, SLC9A6, KCNC3, KCNA2, KCNJ10, ATP6V1B2, KCNJ11, KCNJ1, KCNQ2, SLC4A4, SLC12A6, HCN1, KCND3, SLC12A1, NDUFA9, ATP1A3, ATP1A2, KCTD7, ABCC9, KCNJ6, KCNT1, TSC1, SLC6A8, SCN8A, ABCC8, ATP6V0A2	703	318	14116	1.76802	1	0.0498875	8.36385
GOTERM_MF_ALL	GO:0022804~active transmembrane transporter activity	28	3.61757	0.00984251	SLC36A2, SLC5A5, SLC2A10, SLC9A6, SLC6A1, SLC6A20, SLC6A3, ATP6V1B2, SLC19A2, SLC35A3, SLC16A1, SLC4A4, SLC12A6, SLC12A1, SLC25A4, ATP1A3, ATP1A2, SLC6A17, SLC6A19, ATP7A, SLC16A2, SLC17A5, ABCC9, ATP2A2, SLC6A8, ATP8A2, ABCC8, SLC25A15	698	363	15143	1.67343	0.999987	0.117274	14.6834
GOTERM_CC_ALL	GO:0034702~ion channel complex	18	2.32558	0.00985621	KCNH1, KCND3, GABRA1, KCNC3, KCNA2, CLCNKA, CLCNKB, CLIC2, KCNJ11, KCTD7, KCNJ1, ABCC9, KCNJ6, CHRNA4, SCN8A, KCNQ2, CACNA1D, ANO10	706	205	15908	1.97847	0.994318	0.0625865	13.368
GOTERM_MF_ALL	GO:0005249~voltage-gated potassium channel activity	11	1.42119	0.0166888	KCNH1, HCN1, KCND3, KCNC3, KCNJ6, KCNA2, KCNJ10, KCNQ2, KCNJ11, KCTD7, KCNJ1	698	100	15143	2.38643	1	0.178747	23.6768
GOTERM_MF_ALL	GO:0005267~potassium channel activity	13	1.67959	0.0197073	HCN1, KCNH1, KCND3, KCNC3, KCNA2, KCNJ10, KCNJ11, KCTD7, KCNJ1, ABCC9, KCNJ6, KCNT1, KCNQ2	698	133	15143	2.12055	1	0.20403	27.3526
GOTERM_BP_ALL	GO:0006811~ion transport	52	6.71835	0.0208823	KCNH1, SLC5A5, SLC36A2, KCNC3, SLC9A6, GRIK2, KCNJ10, KCNJ11, SLC16A1, GRIN2B, CHRNA4, MCOLN1, KCNQ2, SLC4A4, ANO10, SLC12A6, KCND3, SLC25A4, CLIC2, TCN2, BSND, KCNT1, CLN8, CHKB, KCNA2, CLCNKA, SFXN4, CLCNKB, ATP6V1B2, KCNJ1, SCO2, CNNM2, HCN1, SLC12A1, MLC1, GABRA1, NDUFA9, ATP1A3, GRIA3, ATP1A2, KCTD7, ATP7A, SLC17A5, ABCC9, KCNJ6, TSC1, ATP2A2, SLC6A8, SCN8A, ABCC8, CACNA1D, ATP6V0A2	703	768	14116	1.35956	1	0.159504	32.0174
GOTERM_BP_ALL	GO:0030001~metal ion transport	34	4.39276	0.025549	KCNH1, SLC5A5, SLC9A6, KCNC3, KCNA2, SFXN4, KCNJ10, KCNJ11, KCNJ1, GRIN2B, CHRNA4, MCOLN1, KCNQ2, SLC4A4, SCO2, HCN1, SLC12A6, KCND3, SLC12A1, NDUFA9, ATP1A3, ATP1A2, TCN2, KCTD7, ATP7A, ABCC9, KCNJ6, KCNT1, ATP2A2, TSC1, SLC6A8, SCN8A, ABCC8, CACNA1D	703	465	14116	1.46819	1	0.182916	37.7048
GOTERM_MF_ALL	GO:0015267~channel activity	29	3.74677	0.0257349	KCNH1, KCNC3, GRIK2, KCNA2, CLCNKA, CLCNKB, KCNJ10, GJC2, KCNJ11, AQP2, KCNJ1, GRIN2B, CHRNA4, MCOLN1, KCNQ2, ANO10, HCN1, KCND3, GABRA1, MLC1, GRIA3, CLIC2, KCTD7, BSND, ABCC9, KCNJ6, KCNT1, SCN8A, CACNA1D	698	412	15143	1.52706	1	0.251821	34.2015
GOTERM_BP_ALL	GO:0055085~transmembrane transport	40	5.16796	0.0262877	KCNH1, SLC5A5, SLC2A10, SLC9A6, KCNC3, CHKB, KCNA2, CLCNKA, CLCNKB, PEX5, SFXN4, ATP6V1B2, SLC19A2, AQP2, SLC16A1, FOLR1, MCOLN1, RANBP2, KCNQ2, DNAJC19, FLVCR1, HCN1, SLC12A6, KCND3, SLC12A1, SLC25A4, ATP1A2, TCN2, ATP7A, SLC16A2, SLC17A5, ABCC9, NUP62, SIL1, SCN8A, ABCC8, SLC25A15, CACNA1D, SLC46A1, ATP6V0A2	703	569	14116	1.41158	1	0.186976	38.5627
GOTERM_MF_ALL	GO:0022803~passive transmembrane transporter activity	29	3.74677	0.0264996	KCNH1, KCNC3, GRIK2, KCNA2, CLCNKA, CLCNKB, KCNJ10, GJC2, KCNJ11, AQP2, KCNJ1, GRIN2B, CHRNA4, MCOLN1, KCNQ2, ANO10, HCN1, KCND3, GABRA1, MLC1, GRIA3, CLIC2, KCTD7, BSND, ABCC9, KCNJ6, KCNT1, SCN8A, CACNA1D	698	413	15143	1.52337	1	0.256174	35.0258
GOTERM_MF_ALL	GO:0022838~substrate specific channel activity	28	3.61757	0.0287457	KCNH1, KCNC3, GRIK2, KCNA2, CLCNKA, CLCNKB, KCNJ10, KCNJ11, AQP2, KCNJ1, GRIN2B, CHRNA4, MCOLN1, KCNQ2, ANO10, HCN1, KCND3, GABRA1, MLC1, CLIC2, GRIA3, KCTD7, BSND, ABCC9, KCNJ6, KCNT1, SCN8A, CACNA1D	698	398	15143	1.52627	1	0.268243	37.3912
GOTERM_MF_ALL	GO:0005216~ion channel activity	27	3.48837	0.034057	KCNH1, KCNC3, GRIK2, KCNA2, CLCNKA, CLCNKB, KCNJ10, KCNJ11, KCNJ1, GRIN2B, CHRNA4, MCOLN1, KCNQ2, ANO10, HCN1, KCND3, GABRA1, MLC1, CLIC2, GRIA3, KCTD7, BSND, ABCC9, KCNJ6, KCNT1, SCN8A, CACNA1D	698	386	15143	1.51751	1	0.300598	42.6674
GOTERM_MF_ALL	GO:0005244~voltage-gated ion channel activity	16	2.06718	0.0359752	KCNH1, HCN1, KCND3, KCNC3, KCNA2, CLCNKA, CLCNKB, KCNJ10, CLIC2, KCNJ11, KCTD7, KCNJ1, KCNJ6, SCN8A, KCNQ2, CACNA1D	698	195	15143	1.78009	1	0.310156	44.4682
GOTERM_MF_ALL	GO:0022832~voltage-gated channel activity	16	2.06718	0.0359752	KCNH1, HCN1, KCND3, KCNC3, KCNA2, CLCNKA, CLCNKB, KCNJ10, CLIC2, KCNJ11, KCTD7, KCNJ1, KCNJ6, SCN8A, KCNQ2, CACNA1D	698	195	15143	1.78009	1	0.310156	44.4682
GOTERM_MF_ALL	GO:0022843~voltage-gated cation channel activity	13	1.67959	0.0388466	KCNH1, HCN1, KCND3, KCNC3, KCNJ6, KCNA2, KCNJ10, SCN8A, KCNQ2, KCNJ11, CACNA1D, KCTD7, KCNJ1	698	147	15143	1.91859	1	0.32365	47.0649
GOTERM_BP_ALL	GO:0006812~cation transport	38	4.90956	0.0404717	KCNH1, SLC36A2, SLC5A5, SLC9A6, KCNC3, CHKB, KCNA2, SFXN4, KCNJ10, ATP6V1B2, KCNJ11, KCNJ1, GRIN2B, CHRNA4, MCOLN1, KCNQ2, SLC4A4, SCO2, HCN1, SLC12A6, KCND3, SLC12A1, NDUFA9, ATP1A3, ATP1A2, TCN2, KCTD7, ATP7A, ABCC9, KCNJ6, KCNT1, ATP2A2, TSC1, SLC6A8, SCN8A, ABCC8, CACNA1D, ATP6V0A2	703	553	14116	1.3798	1	0.255996	53.0223
GOTERM_MF_ALL	GO:0022836~gated channel activity	22	2.84238	0.0487266	KCNH1, HCN1, KCND3, GABRA1, KCNC3, GRIK2, KCNA2, CLCNKA, CLCNKB, KCNJ10, CLIC2, GRIA3, KCNJ11, KCTD7, KCNJ1, KCNT1, KCNJ6, GRIN2B, CHRNA4, SCN8A, KCNQ2, CACNA1D	698	310	15143	1.53963	1	0.379016	55.1564
GOTERM_CC_ALL	GO:0005887~integral to plasma membrane	64	8.26873	0.0750775	KCNH1, KCNC3, SLC6A1, SLC6A20, GRIK2, SLC6A3, GJA1, KCNJ10, JAG1, KCNJ11, DDR2, GRIN2B, CHRNA4, MCOLN1, KCNQ2, SLC4A4, INSR, TUBB3, FLVCR1, SLC12A6, KCND3, SLC25A4, EFNB1, NRXN1, GRM1, BCAP31, BSND, NPC1, XPR1, ROR2, TSHR, ACVR1, FGFR1, AVPR2, FGFR3, KCNA2, PTH1R, CLCNKA, DAG1, CLCNKB, KCNJ1, FOLR1, ADRA2B, EBP, GABRA1, TGFBR2, ATP1A3, ATP1A2, SLC6A17, SLC6A19, KCTD7, GUCY2D, SLC16A2, ABCC9, SLC1…	706	1188	15908	1.21388	1	0.300483	67.7189
GOTERM_CC_ALL	GO:0008076~voltage-gated potassium channel complex	8	1.03359	0.0867018	KCNH1, KCND3, KCNC3, KCNJ6, KCNA2, KCNQ2, KCTD7, KCNJ1	706	86	15908	2.09605	1	0.323791	73.1236
GOTERM_CC_ALL	GO:0034705~potassium channel complex	8	1.03359	0.0867018	KCNH1, KCND3, KCNC3, KCNJ6, KCNA2, KCNQ2, KCTD7, KCNJ1	706	86	15908	2.09605	1	0.323791	73.1236
GOTERM_CC_ALL	GO:0031226~intrinsic to plasma membrane	64	8.26873	0.106017	KCNH1, KCNC3, SLC6A1, SLC6A20, GRIK2, SLC6A3, GJA1, KCNJ10, JAG1, KCNJ11, DDR2, GRIN2B, CHRNA4, MCOLN1, KCNQ2, SLC4A4, INSR, TUBB3, FLVCR1, SLC12A6, KCND3, SLC25A4, EFNB1, NRXN1, GRM1, BCAP31, BSND, NPC1, XPR1, ROR2, TSHR, ACVR1, FGFR1, AVPR2, FGFR3, KCNA2, PTH1R, CLCNKA, DAG1, CLCNKB, KCNJ1, FOLR1, ADRA2B, EBP, GABRA1, TGFBR2, ATP1A3, ATP1A2, SLC6A17, SLC6A19, KCTD7, GUCY2D, SLC16A2, ABCC9, SLC1…	706	1215	15908	1.1869	1	0.366837	80.2812
GOTERM_MF_ALL	GO:0046873~metal ion transmembrane transporter activity	21	2.71318	0.122326	KCNH1, HCN1, KCND3, KCNC3, KCNA2, KCNJ10, KCNJ11, KCTD7, KCNJ1, ATP7A, ABCC9, KCNT1, KCNJ6, GRIN2B, ATP2A2, CHRNA4, MCOLN1, SCN8A, KCNQ2, CACNA1D, ABCC8	698	328	15143	1.389	1	0.63485	87.6906
GOTERM_CC_ALL	GO:0034703~cation channel complex	10	1.29199	0.131949	KCNH1, KCND3, KCNC3, KCNJ6, KCNA2, SCN8A, KCNQ2, CACNA1D, KCTD7, KCNJ1	706	132	15908	1.70701	1	0.419072	87.1273
GOTERM_MF_ALL	GO:0005261~cation channel activity	18	2.32558	0.133691	KCNH1, HCN1, KCND3, KCNC3, KCNA2, KCNJ10, KCNJ11, KCTD7, KCNJ1, ABCC9, KCNT1, KCNJ6, GRIN2B, CHRNA4, MCOLN1, SCN8A, KCNQ2, CACNA1D	698	275	15143	1.42003	1	0.655143	90.0147
Annotation Cluster 71	Enrichment Score: 2.054515381152144
Category	Term	Count	%	PValue	Genes	List Total	Pop Hits	Pop Total	Fold Enrichment	Bonferroni	Benjamini	FDR
GOTERM_BP_ALL	GO:0006576~biogenic amine metabolic process	13	1.67959	0.00307283	DDC, KYNU, ACADM, MAOA, CHKB, SLC6A3, PAH, HPRT1, PNPLA6, GCH1, ATP7A, PAFAH1B1, SMS	703	97	14116	2.69109	0.999976	0.0355887	5.47248
GOTERM_BP_ALL	GO:0042398~cellular amino acid derivative biosynthetic process	9	1.16279	0.00492445	GSS, DDC, GATM, SLC6A3, PAH, GAMT, CPS1, SMS, GCH1	703	54	14116	3.34661	1	0.0512081	8.63207
GOTERM_BP_ALL	GO:0034311~diol metabolic process	7	0.904393	0.0060396	ATP7A, DDC, MAOA, SLC6A3, PAH, HPRT1, GCH1	703	34	14116	4.13405	1	0.0599609	10.4865
GOTERM_BP_ALL	GO:0009712~catechol metabolic process	7	0.904393	0.0060396	ATP7A, DDC, MAOA, SLC6A3, PAH, HPRT1, GCH1	703	34	14116	4.13405	1	0.0599609	10.4865
GOTERM_BP_ALL	GO:0006584~catecholamine metabolic process	7	0.904393	0.0060396	ATP7A, DDC, MAOA, SLC6A3, PAH, HPRT1, GCH1	703	34	14116	4.13405	1	0.0599609	10.4865
GOTERM_BP_ALL	GO:0018958~phenol metabolic process	7	0.904393	0.00698936	ATP7A, DDC, MAOA, SLC6A3, PAH, HPRT1, GCH1	703	35	14116	4.01593	1	0.0668012	12.0378
GOTERM_BP_ALL	GO:0042423~catecholamine biosynthetic process	4	0.516796	0.0149719	DDC, SLC6A3, PAH, GCH1	703	11	14116	7.30169	1	0.123153	24.1081
GOTERM_BP_ALL	GO:0042417~dopamine metabolic process	5	0.645995	0.0155395	ATP7A, MAOA, SLC6A3, HPRT1, GCH1	703	20	14116	5.01991	1	0.12665	24.9038
GOTERM_BP_ALL	GO:0042401~biogenic amine biosynthetic process	5	0.645995	0.0596061	DDC, SLC6A3, PAH, SMS, GCH1	703	30	14116	3.34661	1	0.336947	67.4974
Annotation Cluster 72	Enrichment Score: 2.0288598277306957
Category	Term	Count	%	PValue	Genes	List Total	Pop Hits	Pop Total	Fold Enrichment	Bonferroni	Benjamini	FDR
GOTERM_BP_ALL	GO:0006047~UDP-N-acetylglucosamine metabolic process	4	0.516796	0.0021875	PGM3, GNE, DPAGT1, SLC35A3	703	6	14116	13.3864	0.999477	0.0269063	3.92553
GOTERM_BP_ALL	GO:0009225~nucleotide-sugar metabolic process	5	0.645995	0.00406848	PGM3, GNE, GALT, DPAGT1, SLC35A3	703	14	14116	7.17131	0.999999	0.0442173	7.18406
GOTERM_BP_ALL	GO:0006041~glucosamine metabolic process	5	0.645995	0.0155395	PGM3, LARGE, GNE, DPAGT1, SLC35A3	703	20	14116	5.01991	1	0.12665	24.9038
GOTERM_BP_ALL	GO:0006044~N-acetylglucosamine metabolic process	5	0.645995	0.0155395	PGM3, LARGE, GNE, DPAGT1, SLC35A3	703	20	14116	5.01991	1	0.12665	24.9038
GOTERM_BP_ALL	GO:0006040~amino sugar metabolic process	5	0.645995	0.0333772	PGM3, LARGE, GNE, DPAGT1, SLC35A3	703	25	14116	4.01593	1	0.22265	46.2478
Annotation Cluster 73	Enrichment Score: 2.0199819689388976
Category	Term	Count	%	PValue	Genes	List Total	Pop Hits	Pop Total	Fold Enrichment	Bonferroni	Benjamini	FDR
GOTERM_MF_ALL	GO:0000030~mannosyltransferase activity	6	0.775194	0.000582012	POMT2, ALG2, POMT1, PIGV, DPM1, ADNP	698	16	15143	8.13557	0.48355	0.0126268	0.930316
GOTERM_MF_ALL	GO:0004169~dolichyl-phosphate-mannose-protein mannosyltransferase activity	3	0.387597	0.0119304	POMT2, POMT1, DPM1	698	4	15143	16.2711	0.999999	0.13763	17.5263
GOTERM_BP_ALL	GO:0006493~protein amino acid O-linked glycosylation	4	0.516796	0.125449	POMT2, POMGNT1, POMT1, DPM1	703	25	14116	3.21275	1	0.542735	91.3815
Annotation Cluster 74	Enrichment Score: 2.017288507367365
Category	Term	Count	%	PValue	Genes	List Total	Pop Hits	Pop Total	Fold Enrichment	Bonferroni	Benjamini	FDR
GOTERM_BP_ALL	GO:0019226~transmission of nerve impulse	30	3.87597	0.00496414	SLC6A1, GRIK2, PAH, PPT1, DMPK, CTNNB1, GRIN2B, DMD, CHRNA4, PAFAH1B1, KCNQ2, GAD1, ERCC2, CLN3, PLP1, SLC25A4, ALDH5A1, MAOA, NF1, NLGN3, ATP1A2, NRXN1, AFG3L2, PCLO, GRM1, DVL1, ATXN1, TSC1, SCN8A, CLN8	703	350	14116	1.72111	1	0.0513026	8.69869
GOTERM_BP_ALL	GO:0007154~cell communication	56	7.23514	0.0078361	SLC6A1, GRIK2, FGF14, TP63, GJA1, PDX1, JAG1, AQP2, CTNNB1, DMPK, GRIN2B, CHRNA4, KCNQ2, CLN3, SLC25A4, ALDH5A1, EFNB1, SIX3, STXBP1, NRXN1, GRM1, PCLO, CHMP1A, CTSD, EIF2AK3, TSHR, CLN8, FRAS1, WNT5A, NDP, TSHB, PAH, PPT1, GJC2, INS, DMD, NKX2-1, PAFAH1B1, ADRA2B, GAD1, ERCC2, PLP1, AIMP1, MAOA, NF1, IGF2, NLGN3, ATP1A2, AFG3L2, DVL1, ATXN1, TSC1, FREM2, SALL1, SCN8A, LRP2, HDAC6	703	795	14116	1.41442	1	0.0742075	13.3993
GOTERM_BP_ALL	GO:0007268~synaptic transmission	25	3.22997	0.013843	SLC6A1, GRIK2, PPT1, PAH, DMPK, CTNNB1, GRIN2B, DMD, CHRNA4, PAFAH1B1, KCNQ2, GAD1, CLN3, PLP1, SLC25A4, ALDH5A1, MAOA, NLGN3, ATP1A2, NRXN1, PCLO, GRM1, DVL1, ATXN1, CLN8	703	298	14116	1.68454	1	0.115734	22.5017
GOTERM_BP_ALL	GO:0007267~cell-cell signaling	43	5.55556	0.015837	WNT5A, SLC6A1, FGF14, GRIK2, NDP, GJA1, TP63, PAH, PPT1, TSHB, PDX1, GJC2, DMPK, CTNNB1, GRIN2B, INS, DMD, CHRNA4, NKX2-1, PAFAH1B1, ADRA2B, KCNQ2, GAD1, CLN3, PLP1, AIMP1, SLC25A4, ALDH5A1, MAOA, EFNB1, SIX3, IGF2, NLGN3, ATP1A2, NRXN1, PCLO, GRM1, DVL1, ATXN1, SALL1, LRP2, CLN8, EIF2AK3, TSHR	703	600	14116	1.43904	1	0.12833	25.3178
Annotation Cluster 75	Enrichment Score: 2.0055413374857958
Category	Term	Count	%	PValue	Genes	List Total	Pop Hits	Pop Total	Fold Enrichment	Bonferroni	Benjamini	FDR
GOTERM_BP_ALL	GO:0006635~fatty acid beta-oxidation	7	0.904393	0.0021789	ACOX1, ACADM, ACADS, CHKB, PEX5, HSD17B4, PEX7	703	28	14116	5.01991	0.999461	0.0268976	3.91038
GOTERM_MF_ALL	GO:0003995~acyl-CoA dehydrogenase activity	5	0.645995	0.00404425	ACOX1, ACADSB, ACADM, IVD, ACADS	698	15	15143	7.23161	0.989944	0.0610634	6.29894
GOTERM_BP_ALL	GO:0044242~cellular lipid catabolic process	11	1.42119	0.00425247	GBA2, ACOX1, ACADM, ACADS, CHKB, SMPD1, PEX5, PPT1, HSD17B4, CPS1, PEX7	703	76	14116	2.90627	1	0.0458861	7.49713
GOTERM_BP_ALL	GO:0030258~lipid modification	10	1.29199	0.00692388	ACOX1, SLC35C1, ACADM, ACADS, CHKB, PEX5, PIK3CA, HSD17B4, PTEN, PEX7	703	69	14116	2.9101	1	0.0665619	11.9317
GOTERM_BP_ALL	GO:0009062~fatty acid catabolic process	7	0.904393	0.00804264	ACOX1, ACADM, ACADS, CHKB, PEX5, HSD17B4, PEX7	703	36	14116	3.90438	1	0.0754766	13.7284
GOTERM_BP_ALL	GO:0019395~fatty acid oxidation	7	0.904393	0.011882	ACOX1, ACADM, ACADS, CHKB, PEX5, HSD17B4, PEX7	703	39	14116	3.60404	1	0.102331	19.6347
GOTERM_BP_ALL	GO:0034440~lipid oxidation	7	0.904393	0.011882	ACOX1, ACADM, ACADS, CHKB, PEX5, HSD17B4, PEX7	703	39	14116	3.60404	1	0.102331	19.6347
GOTERM_BP_ALL	GO:0016042~lipid catabolic process	16	2.06718	0.0257667	ACOX1, STS, ACADM, ACADS, CHKB, PEX5, PPT1, CPS1, PNPLA6, PEX7, GBA2, DDHD2, SMPD1, PLA2G6, PAFAH1B1, HSD17B4	703	173	14116	1.85708	1	0.183964	37.9588
GOTERM_BP_ALL	GO:0006631~fatty acid metabolic process	15	1.93798	0.117441	ACOX1, PLP1, ACADSB, ACADM, ACADS, ALDH5A1, CHKB, ABHD5, PEX5, PEX7, FAR1, MLYCD, GNPAT, HSD17B4, HADH	703	198	14116	1.52119	1	0.523156	89.8185
Annotation Cluster 76	Enrichment Score: 1.9954021868125318
Category	Term	Count	%	PValue	Genes	List Total	Pop Hits	Pop Total	Fold Enrichment	Bonferroni	Benjamini	FDR
GOTERM_BP_ALL	GO:0050953~sensory perception of light stimulus	23	2.97158	0.00113715	BBS4, BBS5, BBS7, WFS1, BBS9, NDP, SIX3, PAX6, ALMS1, PPT1, RPE65, TTC8, PAX2, BBS10, GUCY2D, PEX7, BBS1, BBS2, ERCC6, MKKS, CLN8, DNAJC19, CLN5	703	216	14116	2.13811	0.980266	0.0164954	2.05918
GOTERM_BP_ALL	GO:0007601~visual perception	23	2.97158	0.00113715	BBS4, BBS5, BBS7, WFS1, BBS9, NDP, SIX3, PAX6, ALMS1, PPT1, RPE65, TTC8, PAX2, BBS10, GUCY2D, PEX7, BBS1, BBS2, ERCC6, MKKS, CLN8, DNAJC19, CLN5	703	216	14116	2.13811	0.980266	0.0164954	2.05918
GOTERM_BP_ALL	GO:0003008~system process	101	13.0491	0.00139133	HRAS, SLC6A1, ATP6AP2, WFS1, GRIK2, SLC6A3, RPE65, DMPK, CTNNB1, AQP2, GRIN2B, CHRNA4, SLC12A6, MYH3, SIX3, PDE4D, PCLO, AAAS, NGF, ALDOA, BBS4, BBS5, BBS7, BBS9, ELN, DAG1, PPT1, PAH, RRM2B, TTC8, KCNJ1, KRAS, DMD, NKX2-1, GAD1, IL1RAPL1, NPHP1, MAOA, ALMS1, AFG3L2, GUCY2D, DVL1, TSC1, SCN8A, CYB5R3, NBN, PAX6, PEX5, GJA1, SOBP, PAX3, PAX2, PTEN, KCNJ11, PEX7, SBDS, MKKS, MAN2B1, KCNQ2, DNAJC19,…	703	1503	14116	1.34933	0.991798	0.0192592	2.51395
GOTERM_BP_ALL	GO:0050877~neurological system process	79	10.2067	0.0100782	HRAS, NBN, SLC6A1, GRIK2, WFS1, SLC6A3, PAX6, SOBP, PEX5, RPE65, PAX3, PAX2, KCNJ11, PTEN, DMPK, CTNNB1, PEX7, SBDS, GRIN2B, MKKS, CHRNA4, MAN2B1, KCNQ2, DNAJC19, CLN3, STS, SLC25A4, ALDH5A1, SIX3, NRXN1, BBS10, PCLO, GRM1, BBS1, BBS2, ALDH7A1, EYA1, AAAS, GNAS, CLN8, CLN5, NGF, BBS4, BBS5, BBS7, NDN, NDUFB9, BBS9, NDP, PPT1, PAH, TTC8, GCH1, KRAS, CHD7, ERCC6, DMD, PAFAH1B1, GAD1, IL1RAPL1, ERCC…	703	1210	14116	1.31099	1	0.0901256	16.909
GOTERM_BP_ALL	GO:0050890~cognition	56	7.23514	0.0748948	HRAS, SLC6A1, WFS1, SLC6A3, PAX6, SOBP, RPE65, PAX3, PAX2, PTEN, PEX7, SBDS, GRIN2B, MKKS, CHRNA4, MAN2B1, DNAJC19, CLN3, STS, SIX3, BBS10, BBS1, BBS2, EYA1, ALDH7A1, AAAS, GNAS, CLN8, CLN5, NGF, BBS4, BBS5, NDN, BBS7, NDUFB9, NDP, BBS9, PPT1, TTC8, KRAS, CHD7, ERCC6, PAFAH1B1, IL1RAPL1, NF1, ATP1A3, ALMS1, TBX1, NLGN3, AFF2, ATP1A2, GUCY2D, ATXN1, NRAS, KPTN, VLDLR	703	909	14116	1.23703	1	0.39299	75.9154
GOTERM_BP_ALL	GO:0007600~sensory perception	37	4.78036	0.784678	BBS4, BBS5, BBS7, NDN, WFS1, NDUFB9, SLC6A3, NDP, BBS9, PAX6, SOBP, PPT1, RPE65, PAX3, TTC8, PAX2, PEX7, ERCC6, CHD7, GRIN2B, CHRNA4, MKKS, DNAJC19, SIX3, ALMS1, TBX1, BBS10, GUCY2D, BBS1, BBS2, EYA1, ALDH7A1, KPTN, GNAS, CLN8, CLN5, NGF	703	810	14116	0.917219	1	0.996643	100
Annotation Cluster 77	Enrichment Score: 1.9907694170570693
Category	Term	Count	%	PValue	Genes	List Total	Pop Hits	Pop Total	Fold Enrichment	Bonferroni	Benjamini	FDR
GOTERM_BP_ALL	GO:0042592~homeostatic process	65	8.39793	1.5547e-05	NBN, SLC9A6, WFS1, GRIK2, MPV17, PDX1, KCNJ11, CTNNB1, DMPK, AKT1, DKC1, GRIN2B, IFNG, ANKRD11, CHRNA4, INSR, NDUFS1, RTEL1, TERT, FLVCR1, FANCC, IDUA, SLC12A6, CLN3, AIFM1, OTC, MLXIPL, BBS10, BBS1, NPC1, RPS19, EP300, NPC2, GNAQ, CLN5, ALDOA, BBS4, BLM, PTH1R, PPT1, INS, DMD, ERCC4, SCO2, FH, ERCC2, PLP1, NF1, CREBBP, IGF1, ALMS1, IGF2, NLGN3, ATP1A2, CPS1, AFG3L2, PTPN11, ATXN1, ATP7A, GCK, TS…	703	751	14116	1.73792	0.0522245	0.00044688	0.0284269
GOTERM_BP_ALL	GO:0001508~regulation of action potential	11	1.42119	0.00184806	CLN3, PLP1, GNAQ, GRIN2B, TSC1, GRIK2, NF1, CHRNA4, SCN8A, AFG3L2, ERCC2	703	68	14116	3.24818	0.998308	0.0237059	3.32609
GOTERM_BP_ALL	GO:0042391~regulation of membrane potential	16	2.06718	0.00270698	CLN3, PLP1, GRIK2, NF1, NLGN3, AFG3L2, KCNJ11, DMPK, ATXN1, GNAQ, TSC1, GRIN2B, CHRNA4, SCN8A, NDUFS1, ERCC2	703	134	14116	2.39757	0.999913	0.0322807	4.83611
GOTERM_BP_ALL	GO:0019226~transmission of nerve impulse	30	3.87597	0.00496414	SLC6A1, GRIK2, PAH, PPT1, DMPK, CTNNB1, GRIN2B, DMD, CHRNA4, PAFAH1B1, KCNQ2, GAD1, ERCC2, CLN3, PLP1, SLC25A4, ALDH5A1, MAOA, NF1, NLGN3, ATP1A2, NRXN1, AFG3L2, PCLO, GRM1, DVL1, ATXN1, TSC1, SCN8A, CLN8	703	350	14116	1.72111	1	0.0513026	8.69869
GOTERM_BP_ALL	GO:0048878~chemical homeostasis	40	5.16796	0.00535188	SLC9A6, WFS1, GRIK2, PTH1R, PPT1, PDX1, KCNJ11, DMPK, GRIN2B, INS, CHRNA4, INSR, NDUFS1, SCO2, ERCC2, IDUA, SLC12A6, CLN3, PLP1, OTC, NF1, MLXIPL, IGF1, ALMS1, IGF2, NLGN3, ATP1A2, CPS1, AFG3L2, PTPN11, ATXN1, ATP7A, NPC1, NPC2, GCK, ATP2A2, TSC1, GNAQ, PTCH1, SCN8A, CLN5	703	512	14116	1.56872	1	0.0542374	9.34711
GOTERM_BP_ALL	GO:0019228~regulation of action potential in neuron	7	0.904393	0.0505572	PLP1, TSC1, GRIK2, NF1, SCN8A, AFG3L2, ERCC2	703	54	14116	2.60292	1	0.299909	61.2766
GOTERM_BP_ALL	GO:0050801~ion homeostasis	28	3.61757	0.0827979	SLC9A6, GRIK2, WFS1, PTH1R, PPT1, KCNJ11, DMPK, GRIN2B, CHRNA4, NDUFS1, SCO2, ERCC2, SLC12A6, CLN3, PLP1, OTC, NF1, NLGN3, ATP1A2, CPS1, AFG3L2, ATXN1, ATP7A, ATP2A2, TSC1, GNAQ, SCN8A, CLN5	703	409	14116	1.37465	1	0.419645	79.4127
GOTERM_BP_ALL	GO:0055082~cellular chemical homeostasis	26	3.35917	0.0940617	GRIK2, WFS1, PTH1R, PPT1, KCNJ11, DMPK, GRIN2B, CHRNA4, NDUFS1, SCO2, ERCC2, SLC12A6, CLN3, PLP1, NF1, NLGN3, ATP1A2, AFG3L2, ATP7A, ATXN1, ATP2A2, TSC1, GNAQ, GCK, SCN8A, CLN5	703	380	14116	1.37387	1	0.457658	83.5766
GOTERM_BP_ALL	GO:0006873~cellular ion homeostasis	25	3.22997	0.120743	GRIK2, WFS1, PTH1R, PPT1, KCNJ11, DMPK, GRIN2B, CHRNA4, NDUFS1, SCO2, ERCC2, SLC12A6, CLN3, PLP1, NF1, NLGN3, ATP1A2, AFG3L2, ATP7A, ATXN1, ATP2A2, TSC1, GNAQ, SCN8A, CLN5	703	374	14116	1.34222	1	0.531198	90.4929
GOTERM_BP_ALL	GO:0019725~cellular homeostasis	30	3.87597	0.125902	ALDOA, WFS1, GRIK2, PTH1R, PPT1, KCNJ11, DMPK, GRIN2B, DMD, CHRNA4, NDUFS1, SCO2, ERCC2, SLC12A6, CLN3, PLP1, AIFM1, NF1, NLGN3, ATP1A2, AFG3L2, ATXN1, ATP7A, GCK, LARGE, ATP2A2, TSC1, GNAQ, SCN8A, CLN5	703	466	14116	1.29268	1	0.54351	91.4628
Annotation Cluster 78	Enrichment Score: 1.968866004160409
Category	Term	Count	%	PValue	Genes	List Total	Pop Hits	Pop Total	Fold Enrichment	Bonferroni	Benjamini	FDR
GOTERM_BP_ALL	GO:0051239~regulation of multicellular organismal process	71	9.17313	0.000384619	HRAS, NBN, SLC6A1, PDGFB, ATP6AP2, GRIK2, SLC6A3, PAX6, PEX5, TP63, JAG1, SPINK5, GLI3, PNP, DMPK, CTNNB1, SYP, AKT1, GRIN2B, GATA6, IFNG, PIK3CA, CDK5RAP2, INSR, ASPM, TWIST1, AP3B1, STXBP1, MGP, CDK6, VAX1, GRM1, PROC, BBS2, EYA1, FOXG1, GNAS, CA2, TSHR, EIF2AK3, NGF, ACVR1, HMGB3, ZBTB16, KRAS, CHD7, INS, DNMT3B, NKX2-5, ARHGDIA, MAF, B4GALT1, NF1, TGFBR2, SMAD4, IGF1, NLGN3, POLR3A, IGF2, SKI…	703	937	14116	1.52151	0.734779	0.00692456	0.701019
GOTERM_BP_ALL	GO:0045595~regulation of cell differentiation	39	5.03876	0.00471056	NBN, HMGB3, EZH2, PAX6, TP63, JAG1, ZBTB16, GLI3, PNP, SPINK5, CTNNB1, AKT1, INS, GATA6, CDK5RAP2, DNMT3B, NKX2-5, ARHGDIA, ASPM, TWIST1, AP3B1, B4GALT1, MAF, NF1, CREBBP, TGFBR2, SMAD4, IGF1, ALMS1, CDK6, IGF2, SKI, VAX1, EYA1, GNAQ, FOXG1, GNAS, CA2, ACVR1, NGF	703	492	14116	1.59168	1	0.0494811	8.27227
GOTERM_BP_ALL	GO:0045596~negative regulation of cell differentiation	20	2.58398	0.0114733	NBN, HMGB3, NF1, EZH2, CREBBP, PAX6, TP63, IGF1, CDK6, SKI, VAX1, JAG1, ZBTB16, GLI3, CTNNB1, FOXG1, NKX2-5, ASPM, ARHGDIA, TWIST1	703	216	14116	1.85923	1	0.0999655	19.0246
GOTERM_BP_ALL	GO:0050793~regulation of developmental process	47	6.07235	0.0179613	ALDOA, FGD1, NBN, HMGB3, EZH2, PAX6, TP63, JAG1, ZBTB16, GLI3, PNP, SPINK5, CTNNB1, AKT1, INS, GATA6, IFNG, CDK5RAP2, DNMT3B, INSR, NKX2-5, ARHGDIA, ASPM, TWIST1, AP3B1, B4GALT1, MAF, NF1, CREBBP, TGFBR2, SMAD4, MGP, IGF1, ALMS1, CDK6, IGF2, SKI, VAX1, LAMA2, EYA1, GNAQ, FOXG1, ITGA7, GNAS, CA2, EIF2AK3, ACVR1, NGF	703	674	14116	1.40021	1	0.14274	28.2113
GOTERM_BP_ALL	GO:0051093~negative regulation of developmental process	22	2.84238	0.0190778	NBN, HMGB3, NF1, EZH2, TGFBR2, CREBBP, PAX6, TP63, IGF1, CDK6, SKI, VAX1, JAG1, ZBTB16, SPINK5, GLI3, CTNNB1, FOXG1, NKX2-5, ASPM, ARHGDIA, TWIST1	703	259	14116	1.70561	1	0.149295	29.6893
GOTERM_BP_ALL	GO:0045597~positive regulation of cell differentiation	19	2.45478	0.0370853	TGFBR2, SMAD4, PAX6, IGF2, JAG1, GLI3, PNP, CTNNB1, AKT1, INS, GATA6, FOXG1, GNAS, CA2, DNMT3B, NKX2-5, ARHGDIA, ACVR1, AP3B1, NGF	703	229	14116	1.666	1	0.240471	49.8962
GOTERM_BP_ALL	GO:0051094~positive regulation of developmental process	21	2.71318	0.0625282	B4GALT1, TGFBR2, SMAD4, PAX6, IGF2, JAG1, GLI3, PNP, CTNNB1, AKT1, INS, GATA6, FOXG1, GNAS, CA2, INSR, DNMT3B, NKX2-5, ARHGDIA, ACVR1, AP3B1, NGF	703	278	14116	1.51681	1	0.348441	69.2956
Annotation Cluster 79	Enrichment Score: 1.9680011261897379
Category	Term	Count	%	PValue	Genes	List Total	Pop Hits	Pop Total	Fold Enrichment	Bonferroni	Benjamini	FDR
GOTERM_BP_ALL	GO:0006084~acetyl-CoA metabolic process	8	1.03359	0.000673615	SDHA, KYNU, ACO2, MLYCD, SUCLG1, DLAT, SUCLA2, FH	703	31	14116	5.18185	0.902193	0.0109573	1.22469
GOTERM_BP_ALL	GO:0009060~aerobic respiration	8	1.03359	0.00144911	SDHA, UQCRC2, ACO2, COX10, SUCLG1, SUCLA2, SURF1, FH	703	35	14116	4.58964	0.993283	0.0197351	2.61705
GOTERM_BP_ALL	GO:0006099~tricarboxylic acid cycle	5	0.645995	0.0252555	SDHA, ACO2, SUCLG1, SUCLA2, FH	703	23	14116	4.36514	1	0.18211	37.3608
GOTERM_BP_ALL	GO:0046356~acetyl-CoA catabolic process	5	0.645995	0.0252555	SDHA, ACO2, SUCLG1, SUCLA2, FH	703	23	14116	4.36514	1	0.18211	37.3608
GOTERM_BP_ALL	GO:0009109~coenzyme catabolic process	5	0.645995	0.0379445	SDHA, ACO2, SUCLG1, SUCLA2, FH	703	26	14116	3.86147	1	0.244943	50.7074
GOTERM_BP_ALL	GO:0051187~cofactor catabolic process	5	0.645995	0.0658594	SDHA, ACO2, SUCLG1, SUCLA2, FH	703	31	14116	3.23865	1	0.36145	71.2307
Annotation Cluster 80	Enrichment Score: 1.9018224921116162
Category	Term	Count	%	PValue	Genes	List Total	Pop Hits	Pop Total	Fold Enrichment	Bonferroni	Benjamini	FDR
GOTERM_BP_ALL	GO:0021871~forebrain regionalization	5	0.645995	0.00151139	WNT1, SIX3, PAX6, NKX2-1, GLI3	703	11	14116	9.12712	0.994583	0.0201775	2.72807
GOTERM_BP_ALL	GO:0021798~forebrain dorsal/ventral pattern formation	3	0.387597	0.0138571	PAX6, NKX2-1, GLI3	703	4	14116	15.0597	1	0.115568	22.522
GOTERM_BP_ALL	GO:0045165~cell fate commitment	14	1.80879	0.0210844	SIX3, SMAD4, PAX6, TBX1, JAG1, PAX3, POU1F1, PAX2, GLI3, CTNNB1, WNT1, EYA1, SALL1, NKX2-1	703	139	14116	2.02241	1	0.160581	32.2734
GOTERM_BP_ALL	GO:0048663~neuron fate commitment	6	0.775194	0.0559371	WNT1, PAX6, SMAD4, NKX2-1, PAX3, GLI3	703	42	14116	2.86852	1	0.322532	65.0986
Annotation Cluster 81	Enrichment Score: 1.8528394276320714
Category	Term	Count	%	PValue	Genes	List Total	Pop Hits	Pop Total	Fold Enrichment	Bonferroni	Benjamini	FDR
GOTERM_BP_ALL	GO:0006720~isoprenoid metabolic process	8	1.03359	0.00560896	COQ2, ISPD, DPM1, ADNP, DPAGT1, MVK, RPE65, PDSS1	703	44	14116	3.65085	1	0.0564443	9.77463
GOTERM_BP_ALL	GO:0019348~dolichol metabolic process	3	0.387597	0.0138571	DPM1, ADNP, DPAGT1	703	4	14116	15.0597	1	0.115568	22.522
GOTERM_BP_ALL	GO:0016090~prenol metabolic process	3	0.387597	0.022338	DPM1, ADNP, DPAGT1	703	5	14116	12.0478	1	0.167196	33.8421
GOTERM_BP_ALL	GO:0016093~polyprenol metabolic process	3	0.387597	0.022338	DPM1, ADNP, DPAGT1	703	5	14116	12.0478	1	0.167196	33.8421
Annotation Cluster 82	Enrichment Score: 1.8066385269573169
Category	Term	Count	%	PValue	Genes	List Total	Pop Hits	Pop Total	Fold Enrichment	Bonferroni	Benjamini	FDR
GOTERM_BP_ALL	GO:0044271~nitrogen compound biosynthetic process	48	6.20155	3.54514e-11	ALDOA, KYNU, ALDH18A1, ASS1, COX10, SLC6A3, GLUD1, PAH, RRM2B, ATP6V1B2, HPRT1, PSPH, ASL, PNP, GCH1, AKT1, ARG1, ATIC, ALDH4A1, SPR, PTS, SUCLA2, COX15, DDC, OTC, QDPR, ATP1A3, ATP1A2, CPS1, MMAB, GUCY2D, ATP7A, PYCR1, CTH, UMPS, DHFR, ATP2A2, ADK, PHGDH, ATP8A2, ADSL, DPYD, SLC25A15, SMS, ATP6V0A2, PRPS1, CBS, PRODH	703	325	14116	2.96561	1.22307e-07	3.05768e-09	6.48299e-08
GOTERM_BP_ALL	GO:0046483~heterocycle metabolic process	41	5.29716	2.25197e-07	ALDOA, KYNU, ALDH18A1, COX10, DPYS, PAH, ATP6V1B2, HPRT1, SLC19A2, PNP, GCH1, LONP1, ATIC, FOLR1, MCCC1, ALDH4A1, SPR, PTS, ERCC3, SUCLA2, NDUFS1, COX15, ATP1A3, HAL, QDPR, PDE4D, ATP1A2, MMAB, GUCY2D, ATP7A, PYCR1, UMPS, ATP2A2, ADK, ATP8A2, ADSL, DPYD, UROC1, ATP6V0A2, PRPS1, PRODH	703	334	14116	2.46487	0.000776627	9.59167e-06	0.000411816
GOTERM_BP_ALL	GO:0055086~nucleobase, nucleoside and nucleotide metabolic process	32	4.13437	0.000240822	ALDOA, KYNU, OCLN, ALDOB, DPYS, RRM2B, ATP6V1B2, HPRT1, PNP, GCH1, LONP1, ATIC, NT5C2, ERCC3, DNMT3B, NDUFS1, ATP1A3, PDE4D, ATP1A2, GUCY2D, ATP7A, PNKP, UMPS, DHFR, GCK, ATP2A2, ADK, ATP8A2, ADSL, DPYD, ATP6V0A2, PRPS1	703	316	14116	2.03338	0.564358	0.00473694	0.439474
GOTERM_BP_ALL	GO:0006753~nucleoside phosphate metabolic process	29	3.74677	0.000717678	ALDOA, KYNU, ALDOB, RRM2B, ATP6V1B2, HPRT1, PNP, GCH1, LONP1, ATIC, NT5C2, ERCC3, NDUFS1, ATP1A3, PDE4D, ATP1A2, GUCY2D, ATP7A, PNKP, UMPS, DHFR, GCK, ATP2A2, ADK, ATP8A2, ADSL, DPYD, ATP6V0A2, PRPS1	703	293	14116	1.98741	0.915995	0.0114543	1.30431
GOTERM_BP_ALL	GO:0009117~nucleotide metabolic process	29	3.74677	0.000717678	ALDOA, KYNU, ALDOB, RRM2B, ATP6V1B2, HPRT1, PNP, GCH1, LONP1, ATIC, NT5C2, ERCC3, NDUFS1, ATP1A3, PDE4D, ATP1A2, GUCY2D, ATP7A, PNKP, UMPS, DHFR, GCK, ATP2A2, ADK, ATP8A2, ADSL, DPYD, ATP6V0A2, PRPS1	703	293	14116	1.98741	0.915995	0.0114543	1.30431
GOTERM_BP_ALL	GO:0009259~ribonucleotide metabolic process	18	2.32558	0.0010155	ALDOA, ATP1A3, ATP1A2, ATP6V1B2, GCH1, ATP7A, LONP1, UMPS, ATP2A2, ATIC, ADK, ATP8A2, ADSL, DPYD, ERCC3, NDUFS1, ATP6V0A2, PRPS1	703	147	14116	2.45873	0.969961	0.0153231	1.84083
GOTERM_BP_ALL	GO:0009165~nucleotide biosynthetic process	20	2.58398	0.00232363	ALDOA, KYNU, ATP1A3, ATP1A2, RRM2B, ATP6V1B2, HPRT1, PNP, GUCY2D, ATP7A, UMPS, DHFR, ATP2A2, ATIC, ADK, ATP8A2, ADSL, DPYD, ATP6V0A2, PRPS1	703	186	14116	2.1591	0.999673	0.0283567	4.16494
GOTERM_BP_ALL	GO:0034654~nucleobase, nucleoside, nucleotide and nucleic acid biosynthetic process	20	2.58398	0.00351758	ALDOA, KYNU, ATP1A3, ATP1A2, RRM2B, ATP6V1B2, HPRT1, PNP, GUCY2D, ATP7A, UMPS, DHFR, ATP2A2, ATIC, ADK, ATP8A2, ADSL, DPYD, ATP6V0A2, PRPS1	703	193	14116	2.08079	0.999995	0.0397134	6.24069
GOTERM_BP_ALL	GO:0034404~nucleobase, nucleoside and nucleotide biosynthetic process	20	2.58398	0.00351758	ALDOA, KYNU, ATP1A3, ATP1A2, RRM2B, ATP6V1B2, HPRT1, PNP, GUCY2D, ATP7A, UMPS, DHFR, ATP2A2, ATIC, ADK, ATP8A2, ADSL, DPYD, ATP6V0A2, PRPS1	703	193	14116	2.08079	0.999995	0.0397134	6.24069
GOTERM_BP_ALL	GO:0006163~purine nucleotide metabolic process	19	2.45478	0.00529887	ALDOA, ATP1A3, PDE4D, ATP1A2, ATP6V1B2, HPRT1, GCH1, GUCY2D, ATP7A, LONP1, ATP2A2, ATIC, ADK, ATP8A2, ADSL, ERCC3, NDUFS1, ATP6V0A2, PRPS1	703	186	14116	2.05115	1	0.0540301	9.25873
GOTERM_BP_ALL	GO:0009260~ribonucleotide biosynthetic process	14	1.80879	0.00870201	ALDOA, ATP1A3, ATP1A2, ATP6V1B2, ATP7A, UMPS, ATP2A2, ATIC, ADK, ATP8A2, ADSL, DPYD, ATP6V0A2, PRPS1	703	124	14116	2.26706	1	0.0795005	14.7711
GOTERM_BP_ALL	GO:0009150~purine ribonucleotide metabolic process	15	1.93798	0.0087802	ALDOA, ATP1A3, ATP1A2, ATP6V1B2, GCH1, ATP7A, LONP1, ATP2A2, ATIC, ATP8A2, ADSL, ERCC3, NDUFS1, ATP6V0A2, PRPS1	703	138	14116	2.18257	1	0.0799777	14.894
GOTERM_BP_ALL	GO:0009141~nucleoside triphosphate metabolic process	14	1.80879	0.0134535	ALDOA, ATP1A3, ATP6V1B2, ATP1A2, RRM2B, GCH1, ATP7A, LONP1, ATP2A2, ADK, ATP8A2, ERCC3, NDUFS1, ATP6V0A2	703	131	14116	2.14592	1	0.113193	21.9401
GOTERM_BP_ALL	GO:0009144~purine nucleoside triphosphate metabolic process	13	1.67959	0.0182875	ALDOA, ATP1A3, ATP6V1B2, ATP1A2, GCH1, ATP7A, LONP1, ATP2A2, ADK, ATP8A2, ERCC3, ATP6V0A2, NDUFS1	703	122	14116	2.13964	1	0.144828	28.6462
GOTERM_BP_ALL	GO:0009205~purine ribonucleoside triphosphate metabolic process	12	1.55039	0.0311689	ATP7A, ALDOA, LONP1, ATP2A2, ATP8A2, ATP1A3, ATP1A2, ATP6V1B2, ERCC3, ATP6V0A2, NDUFS1, GCH1	703	117	14116	2.05945	1	0.213448	43.9573
GOTERM_BP_ALL	GO:0009199~ribonucleoside triphosphate metabolic process	12	1.55039	0.0328967	ATP7A, ALDOA, LONP1, ATP2A2, ATP8A2, ATP1A3, ATP1A2, ATP6V1B2, ERCC3, ATP6V0A2, NDUFS1, GCH1	703	118	14116	2.042	1	0.221035	45.7571
GOTERM_BP_ALL	GO:0006164~purine nucleotide biosynthetic process	14	1.80879	0.0330983	ALDOA, ATP1A3, ATP1A2, ATP6V1B2, HPRT1, GUCY2D, ATP7A, ATP2A2, ATIC, ADK, ATP8A2, ADSL, ATP6V0A2, PRPS1	703	148	14116	1.89943	1	0.221403	45.9635
GOTERM_BP_ALL	GO:0046034~ATP metabolic process	11	1.42119	0.0359559	ATP7A, ALDOA, LONP1, ATP2A2, ATP8A2, ATP1A3, ATP1A2, ATP6V1B2, ERCC3, ATP6V0A2, NDUFS1	703	105	14116	2.10358	1	0.235699	48.8105
GOTERM_MF_ALL	GO:0022890~inorganic cation transmembrane transporter activity	13	1.67959	0.0461352	ATP7A, SLC9A6, ATP2A2, COX10, COX6B1, ATP1A3, ATP1A2, ATP6V1B2, SURF1, ABCC8, UQCRQ, ATP6V0A2, COX15	698	151	15143	1.86777	1	0.365121	53.1545
GOTERM_BP_ALL	GO:0009152~purine ribonucleotide biosynthetic process	11	1.42119	0.0661222	ATP7A, ALDOA, ATP2A2, ATIC, ATP8A2, ATP1A3, ADSL, ATP1A2, ATP6V1B2, ATP6V0A2, PRPS1	703	117	14116	1.88783	1	0.361539	71.3783
GOTERM_BP_ALL	GO:0009145~purine nucleoside triphosphate biosynthetic process	9	1.16279	0.11933	ATP7A, ALDOA, ATP2A2, ADK, ATP8A2, ATP1A3, ATP1A2, ATP6V1B2, ATP6V0A2	703	99	14116	1.82542	1	0.527955	90.2095
GOTERM_BP_ALL	GO:0009142~nucleoside triphosphate biosynthetic process	9	1.16279	0.13495	ATP7A, ALDOA, ATP2A2, ADK, ATP8A2, ATP1A3, ATP1A2, ATP6V1B2, ATP6V0A2	703	102	14116	1.77173	1	0.564296	92.942
GOTERM_BP_ALL	GO:0006754~ATP biosynthetic process	8	1.03359	0.153863	ATP7A, ALDOA, ATP2A2, ATP8A2, ATP1A3, ATP1A2, ATP6V1B2, ATP6V0A2	703	89	14116	1.80491	1	0.603552	95.289
GOTERM_BP_ALL	GO:0009206~purine ribonucleoside triphosphate biosynthetic process	8	1.03359	0.21482	ATP7A, ALDOA, ATP2A2, ATP8A2, ATP1A3, ATP1A2, ATP6V1B2, ATP6V0A2	703	98	14116	1.63916	1	0.710012	98.7996
GOTERM_BP_ALL	GO:0009201~ribonucleoside triphosphate biosynthetic process	8	1.03359	0.222085	ATP7A, ALDOA, ATP2A2, ATP8A2, ATP1A3, ATP1A2, ATP6V1B2, ATP6V0A2	703	99	14116	1.6226	1	0.718242	98.9873
GOTERM_MF_ALL	GO:0015662~ATPase activity, coupled to transmembrane movement of ions, phosphorylative mechanism	5	0.645995	0.226474	ATP7A, ATP2A2, ATP8A2, ATP1A3, ATP1A2	698	53	15143	2.04668	1	0.816319	98.38
GOTERM_MF_ALL	GO:0042626~ATPase activity, coupled to transmembrane movement of substances	8	1.03359	0.236292	ATP7A, ABCC9, ATP2A2, ATP8A2, ATP1A3, ATP1A2, ATP6V1B2, ABCC8	698	109	15143	1.59228	1	0.82594	98.6804
GOTERM_MF_ALL	GO:0043492~ATPase activity, coupled to movement of substances	8	1.03359	0.243221	ATP7A, ABCC9, ATP2A2, ATP8A2, ATP1A3, ATP1A2, ATP6V1B2, ABCC8	698	110	15143	1.57781	1	0.830856	98.86
GOTERM_MF_ALL	GO:0016820~hydrolase activity, acting on acid anhydrides, catalyzing transmembrane movement of substances	8	1.03359	0.250214	ATP7A, ABCC9, ATP2A2, ATP8A2, ATP1A3, ATP1A2, ATP6V1B2, ABCC8	698	111	15143	1.56359	1	0.837291	99.0179
GOTERM_MF_ALL	GO:0042625~ATPase activity, coupled to transmembrane movement of ions	6	0.775194	0.253975	ATP7A, ATP2A2, ATP8A2, ATP1A3, ATP1A2, ATP6V1B2	698	74	15143	1.75904	1	0.840753	99.0941
GOTERM_MF_ALL	GO:0015399~primary active transmembrane transporter activity	8	1.03359	0.330414	ATP7A, ABCC9, ATP2A2, ATP8A2, ATP1A3, ATP1A2, ATP6V1B2, ABCC8	698	122	15143	1.42261	1	0.897328	99.8403
GOTERM_MF_ALL	GO:0015405~P-P-bond-hydrolysis-driven transmembrane transporter activity	8	1.03359	0.330414	ATP7A, ABCC9, ATP2A2, ATP8A2, ATP1A3, ATP1A2, ATP6V1B2, ABCC8	698	122	15143	1.42261	1	0.897328	99.8403
GOTERM_BP_ALL	GO:0034220~ion transmembrane transport	4	0.516796	0.442936	ATP7A, ATP1A2, ATP6V1B2, ATP6V0A2	703	49	14116	1.63916	1	0.918779	99.9977
GOTERM_MF_ALL	GO:0019829~cation-transporting ATPase activity	3	0.387597	0.498411	ATP2A2, ATP1A2, ATP6V1B2	698	36	15143	1.8079	1	0.96825	99.9985
GOTERM_BP_ALL	GO:0015992~proton transport	4	0.516796	0.590623	SLC36A2, ATP1A2, ATP6V1B2, ATP6V0A2	703	61	14116	1.3167	1	0.972204	100
GOTERM_BP_ALL	GO:0006818~hydrogen transport	4	0.516796	0.612667	SLC36A2, ATP1A2, ATP6V1B2, ATP6V0A2	703	63	14116	1.2749	1	0.976744	100
Annotation Cluster 83	Enrichment Score: 1.7751622893890566
Category	Term	Count	%	PValue	Genes	List Total	Pop Hits	Pop Total	Fold Enrichment	Bonferroni	Benjamini	FDR
GOTERM_BP_ALL	GO:0060548~negative regulation of cell death	35	4.52196	0.00025405	MEF2C, HRAS, WFS1, GRIK2, ARNT2, TP63, PPT1, PAX2, PTEN, AKT1, KRAS, INS, PIK3CA, NKX2-5, TERT, ERCC1, ARHGDIA, RTEL1, ERCC2, CLN3, PGAP2, SLC25A4, BRAF, EEF1A2, ADNP, IGF1, IGF2, PROC, NRAS, EYA1, NUP62, NTRK1, HSPD1, CLN8, ACVR1, NGF	703	360	14116	1.95219	0.583797	0.00491252	0.463561
GOTERM_BP_ALL	GO:0043069~negative regulation of programmed cell death	34	4.39276	0.000502893	MEF2C, HRAS, WFS1, GRIK2, ARNT2, TP63, PPT1, PAX2, PTEN, AKT1, KRAS, INS, PIK3CA, NKX2-5, TERT, ERCC1, ARHGDIA, RTEL1, ERCC2, CLN3, PGAP2, BRAF, EEF1A2, ADNP, IGF1, IGF2, PROC, NRAS, EYA1, NUP62, NTRK1, HSPD1, CLN8, ACVR1, NGF	703	359	14116	1.90169	0.823673	0.00855437	0.915651
GOTERM_BP_ALL	GO:0043066~negative regulation of apoptosis	33	4.26357	0.000805493	MEF2C, HRAS, WFS1, GRIK2, ARNT2, TP63, PPT1, PTEN, AKT1, KRAS, INS, PIK3CA, NKX2-5, TERT, ERCC1, ARHGDIA, RTEL1, ERCC2, CLN3, PGAP2, BRAF, EEF1A2, ADNP, IGF1, IGF2, PROC, NRAS, EYA1, NUP62, NTRK1, HSPD1, CLN8, ACVR1, NGF	703	354	14116	1.87183	0.937966	0.0126142	1.46279
GOTERM_BP_ALL	GO:0010941~regulation of cell death	61	7.88114	0.00143409	MEF2C, HRAS, GRIK2, WFS1, ARNT2, TP63, PAX2, GLI3, PTEN, AKT1, IFNG, PIK3CA, RARB, NDUFS3, ALX4, ALX3, RTEL1, TERT, CLN3, PGAP2, SLC25A4, BRAF, AIFM1, ARHGEF6, ADNP, ARHGEF9, PROC, EYA1, CLN8, EIF2AK3, ACVR1, NGF, PRODH, FGD1, IFIH1, PPT1, RRM2B, ZBTB16, GCH1, KRAS, ERCC6, INS, SOS1, PRKRA, ERCC3, NKX2-5, ARHGDIA, ERCC1, ERCC2, B4GALT1, EEF1A2, NF1, IGF1, IGF2, ATP7A, NRAS, NUP62, NTRK1, IKBKG, S…	703	815	14116	1.50289	0.992925	0.0196098	2.59025
GOTERM_BP_ALL	GO:0043067~regulation of programmed cell death	60	7.75194	0.00204664	MEF2C, HRAS, GRIK2, WFS1, ARNT2, TP63, PAX2, GLI3, PTEN, AKT1, IFNG, PIK3CA, RARB, NDUFS3, ALX4, ALX3, RTEL1, TERT, CLN3, PGAP2, BRAF, AIFM1, ARHGEF6, ADNP, ARHGEF9, PROC, EYA1, CLN8, EIF2AK3, ACVR1, NGF, PRODH, FGD1, IFIH1, PPT1, RRM2B, ZBTB16, GCH1, KRAS, ERCC6, INS, SOS1, PRKRA, ERCC3, NKX2-5, ARHGDIA, ERCC1, ERCC2, B4GALT1, EEF1A2, NF1, IGF1, IGF2, ATP7A, NRAS, NUP62, NTRK1, IKBKG, SMPD1, HSP…	703	812	14116	1.48372	0.999148	0.0256511	3.67721
GOTERM_BP_ALL	GO:0042981~regulation of apoptosis	59	7.62274	0.002697	MEF2C, HRAS, WFS1, GRIK2, ARNT2, TP63, GLI3, PTEN, AKT1, IFNG, PIK3CA, RARB, NDUFS3, ALX4, ALX3, RTEL1, TERT, CLN3, PGAP2, BRAF, AIFM1, ARHGEF6, ADNP, ARHGEF9, PROC, EYA1, CLN8, EIF2AK3, ACVR1, NGF, PRODH, FGD1, IFIH1, PPT1, RRM2B, ZBTB16, GCH1, KRAS, ERCC6, INS, SOS1, PRKRA, ERCC3, NKX2-5, ARHGDIA, ERCC1, ERCC2, B4GALT1, EEF1A2, NF1, IGF1, IGF2, ATP7A, NRAS, NUP62, NTRK1, IKBKG, SMPD1, HSPD1, HD…	703	804	14116	1.47351	0.99991	0.0322748	4.81869
GOTERM_BP_ALL	GO:0043068~positive regulation of programmed cell death	27	3.48837	0.184719	FGD1, GRIK2, TP63, ZBTB16, RRM2B, PTEN, GCH1, AKT1, ERCC6, SOS1, PRKRA, IFNG, RARB, NDUFS3, ERCC3, ERCC2, B4GALT1, AIFM1, ARHGEF6, NF1, ARHGEF9, IKBKG, SMPD1, HSPD1, PRODH, NGF, HDAC6	703	433	14116	1.25208	1	0.66344	97.6118
GOTERM_BP_ALL	GO:0010942~positive regulation of cell death	27	3.48837	0.192144	FGD1, GRIK2, TP63, ZBTB16, RRM2B, PTEN, GCH1, AKT1, ERCC6, SOS1, PRKRA, IFNG, RARB, NDUFS3, ERCC3, ERCC2, B4GALT1, AIFM1, ARHGEF6, NF1, ARHGEF9, IKBKG, SMPD1, HSPD1, PRODH, NGF, HDAC6	703	435	14116	1.24632	1	0.675537	97.9797
GOTERM_BP_ALL	GO:0043065~positive regulation of apoptosis	26	3.35917	0.236275	FGD1, TP63, ZBTB16, RRM2B, PTEN, GCH1, AKT1, ERCC6, SOS1, PRKRA, IFNG, RARB, NDUFS3, ERCC3, ERCC2, B4GALT1, AIFM1, ARHGEF6, NF1, ARHGEF9, IKBKG, SMPD1, HSPD1, PRODH, NGF, HDAC6	703	430	14116	1.21412	1	0.738653	99.2768
GOTERM_BP_ALL	GO:0006916~anti-apoptosis	13	1.67959	0.328349	MEF2C, AKT1, PGAP2, BRAF, EEF1A2, IGF1, TP63, PIK3CA, NKX2-5, TERT, RTEL1, ARHGDIA, NGF	703	206	14116	1.26716	1	0.842468	99.931
GOTERM_BP_ALL	GO:0012502~induction of programmed cell death	18	2.32558	0.421403	FGD1, GRIK2, AIFM1, ARHGEF6, TP63, RRM2B, ARHGEF9, PTEN, GCH1, ERCC6, SOS1, IKBKG, PRKRA, NDUFS3, ERCC3, PRODH, NGF, ERCC2	703	321	14116	1.12596	1	0.906931	99.9955
GOTERM_BP_ALL	GO:0006917~induction of apoptosis	17	2.19638	0.527846	FGD1, AIFM1, ARHGEF6, TP63, RRM2B, ARHGEF9, PTEN, GCH1, ERCC6, SOS1, IKBKG, PRKRA, NDUFS3, ERCC3, NGF, ERCC2, PRODH	703	320	14116	1.06673	1	0.954981	99.9999
Annotation Cluster 84	Enrichment Score: 1.7440506853715445
Category	Term	Count	%	PValue	Genes	List Total	Pop Hits	Pop Total	Fold Enrichment	Bonferroni	Benjamini	FDR
GOTERM_BP_ALL	GO:0006807~nitrogen compound metabolic process	245	31.6537	1.06071e-06	MEF2C, BTD, B3GALT6, SLC35A3, GLDC, CTNNB1, DDX11, MAT1A, RBM8A, NT5C2, PQBP1, CHRNA4, RARB, TWIST1, GATM, POLG, MED12, MECP2, DPAGT1, C10ORF2, PGM3, PNKP, RPS19, RARS, FOXG1, ADSL, PRODH, ALDOA, DEAF1, HSD17B10, PUS1, FARS2, CHKB, ALDOB, CEP164, PPT1, ASL, ARX, ARG1, INS, FRG1, LHX3, NKX2-1, GCSH, ALDH4A1, TCF4, BCOR, GAD1, DNMT3B, RECQL4, DNMT3A, TSEN54, RARS2, MAOA, UPB1, GUSB, ASXL1, CREBBP, …	703	3778	14116	1.30215	0.00365276	3.97758e-05	0.0019397
GOTERM_BP_ALL	GO:0048518~positive regulation of biological process	144	18.6047	6.16914e-06	MEF2C, HRAS, MASP1, PDGFB, WFS1, ATP6AP2, GRIK2, SLC6A3, ARNT2, CASK, L1CAM, JAG1, PDX1, PNP, CTNNB1, WNT1, GRIN2B, DDX11, GATA6, IFNG, RARB, INSR, SATB2, EFNB1, SIX3, MED12, MLXIPL, RPS19, EP300, FOXG1, TFAP2B, SMARCA2, PRODH, NGF, FGFR2, FGFR1, FGD1, BBS4, CNBP, FGFR3, BLM, GLUD1, PTH1R, KATNB1, PPT1, RRM2B, WT1, ARX, KRAS, INS, PRKRA, NKX2-1, TCF4, DNMT3B, NKX2-5, ARHGDIA, TAF2, B4GALT1, CREBB…	703	2033	14116	1.42227	0.0210587	0.000195243	0.0112809
GOTERM_BP_ALL	GO:0034641~cellular nitrogen compound metabolic process	234	30.2326	8.08303e-06	MEF2C, SLC35A3, GLDC, CTNNB1, DDX11, MAT1A, RBM8A, NT5C2, PQBP1, CHRNA4, RARB, TWIST1, POLG, MED12, MECP2, DPAGT1, C10ORF2, PNKP, PGM3, RPS19, RARS, FOXG1, ADSL, PRODH, ALDOA, DEAF1, HSD17B10, PUS1, FARS2, CHKB, ALDOB, CEP164, PPT1, ASL, ARX, ARG1, INS, FRG1, LHX3, NKX2-1, GCSH, ALDH4A1, TCF4, BCOR, DNMT3B, GAD1, RECQL4, DNMT3A, TSEN54, RARS2, MAOA, ASXL1, CREBBP, SMAD4, ATR, NOP10, GUCY2D, UPF3B…	703	3670	14116	1.28028	0.0275013	0.000248956	0.0147804
GOTERM_BP_ALL	GO:0048522~positive regulation of cellular process	132	17.0543	1.1408e-05	MEF2C, HRAS, PDGFB, GRIK2, ARNT2, CASK, L1CAM, JAG1, PDX1, PNP, CTNNB1, WNT1, GRIN2B, DDX11, GATA6, IFNG, RARB, INSR, SATB2, EFNB1, SIX3, MED12, MLXIPL, RPS19, EP300, FOXG1, TFAP2B, SMARCA2, PRODH, NGF, FGFR2, FGFR1, FGD1, BBS4, CNBP, FGFR3, BLM, GLUD1, PTH1R, KATNB1, PPT1, RRM2B, WT1, KRAS, INS, PRKRA, NKX2-1, TCF4, DNMT3B, NKX2-5, ARHGDIA, TAF2, B4GALT1, CREBBP, TGFBR2, SMAD4, ROGDI, PSMB8, FOX…	703	1847	14116	1.43504	0.0385933	0.000345184	0.0208597
GOTERM_BP_ALL	GO:0051173~positive regulation of nitrogen compound metabolic process	58	7.49354	1.56864e-05	MEF2C, HRAS, PDGFB, GRIP1, ARNT2, PAX6, TP63, CASK, CTCF, PDX1, PAX3, PAX2, GLI3, PAX1, CTNNB1, AKT1, WNT1, GATA6, IFNG, YAP1, RARB, ALX4, INSR, SOX10, SATB2, BRF1, SIX3, MLXIPL, MED12, EYA1, EP300, TFAP2B, NSD1, SMARCA2, ACVR1, CNBP, BLM, HPRT1, POU1F1, WT1, ERCC8, ERCC6, INS, NKX2-1, TCF4, ERCC3, NKX2-5, ERCC2, BCKDHA, TAF2, MAF, CREBBP, SMAD4, IGF1, IGF2, TBX1, ATXN1, DNA2, NUP62	703	644	14116	1.80842	0.0526801	0.00044716	0.0286817
GOTERM_BP_ALL	GO:0045935~positive regulation of nucleobase, nucleoside, nucleotide and nucleic acid metabolic process	56	7.23514	2.52526e-05	MEF2C, HRAS, PDGFB, GRIP1, ARNT2, PAX6, TP63, CASK, CTCF, PDX1, PAX3, PAX2, GLI3, PAX1, CTNNB1, WNT1, GATA6, IFNG, YAP1, RARB, ALX4, INSR, SOX10, SATB2, BRF1, SIX3, MLXIPL, MED12, EYA1, EP300, TFAP2B, NSD1, SMARCA2, ACVR1, CNBP, BLM, POU1F1, WT1, ERCC8, ERCC6, INS, NKX2-1, TCF4, ERCC3, NKX2-5, ERCC2, BCKDHA, TAF2, MAF, CREBBP, SMAD4, IGF1, IGF2, TBX1, ATXN1, DNA2, NUP62	703	624	14116	1.80202	0.0834352	0.000685769	0.0461692
GOTERM_BP_ALL	GO:0010557~positive regulation of macromolecule biosynthetic process	56	7.23514	8.96104e-05	MEF2C, HRAS, PDGFB, GRIP1, ARNT2, PAX6, TP63, CASK, CTCF, PDX1, PAX3, PAX2, GLI3, PAX1, CTNNB1, AKT1, WNT1, GATA6, IFNG, YAP1, RARB, ALX4, INSR, SOX10, SATB2, BRF1, SIX3, MLXIPL, MED12, EP300, TFAP2B, NSD1, SMARCA2, ACVR1, CNBP, BLM, POU1F1, WT1, INS, NKX2-1, TCF4, ERCC3, NKX2-5, ERCC2, BCKDHA, TAF2, MAF, CREBBP, SMAD4, IGF1, IGF2, TBX1, ATXN1, DNA2, NUP62, GCK, HDAC6	703	654	14116	1.71936	0.265944	0.0020868	0.163743
GOTERM_BP_ALL	GO:0051254~positive regulation of RNA metabolic process	44	5.68475	0.000138755	MEF2C, CNBP, GRIP1, ARNT2, PAX6, CASK, TP63, CTCF, PDX1, PAX3, PAX2, POU1F1, PAX1, WT1, CTNNB1, WNT1, ERCC6, GATA6, IFNG, NKX2-1, YAP1, RARB, TCF4, ALX4, ERCC3, NKX2-5, ERCC2, BCKDHA, TAF2, MAF, SOX10, SATB2, CREBBP, SIX3, MLXIPL, MED12, SMAD4, IGF1, TBX1, ATXN1, EP300, TFAP2B, NSD1, SMARCA2	703	481	14116	1.83681	0.380434	0.00306412	0.253436
GOTERM_BP_ALL	GO:0010628~positive regulation of gene expression	50	6.45995	0.000203016	MEF2C, GRIP1, ARNT2, PAX6, TP63, CASK, CTCF, PAX3, PDX1, PAX2, PAX1, GLI3, CTNNB1, WNT1, GATA6, IFNG, RARB, YAP1, ALX4, SOX10, SATB2, BRF1, SIX3, MED12, MLXIPL, EP300, TFAP2B, SMARCA2, NSD1, ACVR1, AVPR2, CNBP, BLM, POU1F1, WT1, NKX2-1, TCF4, ERCC3, NKX2-5, DNMT3B, ERCC2, MAF, TAF2, BCKDHA, CREBBP, SMAD4, IGF1, TBX1, ATXN1, NUP62	703	581	14116	1.72803	0.503651	0.00418568	0.370603
GOTERM_BP_ALL	GO:0009058~biosynthetic process	218	28.1654	0.000205473	MEF2C, B3GALT6, CTNNB1, PQBP1, RARB, TWIST1, GATM, POLG, MED12, MECP2, DPAGT1, C10ORF2, PNKP, PGM3, MGAT2, RPS19, RARS, FOXG1, ADSL, EIF2AK3, MTFMT, PRODH, ALDOA, DEAF1, FARS2, CHKB, ALDOB, ASL, PDSS1, SDHAF1, ARX, ARG1, DMD, LHX3, NKX2-1, ALDH4A1, TCF4, BCOR, GAD1, RARS2, ASXL1, CREBBP, SMAD4, ATR, DLAT, GUCY2D, GBE1, DHFR, ATP2A2, MLYCD, TCF12, COX10, EZH2, TP63, ZEB2, NFKB2, GLI3, CDT1, FAR1, …	703	3542	14116	1.23585	0.507842	0.00421108	0.375082
GOTERM_BP_ALL	GO:0045944~positive regulation of transcription from RNA polymerase II promoter	36	4.65116	0.000210154	MEF2C, CNBP, ARNT2, PAX6, CASK, TP63, PDX1, PAX3, PAX2, POU1F1, PAX1, WT1, CTNNB1, GATA6, NKX2-1, YAP1, RARB, ALX4, ERCC3, NKX2-5, ERCC2, TAF2, MAF, SOX10, SATB2, CREBBP, SIX3, MLXIPL, MED12, SMAD4, IGF1, TBX1, ATXN1, EP300, TFAP2B, SMARCA2	703	371	14116	1.94843	0.515728	0.00425626	0.383611
GOTERM_BP_ALL	GO:0045893~positive regulation of transcription, DNA-dependent	43	5.55556	0.000232434	MEF2C, CNBP, GRIP1, ARNT2, PAX6, CASK, TP63, CTCF, PDX1, PAX3, PAX2, POU1F1, PAX1, WT1, CTNNB1, WNT1, GATA6, IFNG, NKX2-1, YAP1, RARB, TCF4, ALX4, ERCC3, NKX2-5, ERCC2, BCKDHA, TAF2, MAF, SOX10, SATB2, CREBBP, SIX3, MLXIPL, MED12, SMAD4, IGF1, TBX1, ATXN1, EP300, TFAP2B, NSD1, SMARCA2	703	477	14116	1.81012	0.551564	0.00459853	0.424198
GOTERM_BP_ALL	GO:0045941~positive regulation of transcription	48	6.20155	0.00035672	MEF2C, CNBP, BLM, GRIP1, ARNT2, PAX6, CASK, TP63, CTCF, PDX1, PAX3, PAX2, POU1F1, GLI3, PAX1, WT1, CTNNB1, WNT1, GATA6, IFNG, NKX2-1, YAP1, RARB, TCF4, ALX4, ERCC3, NKX2-5, ERCC2, BCKDHA, TAF2, MAF, SOX10, SATB2, BRF1, CREBBP, SIX3, MLXIPL, MED12, SMAD4, IGF1, TBX1, ATXN1, EP300, NUP62, TFAP2B, NSD1, SMARCA2, ACVR1	703	564	14116	1.70891	0.707972	0.00652598	0.650325
GOTERM_BP_ALL	GO:0009891~positive regulation of biosynthetic process	56	7.23514	0.000418164	MEF2C, HRAS, PDGFB, GRIP1, ARNT2, PAX6, TP63, CASK, CTCF, PDX1, PAX3, PAX2, GLI3, PAX1, CTNNB1, AKT1, WNT1, GATA6, IFNG, YAP1, RARB, ALX4, INSR, SOX10, SATB2, BRF1, SIX3, MLXIPL, MED12, EP300, TFAP2B, NSD1, SMARCA2, ACVR1, CNBP, BLM, POU1F1, WT1, INS, NKX2-1, TCF4, ERCC3, NKX2-5, ERCC2, BCKDHA, TAF2, MAF, CREBBP, SMAD4, IGF1, IGF2, TBX1, ATXN1, DNA2, NUP62, GCK, HDAC6	703	695	14116	1.61793	0.763774	0.00741038	0.761937
GOTERM_BP_ALL	GO:0031328~positive regulation of cellular biosynthetic process	55	7.10594	0.000516406	MEF2C, HRAS, PDGFB, GRIP1, ARNT2, PAX6, TP63, CASK, CTCF, PDX1, PAX3, PAX2, GLI3, PAX1, CTNNB1, AKT1, WNT1, GATA6, IFNG, YAP1, RARB, ALX4, INSR, SOX10, SATB2, BRF1, SIX3, MLXIPL, MED12, EP300, TFAP2B, NSD1, SMARCA2, ACVR1, CNBP, BLM, POU1F1, WT1, INS, NKX2-1, TCF4, ERCC3, NKX2-5, ERCC2, BCKDHA, TAF2, MAF, CREBBP, SMAD4, IGF1, IGF2, TBX1, ATXN1, DNA2, NUP62, GCK	703	685	14116	1.61224	0.831709	0.00869755	0.940146
GOTERM_BP_ALL	GO:0010604~positive regulation of macromolecule metabolic process	65	8.39793	0.000676454	MEF2C, HRAS, PDGFB, GRIP1, WFS1, ARNT2, PAX6, TP63, GJA1, CASK, CTCF, PDX1, PAX3, PAX2, GLI3, PAX1, CTNNB1, AKT1, WNT1, GATA6, IFNG, RARB, YAP1, ALX4, INSR, SOX10, SATB2, BRF1, SIX3, MLXIPL, MED12, EYA1, EP300, TFAP2B, NSD1, SMARCA2, ACVR1, AVPR2, CNBP, BLM, POU1F1, STUB1, WT1, ERCC8, ERCC6, INS, NKX2-1, TCF4, ERCC3, DNMT3B, NKX2-5, ERCC2, MAF, BCKDHA, TAF2, CREBBP, SMAD4, IGF1, IGF2, TBX1, PSMB8…	703	857	14116	1.52296	0.903146	0.0109516	1.22982
GOTERM_BP_ALL	GO:0006357~regulation of transcription from RNA polymerase II promoter	57	7.36434	0.000712187	MEF2C, ARNT2, PAX6, TP63, CASK, PDX1, PAX3, PAX2, PAX1, CTNNB1, GATA1, GATA6, YAP1, RARB, ALX4, TWIST1, NR2F1, SOX10, SATB2, SIX3, MECP2, MLXIPL, MED12, VAX1, RBBP8, MYCN, EP300, TFAP2B, MNX1, TFAP2A, NSD1, SMARCA2, ZMYND11, CNBP, POU1F1, WT1, CHD2, NKX2-1, BCOR, TCF4, ERCC3, NKX2-5, ERCC2, TAF2, MAF, DNMT3A, EHMT1, CREBBP, SMAD4, IGF1, SKI, TBX1, FOXP1, ATXN1, CDKN1C, PRKAR1A, TCF12	703	727	14116	1.57433	0.914387	0.0114199	1.29439
GOTERM_BP_ALL	GO:0044249~cellular biosynthetic process	207	26.7442	0.0011881	MEF2C, B3GALT6, CTNNB1, PQBP1, RARB, TWIST1, GATM, POLG, MED12, MECP2, DPAGT1, C10ORF2, PNKP, PGM3, MGAT2, RPS19, RARS, FOXG1, ADSL, EIF2AK3, MTFMT, PRODH, ALDOA, DEAF1, FARS2, CHKB, ALDOB, ASL, PDSS1, SDHAF1, ARX, ARG1, DMD, LHX3, NKX2-1, ALDH4A1, TCF4, BCOR, GAD1, RARS2, CREBBP, ASXL1, SMAD4, ATR, DLAT, GUCY2D, GBE1, DHFR, ATP2A2, MLYCD, TCF12, COX10, EZH2, TP63, ZEB2, NFKB2, GLI3, CDT1, FAR1, …	703	3442	14116	1.20758	0.98345	0.0170143	2.15051
GOTERM_BP_ALL	GO:0009893~positive regulation of metabolic process	67	8.65633	0.00161884	MEF2C, HRAS, PDGFB, GRIP1, WFS1, ARNT2, PAX6, TP63, GJA1, CASK, CTCF, PDX1, PAX3, PAX2, PAX1, GLI3, CTNNB1, AKT1, WNT1, GATA6, IFNG, RARB, YAP1, ALX4, INSR, SOX10, SATB2, BRF1, SIX3, MLXIPL, MED12, EYA1, EP300, TFAP2B, NSD1, SMARCA2, ACVR1, AVPR2, CNBP, BLM, ABHD5, HPRT1, POU1F1, STUB1, WT1, ERCC8, ERCC6, INS, NKX2-1, ERCC3, TCF4, DNMT3B, NKX2-5, ERCC2, MAF, BCKDHA, TAF2, CREBBP, SMAD4, IGF1, IGF…	703	921	14116	1.46074	0.996263	0.0214319	2.91931
GOTERM_BP_ALL	GO:0031325~positive regulation of cellular metabolic process	64	8.26873	0.00210384	MEF2C, HRAS, PDGFB, GRIP1, ARNT2, PAX6, TP63, CASK, CTCF, PDX1, PAX3, PAX2, GLI3, PAX1, CTNNB1, AKT1, WNT1, GATA6, IFNG, RARB, YAP1, ALX4, INSR, SOX10, SATB2, BRF1, SIX3, MLXIPL, MED12, EYA1, EP300, TFAP2B, NSD1, SMARCA2, ACVR1, CNBP, BLM, ABHD5, HPRT1, POU1F1, STUB1, WT1, ERCC8, ERCC6, INS, NKX2-1, TCF4, ERCC3, DNMT3B, NKX2-5, ERCC2, BCKDHA, TAF2, MAF, CREBBP, SMAD4, IGF1, IGF2, TBX1, PSMB8, ATX…	703	880	14116	1.46034	0.999301	0.0262639	3.77811
GOTERM_MF_ALL	GO:0016563~transcription activator activity	33	4.26357	0.00258354	DEAF1, GRIP1, HCFC1, TP63, CTCF, PDX1, NFKB2, PAX3, POU1F1, WT1, CTNNB1, GATA6, PQBP1, CEP290, NKX2-1, YAP1, RARB, NKX2-5, ERCC2, NR2F1, SOX10, BRF1, CREBBP, MLXIPL, MED12, SMAD4, TBX1, CDKN1C, EP300, TFAP2B, TFAP2A, TCF12, SMARCA2	698	410	15143	1.74617	0.946929	0.0428763	4.06809
GOTERM_CC_ALL	GO:0005667~transcription factor complex	19	2.45478	0.00578409	DEAF1, TAF2, SATB2, BRF1, ARNT2, CREBBP, SMAD4, MLXIPL, CTNNB1, EP300, GATA6, NKX2-1, YAP1, TCF4, ALX4, ERCC3, NKX2-5, TCF12, ERCC2	706	210	15908	2.03866	0.951591	0.0385623	8.06062
GOTERM_MF_ALL	GO:0043565~sequence-specific DNA binding	42	5.42636	0.00899826	MEF2C, PAX6, TP63, ZEB2, NFIX, CTCF, PDX1, PAX3, POU1F1, GLI3, WT1, CTNNB1, ARX, GATA1, LONP1, GATA6, LHX3, NKX2-1, RARB, ALX4, ALX3, DNMT3B, NKX2-5, TERT, ERCC1, NR2F1, TAF2, MAF, SOX10, SATB2, OTX2, SIX3, SMAD4, ADNP, TBX1, VAX1, FOXP1, FOXG1, TFAP2B, MNX1, HSPD1, TCF12	698	607	15143	1.50113	0.999965	0.112453	13.5079
GOTERM_BP_ALL	GO:0006139~nucleobase, nucleoside, nucleotide and nucleic acid metabolic process	183	23.6434	0.142947	MEF2C, OCLN, PDGFB, ARNT2, PDX1, PNP, SLC35A3, CTNNB1, GATA1, DDX11, GATA6, RBM8A, NT5C2, PQBP1, CHRNA4, RARB, RBM10, MTO1, TWIST1, ZNF592, DARS, POLG, SNRPN, MED12, MLXIPL, MECP2, DPAGT1, PDE4D, VAX1, C10ORF2, PGM3, PNKP, RPS19, EP300, RARS, FOXG1, TFAP2B, SNRPB, MNX1, ADSL, TFAP2A, SMARCA2, LRPPRC, PRPS1, DEAF1, ALDOA, CAMTA1, HSD17B10, CNBP, PUS1, BLM, GNE, FARS2, ALDOB, CEP164, PPT1, ATP6V1B2…	703	3409	14116	1.0779	1	0.580872	94.0446
GOTERM_MF_ALL	GO:0003700~transcription factor activity	50	6.45995	0.271708	MEF2C, ARNT2, PAX6, TP63, ZEB2, CTCF, PAX3, NFKB2, PDX1, GLI3, CTNNB1, GATA1, GATA6, RARB, ALX4, ALX3, NR2F1, SOX10, SATB2, BRF1, OTX2, SIX3, ADNP, MLXIPL, VAX1, MYCN, EP300, FOXG1, TFAP2B, MNX1, TFAP2A, CNBP, HCFC1, NFIX, ZBTB16, POU1F1, WT1, ARX, LHX3, NKX2-1, TCF4, NKX2-5, MAF, CREBBP, AFF4, SMAD4, TBX1, FOXP1, SALL1, TCF12	698	975	15143	1.11256	1	0.854031	99.3843
GOTERM_MF_ALL	GO:0030528~transcription regulator activity	73	9.43152	0.39463	MEF2C, GRIP1, EZH2, ARNT2, PAX6, TP63, CTCF, ZEB2, PDX1, NFKB2, PAX3, GLI3, CTNNB1, GATA1, GATA6, PQBP1, CEP290, RARB, YAP1, ALX4, ALX3, NR2F1, TWIST1, SOX10, SATB2, BRF1, OTX2, SIX3, MECP2, MLXIPL, MED12, ADNP, VAX1, MYCN, EP300, FOXG1, MNX1, TFAP2B, TFAP2A, NSD1, SMARCA2, DEAF1, CAMTA1, CNBP, HCFC1, NFIX, ZBTB16, POU1F1, WT1, SUFU, ARX, ERCC6, LHX3, NKX2-1, BCOR, TCF4, DNMT3B, NKX2-5, ERCC2, MA…	698	1512	15143	1.04744	1	0.931925	99.9683
GOTERM_CC_ALL	GO:0005634~nucleus	228	29.4574	0.442781	MEF2C, BTD, CTNNB1, DDX11, RBM8A, NAA10, PQBP1, CEP290, RARB, TWIST1, BRAF, MED12, MECP2, PNKP, NPC1, RPS19, AAAS, RARS, FOXG1, FBXL4, BIN1, DEAF1, KIF4A, LMNB1, PUS1, ALDOB, PTH1R, CEP164, PPT1, ARX, VRK1, FRG1, DMD, LHX3, NKX2-1, TCF4, BCOR, DNMT3B, NKX2-5, RECQL4, DNMT3A, TSEN54, ASXL1, CREBBP, SMAD4, SKI, ATR, NOP10, GUCY2D, UPF3B, NUP62, TCF12, EZH2, VPS37A, SHOC2, TP63, ZEB2, NFKB2, GLI3, P…	706	5077	15908	1.0119	1	0.811397	99.9791
GOTERM_BP_ALL	GO:0044260~cellular macromolecule metabolic process	259	33.4625	0.556069	MEF2C, PDP1, B3GALT6, CTNNB1, RBM8A, NAA10, PLOD3, IFNG, PQBP1, CHRNA4, PIK3CA, RARB, TWIST1, BRAF, POLG, MED12, MECP2, DPAGT1, UBR1, C10ORF2, MGAT2, PNKP, RPS19, RARS, FOXG1, ROR2, FBXL4, EIF2AK3, MTFMT, DEAF1, HSD17B10, PUS1, FARS2, CEP164, PPT1, ARX, VRK1, FRG1, DMD, LHX3, NKX2-1, TCF4, BCOR, GAD1, DNMT3B, RECQL4, DNMT3A, TSEN54, RARS2, ASXL1, CREBBP, TGFBR2, SMAD4, ATR, NOP10, PORCN, GUCY2D, …	703	5214	14116	0.997436	1	0.963403	100
GOTERM_BP_ALL	GO:0043170~macromolecule metabolic process	282	36.4341	0.606825	MEF2C, PDP1, MASP1, B3GALT6, CTNNB1, RBM8A, NAA10, PLOD3, IFNG, PQBP1, PIK3CA, CHRNA4, RARB, TWIST1, BRAF, POLG, MED12, MECP2, DPAGT1, UBR1, C10ORF2, MGAT2, PNKP, RPS19, RARS, FOXG1, ROR2, FBXL4, EIF2AK3, MTFMT, DEAF1, HSD17B10, PUS1, FARS2, PPT1, CEP164, ARX, VRK1, FRG1, DMD, LHX3, NKX2-1, TCF4, BCOR, GAD1, DNMT3B, RECQL4, DNMT3A, TSEN54, RARS2, GUSB, ASXL1, CREBBP, TGFBR2, SMAD4, ATR, AFG3L2, N…	703	5710	14116	0.991675	1	0.97574	100
GOTERM_BP_ALL	GO:0006355~regulation of transcription, DNA-dependent	87	11.2403	0.618027	KCNH1, MEF2C, GRIP1, EZH2, ARNT2, PAX6, CASK, TP63, CTCF, ZEB2, PDX1, NFKB2, PAX3, PAX2, PAX1, CTNNB1, GATA1, WNT1, GATA6, IFNG, PQBP1, RARB, YAP1, ALX4, ALX3, INSR, NR2F1, TWIST1, SOX10, SATB2, BRF1, OTX2, SIX3, MECP2, MLXIPL, MED12, ADNP, VAX1, MYCN, RBBP8, CHMP1A, EP300, RAB18, FOXG1, MNX1, TFAP2B, TFAP2A, NSD1, SMARCA2, ZMYND11, CNBP, NDN, NFIX, ZBTB16, POU1F1, WT1, SUFU, ARX, ERCC6, INS, LHX…	703	1773	14116	0.985296	1	0.9778	100
GOTERM_MF_ALL	GO:0003677~DNA binding	105	13.5659	0.654648	MEF2C, ARNT2, PDX1, CTNNB1, ZIC2, GATA1, DDX11, GATA6, PQBP1, RARB, TWIST1, SATB2, ZNF592, POLG, SIX3, MLXIPL, MECP2, VAX1, C10ORF2, PNKP, EP300, FOXG1, MNX1, TFAP2B, TFAP2A, SMARCA2, LRPPRC, DEAF1, CNBP, KIF4A, IFIH1, HMGB3, BLM, WT1, ARX, LHX3, NKX2-1, TCF4, DNMT3B, NKX2-5, RECQL4, TAF2, DNMT3A, CREBBP, SMAD4, WHSC1, ATR, FOXP1, DNA2, SALL1, HSPD1, TCF12, AHDC1, NBN, EZH2, PAX6, TP63, CTCF, ZEB…	698	2331	15143	0.977245	1	0.992142	100
GOTERM_BP_ALL	GO:0051252~regulation of RNA metabolic process	87	11.2403	0.702027	KCNH1, MEF2C, GRIP1, EZH2, ARNT2, PAX6, CASK, TP63, CTCF, ZEB2, PDX1, NFKB2, PAX3, PAX2, PAX1, CTNNB1, GATA1, WNT1, GATA6, IFNG, PQBP1, RARB, YAP1, ALX4, ALX3, INSR, NR2F1, TWIST1, SOX10, SATB2, BRF1, OTX2, SIX3, MECP2, MLXIPL, MED12, ADNP, VAX1, MYCN, RBBP8, CHMP1A, EP300, RAB18, FOXG1, MNX1, TFAP2B, TFAP2A, NSD1, SMARCA2, ZMYND11, CNBP, NDN, NFIX, ZBTB16, POU1F1, WT1, SUFU, ARX, ERCC6, INS, LHX…	703	1813	14116	0.963558	1	0.990304	100
GOTERM_BP_ALL	GO:0009059~macromolecule biosynthetic process	136	17.5711	0.728155	GNPTG, MEF2C, PDGFB, B3GALT6, ARNT2, PDX1, CTNNB1, GATA1, DMXL2, GATA6, B3GALNT2, PQBP1, RARB, TWIST1, ZNF592, DARS, POLG, MED12, MLXIPL, MECP2, DPAGT1, VAX1, C10ORF2, MGAT2, PNKP, RPS19, EP300, RARS, FOXG1, MNX1, TFAP2B, TFAP2A, SMARCA2, EIF2AK3, MTFMT, LRPPRC, DEAF1, CAMTA1, CNBP, BLM, GNE, FARS2, RRM2B, PTRH2, WT1, ARX, LHX3, NKX2-1, TCF4, BCOR, FKRP, TAF2, B4GALT1, RARS2, EEF1A2, ASXL1, CREBB…	703	2832	14116	0.964277	1	0.99291	100
GOTERM_BP_ALL	GO:0034645~cellular macromolecule biosynthetic process	135	17.4419	0.728864	GNPTG, MEF2C, PDGFB, B3GALT6, ARNT2, PDX1, CTNNB1, GATA1, DMXL2, GATA6, B3GALNT2, PQBP1, RARB, TWIST1, ZNF592, DARS, POLG, MED12, MLXIPL, MECP2, DPAGT1, VAX1, C10ORF2, MGAT2, PNKP, RPS19, EP300, RARS, FOXG1, MNX1, TFAP2B, TFAP2A, SMARCA2, EIF2AK3, MTFMT, LRPPRC, DEAF1, CAMTA1, CNBP, BLM, GNE, FARS2, RRM2B, PTRH2, WT1, ARX, LHX3, NKX2-1, TCF4, BCOR, FKRP, TAF2, B4GALT1, RARS2, EEF1A2, ASXL1, CREBB…	703	2812	14116	0.963995	1	0.992941	100
GOTERM_BP_ALL	GO:0019222~regulation of metabolic process	173	22.3514	0.775623	MEF2C, HRAS, MASP1, PDGFB, WFS1, ATP6AP2, SLC6A3, ARNT2, CASK, RPE65, PDX1, CTNNB1, GATA1, WNT1, GATA6, RBM8A, IFNG, PQBP1, RARB, INSR, TWIST1, SATB2, C2CD3, ZNF592, SIX3, MED12, MLXIPL, MECP2, VAX1, NPC1, EP300, NPC2, RAB18, FOXG1, TFAP2B, MNX1, TFAP2A, SMARCA2, EIF2AK3, LRPPRC, DEAF1, CAMTA1, BBS4, CNBP, BLM, CHKB, PTH1R, WT1, ARX, KRAS, INS, DMD, PRKRA, LHX3, NKX2-1, ADRA2B, TCF4, BCOR, DNMT3B…	703	3621	14116	0.959343	1	0.996204	100
GOTERM_BP_ALL	GO:0080090~regulation of primary metabolic process	156	20.155	0.798693	MEF2C, HRAS, MASP1, PDGFB, WFS1, ATP6AP2, SLC6A3, ARNT2, CASK, PDX1, CTNNB1, GATA1, WNT1, GATA6, RBM8A, IFNG, PQBP1, RARB, INSR, TWIST1, SATB2, C2CD3, ZNF592, SIX3, MED12, MLXIPL, MECP2, VAX1, EP300, NPC2, RAB18, FOXG1, TFAP2B, MNX1, TFAP2A, SMARCA2, EIF2AK3, LRPPRC, DEAF1, CAMTA1, BBS4, CNBP, BLM, CHKB, PTH1R, WT1, ARX, KRAS, INS, DMD, LHX3, NKX2-1, TCF4, BCOR, DNMT3B, NKX2-5, TAF2, DNMT3A, EHMT…	703	3291	14116	0.951816	1	0.997214	100
GOTERM_MF_ALL	GO:0003676~nucleic acid binding	139	17.9587	0.885882	MEF2C, ARNT2, PDX1, MKRN3, ZIC2, CTNNB1, GATA1, DMXL2, DDX11, GATA6, RBM8A, PQBP1, RARB, RBM10, TWIST1, SATB2, ZNF592, DARS, POLG, SNRPN, FMR1, SIX3, MLXIPL, MECP2, VAX1, C10ORF2, PNKP, RPS19, EP300, FOXG1, MNX1, SNRPB, TFAP2B, TFAP2A, SMARCA2, EIF2AK3, LRPPRC, DEAF1, CNBP, KIF4A, IFIH1, HMGB3, PUS1, BLM, FARS2, WT1, ARX, PRKRA, LHX3, NKX2-1, TCF4, DNMT3B, NKX2-5, TAF2, RECQL4, DNMT3A, EEF1A2, CR…	698	3264	15143	0.923892	1	0.999813	100
GOTERM_BP_ALL	GO:0051171~regulation of nitrogen compound metabolic process	130	16.7959	0.890656	MEF2C, HRAS, PDGFB, SLC6A3, ARNT2, CASK, PDX1, CTNNB1, GATA1, WNT1, GATA6, IFNG, PQBP1, RARB, INSR, TWIST1, SATB2, ZNF592, SIX3, MED12, MLXIPL, MECP2, VAX1, EP300, RAB18, FOXG1, MNX1, TFAP2B, TFAP2A, SMARCA2, LRPPRC, DEAF1, CAMTA1, CNBP, BLM, PTH1R, WT1, ARX, KRAS, INS, DMD, LHX3, NKX2-1, TCF4, BCOR, DNMT3B, NKX2-5, TAF2, DNMT3A, EHMT1, ASXL1, CREBBP, SMAD4, SKI, WHSC1, ATR, FOXP1, CDKN1C, DNA2, …	703	2839	14116	0.919463	1	0.999619	100
GOTERM_BP_ALL	GO:0031323~regulation of cellular metabolic process	160	20.6718	0.892999	MEF2C, HRAS, MASP1, PDGFB, SLC6A3, ARNT2, CASK, PDX1, CTNNB1, GATA1, WNT1, GATA6, RBM8A, IFNG, PQBP1, RARB, INSR, TWIST1, SATB2, ZNF592, SIX3, MED12, MLXIPL, MECP2, VAX1, NPC1, EP300, NPC2, RAB18, FOXG1, TFAP2B, MNX1, TFAP2A, SMARCA2, EIF2AK3, LRPPRC, DEAF1, CAMTA1, CNBP, BLM, CHKB, PTH1R, WT1, ARX, KRAS, INS, DMD, LHX3, NKX2-1, ADRA2B, TCF4, BCOR, DNMT3B, NKX2-5, TAF2, DNMT3A, EHMT1, ASXL1, CREB…	703	3464	14116	0.927467	1	0.999638	100
GOTERM_BP_ALL	GO:0060255~regulation of macromolecule metabolic process	150	19.3798	0.894619	MEF2C, HRAS, MASP1, PDGFB, WFS1, ATP6AP2, ARNT2, CASK, RPE65, PDX1, CTNNB1, GATA1, WNT1, GATA6, RBM8A, IFNG, PQBP1, RARB, INSR, TWIST1, SATB2, C2CD3, ZNF592, SIX3, MED12, MLXIPL, MECP2, VAX1, EP300, RAB18, FOXG1, TFAP2B, MNX1, TFAP2A, SMARCA2, EIF2AK3, LRPPRC, DEAF1, CAMTA1, CNBP, BLM, WT1, ARX, KRAS, INS, DMD, PRKRA, LHX3, NKX2-1, TCF4, BCOR, DNMT3B, NKX2-5, TAF2, DNMT3A, EHMT1, ASXL1, CREBBP, S…	703	3259	14116	0.924194	1	0.999652	100
GOTERM_BP_ALL	GO:0019219~regulation of nucleobase, nucleoside, nucleotide and nucleic acid metabolic process	127	16.4083	0.920531	MEF2C, HRAS, PDGFB, ARNT2, CASK, PDX1, CTNNB1, GATA1, WNT1, GATA6, IFNG, PQBP1, RARB, INSR, TWIST1, SATB2, ZNF592, SIX3, MED12, MLXIPL, MECP2, VAX1, EP300, RAB18, FOXG1, MNX1, TFAP2B, TFAP2A, SMARCA2, LRPPRC, DEAF1, CAMTA1, CNBP, BLM, PTH1R, WT1, ARX, KRAS, INS, DMD, LHX3, NKX2-1, TCF4, BCOR, DNMT3B, NKX2-5, TAF2, DNMT3A, EHMT1, ASXL1, CREBBP, SMAD4, SKI, WHSC1, ATR, FOXP1, CDKN1C, DNA2, NUP62, S…	703	2814	14116	0.906225	1	0.999863	100
GOTERM_BP_ALL	GO:0010467~gene expression	135	17.4419	0.932028	MEF2C, MASP1, ATP6AP2, WFS1, ARNT2, PDX1, CTNNB1, GATA1, DMXL2, GATA6, RBM8A, PQBP1, RARB, RBM10, MTO1, TWIST1, C2CD3, ZNF592, DARS, SNRPN, MED12, MLXIPL, MECP2, VAX1, C10ORF2, RPS19, EP300, RARS, FOXG1, MNX1, SNRPB, TFAP2B, TFAP2A, SMARCA2, EIF2AK3, MTFMT, LRPPRC, NGF, DEAF1, CAMTA1, HSD17B10, CNBP, PUS1, FARS2, PTRH2, WT1, ARX, FRG1, PRKRA, LHX3, NKX2-1, TCF4, BCOR, FKRP, TAF2, TSEN54, RARS2, E…	703	2999	14116	0.903886	1	0.999918	100
GOTERM_BP_ALL	GO:0010468~regulation of gene expression	127	16.4083	0.946022	MEF2C, MASP1, ARNT2, CASK, RPE65, PDX1, CTNNB1, GATA1, WNT1, GATA6, RBM8A, IFNG, PQBP1, RARB, INSR, TWIST1, SATB2, ZNF592, SIX3, MED12, MLXIPL, MECP2, VAX1, EP300, RAB18, FOXG1, MNX1, TFAP2B, TFAP2A, SMARCA2, EIF2AK3, LRPPRC, DEAF1, CAMTA1, CNBP, BLM, WT1, ARX, KRAS, INS, DMD, PRKRA, LHX3, NKX2-1, TCF4, BCOR, DNMT3B, NKX2-5, TAF2, DNMT3A, EHMT1, ASXL1, CREBBP, SMAD4, SKI, WHSC1, FOXP1, CDKN1C, TS…	703	2856	14116	0.892898	1	0.999959	100
GOTERM_BP_ALL	GO:0009889~regulation of biosynthetic process	132	17.0543	0.948459	MEF2C, HRAS, PDGFB, ARNT2, CASK, PDX1, CTNNB1, GATA1, WNT1, GATA6, RBM8A, IFNG, PQBP1, RARB, INSR, TWIST1, SATB2, ZNF592, SIX3, MED12, MLXIPL, MECP2, VAX1, EP300, RAB18, FOXG1, MNX1, TFAP2B, TFAP2A, SMARCA2, EIF2AK3, LRPPRC, DEAF1, CAMTA1, CNBP, BLM, PTH1R, WT1, ARX, KRAS, INS, DMD, LHX3, NKX2-1, TCF4, BCOR, DNMT3B, NKX2-5, TAF2, DNMT3A, EHMT1, ASXL1, CREBBP, SMAD4, SKI, WHSC1, ATR, FOXP1, CDKN1C…	703	2966	14116	0.893633	1	0.999965	100
GOTERM_BP_ALL	GO:0031326~regulation of cellular biosynthetic process	131	16.9251	0.949449	MEF2C, HRAS, PDGFB, ARNT2, CASK, PDX1, CTNNB1, GATA1, WNT1, GATA6, RBM8A, IFNG, PQBP1, RARB, INSR, TWIST1, SATB2, ZNF592, SIX3, MED12, MLXIPL, MECP2, VAX1, EP300, RAB18, FOXG1, MNX1, TFAP2B, TFAP2A, SMARCA2, EIF2AK3, LRPPRC, DEAF1, CAMTA1, CNBP, BLM, PTH1R, WT1, ARX, KRAS, INS, DMD, LHX3, NKX2-1, TCF4, BCOR, DNMT3B, NKX2-5, TAF2, DNMT3A, EHMT1, ASXL1, CREBBP, SMAD4, SKI, WHSC1, ATR, FOXP1, CDKN1C…	703	2947	14116	0.892581	1	0.999967	100
GOTERM_BP_ALL	GO:0010556~regulation of macromolecule biosynthetic process	124	16.0207	0.962752	MEF2C, HRAS, PDGFB, ARNT2, CASK, PDX1, CTNNB1, GATA1, WNT1, GATA6, RBM8A, IFNG, PQBP1, RARB, INSR, TWIST1, SATB2, ZNF592, SIX3, MED12, MLXIPL, MECP2, VAX1, EP300, RAB18, FOXG1, MNX1, TFAP2B, TFAP2A, SMARCA2, EIF2AK3, LRPPRC, DEAF1, CAMTA1, CNBP, BLM, WT1, ARX, KRAS, INS, DMD, LHX3, NKX2-1, TCF4, BCOR, DNMT3B, NKX2-5, TAF2, DNMT3A, EHMT1, ASXL1, CREBBP, SMAD4, SKI, WHSC1, ATR, FOXP1, CDKN1C, DNA2,…	703	2830	14116	0.879815	1	0.999987	100
GOTERM_BP_ALL	GO:0045449~regulation of transcription	111	14.3411	0.977919	MEF2C, ARNT2, CASK, PDX1, CTNNB1, GATA1, WNT1, GATA6, IFNG, PQBP1, RARB, INSR, TWIST1, SATB2, ZNF592, SIX3, MED12, MECP2, MLXIPL, VAX1, EP300, RAB18, FOXG1, MNX1, TFAP2B, TFAP2A, SMARCA2, LRPPRC, DEAF1, CAMTA1, CNBP, BLM, WT1, ARX, KRAS, INS, DMD, LHX3, NKX2-1, TCF4, BCOR, DNMT3B, NKX2-5, TAF2, DNMT3A, EHMT1, CREBBP, ASXL1, SMAD4, WHSC1, SKI, FOXP1, CDKN1C, NUP62, SALL1, IKBKG, PRKAR1A, TCF12, PH…	703	2601	14116	0.856917	1	0.999998	100
GOTERM_BP_ALL	GO:0006350~transcription	81	10.4651	0.997452	MEF2C, EZH2, ARNT2, PAX6, TP63, CTCF, ZEB2, PDX1, NFKB2, PAX3, PAX2, PAX1, GLI3, CTNNB1, GATA1, GATA6, PQBP1, RARB, ALX4, ALX3, KDM5C, NR2F1, TWIST1, SOX10, ZBTB20, ZNF592, BRF1, MECP2, MLXIPL, MED12, ADNP, VAX1, C10ORF2, ZBTB24, CHMP1A, EYA1, EP300, FOXG1, MNX1, TFAP2B, TFAP2A, NSD1, SMARCA2, LRPPRC, DEAF1, ZMYND11, CAMTA1, CNBP, NDN, HCFC1, NFIX, ZBTB16, POU1F1, WT1, ARX, ERCC8, CHD7, ERCC6, LH…	703	2101	14116	0.774132	1	1	100
GOTERM_BP_ALL	GO:0065007~biological regulation	330	42.6357	0.999645	MEF2C, RAB3GAP2, HRAS, SLC9A6, MASP1, RAB3GAP1, MPV17, L1CAM, AQP2, CTNNB1, SYP, DDX11, GRIN2B, RBM8A, IFNG, PQBP1, PIK3CA, CHRNA4, RARB, TWIST1, SLC12A6, BRAF, EFNB1, MED12, MECP2, PCLO, DEPDC5, NPC1, RPS19, AAAS, NPC2, RAB18, HEPACAM, FOXG1, ROR2, BIN1, EIF2AK3, PRODH, ALDOA, DEAF1, CHKB, ALDOB, ELN, PTH1R, PPT1, ARFGEF2, OCRL, ARX, KRAS, INS, DMD, LHX3, NKX2-1, TCF4, BCOR, NKX2-5, GAD1, IL1RAP…	703	7484	14116	0.885394	1	1	100
GOTERM_BP_ALL	GO:0050789~regulation of biological process	304	39.2765	0.99996	MEF2C, HRAS, MASP1, L1CAM, CTNNB1, SYP, DDX11, GRIN2B, RBM8A, IFNG, PQBP1, PIK3CA, CHRNA4, RARB, TWIST1, BRAF, EFNB1, MED12, MECP2, PCLO, DEPDC5, NPC1, RPS19, AAAS, NPC2, RAB18, HEPACAM, FOXG1, ROR2, BIN1, EIF2AK3, PRODH, ALDOA, DEAF1, CHKB, ELN, PTH1R, PPT1, ARFGEF2, OCRL, ARX, KRAS, INS, DMD, LHX3, NKX2-1, TCF4, BCOR, NKX2-5, IL1RAPL1, DNMT3B, IQSEC2, NPHP1, DNMT3A, ASXL1, CREBBP, TGFBR2, SMAD4…	703	7106	14116	0.859023	1	1	100
GOTERM_BP_ALL	GO:0050794~regulation of cellular process	289	37.3385	0.99997	MEF2C, HRAS, MASP1, L1CAM, CTNNB1, SYP, DDX11, GRIN2B, RBM8A, IFNG, PQBP1, PIK3CA, CHRNA4, RARB, TWIST1, BRAF, EFNB1, MED12, MECP2, PCLO, DEPDC5, NPC1, RPS19, AAAS, NPC2, RAB18, FOXG1, ROR2, BIN1, EIF2AK3, PRODH, ALDOA, DEAF1, CHKB, ELN, PTH1R, PPT1, ARFGEF2, OCRL, ARX, KRAS, INS, DMD, LHX3, NKX2-1, TCF4, BCOR, NKX2-5, IL1RAPL1, DNMT3B, IQSEC2, NPHP1, DNMT3A, ASXL1, CREBBP, TGFBR2, SMAD4, ROGDI, …	703	6819	14116	0.851008	1	1	100
Annotation Cluster 85	Enrichment Score: 1.720381953021143
Category	Term	Count	%	PValue	Genes	List Total	Pop Hits	Pop Total	Fold Enrichment	Bonferroni	Benjamini	FDR
GOTERM_BP_ALL	GO:0021536~diencephalon development	8	1.03359	0.00203535	ARX, WNT1, EYA1, SLC6A3, SIX3, PAX6, NKX2-1, POU1F1	703	37	14116	4.34155	0.999114	0.0256042	3.65727
GOTERM_BP_ALL	GO:0021983~pituitary gland development	5	0.645995	0.0480989	EYA1, SLC6A3, PAX6, NKX2-1, POU1F1	703	28	14116	3.58565	1	0.288322	59.4016
GOTERM_BP_ALL	GO:0021984~adenohypophysis development	3	0.387597	0.0704823	EYA1, SLC6A3, POU1F1	703	9	14116	6.69322	1	0.377482	73.7258
Annotation Cluster 86	Enrichment Score: 1.712478920746535
Category	Term	Count	%	PValue	Genes	List Total	Pop Hits	Pop Total	Fold Enrichment	Bonferroni	Benjamini	FDR
GOTERM_MF_ALL	GO:0031419~cobalamin binding	4	0.516796	0.00456941	MUT, MMACHC, LMBRD1, TCN2	698	8	15143	10.8474	0.994473	0.0661103	7.08902
GOTERM_MF_ALL	GO:0050897~cobalt ion binding	5	0.645995	0.00655367	MUT, MAT1A, MMACHC, LMBRD1, TCN2	698	17	15143	6.38084	0.999426	0.0880176	10.0182
GOTERM_MF_ALL	GO:0046906~tetrapyrrole binding	9	1.16279	0.243343	CYP2U1, SUOX, MUT, CYP27A1, MMACHC, HERC2, LMBRD1, TCN2, CBS	698	129	15143	1.51359	1	0.829342	98.863
Annotation Cluster 87	Enrichment Score: 1.6883695858759504
Category	Term	Count	%	PValue	Genes	List Total	Pop Hits	Pop Total	Fold Enrichment	Bonferroni	Benjamini	FDR
GOTERM_BP_ALL	GO:0001755~neural crest cell migration	6	0.775194	0.00477659	RET, EFNB1, TBX1, ZEB2, PAX3, ACVR1	703	23	14116	5.23817	1	0.0498558	8.38348
GOTERM_BP_ALL	GO:0001667~ameboidal cell migration	7	0.904393	0.00920535	RET, EFNB1, TBX1, ZEB2, PAX3, LRP5, ACVR1	703	37	14116	3.79885	1	0.083482	15.559
GOTERM_BP_ALL	GO:0014033~neural crest cell differentiation	6	0.775194	0.0224064	RET, EFNB1, TBX1, ZEB2, PAX3, ACVR1	703	33	14116	3.65085	1	0.16731	33.9267
GOTERM_BP_ALL	GO:0014032~neural crest cell development	6	0.775194	0.0224064	RET, EFNB1, TBX1, ZEB2, PAX3, ACVR1	703	33	14116	3.65085	1	0.16731	33.9267
GOTERM_BP_ALL	GO:0014031~mesenchymal cell development	7	0.904393	0.0398756	RET, EFNB1, TBX1, ZEB2, PAX3, CTNNB1, ACVR1	703	51	14116	2.75603	1	0.253588	52.4858
GOTERM_BP_ALL	GO:0048762~mesenchymal cell differentiation	7	0.904393	0.0398756	RET, EFNB1, TBX1, ZEB2, PAX3, CTNNB1, ACVR1	703	51	14116	2.75603	1	0.253588	52.4858
GOTERM_BP_ALL	GO:0060485~mesenchyme development	7	0.904393	0.0432609	RET, EFNB1, TBX1, ZEB2, PAX3, CTNNB1, ACVR1	703	52	14116	2.70303	1	0.268028	55.4577
Annotation Cluster 88	Enrichment Score: 1.6780903953015922
Category	Term	Count	%	PValue	Genes	List Total	Pop Hits	Pop Total	Fold Enrichment	Bonferroni	Benjamini	FDR
GOTERM_MF_ALL	GO:0016740~transferase activity	123	15.8915	1.34606e-06	HGSNAT, GNPTG, OCLN, FASTKD2, B3GALT6, CASK, PNP, DMPK, MAT1A, NAA10, B3GALNT2, PIK3CA, INSR, RET, BRAF, GATM, POLG, SUCLG1, DPAGT1, TAT, CDKL5, MGAT2, PNKP, EP300, ROR2, MVK, EIF2AK3, MTFMT, PRPS1, FGFR2, FGFR1, FGFR3, GNE, CHKB, PDSS1, ACAT1, GMPPB, VRK1, GMPPA, GCSH, DNMT3B, FKRP, B4GALT1, DNMT3A, FKTN, EHMT1, NIN, CREBBP, TGFBR2, GALT, WHSC1, ATR, DLAT, MMAB, PORCN, GUCY2D, GLYCTK, PLK4, KIAA…	698	1751	15143	1.52397	0.00152662	8.04065e-05	0.00216104
GOTERM_BP_ALL	GO:0016310~phosphorylation	60	7.75194	0.00146544	UQCRC2, COX10, CASK, NDUFAF1, DDR2, DMPK, AKT1, NDUFS7, NDUFS6, NDUFS4, PAK3, IFNG, NDUFS8, PIK3CA, NDUFS3, NDUFS2, INSR, NDUFS1, AKT3, COX15, RET, BRAF, CDK6, NDUFA10, GRM1, CDKL5, PNKP, ROR2, MVK, EIF2AK3, ACVR1, NDUFB3, FGFR2, FGFR1, FGFR3, NDUFB9, ATP6V1B2, VRK1, ERCC6, GNPTAB, PRKRA, ADRA2B, ERCC3, NDUFA2, NIN, NDUFA9, TGFBR2, ATR, NDUFA1, GUCY2D, PTPN11, GLYCTK, PLK4, RPS6KA3, GCK, NDUFV1, …	703	800	14116	1.50597	0.993651	0.0197992	2.64616
GOTERM_MF_ALL	GO:0016772~transferase activity, transferring phosphorus-containing groups	64	8.26873	0.00295194	GNPTG, KCNH1, FASTKD2, CASK, DDR2, DMPK, AKT1, DKC1, PAK3, PIK3CA, DLG3, POLG2, INSR, TERT, AKT3, RET, BRAF, POLG, DPAGT1, CDK6, NDUFA10, CDKL5, PNKP, ADK, BUB1B, ROR2, MVK, EIF2AK3, CTDP1, ACVR1, PRPS1, FGFR2, FGFR1, ALDH18A1, FGFR3, GNE, CHKB, GMPPB, VRK1, GNPTAB, GMPPA, ERCC3, PIK3R2, ERCC2, NIN, TGFBR2, GALT, POLR3A, ATR, POLR3B, GUCY2D, GLYCTK, KIAA2022, PLK4, RPS6KA3, NUP62, GCK, ISPD, NTRK…	698	964	15143	1.44032	0.965105	0.0474656	4.63537
GOTERM_BP_ALL	GO:0006796~phosphate metabolic process	66	8.52713	0.00855234	PDP1, UQCRC2, COX10, CASK, NDUFAF1, PTEN, DDR2, DMPK, AKT1, NDUFS7, NDUFS6, NDUFS4, PAK3, IFNG, NDUFS8, PIK3CA, NDUFS3, NDUFS2, INSR, NDUFS1, AKT3, COX15, RET, BRAF, CDK6, NDUFA10, GRM1, CDKL5, PNKP, EYA1, SBF1, ROR2, MVK, EIF2AK3, CTDP1, ACVR1, NDUFB3, FGFR2, FGFR1, FGFR3, NDUFB9, ATP6V1B2, VRK1, ERCC6, GNPTAB, PRKRA, ADRA2B, ERCC3, NDUFA2, NIN, NDUFA9, TGFBR2, ATR, NDUFA1, GUCY2D, PTPN11, GLYCT…	703	973	14116	1.36203	1	0.0788058	14.5355
GOTERM_BP_ALL	GO:0006793~phosphorus metabolic process	66	8.52713	0.00855234	PDP1, UQCRC2, COX10, CASK, NDUFAF1, PTEN, DDR2, DMPK, AKT1, NDUFS7, NDUFS6, NDUFS4, PAK3, IFNG, NDUFS8, PIK3CA, NDUFS3, NDUFS2, INSR, NDUFS1, AKT3, COX15, RET, BRAF, CDK6, NDUFA10, GRM1, CDKL5, PNKP, EYA1, SBF1, ROR2, MVK, EIF2AK3, CTDP1, ACVR1, NDUFB3, FGFR2, FGFR1, FGFR3, NDUFB9, ATP6V1B2, VRK1, ERCC6, GNPTAB, PRKRA, ADRA2B, ERCC3, NDUFA2, NIN, NDUFA9, TGFBR2, ATR, NDUFA1, GUCY2D, PTPN11, GLYCT…	703	973	14116	1.36203	1	0.0788058	14.5355
GOTERM_MF_ALL	GO:0016301~kinase activity	49	6.33075	0.0655747	KCNH1, GNPTG, FASTKD2, CASK, DDR2, DMPK, AKT1, PAK3, DLG3, PIK3CA, INSR, AKT3, RET, BRAF, CDK6, CDKL5, PNKP, ADK, BUB1B, ROR2, MVK, EIF2AK3, ACVR1, PRPS1, FGFR2, FGFR1, ALDH18A1, FGFR3, GNE, CHKB, VRK1, ERCC3, PIK3R2, ERCC2, NIN, TGFBR2, ATR, GUCY2D, GLYCTK, PLK4, RPS6KA3, GCK, NUP62, NTRK1, PRKAR1A, IKBKG, GK, PGK1, CALM1	698	834	15143	1.27464	1	0.454548	66.3408
GOTERM_MF_ALL	GO:0016773~phosphotransferase activity, alcohol group as acceptor	41	5.29716	0.123906	KCNH1, FGFR2, FGFR1, FASTKD2, FGFR3, GNE, CHKB, CASK, DDR2, DMPK, AKT1, VRK1, PAK3, PIK3CA, ERCC3, INSR, AKT3, PIK3R2, ERCC2, RET, NIN, BRAF, TGFBR2, CDK6, ATR, NDUFA10, CDKL5, GUCY2D, GLYCTK, PNKP, PLK4, RPS6KA3, GCK, NUP62, NTRK1, BUB1B, ROR2, MVK, GK, EIF2AK3, ACVR1	698	721	15143	1.23369	1	0.637401	88.0416
GOTERM_MF_ALL	GO:0004672~protein kinase activity	31	4.00517	0.371523	KCNH1, FGFR2, FGFR1, FGFR3, FASTKD2, CASK, DDR2, DMPK, AKT1, VRK1, PAK3, ERCC3, INSR, AKT3, ERCC2, RET, BRAF, NIN, TGFBR2, CDK6, ATR, CDKL5, GUCY2D, PLK4, RPS6KA3, NUP62, NTRK1, BUB1B, ROR2, EIF2AK3, ACVR1	698	606	15143	1.1098	1	0.921656	99.9422
GOTERM_BP_ALL	GO:0006468~protein amino acid phosphorylation	34	4.39276	0.538921	FGFR2, FGFR1, FGFR3, CASK, DDR2, DMPK, AKT1, VRK1, ERCC6, PAK3, IFNG, PRKRA, PIK3CA, ADRA2B, ERCC3, INSR, AKT3, RET, NIN, BRAF, TGFBR2, CDK6, ATR, GRM1, CDKL5, GUCY2D, PTPN11, GLYCTK, PLK4, RPS6KA3, NTRK1, ROR2, EIF2AK3, ACVR1	703	667	14116	1.02355	1	0.958716	99.9999
GOTERM_MF_ALL	GO:0004674~protein serine/threonine kinase activity	19	2.45478	0.695258	BRAF, TGFBR2, CASK, CDK6, ATR, CDKL5, DMPK, AKT1, PLK4, VRK1, RPS6KA3, NUP62, PAK3, BUB1B, ERCC3, EIF2AK3, AKT3, ACVR1, ERCC2	698	430	15143	0.958609	1	0.994633	100
GOTERM_BP_ALL	GO:0043687~post-translational protein modification	56	7.23514	0.721457	PDP1, EZH2, CASK, PTEN, DDR2, DMPK, AKT1, PAK3, IFNG, PIK3CA, INSR, AKT3, UBE2A, RET, BRAF, PIGT, CDK6, HERC2, GRM1, CDKL5, CTH, EYA1, EP300, GNAQ, SBF1, ROR2, NSD1, EIF2AK3, CTDP1, ACVR1, FGFR2, FGFR1, FGFR3, UBE3A, USP9X, PAH, STUB1, ERCC8, VRK1, ERCC6, PRKRA, ADRA2B, ERCC3, GAD1, EHMT1, NIN, CREBBP, TGFBR2, ATR, GUCY2D, PTPN11, GLYCTK, PLK4, RPS6KA3, NTRK1, HDAC6	703	1182	14116	0.951321	1	0.992347	100
Annotation Cluster 89	Enrichment Score: 1.6751104445896967
Category	Term	Count	%	PValue	Genes	List Total	Pop Hits	Pop Total	Fold Enrichment	Bonferroni	Benjamini	FDR
GOTERM_BP_ALL	GO:0006487~protein amino acid N-linked glycosylation	9	1.16279	0.00129717	B4GALT1, STT3B, GNPTG, MGAT2, POMGNT1, STT3A, ALG2, MAN1B1, DPAGT1	703	44	14116	4.1072	0.988646	0.0182598	2.34573
GOTERM_BP_ALL	GO:0018196~peptidyl-asparagine modification	3	0.387597	0.0852777	STT3B, MGAT2, STT3A	703	10	14116	6.0239	1	0.427127	80.4071
GOTERM_BP_ALL	GO:0018279~protein amino acid N-linked glycosylation via asparagine	3	0.387597	0.0852777	STT3B, MGAT2, STT3A	703	10	14116	6.0239	1	0.427127	80.4071
Annotation Cluster 90	Enrichment Score: 1.656973869717611
Category	Term	Count	%	PValue	Genes	List Total	Pop Hits	Pop Total	Fold Enrichment	Bonferroni	Benjamini	FDR
GOTERM_BP_ALL	GO:0042461~photoreceptor cell development	6	0.775194	0.00579088	BBS1, BBS4, PAX6, CEP290, ALMS1, RPE65	703	24	14116	5.01991	1	0.0577228	10.076
GOTERM_BP_ALL	GO:0046530~photoreceptor cell differentiation	6	0.775194	0.00694782	BBS1, BBS4, PAX6, CEP290, ALMS1, RPE65	703	25	14116	4.81912	1	0.0666001	11.9705
GOTERM_BP_ALL	GO:0048592~eye morphogenesis	9	1.16279	0.020712	BBS4, NF1, SIX3, PAX6, CEP290, ALMS1, RARB, GLI3, CTNNB1	703	69	14116	2.61909	1	0.158995	31.8007
GOTERM_BP_ALL	GO:0042462~eye photoreceptor cell development	4	0.516796	0.0743912	BBS4, PAX6, CEP290, ALMS1	703	20	14116	4.01593	1	0.39143	75.6746
GOTERM_BP_ALL	GO:0001754~eye photoreceptor cell differentiation	4	0.516796	0.0837134	BBS4, PAX6, CEP290, ALMS1	703	21	14116	3.8247	1	0.421551	79.7853
Annotation Cluster 91	Enrichment Score: 1.609886309330884
Category	Term	Count	%	PValue	Genes	List Total	Pop Hits	Pop Total	Fold Enrichment	Bonferroni	Benjamini	FDR
GOTERM_BP_ALL	GO:0043524~negative regulation of neuron apoptosis	10	1.29199	0.000821428	NRAS, CLN3, HRAS, KRAS, GRIK2, WFS1, NTRK1, ADNP, PPT1, NGF	703	51	14116	3.93719	0.941287	0.0128041	1.49152
GOTERM_BP_ALL	GO:0048169~regulation of long-term neuronal synaptic plasticity	6	0.775194	0.00313637	SYP, NRAS, HRAS, KRAS, GRIN2B, GRIK2	703	21	14116	5.73705	0.99998	0.0360706	5.58261
GOTERM_BP_ALL	GO:0007569~cell aging	7	0.904393	0.0051874	HSD17B10, NRAS, HRAS, KRAS, NUP62, TP63, ERCC1	703	33	14116	4.25932	1	0.0530778	9.07258
GOTERM_BP_ALL	GO:0046579~positive regulation of Ras protein signal transduction	5	0.645995	0.00683364	NRAS, HRAS, KRAS, SHOC2, IGF1	703	16	14116	6.27489	1	0.0660877	11.7852
GOTERM_CC_ALL	GO:0042734~presynaptic membrane	6	0.775194	0.00826265	SYP, GRIN2B, GRIK2, L1CAM, NRXN1, GRM1	706	29	15908	4.66191	0.986846	0.0533473	11.326
GOTERM_BP_ALL	GO:0051057~positive regulation of small GTPase mediated signal transduction	5	0.645995	0.0085901	NRAS, HRAS, KRAS, SHOC2, IGF1	703	17	14116	5.90578	1	0.0789313	14.595
GOTERM_BP_ALL	GO:0032228~regulation of synaptic transmission, GABAergic	5	0.645995	0.0085901	NRAS, HRAS, KRAS, SLC6A1, STXBP1	703	17	14116	5.90578	1	0.0789313	14.595
GOTERM_BP_ALL	GO:0035022~positive regulation of Rac protein signal transduction	3	0.387597	0.0138571	NRAS, HRAS, KRAS	703	4	14116	15.0597	1	0.115568	22.522
GOTERM_BP_ALL	GO:0048168~regulation of neuronal synaptic plasticity	6	0.775194	0.0315302	SYP, NRAS, HRAS, KRAS, GRIN2B, GRIK2	703	36	14116	3.34661	1	0.214421	44.3383
GOTERM_BP_ALL	GO:0051969~regulation of transmission of nerve impulse	14	1.80879	0.0315634	HRAS, SLC6A1, GRIK2, STXBP1, NLGN3, GRM1, LAMA2, SYP, NRAS, KRAS, GRIN2B, IFNG, EIF2AK3, NGF	703	147	14116	1.91235	1	0.21421	44.3731
GOTERM_BP_ALL	GO:0031644~regulation of neurological system process	14	1.80879	0.0415854	HRAS, SLC6A1, GRIK2, STXBP1, NLGN3, GRM1, LAMA2, SYP, NRAS, KRAS, GRIN2B, IFNG, EIF2AK3, NGF	703	153	14116	1.83735	1	0.261227	54.0095
GOTERM_BP_ALL	GO:0050804~regulation of synaptic transmission	12	1.55039	0.0763377	SYP, LAMA2, NRAS, HRAS, KRAS, GRIN2B, SLC6A1, GRIK2, STXBP1, NLGN3, GRM1, NGF	703	136	14116	1.77173	1	0.397901	76.5932
GOTERM_BP_ALL	GO:0007265~Ras protein signal transduction	10	1.29199	0.0775287	NRAS, HRAS, KRAS, SOS1, NTRK1, NF1, SHOC2, IGF1, ARHGDIA, NGF	703	105	14116	1.91235	1	0.401141	77.139
GOTERM_BP_ALL	GO:0035020~regulation of Rac protein signal transduction	3	0.387597	0.117234	NRAS, HRAS, KRAS	703	12	14116	5.01991	1	0.523098	89.7746
GOTERM_BP_ALL	GO:0044057~regulation of system process	21	2.71318	0.138084	HRAS, SLC6A1, GRIK2, STXBP1, IGF2, NLGN3, ATP1A2, CPS1, GRM1, DMPK, PTPN11, LAMA2, SYP, NRAS, KRAS, ATP2A2, GRIN2B, INS, IFNG, NKX2-5, EIF2AK3, NGF	703	309	14116	1.36464	1	0.570863	93.3954
GOTERM_BP_ALL	GO:0048167~regulation of synaptic plasticity	6	0.775194	0.212185	SYP, NRAS, HRAS, KRAS, GRIN2B, GRIK2	703	64	14116	1.88247	1	0.706603	98.7238
GOTERM_BP_ALL	GO:0007264~small GTPase mediated signal transduction	15	1.93798	0.660054	ARHGAP31, NRAS, HRAS, KRAS, RAB18, BRAF, SOS1, NTRK1, NF1, SHOC2, IGF1, RIT1, ARL6, ARHGDIA, NGF	703	305	14116	0.987524	1	0.985167	100
Annotation Cluster 92	Enrichment Score: 1.6039888771495021
Category	Term	Count	%	PValue	Genes	List Total	Pop Hits	Pop Total	Fold Enrichment	Bonferroni	Benjamini	FDR
GOTERM_MF_ALL	GO:0015294~solute:cation symporter activity	14	1.80879	0.00039884	SLC12A6, SLC2A10, SLC36A2, SLC5A5, SLC12A1, SLC6A1, SLC6A20, SLC6A3, SLC6A17, SLC6A19, SLC35A3, SLC17A5, SLC6A8, SLC4A4	698	95	15143	3.19713	0.364138	0.00938843	0.638404
GOTERM_MF_ALL	GO:0015293~symporter activity	16	2.06718	0.00160318	SLC12A6, SLC2A10, SLC5A5, SLC36A2, SLC12A1, SLC6A1, SLC6A20, SLC6A3, SLC6A17, SLC6A19, SLC35A3, SLC16A2, SLC17A5, SLC16A1, SLC6A8, SLC4A4	698	137	15143	2.5337	0.838148	0.0294124	2.54302
GOTERM_MF_ALL	GO:0005328~neurotransmitter:sodium symporter activity	6	0.775194	0.00177254	SLC6A1, SLC6A20, SLC6A8, SLC6A3, SLC6A17, SLC6A19	698	20	15143	6.50845	0.866495	0.0314567	2.80809
GOTERM_MF_ALL	GO:0005326~neurotransmitter transporter activity	6	0.775194	0.00417269	SLC6A1, SLC6A20, SLC6A8, SLC6A3, SLC6A17, SLC6A19	698	24	15143	5.42371	0.991313	0.0621206	6.49274
GOTERM_BP_ALL	GO:0006865~amino acid transport	12	1.55039	0.0049393	CLN3, SLC36A2, SLC25A4, SLC6A1, SLC6A20, SLC6A8, FOLR1, CHKB, SLC6A19, CLN8, SLC25A15, SLC46A1	703	90	14116	2.67729	1	0.051205	8.65701
GOTERM_MF_ALL	GO:0015291~secondary active transmembrane transporter activity	19	2.45478	0.00727621	SLC12A6, SLC5A5, SLC2A10, SLC36A2, SLC12A1, SLC9A6, SLC25A4, SLC6A1, SLC6A20, SLC6A3, SLC6A17, SLC19A2, SLC6A19, SLC35A3, SLC16A2, SLC17A5, SLC16A1, SLC6A8, SLC4A4	698	207	15143	1.99131	0.999749	0.0961407	11.0632
GOTERM_BP_ALL	GO:0006836~neurotransmitter transport	11	1.42119	0.00795073	SLC25A4, SLC6A1, SLC6A20, SLC6A8, SLC6A3, ATP1A2, SLC6A17, PCLO, SLC6A19, CLN8, DVL1	703	83	14116	2.66116	1	0.0748465	13.5821
GOTERM_BP_ALL	GO:0015837~amine transport	13	1.67959	0.0143619	CLN3, SLC36A2, SLC25A4, SLC6A1, SLC6A20, CHKB, SLC6A3, SLC6A19, FOLR1, SLC6A8, SLC25A15, CLN8, SLC46A1	703	118	14116	2.21217	1	0.119259	23.2441
GOTERM_BP_ALL	GO:0046942~carboxylic acid transport	15	1.93798	0.0147966	CLN3, SLC36A2, SLC25A4, SLC6A1, SLC6A20, CHKB, SLC6A19, SLC16A2, SLC17A5, SLC16A1, SLC6A8, FOLR1, CLN8, SLC25A15, SLC46A1	703	147	14116	2.04894	1	0.122081	23.8607
GOTERM_BP_ALL	GO:0015849~organic acid transport	15	1.93798	0.0156236	CLN3, SLC36A2, SLC25A4, SLC6A1, SLC6A20, CHKB, SLC6A19, SLC16A2, SLC17A5, SLC16A1, SLC6A8, FOLR1, CLN8, SLC25A15, SLC46A1	703	148	14116	2.0351	1	0.126998	25.0211
GOTERM_MF_ALL	GO:0015370~solute:sodium symporter activity	7	0.904393	0.0313993	SLC5A5, SLC6A1, SLC6A20, SLC6A8, SLC6A3, SLC6A17, SLC6A19	698	52	15143	2.92046	1	0.282656	40.0817
GOTERM_MF_ALL	GO:0046943~carboxylic acid transmembrane transporter activity	8	1.03359	0.131001	SLC16A2, SLC17A5, SLC16A1, SLC36A2, SLC6A1, SLC6A20, SLC6A19, SLC25A15	698	92	15143	1.88651	1	0.649529	89.5051
GOTERM_MF_ALL	GO:0005342~organic acid transmembrane transporter activity	8	1.03359	0.136421	SLC16A2, SLC17A5, SLC16A1, SLC36A2, SLC6A1, SLC6A20, SLC6A19, SLC25A15	698	93	15143	1.86622	1	0.656003	90.5082
GOTERM_MF_ALL	GO:0005275~amine transmembrane transporter activity	6	0.775194	0.253975	SLC36A2, SLC6A1, SLC6A20, SLC6A3, SLC6A19, SLC25A15	698	74	15143	1.75904	1	0.840753	99.0941
GOTERM_MF_ALL	GO:0015171~amino acid transmembrane transporter activity	5	0.645995	0.287672	SLC36A2, SLC6A1, SLC6A20, SLC6A19, SLC25A15	698	59	15143	1.83855	1	0.863969	99.5686
GOTERM_MF_ALL	GO:0008028~monocarboxylic acid transmembrane transporter activity	3	0.387597	0.303549	SLC16A2, SLC17A5, SLC16A1	698	24	15143	2.71186	1	0.878229	99.6996
GOTERM_BP_ALL	GO:0015718~monocarboxylic acid transport	4	0.516796	0.456116	SLC16A2, SLC17A5, SLC16A1, CHKB	703	50	14116	1.60637	1	0.925516	99.9985
GOTERM_MF_ALL	GO:0015179~L-amino acid transmembrane transporter activity	3	0.387597	0.527482	SLC36A2, SLC6A1, SLC25A15	698	38	15143	1.71275	1	0.974463	99.9994
Annotation Cluster 93	Enrichment Score: 1.593252699692451
Category	Term	Count	%	PValue	Genes	List Total	Pop Hits	Pop Total	Fold Enrichment	Bonferroni	Benjamini	FDR
GOTERM_MF_ALL	GO:0031420~alkali metal ion binding	23	2.97158	0.000857416	SLC12A6, KCNH1, HCN1, BCKDHA, SLC5A5, KCND3, SLC12A1, KCNC3, SLC9A6, KCNA2, ATP1A3, KCNJ10, ATP1A2, ACAT1, KCNJ11, KCNJ1, KCNT1, KCNJ6, MAT1A, SLC6A8, SCN8A, KCNQ2, SLC4A4	698	228	15143	2.18851	0.622273	0.0172352	1.3677
GOTERM_BP_ALL	GO:0006814~sodium ion transport	11	1.42119	0.113125	SLC12A6, HCN1, SLC5A5, SLC12A1, SLC9A6, SLC6A8, NDUFA9, ATP1A3, SCN8A, ATP1A2, SLC4A4	703	130	14116	1.69905	1	0.512787	88.8682
GOTERM_MF_ALL	GO:0031402~sodium ion binding	9	1.16279	0.171196	HCN1, SLC5A5, SLC12A1, SLC9A6, SLC6A8, ATP1A3, SCN8A, ATP1A2, SLC4A4	698	117	15143	1.66883	1	0.729502	95.0935
Annotation Cluster 94	Enrichment Score: 1.5662919106658235
Category	Term	Count	%	PValue	Genes	List Total	Pop Hits	Pop Total	Fold Enrichment	Bonferroni	Benjamini	FDR
GOTERM_BP_ALL	GO:0006897~endocytosis	20	2.58398	0.0137449	CLN3, HRAS, TGFBR2, STXBP1, PPT1, SYP, NRAS, AP1S1, NPC1, KRAS, RAB18, FOLR1, TSC2, OPHN1, LRP2, BIN1, DNM1, AP3B1, LRP5, VLDLR	703	220	14116	1.82542	1	0.115235	22.3607
GOTERM_BP_ALL	GO:0010324~membrane invagination	20	2.58398	0.0137449	CLN3, HRAS, TGFBR2, STXBP1, PPT1, SYP, NRAS, AP1S1, NPC1, KRAS, RAB18, FOLR1, TSC2, OPHN1, LRP2, BIN1, DNM1, AP3B1, LRP5, VLDLR	703	220	14116	1.82542	1	0.115235	22.3607
GOTERM_BP_ALL	GO:0016044~membrane organization	29	3.74677	0.0252918	SNAP29, HRAS, PEX5, PPT1, VPS33B, SYP, AP1S1, KRAS, FOLR1, DNAJC6, GNPAT, PAFAH1B1, AP3B1, CLN3, TGFBR2, LMNA, STXBP1, NRAS, NPC1, RAB18, TSC2, OPHN1, GOSR2, LRP2, BIN1, CLN8, DNM1, VLDLR, LRP5	703	381	14116	1.52837	1	0.181975	37.4035
GOTERM_BP_ALL	GO:0006898~receptor-mediated endocytosis	7	0.904393	0.0468209	CLN3, AP1S1, FOLR1, TGFBR2, PPT1, LRP2, DNM1	703	53	14116	2.65203	1	0.283136	58.3931
GOTERM_BP_ALL	GO:0016192~vesicle-mediated transport	38	4.90956	0.0658924	TG, SNAP29, HRAS, AP4E1, PPT1, VPS33B, ARFGEF2, CTNNB1, SYP, AP1S1, WDR19, KRAS, FOLR1, DNAJC6, AP3B1, CLN3, TGFBR2, STXBP1, AP4M1, AP4S1, PCLO, FLNA, BCAP31, NRAS, NPC1, CHMP1A, RAB18, TSC2, SPTBN2, OPHN1, GOSR2, LRP2, AP4B1, BIN1, SPAST, DNM1, LRP5, VLDLR	703	576	14116	1.3247	1	0.361052	71.2492
Annotation Cluster 95	Enrichment Score: 1.5653930270428253
Category	Term	Count	%	PValue	Genes	List Total	Pop Hits	Pop Total	Fold Enrichment	Bonferroni	Benjamini	FDR
GOTERM_CC_ALL	GO:0045202~synapse	31	4.00517	0.000556622	SNAP29, GRIK2, GRIP1, CASK, L1CAM, PPT1, CTNNB1, SYP, DMXL2, GRIN2B, ANK3, DMD, SOS1, CHRNA4, GAD1, INSR, PRSS12, CLN3, GABRA1, EFNB1, NLGN3, GRIA3, ATP1A2, NRXN1, PCLO, GRM1, SHANK3, DVL1, PRKAR1A, OPHN1, BIN1	706	355	15908	1.96763	0.252213	0.00460267	0.803391
GOTERM_CC_ALL	GO:0044456~synapse part	18	2.32558	0.0470024	CLN3, GABRA1, GRIP1, GRIK2, L1CAM, PPT1, GRIA3, NRXN1, GRM1, PCLO, SHANK3, SYP, DMXL2, GRIN2B, SOS1, CHRNA4, BIN1, PRSS12	706	246	15908	1.64873	1	0.214661	50.2159
GOTERM_CC_ALL	GO:0030054~cell junction	21	2.71318	0.76938	B4GALT1, SNAP29, GABRA1, OCLN, GRIP1, GRIK2, GJA1, GRIA3, GJC2, PCLO, SHANK3, CTNNB1, SYP, ARHGAP31, DMXL2, GRIN2B, DMD, OPHN1, CHRNA4, NPHP1, SPTAN1	706	518	15908	0.913483	1	0.971609	100
Annotation Cluster 96	Enrichment Score: 1.5383113628790204
Category	Term	Count	%	PValue	Genes	List Total	Pop Hits	Pop Total	Fold Enrichment	Bonferroni	Benjamini	FDR
GOTERM_CC_ALL	GO:0005795~Golgi stack	8	1.03359	0.00386346	B4GALT1, MGAT2, CLN3, ARSE, B3GALT6, ATL1, AP4M1, OCRL	706	46	15908	3.91871	0.867428	0.0265821	5.45371
GOTERM_CC_ALL	GO:0031985~Golgi cisterna	4	0.516796	0.0713881	B4GALT1, B3GALT6, ATL1, AP4M1	706	22	15908	4.09683	1	0.291916	65.8024
GOTERM_CC_ALL	GO:0031984~organelle subcompartment	4	0.516796	0.0879962	B4GALT1, B3GALT6, ATL1, AP4M1	706	24	15908	3.75543	1	0.325723	73.6702
Annotation Cluster 97	Enrichment Score: 1.5364420895537125
Category	Term	Count	%	PValue	Genes	List Total	Pop Hits	Pop Total	Fold Enrichment	Bonferroni	Benjamini	FDR
GOTERM_BP_ALL	GO:0060078~regulation of postsynaptic membrane potential	6	0.775194	0.00477659	ATXN1, GRIN2B, GRIK2, CHRNA4, NLGN3, DMPK	703	23	14116	5.23817	1	0.0498558	8.38348
GOTERM_BP_ALL	GO:0060080~regulation of inhibitory postsynaptic membrane potential	3	0.387597	0.0439037	GRIK2, CHRNA4, NLGN3	703	7	14116	8.60557	1	0.27102	56.0019
GOTERM_BP_ALL	GO:0060081~membrane hyperpolarization	3	0.387597	0.117234	GRIK2, CHRNA4, NLGN3	703	12	14116	5.01991	1	0.523098	89.7746
Annotation Cluster 98	Enrichment Score: 1.5276018130533229
Category	Term	Count	%	PValue	Genes	List Total	Pop Hits	Pop Total	Fold Enrichment	Bonferroni	Benjamini	FDR
GOTERM_BP_ALL	GO:0010646~regulation of cell communication	71	9.17313	0.0053578	HRAS, SLC6A1, PDGFB, ATP6AP2, GRIK2, EZH2, TP63, GJA1, SHOC2, ZEB2, L1CAM, JAG1, KCNJ11, PTEN, CTNNB1, CANT1, SYP, AKT1, GRIN2B, IFNG, INSR, CLN3, C2CD3, ARHGEF6, OTX2, SIX3, STXBP1, ARHGEF9, GRM1, FLNA, NPC1, IGBP1, EIF2AK3, ACVR1, NGF, FGD1, GLUD1, ARFGEF2, KRAS, CHD7, ERCC6, INS, SOS1, PAFAH1B1, CC2D1A, ADRA2B, IQSEC2, NF1, RPGRIP1L, SMAD4, IGF1, GRIA3, IGF2, SKI, NLGN3, DVL1, PTPN11, LAMA2, A…	703	1038	14116	1.37346	1	0.0541374	9.35698
GOTERM_BP_ALL	GO:0009967~positive regulation of signal transduction	24	3.10078	0.0222391	HRAS, SMAD4, TP63, IGF1, GJA1, SHOC2, IGF2, L1CAM, ZEB2, JAG1, FLNA, CTNNB1, DVL1, PTPN11, CANT1, CDKN1C, NRAS, KRAS, NUP62, INS, SOS1, IFNG, CC2D1A, INSR, HDAC6	703	295	14116	1.6336	1	0.16723	33.7196
GOTERM_BP_ALL	GO:0009966~regulation of signal transduction	58	7.49354	0.0224383	HRAS, PDGFB, GRIK2, ATP6AP2, EZH2, TP63, GJA1, SHOC2, ZEB2, L1CAM, JAG1, PTEN, CTNNB1, CANT1, AKT1, GRIN2B, IFNG, INSR, C2CD3, ARHGEF6, OTX2, SIX3, ARHGEF9, GRM1, FLNA, IGBP1, ACVR1, FGD1, ARFGEF2, KRAS, ERCC6, INS, SOS1, PAFAH1B1, CC2D1A, ADRA2B, IQSEC2, NF1, RPGRIP1L, SMAD4, IGF1, IGF2, GRIA3, SKI, DVL1, PTPN11, ATXN1, CDKN1C, NRAS, BMPER, NUP62, TSC1, TSC2, IKBKG, PTCH1, SYNGAP1, TBC1D20, HDAC…	703	878	14116	1.32645	1	0.167173	33.9661
GOTERM_BP_ALL	GO:0010647~positive regulation of cell communication	26	3.35917	0.0233596	HRAS, GRIK2, GJA1, SHOC2, TP63, L1CAM, ZEB2, JAG1, CTNNB1, CANT1, KRAS, INS, SOS1, IFNG, CC2D1A, INSR, SMAD4, IGF1, IGF2, FLNA, PTPN11, DVL1, CDKN1C, LAMA2, NRAS, NUP62, HDAC6	703	329	14116	1.58684	1	0.172746	35.0949
GOTERM_BP_ALL	GO:0010627~regulation of protein kinase cascade	21	2.71318	0.0242343	ATP6AP2, GRIK2, NF1, IGF1, GJA1, IGF2, ZEB2, PTEN, GRM1, FLNA, CTNNB1, CANT1, AKT1, ERCC6, NUP62, GRIN2B, INS, IFNG, TSC2, CC2D1A, INSR, CBS	703	249	14116	1.69347	1	0.177181	36.1497
GOTERM_BP_ALL	GO:0010740~positive regulation of protein kinase cascade	10	1.29199	0.451232	NUP62, INS, IFNG, GJA1, IGF1, IGF2, CC2D1A, INSR, FLNA, CTNNB1, CANT1	703	167	14116	1.20237	1	0.922867	99.9983
Annotation Cluster 99	Enrichment Score: 1.5095554699678226
Category	Term	Count	%	PValue	Genes	List Total	Pop Hits	Pop Total	Fold Enrichment	Bonferroni	Benjamini	FDR
GOTERM_BP_ALL	GO:0042063~gliogenesis	10	1.29199	0.00465439	SOX10, PLP1, NDN, NF1, PHGDH, NKX2-1, IGF1, CDK6, CTNNB1, ERCC2	703	65	14116	3.08918	1	0.0492033	8.17755
GOTERM_BP_ALL	GO:0010001~glial cell differentiation	8	1.03359	0.0153742	SOX10, PLP1, NF1, PHGDH, NKX2-1, IGF1, CTNNB1, ERCC2	703	53	14116	3.03089	1	0.125676	24.673
GOTERM_BP_ALL	GO:0048709~oligodendrocyte differentiation	4	0.516796	0.093506	SOX10, PLP1, NKX2-1, ERCC2	703	22	14116	3.65085	1	0.456189	83.3913
GOTERM_BP_ALL	GO:0021782~glial cell development	4	0.516796	0.136862	PLP1, NF1, PHGDH, ERCC2	703	26	14116	3.08918	1	0.568585	93.222
Annotation Cluster 100	Enrichment Score: 1.5072019323294474
Category	Term	Count	%	PValue	Genes	List Total	Pop Hits	Pop Total	Fold Enrichment	Bonferroni	Benjamini	FDR
GOTERM_BP_ALL	GO:0042473~outer ear morphogenesis	3	0.387597	0.0138571	EYA1, PRKRA, TBX1	703	4	14116	15.0597	1	0.115568	22.522
GOTERM_BP_ALL	GO:0042471~ear morphogenesis	9	1.16279	0.0161836	WNT1, EYA1, CHD7, FOXG1, PRKRA, CEP290, SOBP, TBX1, PAX2	703	66	14116	2.73814	1	0.130664	25.7973
GOTERM_BP_ALL	GO:0042474~middle ear morphogenesis	3	0.387597	0.134168	EYA1, PRKRA, TBX1	703	13	14116	4.63377	1	0.563238	92.8244
Annotation Cluster 101	Enrichment Score: 1.4895041724340448
Category	Term	Count	%	PValue	Genes	List Total	Pop Hits	Pop Total	Fold Enrichment	Bonferroni	Benjamini	FDR
GOTERM_CC_ALL	GO:0044438~microbody part	7	0.904393	0.0111687	FAR1, ACOX1, PEX1, MPV17, PEX5, PEX12, HSD17B4	706	43	15908	3.66809	0.997157	0.069002	15.0169
GOTERM_CC_ALL	GO:0044439~peroxisomal part	7	0.904393	0.0111687	FAR1, ACOX1, PEX1, MPV17, PEX5, PEX12, HSD17B4	706	43	15908	3.66809	0.997157	0.069002	15.0169
GOTERM_BP_ALL	GO:0016558~protein import into peroxisome matrix	4	0.516796	0.0113008	PEX1, PEX5, PEX12, PEX7	703	10	14116	8.03186	1	0.0990285	18.7659
GOTERM_CC_ALL	GO:0005777~peroxisome	11	1.42119	0.0159123	FAR1, ACOX1, PEX1, MLYCD, GNPAT, MPV17, PEX5, MVK, PEX12, HSD17B4, PEX7	706	103	15908	2.40639	0.999769	0.0927714	20.7359
GOTERM_CC_ALL	GO:0042579~microbody	11	1.42119	0.0159123	FAR1, ACOX1, PEX1, MLYCD, GNPAT, MPV17, PEX5, MVK, PEX12, HSD17B4, PEX7	706	103	15908	2.40639	0.999769	0.0927714	20.7359
GOTERM_BP_ALL	GO:0006625~protein targeting to peroxisome	4	0.516796	0.0295633	PEX1, PEX5, PEX12, PEX7	703	14	14116	5.73705	1	0.204713	42.2343
GOTERM_BP_ALL	GO:0043574~peroxisomal transport	4	0.516796	0.0356211	PEX1, PEX5, PEX12, PEX7	703	15	14116	5.35458	1	0.234183	48.4844
GOTERM_CC_ALL	GO:0005778~peroxisomal membrane	5	0.645995	0.0466029	ACOX1, PEX1, MPV17, PEX5, PEX12	706	31	15908	3.63429	1	0.216695	49.9127
GOTERM_CC_ALL	GO:0031903~microbody membrane	5	0.645995	0.0466029	ACOX1, PEX1, MPV17, PEX5, PEX12	706	31	15908	3.63429	1	0.216695	49.9127
GOTERM_BP_ALL	GO:0007031~peroxisome organization	4	0.516796	0.103744	PEX1, PEX5, PEX12, PEX7	703	23	14116	3.49211	1	0.485264	86.5063
GOTERM_CC_ALL	GO:0005782~peroxisomal matrix	3	0.387597	0.12562	FAR1, PEX5, HSD17B4	706	14	15908	4.82841	1	0.404923	85.6987
GOTERM_CC_ALL	GO:0031907~microbody lumen	3	0.387597	0.12562	FAR1, PEX5, HSD17B4	706	14	15908	4.82841	1	0.404923	85.6987
Annotation Cluster 102	Enrichment Score: 1.484775935451772
Category	Term	Count	%	PValue	Genes	List Total	Pop Hits	Pop Total	Fold Enrichment	Bonferroni	Benjamini	FDR
GOTERM_BP_ALL	GO:0060348~bone development	14	1.80879	0.00814797	SATB2, NF1, PTH1R, HSPG2, MGP, IGF1, IGF2, PAX1, PEX7, SBDS, INS, ANKRD11, GNAS, EIF2AK3, ERCC2	703	123	14116	2.28549	1	0.0760187	13.8958
GOTERM_BP_ALL	GO:0001503~ossification	12	1.55039	0.0279089	SATB2, PTH1R, NF1, HSPG2, MGP, IGF1, IGF2, PEX7, SBDS, INS, GNAS, EIF2AK3, ERCC2	703	115	14116	2.09527	1	0.196644	40.4067
GOTERM_BP_ALL	GO:0001649~osteoblast differentiation	5	0.645995	0.154483	SATB2, INS, NF1, PTH1R, IGF1, IGF2	703	42	14116	2.39044	1	0.604568	95.3517
Annotation Cluster 103	Enrichment Score: 1.4772074575317256
Category	Term	Count	%	PValue	Genes	List Total	Pop Hits	Pop Total	Fold Enrichment	Bonferroni	Benjamini	FDR
GOTERM_BP_ALL	GO:0009072~aromatic amino acid family metabolic process	5	0.645995	0.0129296	ATP7A, KYNU, PAH, TAT, HPD	703	19	14116	5.28412	1	0.110345	21.1786
GOTERM_BP_ALL	GO:0009074~aromatic amino acid family catabolic process	4	0.516796	0.0192364	KYNU, PAH, TAT, HPD	703	12	14116	6.69322	1	0.150112	29.8968
GOTERM_BP_ALL	GO:0006559~L-phenylalanine catabolic process	3	0.387597	0.0324132	PAH, TAT, HPD	703	6	14116	10.0398	1	0.218539	45.2591
GOTERM_BP_ALL	GO:0006558~L-phenylalanine metabolic process	3	0.387597	0.0324132	PAH, TAT, HPD	703	6	14116	10.0398	1	0.218539	45.2591
GOTERM_BP_ALL	GO:0006570~tyrosine metabolic process	3	0.387597	0.0704823	PAH, TAT, HPD	703	9	14116	6.69322	1	0.377482	73.7258
GOTERM_BP_ALL	GO:0019439~aromatic compound catabolic process	4	0.516796	0.0743912	KYNU, PAH, TAT, HPD	703	20	14116	4.01593	1	0.39143	75.6746
Annotation Cluster 104	Enrichment Score: 1.4419168466243881
Category	Term	Count	%	PValue	Genes	List Total	Pop Hits	Pop Total	Fold Enrichment	Bonferroni	Benjamini	FDR
GOTERM_BP_ALL	GO:0008543~fibroblast growth factor receptor signaling pathway	6	0.775194	0.0131885	FGFR2, FGFR1, FGFR3, CEP57, NDST1, SHOC2	703	29	14116	4.15441	1	0.112165	21.5558
GOTERM_MF_ALL	GO:0005007~fibroblast growth factor receptor activity	3	0.387597	0.0192803	FGFR2, FGFR1, FGFR3	698	5	15143	13.0169	1	0.201866	26.843
GOTERM_BP_ALL	GO:0016049~cell growth	6	0.775194	0.185754	FGFR2, FGFR1, FGFR3, NDN, PDGFB, DCX	703	61	14116	1.97505	1	0.664016	97.6666
Annotation Cluster 105	Enrichment Score: 1.3922554088890469
Category	Term	Count	%	PValue	Genes	List Total	Pop Hits	Pop Total	Fold Enrichment	Bonferroni	Benjamini	FDR
GOTERM_BP_ALL	GO:0009650~UV protection	5	0.645995	0.00151139	ERCC3, ERCC4, ERCC1, TUBB3, ERCC2	703	11	14116	9.12712	0.994583	0.0201775	2.72807
GOTERM_BP_ALL	GO:0033683~nucleotide-excision repair, DNA incision	4	0.516796	0.0021875	ERCC3, ERCC4, ERCC1, ERCC2	703	6	14116	13.3864	0.999477	0.0269063	3.92553
GOTERM_BP_ALL	GO:0000737~DNA catabolic process, endonucleolytic	6	0.775194	0.008257	AIFM1, PPT1, ERCC3, ERCC4, ERCC1, ERCC2	703	26	14116	4.63377	1	0.0765877	14.0687
GOTERM_BP_ALL	GO:0009411~response to UV	9	1.16279	0.00845025	AKT1, ERCC8, UBE2A, ERCC6, ERCC3, ERCC4, ERCC1, TUBB3, ERCC2	703	59	14116	3.063	1	0.0781066	14.3744
GOTERM_CC_ALL	GO:0000109~nucleotide-excision repair complex	3	0.387597	0.0179366	ERCC8, ERCC4, ERCC1	706	5	15908	13.5195	0.999921	0.1018	23.0656
GOTERM_BP_ALL	GO:0006289~nucleotide-excision repair	8	1.03359	0.0185949	PNKP, ERCC8, ERCC6, ERCC3, ERCC4, ERCC1, ERCC2, FANCC	703	55	14116	2.92068	1	0.146101	29.0536
GOTERM_BP_ALL	GO:0000718~nucleotide-excision repair, DNA damage removal	5	0.645995	0.021694	PNKP, ERCC3, ERCC4, ERCC1, ERCC2	703	22	14116	4.56356	1	0.164152	33.0406
GOTERM_BP_ALL	GO:0006308~DNA catabolic process	7	0.904393	0.0767183	PNKP, AIFM1, PPT1, ERCC3, ERCC4, ERCC1, ERCC2	703	60	14116	2.34263	1	0.398918	76.769
GOTERM_MF_ALL	GO:0003684~damaged DNA binding	6	0.775194	0.0788654	PNKP, NBN, TP63, ERCC3, ERCC4, ERCC1	698	50	15143	2.60338	1	0.503934	73.2564
GOTERM_MF_ALL	GO:0004520~endodeoxyribonuclease activity	3	0.387597	0.268915	DNA2, ERCC4, ERCC1	698	22	15143	2.95839	1	0.85212	99.3453
GOTERM_MF_ALL	GO:0004536~deoxyribonuclease activity	3	0.387597	0.46822	DNA2, ERCC4, ERCC1	698	34	15143	1.91425	1	0.959815	99.996
GOTERM_MF_ALL	GO:0004518~nuclease activity	7	0.904393	0.740417	PNKP, DNA2, POLG, DIS3L2, EXOSC3, ERCC4, ERCC1	698	158	15143	0.961164	1	0.996832	100
GOTERM_MF_ALL	GO:0004519~endonuclease activity	4	0.516796	0.845009	PNKP, DNA2, ERCC4, ERCC1	698	100	15143	0.867794	1	0.999464	100
Annotation Cluster 106	Enrichment Score: 1.3854339282629307
Category	Term	Count	%	PValue	Genes	List Total	Pop Hits	Pop Total	Fold Enrichment	Bonferroni	Benjamini	FDR
GOTERM_MF_ALL	GO:0016563~transcription activator activity	33	4.26357	0.00258354	DEAF1, GRIP1, HCFC1, TP63, CTCF, PDX1, NFKB2, PAX3, POU1F1, WT1, CTNNB1, GATA6, PQBP1, CEP290, NKX2-1, YAP1, RARB, NKX2-5, ERCC2, NR2F1, SOX10, BRF1, CREBBP, MLXIPL, MED12, SMAD4, TBX1, CDKN1C, EP300, TFAP2B, TFAP2A, TCF12, SMARCA2	698	410	15143	1.74617	0.946929	0.0428763	4.06809
GOTERM_MF_ALL	GO:0008134~transcription factor binding	33	4.26357	0.0512681	NBN, GRIP1, ARNT2, HCFC1, CTCF, NFKB2, POU1F1, SUFU, CTNNB1, GNPTAB, GATA6, PQBP1, YAP1, TCF4, ERCC3, BCOR, NKX2-5, DNMT3B, NR2F1, SOX10, CREBBP, MED12, MLXIPL, MECP2, SKI, FLNA, EP300, NUP62, RAB18, TFAP2B, TFAP2A, NSD1, SMARCA2	698	513	15143	1.39557	1	0.387142	57.0417
GOTERM_MF_ALL	GO:0003712~transcription cofactor activity	23	2.97158	0.115183	SOX10, GRIP1, CREBBP, MED12, MECP2, HCFC1, CTCF, SKI, NFKB2, POU1F1, SUFU, CTNNB1, EP300, TFAP2B, PQBP1, TFAP2A, YAP1, TCF4, BCOR, NSD1, SMARCA2, DNMT3B, NR2F1	698	363	15143	1.3746	1	0.621406	85.9798
GOTERM_MF_ALL	GO:0003713~transcription coactivator activity	14	1.80879	0.188284	SOX10, EP300, GRIP1, CREBBP, TFAP2B, MED12, PQBP1, HCFC1, TFAP2A, NFKB2, YAP1, SMARCA2, CTNNB1, NR2F1	698	214	15143	1.41929	1	0.757745	96.4883
Annotation Cluster 107	Enrichment Score: 1.3733831212509238
Category	Term	Count	%	PValue	Genes	List Total	Pop Hits	Pop Total	Fold Enrichment	Bonferroni	Benjamini	FDR
GOTERM_BP_ALL	GO:0007281~germ cell development	15	1.93798	0.000459732	DEAF1, BBS4, AFF4, ALMS1, CASC5, ZBTB16, WT1, AKT1, BBS2, CEP57, MKKS, PAFAH1B1, ERCC1, ACVR1, FANCC	703	101	14116	2.98213	0.795347	0.00794036	0.837377
GOTERM_BP_ALL	GO:0048610~reproductive cellular process	19	2.45478	0.00116776	B4GALT1, DEAF1, BBS4, HSD17B10, AFF4, ALMS1, CASC5, ZBTB16, WT1, AKT1, BBS2, CEP57, NKX2-1, MKKS, PAFAH1B1, HSD17B4, ERCC1, ACVR1, FANCC	703	162	14116	2.35502	0.982246	0.0167949	2.11406
GOTERM_BP_ALL	GO:0003006~reproductive developmental process	25	3.22997	0.00291778	DEAF1, BBS4, HSD17B10, TP63, ZBTB16, WT1, AKT1, CHD7, CEP57, NKX2-1, MKKS, PAFAH1B1, HSD17B4, FANCA, INSR, DNAJC19, ERCC1, FANCC, B4GALT1, AFF4, ALMS1, CASC5, BBS2, ROR2, ACVR1	703	262	14116	1.916	0.999958	0.0342811	5.20327
GOTERM_BP_ALL	GO:0022414~reproductive process	47	6.07235	0.0995734	DEAF1, ACOX1, HSD17B10, BBS4, USP9X, SLC6A3, HCFC1, TP63, ZBTB16, WT1, TAC3, AKT1, CHD7, CEP57, MKKS, NKX2-1, PAFAH1B1, HSD17B4, INSR, FANCA, ERCC1, DNAJC19, FANCC, B4GALT1, DNMT3A, STS, TGFBR2, AFF4, LMNA, CASC5, ALMS1, HERC2, BCAP31, PTPN11, BBS1, BBS2, PGM3, AAAS, SBF1, FANCD2, GRN, THOC6, ROR2, GAMT, GNAS, PTCH2, ACVR1	703	762	14116	1.23851	1	0.474147	85.3108
GOTERM_BP_ALL	GO:0000003~reproduction	47	6.07235	0.107156	DEAF1, ACOX1, HSD17B10, BBS4, USP9X, SLC6A3, HCFC1, TP63, ZBTB16, WT1, TAC3, AKT1, CHD7, CEP57, MKKS, NKX2-1, PAFAH1B1, HSD17B4, INSR, FANCA, ERCC1, DNAJC19, FANCC, B4GALT1, DNMT3A, STS, TGFBR2, AFF4, LMNA, CASC5, ALMS1, HERC2, BCAP31, PTPN11, BBS1, BBS2, PGM3, AAAS, SBF1, FANCD2, GRN, THOC6, ROR2, GAMT, GNAS, PTCH2, ACVR1	703	767	14116	1.23044	1	0.496426	87.4155
GOTERM_BP_ALL	GO:0007276~gamete generation	26	3.35917	0.128644	DEAF1, BBS4, ACOX1, USP9X, ZBTB16, WT1, AKT1, CEP57, MKKS, PAFAH1B1, ERCC1, FANCC, DNMT3A, LMNA, AFF4, ALMS1, CASC5, HERC2, BCAP31, PGM3, BBS2, SBF1, FANCD2, GAMT, PTCH2, ACVR1	703	395	14116	1.3217	1	0.549373	91.9395
GOTERM_BP_ALL	GO:0019953~sexual reproduction	29	3.74677	0.150682	DEAF1, BBS4, ACOX1, USP9X, ZBTB16, WT1, AKT1, CEP57, MKKS, PAFAH1B1, ERCC1, FANCC, B4GALT1, DNMT3A, AFF4, LMNA, ALMS1, CASC5, HERC2, BCAP31, BBS1, PGM3, BBS2, AAAS, SBF1, FANCD2, GAMT, PTCH2, ACVR1	703	458	14116	1.27142	1	0.597587	94.9544
GOTERM_BP_ALL	GO:0048609~reproductive process in a multicellular organism	30	3.87597	0.180512	DEAF1, ACOX1, BBS4, SLC6A3, USP9X, ZBTB16, WT1, AKT1, CEP57, NKX2-1, MKKS, PAFAH1B1, ERCC1, FANCC, B4GALT1, DNMT3A, AFF4, LMNA, ALMS1, CASC5, HERC2, BCAP31, PTPN11, PGM3, BBS2, SBF1, FANCD2, GAMT, PTCH2, ACVR1	703	487	14116	1.23694	1	0.656351	97.376
GOTERM_BP_ALL	GO:0032504~multicellular organism reproduction	30	3.87597	0.180512	DEAF1, ACOX1, BBS4, SLC6A3, USP9X, ZBTB16, WT1, AKT1, CEP57, NKX2-1, MKKS, PAFAH1B1, ERCC1, FANCC, B4GALT1, DNMT3A, AFF4, LMNA, ALMS1, CASC5, HERC2, BCAP31, PTPN11, PGM3, BBS2, SBF1, FANCD2, GAMT, PTCH2, ACVR1	703	487	14116	1.23694	1	0.656351	97.376
GOTERM_BP_ALL	GO:0048232~male gamete generation	19	2.45478	0.272036	DNMT3A, ACOX1, BBS4, LMNA, AFF4, ALMS1, CASC5, HERC2, ZBTB16, BCAP31, BBS2, PGM3, CEP57, SBF1, MKKS, GAMT, PAFAH1B1, PTCH2, ERCC1	703	308	14116	1.23868	1	0.782974	99.6991
GOTERM_BP_ALL	GO:0007283~spermatogenesis	19	2.45478	0.272036	DNMT3A, ACOX1, BBS4, LMNA, AFF4, ALMS1, CASC5, HERC2, ZBTB16, BCAP31, BBS2, PGM3, CEP57, SBF1, MKKS, GAMT, PAFAH1B1, PTCH2, ERCC1	703	308	14116	1.23868	1	0.782974	99.6991
Annotation Cluster 108	Enrichment Score: 1.3562257069254873
Category	Term	Count	%	PValue	Genes	List Total	Pop Hits	Pop Total	Fold Enrichment	Bonferroni	Benjamini	FDR
GOTERM_BP_ALL	GO:0008535~respiratory chain complex IV assembly	5	0.645995	0.000361501	COX10, BCS1L, SURF1, SCO2, COX15	703	8	14116	12.5498	0.712751	0.00657829	0.659014
GOTERM_MF_ALL	GO:0015077~monovalent inorganic cation transmembrane transporter activity	11	1.42119	0.0214029	SLC9A6, COX10, COX6B1, ATP1A3, ATP1A2, ATP6V1B2, SURF1, ABCC8, UQCRQ, ATP6V0A2, COX15	698	104	15143	2.29465	1	0.217734	29.3439
GOTERM_MF_ALL	GO:0015078~hydrogen ion transmembrane transporter activity	8	1.03359	0.120491	SLC9A6, COX10, COX6B1, ATP6V1B2, SURF1, UQCRQ, ATP6V0A2, COX15	698	90	15143	1.92843	1	0.631425	87.2709
GOTERM_MF_ALL	GO:0016676~oxidoreductase activity, acting on heme group of donors, oxygen as acceptor	4	0.516796	0.136214	COX10, COX6B1, SURF1, COX15	698	28	15143	3.09926	1	0.657761	90.4715
GOTERM_MF_ALL	GO:0016675~oxidoreductase activity, acting on heme group of donors	4	0.516796	0.136214	COX10, COX6B1, SURF1, COX15	698	28	15143	3.09926	1	0.657761	90.4715
GOTERM_MF_ALL	GO:0015002~heme-copper terminal oxidase activity	4	0.516796	0.136214	COX10, COX6B1, SURF1, COX15	698	28	15143	3.09926	1	0.657761	90.4715
GOTERM_MF_ALL	GO:0004129~cytochrome-c oxidase activity	4	0.516796	0.136214	COX10, COX6B1, SURF1, COX15	698	28	15143	3.09926	1	0.657761	90.4715
Annotation Cluster 109	Enrichment Score: 1.3334124451316949
Category	Term	Count	%	PValue	Genes	List Total	Pop Hits	Pop Total	Fold Enrichment	Bonferroni	Benjamini	FDR
GOTERM_BP_ALL	GO:0007286~spermatid development	8	1.03359	0.0169305	BBS4, BBS2, CEP57, AFF4, CASC5, MKKS, ALMS1, PAFAH1B1	703	54	14116	2.97476	1	0.135685	26.8208
GOTERM_BP_ALL	GO:0048515~spermatid differentiation	8	1.03359	0.0222613	BBS4, BBS2, CEP57, AFF4, CASC5, MKKS, ALMS1, PAFAH1B1	703	57	14116	2.8182	1	0.167025	33.7471
GOTERM_BP_ALL	GO:0010927~cellular component assembly involved in morphogenesis	4	0.516796	0.26518	BBS2, CASC5, PAFAH1B1, ERCC2	703	36	14116	2.23107	1	0.774371	99.6428
Annotation Cluster 110	Enrichment Score: 1.3199597247894295
Category	Term	Count	%	PValue	Genes	List Total	Pop Hits	Pop Total	Fold Enrichment	Bonferroni	Benjamini	FDR
GOTERM_MF_ALL	GO:0003697~single-stranded DNA binding	10	1.29199	0.000836499	RECQL4, CNBP, LONP1, BLM, POLG2, HSPD1, ERCC4, LRPPRC, ERCC1, C10ORF2	698	55	15143	3.94452	0.613191	0.0171213	1.33455
GOTERM_BP_ALL	GO:0000723~telomere maintenance	6	0.775194	0.0113687	NBN, DKC1, BLM, ERCC4, TERT, RTEL1	703	28	14116	4.30278	1	0.0993452	18.8678
GOTERM_BP_ALL	GO:0032200~telomere organization	6	0.775194	0.0131885	NBN, DKC1, BLM, ERCC4, TERT, RTEL1	703	29	14116	4.15441	1	0.112165	21.5558
GOTERM_CC_ALL	GO:0000781~chromosome, telomeric region	5	0.645995	0.037682	NBN, BLM, ERCC4, TERT, ERCC1	706	29	15908	3.88493	1	0.183336	42.6772
GOTERM_CC_ALL	GO:0000784~nuclear chromosome, telomeric region	4	0.516796	0.0636707	NBN, ERCC4, TERT, ERCC1	706	21	15908	4.29192	1	0.274538	61.4459
GOTERM_BP_ALL	GO:0051053~negative regulation of DNA metabolic process	5	0.645995	0.127037	BLM, ATR, ERCC4, ERCC1, CDT1	703	39	14116	2.57432	1	0.545746	91.6633
GOTERM_CC_ALL	GO:0044454~nuclear chromosome part	9	1.16279	0.173986	ATRX, DNMT3A, NBN, BLM, ATR, ERCC4, DNMT3B, TERT, ERCC1	706	122	15908	1.66224	1	0.492751	93.7288
GOTERM_CC_ALL	GO:0000228~nuclear chromosome	11	1.42119	0.182683	ATRX, DNMT3A, NBN, CHMP1A, BLM, ATR, ERCC4, DNMT3B, LRPPRC, TERT, ERCC1	706	162	15908	1.52999	1	0.506744	94.6204
GOTERM_BP_ALL	GO:0006302~double-strand break repair	6	0.775194	0.194429	RECQL4, EYA1, NBN, BLM, ERCC4, ERCC1	703	62	14116	1.94319	1	0.678124	98.0816
GOTERM_BP_ALL	GO:0006310~DNA recombination	8	1.03359	0.267333	RECQL4, ATRX, NBN, BLM, HSPD1, ERCC4, ERCC1, FOXP1	703	105	14116	1.52988	1	0.77708	99.6615
Annotation Cluster 111	Enrichment Score: 1.2624798544348248
Category	Term	Count	%	PValue	Genes	List Total	Pop Hits	Pop Total	Fold Enrichment	Bonferroni	Benjamini	FDR
GOTERM_BP_ALL	GO:0032886~regulation of microtubule-based process	10	1.29199	0.000606128	BBS1, BBS4, BBS2, PLK4, SBDS, KATNB1, MKKS, MID1, HDAC6, CTNNB1	703	49	14116	4.09789	0.876532	0.0100062	1.10264
GOTERM_BP_ALL	GO:0033043~regulation of organelle organization	19	2.45478	0.0233395	ELN, KATNB1, IGF1, CTCF, IGF2, HERC2, MID1, CTNNB1, PLK4, SBDS, TSC1, INS, TSC2, SPTBN2, INSR, DNMT3B, ERCC4, ERCC1, HDAC6, SPTAN1	703	217	14116	1.75813	1	0.172975	35.0706
GOTERM_BP_ALL	GO:0007026~negative regulation of microtubule depolymerization	4	0.516796	0.0422644	SBDS, KATNB1, MID1, HDAC6	703	16	14116	5.01991	1	0.264018	54.6017
GOTERM_BP_ALL	GO:0031114~regulation of microtubule depolymerization	4	0.516796	0.0422644	SBDS, KATNB1, MID1, HDAC6	703	16	14116	5.01991	1	0.264018	54.6017
GOTERM_BP_ALL	GO:0031111~negative regulation of microtubule polymerization or depolymerization	4	0.516796	0.0494803	SBDS, KATNB1, MID1, HDAC6	703	17	14116	4.72463	1	0.294925	60.4655
GOTERM_BP_ALL	GO:0010639~negative regulation of organelle organization	9	1.16279	0.0507229	SBDS, KATNB1, SPTBN2, MID1, ERCC4, DNMT3B, ERCC1, SPTAN1, HDAC6	703	82	14116	2.20386	1	0.299755	61.4
GOTERM_BP_ALL	GO:0043242~negative regulation of protein complex disassembly	6	0.775194	0.0512848	SBDS, KATNB1, SPTBN2, MID1, SPTAN1, HDAC6	703	41	14116	2.93849	1	0.30209	61.8157
GOTERM_BP_ALL	GO:0070507~regulation of microtubule cytoskeleton organization	6	0.775194	0.0559371	PLK4, SBDS, KATNB1, MID1, HDAC6, CTNNB1	703	42	14116	2.86852	1	0.322532	65.0986
GOTERM_BP_ALL	GO:0043244~regulation of protein complex disassembly	6	0.775194	0.108187	SBDS, KATNB1, SPTBN2, MID1, SPTAN1, HDAC6	703	51	14116	2.36231	1	0.498723	87.6787
GOTERM_BP_ALL	GO:0051494~negative regulation of cytoskeleton organization	6	0.775194	0.137022	SBDS, KATNB1, SPTBN2, MID1, SPTAN1, HDAC6	703	55	14116	2.19051	1	0.568441	93.2449
GOTERM_BP_ALL	GO:0051493~regulation of cytoskeleton organization	11	1.42119	0.139871	PLK4, SBDS, TSC1, ELN, TSC2, KATNB1, SPTBN2, MID1, SPTAN1, HDAC6, CTNNB1	703	136	14116	1.62409	1	0.574705	93.6414
GOTERM_CC_ALL	GO:0005875~microtubule associated complex	8	1.03359	0.166547	KIF11, KATNB1, PAFAH1B1, MID1, DCX, DYNC1H1, HDAC6, MID2	706	102	15908	1.76726	1	0.483352	92.859
GOTERM_BP_ALL	GO:0051129~negative regulation of cellular component organization	11	1.42119	0.169615	SBDS, KATNB1, SPTBN2, MID1, ERCC4, DNMT3B, PTEN, ERCC1, ARHGDIA, SPTAN1, HDAC6	703	142	14116	1.55547	1	0.636876	96.6591
GOTERM_BP_ALL	GO:0031110~regulation of microtubule polymerization or depolymerization	4	0.516796	0.198454	SBDS, KATNB1, MID1, HDAC6	703	31	14116	2.59092	1	0.685915	98.2496
Annotation Cluster 112	Enrichment Score: 1.250469514138709
Category	Term	Count	%	PValue	Genes	List Total	Pop Hits	Pop Total	Fold Enrichment	Bonferroni	Benjamini	FDR
GOTERM_BP_ALL	GO:0008544~epidermis development	17	2.19638	0.0212565	FRAS1, STS, BTD, PAX6, TP63, JAG1, SPINK5, ALDH3A2, AKT1, ATP7A, ATP2A2, PTCH1, PTCH2, KRT85, ERCC3, ERCC2, NSDHL	703	184	14116	1.85519	1	0.161441	32.4909
GOTERM_BP_ALL	GO:0043588~skin development	5	0.645995	0.0536846	FRAS1, ATP7A, STS, TP63, ERCC2	703	29	14116	3.46201	1	0.313041	63.5439
GOTERM_BP_ALL	GO:0001942~hair follicle development	6	0.775194	0.0559371	ATP7A, AKT1, TP63, SPINK5, ERCC2, NSDHL	703	42	14116	2.86852	1	0.322532	65.0986
GOTERM_BP_ALL	GO:0022405~hair cycle process	6	0.775194	0.0559371	ATP7A, AKT1, TP63, SPINK5, ERCC2, NSDHL	703	42	14116	2.86852	1	0.322532	65.0986
GOTERM_BP_ALL	GO:0022404~molting cycle process	6	0.775194	0.0559371	ATP7A, AKT1, TP63, SPINK5, ERCC2, NSDHL	703	42	14116	2.86852	1	0.322532	65.0986
GOTERM_BP_ALL	GO:0042633~hair cycle	6	0.775194	0.0608244	ATP7A, AKT1, TP63, SPINK5, ERCC2, NSDHL	703	43	14116	2.80181	1	0.342136	68.2589
GOTERM_BP_ALL	GO:0042303~molting cycle	6	0.775194	0.0608244	ATP7A, AKT1, TP63, SPINK5, ERCC2, NSDHL	703	43	14116	2.80181	1	0.342136	68.2589
GOTERM_BP_ALL	GO:0048820~hair follicle maturation	3	0.387597	0.134168	AKT1, SPINK5, ERCC2	703	13	14116	4.63377	1	0.563238	92.8244
Annotation Cluster 113	Enrichment Score: 1.2403599347849195
Category	Term	Count	%	PValue	Genes	List Total	Pop Hits	Pop Total	Fold Enrichment	Bonferroni	Benjamini	FDR
GOTERM_BP_ALL	GO:0001508~regulation of action potential	11	1.42119	0.00184806	CLN3, PLP1, GNAQ, GRIN2B, TSC1, GRIK2, NF1, CHRNA4, SCN8A, AFG3L2, ERCC2	703	68	14116	3.24818	0.998308	0.0237059	3.32609
GOTERM_BP_ALL	GO:0019228~regulation of action potential in neuron	7	0.904393	0.0505572	PLP1, TSC1, GRIK2, NF1, SCN8A, AFG3L2, ERCC2	703	54	14116	2.60292	1	0.299909	61.2766
GOTERM_BP_ALL	GO:0042552~myelination	5	0.645995	0.118386	PLP1, TSC1, NF1, AFG3L2, ERCC2	703	38	14116	2.64206	1	0.525564	90.0158
GOTERM_BP_ALL	GO:0021782~glial cell development	4	0.516796	0.136862	PLP1, NF1, PHGDH, ERCC2	703	26	14116	3.08918	1	0.568585	93.222
GOTERM_BP_ALL	GO:0007272~ensheathment of neurons	5	0.645995	0.154483	PLP1, TSC1, NF1, AFG3L2, ERCC2	703	42	14116	2.39044	1	0.604568	95.3517
GOTERM_BP_ALL	GO:0008366~axon ensheathment	5	0.645995	0.154483	PLP1, TSC1, NF1, AFG3L2, ERCC2	703	42	14116	2.39044	1	0.604568	95.3517
Annotation Cluster 114	Enrichment Score: 1.2336206266305638
Category	Term	Count	%	PValue	Genes	List Total	Pop Hits	Pop Total	Fold Enrichment	Bonferroni	Benjamini	FDR
GOTERM_BP_ALL	GO:0045913~positive regulation of carbohydrate metabolic process	7	0.904393	0.000314909	AKT1, GCK, INS, IFNG, MLXIPL, IGF1, IGF2, INSR	703	20	14116	7.02788	0.662641	0.00592016	0.574309
GOTERM_BP_ALL	GO:0010676~positive regulation of cellular carbohydrate metabolic process	7	0.904393	0.000314909	AKT1, GCK, INS, IFNG, MLXIPL, IGF1, IGF2, INSR	703	20	14116	7.02788	0.662641	0.00592016	0.574309
GOTERM_BP_ALL	GO:0051052~regulation of DNA metabolic process	16	2.06718	0.000515383	HRAS, NBN, PDGFB, BLM, IGF1, IGF2, ATR, CDT1, DNA2, ERCC8, EYA1, INS, IFNG, INSR, ERCC4, RTEL1, ERCC1	703	114	14116	2.8182	0.831114	0.00872296	0.938291
GOTERM_BP_ALL	GO:0031329~regulation of cellular catabolic process	11	1.42119	0.00078322	AKT1, CLN3, NPC1, MLYCD, INS, ABHD5, IFNG, MLXIPL, IGF1, IGF2, INSR, STUB1	703	61	14116	3.62092	0.933007	0.0123233	1.42262
GOTERM_BP_ALL	GO:0031331~positive regulation of cellular catabolic process	8	1.03359	0.00172295	AKT1, INS, ABHD5, IFNG, MLXIPL, IGF1, IGF2, INSR, STUB1	703	36	14116	4.46215	0.997392	0.022367	3.10427
GOTERM_BP_ALL	GO:0010907~positive regulation of glucose metabolic process	6	0.775194	0.00194638	AKT1, GCK, INS, MLXIPL, IGF1, IGF2, INSR	703	19	14116	6.34094	0.998795	0.0247686	3.50009
GOTERM_BP_ALL	GO:0009896~positive regulation of catabolic process	9	1.16279	0.00265321	AKT1, INS, ABHD5, IFNG, MLXIPL, GJA1, IGF1, IGF2, INSR, STUB1	703	49	14116	3.6881	0.999895	0.0318689	4.74223
GOTERM_BP_ALL	GO:0033500~carbohydrate homeostasis	9	1.16279	0.00265321	GCK, INS, WFS1, MLXIPL, ALMS1, IGF2, PTCH1, PDX1, INSR, PTPN11	703	49	14116	3.6881	0.999895	0.0318689	4.74223
GOTERM_BP_ALL	GO:0042593~glucose homeostasis	9	1.16279	0.00265321	GCK, INS, WFS1, MLXIPL, ALMS1, IGF2, PTCH1, PDX1, INSR, PTPN11	703	49	14116	3.6881	0.999895	0.0318689	4.74223
GOTERM_BP_ALL	GO:0009894~regulation of catabolic process	13	1.67959	0.00281663	CLN3, ABHD5, MLXIPL, IGF1, GJA1, IGF2, STUB1, FLNA, AKT1, NPC1, INS, MLYCD, IFNG, INSR	703	96	14116	2.71912	0.999941	0.0334524	5.02725
GOTERM_BP_ALL	GO:0032770~positive regulation of monooxygenase activity	5	0.645995	0.00302385	AKT1, KRAS, INS, IFNG, IGF2, GCH1	703	13	14116	7.72295	0.999971	0.0352672	5.38752
GOTERM_BP_ALL	GO:0043467~regulation of generation of precursor metabolites and energy	7	0.904393	0.0031558	ATP7A, AKT1, GCK, INS, MLXIPL, IGF1, IGF2, INSR	703	30	14116	4.68525	0.999982	0.03617	5.61625
GOTERM_BP_ALL	GO:0006275~regulation of DNA replication	10	1.29199	0.00337012	DNA2, HRAS, NBN, BLM, PDGFB, INS, IGF1, IGF2, ATR, INSR, CDT1	703	62	14116	3.23865	0.999991	0.0383285	5.98664
GOTERM_BP_ALL	GO:0045821~positive regulation of glycolysis	4	0.516796	0.003687	INS, MLXIPL, IGF1, IGF2, INSR	703	7	14116	11.4741	0.999997	0.0410535	6.53178
GOTERM_BP_ALL	GO:0051054~positive regulation of DNA metabolic process	9	1.16279	0.00616421	DNA2, ERCC8, HRAS, EYA1, PDGFB, INS, IFNG, IGF1, IGF2, INSR	703	56	14116	3.22709	1	0.0608144	10.6915
GOTERM_BP_ALL	GO:0051000~positive regulation of nitric-oxide synthase activity	4	0.516796	0.0082109	AKT1, KRAS, INS, IGF2, GCH1	703	9	14116	8.92429	1	0.0763795	13.9956
GOTERM_BP_ALL	GO:0051353~positive regulation of oxidoreductase activity	6	0.775194	0.008257	ATP7A, AKT1, KRAS, INS, IFNG, IGF2, GCH1	703	26	14116	4.63377	1	0.0765877	14.0687
GOTERM_BP_ALL	GO:0010675~regulation of cellular carbohydrate metabolic process	7	0.904393	0.0104833	AKT1, GCK, INS, IFNG, MLXIPL, IGF1, IGF2, INSR	703	38	14116	3.69888	1	0.0931126	17.5286
GOTERM_BP_ALL	GO:0045725~positive regulation of glycogen biosynthetic process	4	0.516796	0.0113008	AKT1, GCK, INS, IGF2, INSR	703	10	14116	8.03186	1	0.0990285	18.7659
GOTERM_BP_ALL	GO:0045740~positive regulation of DNA replication	6	0.775194	0.0113687	DNA2, HRAS, PDGFB, INS, IGF1, IGF2, INSR	703	28	14116	4.30278	1	0.0993452	18.8678
GOTERM_BP_ALL	GO:0006109~regulation of carbohydrate metabolic process	7	0.904393	0.011882	AKT1, GCK, INS, IFNG, MLXIPL, IGF1, IGF2, INSR	703	39	14116	3.60404	1	0.102331	19.6347
GOTERM_BP_ALL	GO:0051341~regulation of oxidoreductase activity	7	0.904393	0.0134072	ATP7A, AKT1, KRAS, INS, IFNG, IGF2, HDAC6, GCH1	703	40	14116	3.51394	1	0.113097	21.8731
GOTERM_BP_ALL	GO:0006110~regulation of glycolysis	4	0.516796	0.0192364	INS, MLXIPL, IGF1, IGF2, INSR	703	12	14116	6.69322	1	0.150112	29.8968
GOTERM_BP_ALL	GO:0019216~regulation of lipid metabolic process	12	1.55039	0.0234898	BBS4, PDGFB, CHKB, ABHD5, MLXIPL, IGF2, STUB1, AKT1, NPC2, INS, MLYCD, DHCR7, IFNG	703	112	14116	2.15139	1	0.173265	35.253
GOTERM_BP_ALL	GO:0051726~regulation of cell cycle	26	3.35917	0.0248832	NBN, BLM, HCFC1, CTCF, PTEN, CDT1, AKT1, SBDS, INS, ERCC3, INSR, ERCC2, IGF1, CDK6, IGF2, HERC2, ATR, RBBP8, PTPN11, CDKN1C, PLK4, CHMP1A, FOXG1, TSC2, BUB1B, FBXO31, NGF	703	331	14116	1.57725	1	0.180768	36.9218
GOTERM_BP_ALL	GO:0010906~regulation of glucose metabolic process	6	0.775194	0.0282681	AKT1, GCK, INS, MLXIPL, IGF1, IGF2, INSR	703	35	14116	3.44223	1	0.197749	40.808
GOTERM_BP_ALL	GO:0032885~regulation of polysaccharide biosynthetic process	4	0.516796	0.0295633	AKT1, GCK, INS, IGF2, INSR	703	14	14116	5.73705	1	0.204713	42.2343
GOTERM_BP_ALL	GO:0005979~regulation of glycogen biosynthetic process	4	0.516796	0.0295633	AKT1, GCK, INS, IGF2, INSR	703	14	14116	5.73705	1	0.204713	42.2343
GOTERM_BP_ALL	GO:0010962~regulation of glucan biosynthetic process	4	0.516796	0.0295633	AKT1, GCK, INS, IGF2, INSR	703	14	14116	5.73705	1	0.204713	42.2343
GOTERM_BP_ALL	GO:0032879~regulation of localization	42	5.42636	0.0303475	BBS4, PDGFB, WFS1, GLUD1, ABHD5, PAX6, GJA1, PPT1, JAG1, GLI3, KCNJ11, PTEN, DMPK, AKT1, CHD7, GRIN2B, INS, IFNG, CHRNA4, MKKS, NKX2-5, INSR, ARHGDIA, B4GALT1, NF1, SMAD4, STXBP1, IGF1, IGF2, PCLO, FLNA, PTPN11, BBS1, LAMA2, BBS2, RPS19, AAAS, GCK, TSC2, BIN1, CALM1, HDAC6, NGF	703	610	14116	1.38253	1	0.209194	43.082
GOTERM_BP_ALL	GO:0051270~regulation of cell motion	17	2.19638	0.0313926	B4GALT1, BBS4, PDGFB, NF1, PAX6, IGF1, IGF2, JAG1, PTEN, LAMA2, AKT1, BBS1, BBS2, RPS19, INS, MKKS, INSR, HDAC6	703	193	14116	1.76867	1	0.213993	44.1934
GOTERM_BP_ALL	GO:0032768~regulation of monooxygenase activity	5	0.645995	0.0333772	AKT1, KRAS, INS, IFNG, IGF2, GCH1	703	25	14116	4.01593	1	0.22265	46.2478
GOTERM_BP_ALL	GO:0032881~regulation of polysaccharide metabolic process	4	0.516796	0.0356211	AKT1, GCK, INS, IGF2, INSR	703	15	14116	5.35458	1	0.234183	48.4844
GOTERM_BP_ALL	GO:0043471~regulation of cellular carbohydrate catabolic process	4	0.516796	0.0422644	INS, MLXIPL, IGF1, IGF2, INSR	703	16	14116	5.01991	1	0.264018	54.6017
GOTERM_BP_ALL	GO:0043470~regulation of carbohydrate catabolic process	4	0.516796	0.0422644	INS, MLXIPL, IGF1, IGF2, INSR	703	16	14116	5.01991	1	0.264018	54.6017
GOTERM_BP_ALL	GO:0050999~regulation of nitric-oxide synthase activity	4	0.516796	0.0422644	AKT1, KRAS, INS, IGF2, GCH1	703	16	14116	5.01991	1	0.264018	54.6017
GOTERM_BP_ALL	GO:0040012~regulation of locomotion	16	2.06718	0.0559584	BBS4, PDGFB, NF1, PAX6, IGF1, IGF2, JAG1, PTEN, LAMA2, AKT1, BBS1, BBS2, INS, MKKS, INSR, TSHR, HDAC6	703	192	14116	1.6733	1	0.322119	65.113
GOTERM_BP_ALL	GO:0046890~regulation of lipid biosynthetic process	6	0.775194	0.0713011	AKT1, PDGFB, INS, DHCR7, IFNG, MLXIPL, IGF2	703	45	14116	2.67729	1	0.379916	74.1458
GOTERM_BP_ALL	GO:0043255~regulation of carbohydrate biosynthetic process	4	0.516796	0.0837134	AKT1, GCK, INS, IGF2, INSR	703	21	14116	3.8247	1	0.421551	79.7853
GOTERM_BP_ALL	GO:0046889~positive regulation of lipid biosynthetic process	4	0.516796	0.0837134	AKT1, INS, IFNG, MLXIPL, IGF2	703	21	14116	3.8247	1	0.421551	79.7853
GOTERM_BP_ALL	GO:0045429~positive regulation of nitric oxide biosynthetic process	4	0.516796	0.0837134	AKT1, INS, IFNG, IGF2, INSR	703	21	14116	3.8247	1	0.421551	79.7853
GOTERM_MF_ALL	GO:0005159~insulin-like growth factor receptor binding	3	0.387597	0.10291	INS, IGF1, IGF2, INSR	698	12	15143	5.42371	1	0.585396	82.5097
GOTERM_BP_ALL	GO:0045862~positive regulation of proteolysis	4	0.516796	0.125449	AKT1, EP300, IFNG, STUB1	703	25	14116	3.21275	1	0.542735	91.3815
GOTERM_BP_ALL	GO:0050994~regulation of lipid catabolic process	4	0.516796	0.136862	AKT1, MLYCD, INS, ABHD5, IGF2	703	26	14116	3.08918	1	0.568585	93.222
GOTERM_BP_ALL	GO:0043434~response to peptide hormone stimulus	12	1.55039	0.145098	STS, GATM, ALDOB, IGF2, RPE65, CPS1, ASL, AKT1, TSC1, INS, INSR, NGF, VLDLR	703	154	14116	1.56465	1	0.584388	94.312
GOTERM_BP_ALL	GO:0045732~positive regulation of protein catabolic process	4	0.516796	0.148613	AKT1, IFNG, GJA1, STUB1	703	27	14116	2.97476	1	0.593277	94.7249
GOTERM_BP_ALL	GO:0045428~regulation of nitric oxide biosynthetic process	4	0.516796	0.148613	AKT1, INS, IFNG, IGF2, INSR	703	27	14116	2.97476	1	0.593277	94.7249
GOTERM_BP_ALL	GO:0045787~positive regulation of cell cycle	6	0.775194	0.152587	AKT1, INS, FOXG1, IGF1, HCFC1, IGF2, INSR	703	57	14116	2.11365	1	0.600818	95.1574
GOTERM_BP_ALL	GO:0010565~regulation of cellular ketone metabolic process	6	0.775194	0.152587	AKT1, GCK, MLYCD, INS, CHKB, MLXIPL, IGF2	703	57	14116	2.11365	1	0.600818	95.1574
GOTERM_BP_ALL	GO:0045834~positive regulation of lipid metabolic process	5	0.645995	0.194106	AKT1, INS, ABHD5, IFNG, MLXIPL, IGF2	703	46	14116	2.18257	1	0.678002	98.0675
GOTERM_BP_ALL	GO:0010564~regulation of cell cycle process	9	1.16279	0.206701	PLK4, SBDS, CHMP1A, INS, IGF1, CTCF, IGF2, HERC2, INSR, CDT1	703	114	14116	1.58524	1	0.698654	98.5512
GOTERM_BP_ALL	GO:0007346~regulation of mitotic cell cycle	11	1.42119	0.225116	SBDS, NBN, CHMP1A, INS, FOXG1, BUB1B, IGF1, FBXO31, IGF2, HERC2, INSR, CDT1	703	152	14116	1.45313	1	0.721145	99.0571
GOTERM_BP_ALL	GO:0019217~regulation of fatty acid metabolic process	5	0.645995	0.225654	AKT1, MLYCD, INS, CHKB, MLXIPL, IGF2	703	49	14116	2.04894	1	0.721597	99.069
GOTERM_BP_ALL	GO:0042176~regulation of protein catabolic process	5	0.645995	0.25839	AKT1, IFNG, GJA1, STUB1, FLNA	703	52	14116	1.93074	1	0.766028	99.5774
GOTERM_BP_ALL	GO:0008286~insulin receptor signaling pathway	4	0.516796	0.278872	AKT1, INS, RPE65, IGF2, INSR	703	37	14116	2.17077	1	0.791243	99.7468
GOTERM_BP_ALL	GO:0046326~positive regulation of glucose import	3	0.387597	0.299632	AKT1, INS, IGF2, INSR	703	22	14116	2.73814	1	0.814645	99.8516
GOTERM_BP_ALL	GO:0010828~positive regulation of glucose transport	3	0.387597	0.299632	AKT1, INS, IGF2, INSR	703	22	14116	2.73814	1	0.814645	99.8516
GOTERM_BP_ALL	GO:0030334~regulation of cell migration	11	1.42119	0.332131	AKT1, LAMA2, PDGFB, INS, NF1, PAX6, IGF1, IGF2, JAG1, INSR, PTEN, HDAC6	703	169	14116	1.30696	1	0.845383	99.9377
GOTERM_BP_ALL	GO:0032870~cellular response to hormone stimulus	9	1.16279	0.342194	AKT1, NUP62, INS, PRKAR1A, RPE65, GNAS, IGF2, INSR, VLDLR, PTPN11	703	133	14116	1.35877	1	0.853248	99.9528
GOTERM_BP_ALL	GO:0045840~positive regulation of mitosis	3	0.387597	0.355204	INS, IGF1, IGF2, INSR	703	25	14116	2.40956	1	0.86358	99.9673
GOTERM_BP_ALL	GO:0051785~positive regulation of nuclear division	3	0.387597	0.355204	INS, IGF1, IGF2, INSR	703	25	14116	2.40956	1	0.86358	99.9673
GOTERM_BP_ALL	GO:0010638~positive regulation of organelle organization	6	0.775194	0.396734	PLK4, INS, KATNB1, IGF1, IGF2, INSR, DNMT3B	703	83	14116	1.45154	1	0.892132	99.9903
GOTERM_BP_ALL	GO:0046320~regulation of fatty acid oxidation	3	0.387597	0.409128	AKT1, MLYCD, CHKB	703	28	14116	2.15139	1	0.899518	99.9934
GOTERM_BP_ALL	GO:0032869~cellular response to insulin stimulus	5	0.645995	0.439933	AKT1, INS, RPE65, IGF2, INSR, VLDLR	703	68	14116	1.47645	1	0.917141	99.9975
GOTERM_BP_ALL	GO:0046324~regulation of glucose import	3	0.387597	0.493674	AKT1, INS, IGF2, INSR	703	33	14116	1.82542	1	0.942326	99.9996
GOTERM_BP_ALL	GO:0010827~regulation of glucose transport	3	0.387597	0.509649	AKT1, INS, IGF2, INSR	703	34	14116	1.77173	1	0.948477	99.9998
GOTERM_BP_ALL	GO:0051783~regulation of nuclear division	4	0.516796	0.532102	INS, IGF1, IGF2, HERC2, INSR	703	56	14116	1.43426	1	0.956471	99.9999
GOTERM_BP_ALL	GO:0007088~regulation of mitosis	4	0.516796	0.532102	INS, IGF1, IGF2, HERC2, INSR	703	56	14116	1.43426	1	0.956471	99.9999
GOTERM_BP_ALL	GO:0051272~positive regulation of cell motion	6	0.775194	0.541601	RPS19, PDGFB, INS, IGF1, IGF2, INSR, HDAC6	703	98	14116	1.22937	1	0.959385	99.9999
GOTERM_BP_ALL	GO:0032868~response to insulin stimulus	6	0.775194	0.559754	AKT1, TSC1, INS, RPE65, IGF2, INSR, VLDLR	703	100	14116	1.20478	1	0.964205	100
GOTERM_BP_ALL	GO:0001934~positive regulation of protein amino acid phosphorylation	5	0.645995	0.652138	INS, IFNG, SMAD4, IGF1, IGF2, INSR	703	89	14116	1.12807	1	0.983924	100
GOTERM_BP_ALL	GO:0030335~positive regulation of cell migration	5	0.645995	0.652138	PDGFB, INS, IGF1, IGF2, INSR, HDAC6	703	89	14116	1.12807	1	0.983924	100
GOTERM_BP_ALL	GO:0050730~regulation of peptidyl-tyrosine phosphorylation	4	0.516796	0.664204	PDGFB, INS, IFNG, IGF1, IGF2	703	68	14116	1.18116	1	0.985656	100
GOTERM_BP_ALL	GO:0051247~positive regulation of protein metabolic process	12	1.55039	0.668959	WFS1, SMAD4, IGF1, GJA1, IGF2, STUB1, PSMB8, AKT1, EP300, INS, IFNG, INSR, DNMT3B	703	243	14116	0.991588	1	0.986364	100
GOTERM_BP_ALL	GO:0050731~positive regulation of peptidyl-tyrosine phosphorylation	3	0.387597	0.685845	INS, IFNG, IGF1, IGF2	703	47	14116	1.28168	1	0.98859	100
GOTERM_BP_ALL	GO:0042327~positive regulation of phosphorylation	5	0.645995	0.717302	INS, IFNG, SMAD4, IGF1, IGF2, INSR	703	97	14116	1.03503	1	0.991988	100
GOTERM_BP_ALL	GO:0040017~positive regulation of locomotion	5	0.645995	0.724779	PDGFB, INS, IGF1, IGF2, INSR, HDAC6	703	98	14116	1.02447	1	0.992649	100
GOTERM_BP_ALL	GO:0045937~positive regulation of phosphate metabolic process	5	0.645995	0.739289	INS, IFNG, SMAD4, IGF1, IGF2, INSR	703	100	14116	1.00398	1	0.993814	100
GOTERM_BP_ALL	GO:0010562~positive regulation of phosphorus metabolic process	5	0.645995	0.739289	INS, IFNG, SMAD4, IGF1, IGF2, INSR	703	100	14116	1.00398	1	0.993814	100
GOTERM_BP_ALL	GO:0032270~positive regulation of cellular protein metabolic process	10	1.29199	0.825053	AKT1, EP300, INS, IFNG, SMAD4, IGF1, IGF2, INSR, STUB1, DNMT3B, PSMB8	703	233	14116	0.861788	1	0.998196	100
GOTERM_BP_ALL	GO:0031401~positive regulation of protein modification process	8	1.03359	0.827831	INS, IFNG, SMAD4, IGF1, IGF2, INSR, STUB1, DNMT3B, PSMB8	703	187	14116	0.859023	1	0.998286	100
Annotation Cluster 115	Enrichment Score: 1.2276088824740086
Category	Term	Count	%	PValue	Genes	List Total	Pop Hits	Pop Total	Fold Enrichment	Bonferroni	Benjamini	FDR
GOTERM_BP_ALL	GO:0001568~blood vessel development	20	2.58398	0.0369327	B4GALT1, AIMP1, NF1, TGFBR2, TBX1, JAG1, PTEN, PNPLA6, WT1, CTNNB1, ATP7A, AKT1, GPI, CHD7, DHCR7, ITGA7, CCBE1, ADRA2B, NKX2-5, ACVR1	703	245	14116	1.63916	1	0.240035	49.7507
GOTERM_BP_ALL	GO:0001944~vasculature development	20	2.58398	0.0452481	B4GALT1, AIMP1, NF1, TGFBR2, TBX1, JAG1, PTEN, PNPLA6, WT1, CTNNB1, ATP7A, AKT1, GPI, CHD7, DHCR7, ITGA7, CCBE1, ADRA2B, NKX2-5, ACVR1	703	251	14116	1.59997	1	0.276773	57.1196
GOTERM_BP_ALL	GO:0048514~blood vessel morphogenesis	17	2.19638	0.0616208	B4GALT1, AIMP1, NF1, TGFBR2, TBX1, JAG1, PTEN, PNPLA6, WT1, CTNNB1, ATP7A, GPI, ITGA7, CCBE1, ADRA2B, NKX2-5, ACVR1	703	211	14116	1.61779	1	0.345313	68.7475
GOTERM_BP_ALL	GO:0001525~angiogenesis	12	1.55039	0.119351	B4GALT1, GPI, AIMP1, CCBE1, TGFBR2, TBX1, JAG1, ADRA2B, PTEN, PNPLA6, CTNNB1, ACVR1	703	148	14116	1.62808	1	0.527416	90.2138
Annotation Cluster 116	Enrichment Score: 1.2007289924890039
Category	Term	Count	%	PValue	Genes	List Total	Pop Hits	Pop Total	Fold Enrichment	Bonferroni	Benjamini	FDR
GOTERM_MF_ALL	GO:0032561~guanyl ribonucleotide binding	26	3.35917	0.0489451	HRAS, TUBB2B, TUBB2A, ATL1, GLUD1, GCH1, GMPPB, KRAS, GMPPA, ERCC3, TUBA1A, INSR, TUBB3, NIN, EEF1A2, SUCLG1, ARL6, GUCY2D, NRAS, TUBA8, RAB18, GNAQ, GNAS, RIT1, DNM1, PRPS1	698	382	15143	1.47661	1	0.377899	55.3215
GOTERM_MF_ALL	GO:0019001~guanyl nucleotide binding	26	3.35917	0.0489451	HRAS, TUBB2B, TUBB2A, ATL1, GLUD1, GCH1, GMPPB, KRAS, GMPPA, ERCC3, TUBA1A, INSR, TUBB3, NIN, EEF1A2, SUCLG1, ARL6, GUCY2D, NRAS, TUBA8, RAB18, GNAQ, GNAS, RIT1, DNM1, PRPS1	698	382	15143	1.47661	1	0.377899	55.3215
GOTERM_MF_ALL	GO:0005525~GTP binding	25	3.22997	0.060432	HRAS, TUBB2B, TUBB2A, ATL1, GLUD1, GCH1, GMPPB, KRAS, GMPPA, ERCC3, TUBA1A, INSR, TUBB3, NIN, EEF1A2, SUCLG1, ARL6, GUCY2D, NRAS, TUBA8, RAB18, GNAQ, GNAS, RIT1, DNM1	698	372	15143	1.45799	1	0.437411	63.2403
GOTERM_MF_ALL	GO:0003924~GTPase activity	15	1.93798	0.108742	HRAS, TUBB2B, ATL1, TUBB2A, EEF1A2, NRAS, TUBA8, KRAS, GNAQ, RAB18, GNAS, RIT1, TUBA1A, TUBB3, DNM1	698	211	15143	1.54229	1	0.601545	84.2485
Annotation Cluster 117	Enrichment Score: 1.1984203856916575
Category	Term	Count	%	PValue	Genes	List Total	Pop Hits	Pop Total	Fold Enrichment	Bonferroni	Benjamini	FDR
GOTERM_BP_ALL	GO:0009119~ribonucleoside metabolic process	7	0.904393	0.0254945	UMPS, OCLN, ADK, DPYD, HPRT1, PNP, DNMT3B	703	46	14116	3.0556	1	0.182932	37.641
GOTERM_BP_ALL	GO:0009116~nucleoside metabolic process	8	1.03359	0.0389568	UMPS, OCLN, ADK, DPYD, HPRT1, PNP, DNMT3B, PRPS1	703	64	14116	2.50996	1	0.249787	51.6474
GOTERM_BP_ALL	GO:0042278~purine nucleoside metabolic process	5	0.645995	0.0536846	OCLN, ADK, HPRT1, PNP, DNMT3B	703	29	14116	3.46201	1	0.313041	63.5439
GOTERM_BP_ALL	GO:0046128~purine ribonucleoside metabolic process	5	0.645995	0.0536846	OCLN, ADK, HPRT1, PNP, DNMT3B	703	29	14116	3.46201	1	0.313041	63.5439
GOTERM_MF_ALL	GO:0016763~transferase activity, transferring pentosyl groups	4	0.516796	0.35577	UMPS, XYLT1, HPRT1, PNP	698	46	15143	1.88651	1	0.912352	99.9141
Annotation Cluster 118	Enrichment Score: 1.1917517915503537
Category	Term	Count	%	PValue	Genes	List Total	Pop Hits	Pop Total	Fold Enrichment	Bonferroni	Benjamini	FDR
GOTERM_BP_ALL	GO:0007010~cytoskeleton organization	36	4.65116	0.00360533	ALDOA, FGD1, BBS4, HRAS, PDGFB, ELN, CTNNB1, OFD1, TUBGCP6, NDE1, KRAS, ANK3, DMD, PAFAH1B1, DYNC1H1, NPHP1, RET, KIF11, CEP135, PCNT, NF1, TBCE, MID1, FLNB, CENPJ, PCLO, FLNA, BBS1, BBS2, NRAS, SASS6, BUB1B, OPHN1, KPTN, CLN8, SPAST	703	436	14116	1.65795	0.999996	0.0404215	6.39156
GOTERM_BP_ALL	GO:0030029~actin filament-based process	16	2.06718	0.220321	ALDOA, MYO5A, FGD1, HRAS, PDGFB, MYH3, NF1, ELN, FLNB, FLNA, NRAS, KRAS, OPHN1, PAFAH1B1, KPTN, NPHP1	703	241	14116	1.33309	1	0.717626	98.9445
GOTERM_BP_ALL	GO:0030036~actin cytoskeleton organization	14	1.80879	0.334768	ALDOA, FGD1, HRAS, PDGFB, NF1, ELN, FLNB, FLNA, NRAS, KRAS, OPHN1, PAFAH1B1, KPTN, NPHP1	703	226	14116	1.24387	1	0.84742	99.9421
Annotation Cluster 119	Enrichment Score: 1.1884408320956463
Category	Term	Count	%	PValue	Genes	List Total	Pop Hits	Pop Total	Fold Enrichment	Bonferroni	Benjamini	FDR
GOTERM_BP_ALL	GO:0006695~cholesterol biosynthetic process	6	0.775194	0.008257	CYB5R3, EBP, CNBP, DHCR7, MVK, NSDHL	703	26	14116	4.63377	1	0.0765877	14.0687
GOTERM_BP_ALL	GO:0016126~sterol biosynthetic process	6	0.775194	0.0282681	CYB5R3, EBP, CNBP, DHCR7, MVK, NSDHL	703	35	14116	3.44223	1	0.197749	40.808
GOTERM_BP_ALL	GO:0008203~cholesterol metabolic process	10	1.29199	0.0390932	CYB5R3, EBP, CNBP, MBTPS2, CYP27A1, DHCR7, MVK, CLN8, VLDLR, NSDHL	703	92	14116	2.18257	1	0.250105	51.7727
GOTERM_BP_ALL	GO:0016125~sterol metabolic process	10	1.29199	0.0638918	CYB5R3, EBP, CNBP, MBTPS2, CYP27A1, DHCR7, MVK, CLN8, VLDLR, NSDHL	703	101	14116	1.98809	1	0.35362	70.1021
GOTERM_BP_ALL	GO:0008202~steroid metabolic process	13	1.67959	0.304734	CYB5R3, GBA2, EBP, CNBP, STS, NPC1, MBTPS2, CYP27A1, DHCR7, MVK, CLN8, NSDHL, VLDLR	703	202	14116	1.29226	1	0.819682	99.8702
GOTERM_BP_ALL	GO:0006694~steroid biosynthetic process	6	0.775194	0.416647	CYB5R3, EBP, CNBP, DHCR7, MVK, NSDHL	703	85	14116	1.41739	1	0.904417	99.9948
Annotation Cluster 120	Enrichment Score: 1.1736684133017339
Category	Term	Count	%	PValue	Genes	List Total	Pop Hits	Pop Total	Fold Enrichment	Bonferroni	Benjamini	FDR
GOTERM_BP_ALL	GO:0016051~carbohydrate biosynthetic process	15	1.93798	0.000828588	B4GALT1, B3GALT6, NDST1, GNE, ALG2, ALDOB, DPAGT1, AKT1, GPI, MGAT2, PGM3, GBE1, XYLT1, CHST14, PC	703	107	14116	2.81491	0.942721	0.0127994	1.50443
GOTERM_BP_ALL	GO:0006090~pyruvate metabolic process	7	0.904393	0.0168577	GPI, SLC16A1, ALDOB, PDHA1, DLAT, PDHX, PC	703	42	14116	3.34661	1	0.13545	26.7216
GOTERM_BP_ALL	GO:0034637~cellular carbohydrate biosynthetic process	8	1.03359	0.0548938	B4GALT1, AKT1, PGM3, GPI, GBE1, GNE, ALDOB, PC	703	69	14116	2.32808	1	0.317964	64.3865
GOTERM_BP_ALL	GO:0046165~alcohol biosynthetic process	5	0.645995	0.173903	PGM3, GPI, ALDOB, DPAGT1, PC	703	44	14116	2.28178	1	0.644664	96.9609
GOTERM_BP_ALL	GO:0046364~monosaccharide biosynthetic process	4	0.516796	0.278872	PGM3, GPI, ALDOB, PC	703	37	14116	2.17077	1	0.791243	99.7468
GOTERM_BP_ALL	GO:0006094~gluconeogenesis	3	0.387597	0.355204	GPI, ALDOB, PC	703	25	14116	2.40956	1	0.86358	99.9673
GOTERM_BP_ALL	GO:0019319~hexose biosynthetic process	3	0.387597	0.460755	GPI, ALDOB, PC	703	31	14116	1.94319	1	0.92772	99.9988
Annotation Cluster 121	Enrichment Score: 1.1653129781527534
Category	Term	Count	%	PValue	Genes	List Total	Pop Hits	Pop Total	Fold Enrichment	Bonferroni	Benjamini	FDR
GOTERM_BP_ALL	GO:0060078~regulation of postsynaptic membrane potential	6	0.775194	0.00477659	ATXN1, GRIN2B, GRIK2, CHRNA4, NLGN3, DMPK	703	23	14116	5.23817	1	0.0498558	8.38348
GOTERM_BP_ALL	GO:0060079~regulation of excitatory postsynaptic membrane potential	4	0.516796	0.0655635	ATXN1, GRIN2B, GRIK2, DMPK	703	19	14116	4.2273	1	0.360663	71.0635
GOTERM_BP_ALL	GO:0051899~membrane depolarization	5	0.645995	0.164089	ATXN1, GRIN2B, GRIK2, CHRNA4, DMPK	703	43	14116	2.33484	1	0.62584	96.2282
GOTERM_MF_ALL	GO:0005230~extracellular ligand-gated ion channel activity	5	0.645995	0.424512	GABRA1, GRIN2B, GRIK2, CHRNA4, GRIA3	698	72	15143	1.50659	1	0.943682	99.986
Annotation Cluster 122	Enrichment Score: 1.1609589455499194
Category	Term	Count	%	PValue	Genes	List Total	Pop Hits	Pop Total	Fold Enrichment	Bonferroni	Benjamini	FDR
GOTERM_BP_ALL	GO:0001503~ossification	12	1.55039	0.0279089	SATB2, PTH1R, NF1, HSPG2, MGP, IGF1, IGF2, PEX7, SBDS, INS, GNAS, EIF2AK3, ERCC2	703	115	14116	2.09527	1	0.196644	40.4067
GOTERM_BP_ALL	GO:0030282~bone mineralization	4	0.516796	0.0422644	SBDS, PTH1R, EIF2AK3, ERCC2	703	16	14116	5.01991	1	0.264018	54.6017
GOTERM_BP_ALL	GO:0031214~biomineral formation	4	0.516796	0.278872	SBDS, PTH1R, EIF2AK3, ERCC2	703	37	14116	2.17077	1	0.791243	99.7468
Annotation Cluster 123	Enrichment Score: 1.1399916240735257
Category	Term	Count	%	PValue	Genes	List Total	Pop Hits	Pop Total	Fold Enrichment	Bonferroni	Benjamini	FDR
GOTERM_BP_ALL	GO:0032583~regulation of gene-specific transcription	13	1.67959	0.0348807	MEF2C, TAF2, MLXIPL, IGF1, IGF2, POU1F1, CTNNB1, CDKN1C, GATA6, INS, BCOR, SMARCA2, NKX2-5, INSR	703	134	14116	1.94803	1	0.230277	47.7563
GOTERM_BP_ALL	GO:0010552~positive regulation of specific transcription from RNA polymerase II promoter	7	0.904393	0.0628337	TAF2, MEF2C, GATA6, MLXIPL, NKX2-5, SMARCA2, CTNNB1	703	57	14116	2.46592	1	0.349311	69.478
GOTERM_BP_ALL	GO:0043193~positive regulation of gene-specific transcription	9	1.16279	0.0673206	TAF2, MEF2C, GATA6, MLXIPL, IGF1, POU1F1, NKX2-5, SMARCA2, CTNNB1	703	87	14116	2.07721	1	0.36525	72.0426
GOTERM_BP_ALL	GO:0010551~regulation of specific transcription from RNA polymerase II promoter	8	1.03359	0.186684	TAF2, MEF2C, GATA6, MLXIPL, BCOR, NKX2-5, SMARCA2, CTNNB1	703	94	14116	1.70891	1	0.665486	97.7149
Annotation Cluster 124	Enrichment Score: 1.138403377431695
Category	Term	Count	%	PValue	Genes	List Total	Pop Hits	Pop Total	Fold Enrichment	Bonferroni	Benjamini	FDR
GOTERM_BP_ALL	GO:0006733~oxidoreduction coenzyme metabolic process	7	0.904393	0.0432609	COQ2, KYNU, GCK, ALDOB, COQ9, PDSS1, PNP	703	52	14116	2.70303	1	0.268028	55.4577
GOTERM_BP_ALL	GO:0006744~ubiquinone biosynthetic process	3	0.387597	0.0704823	COQ2, COQ9, PDSS1	703	9	14116	6.69322	1	0.377482	73.7258
GOTERM_BP_ALL	GO:0006743~ubiquinone metabolic process	3	0.387597	0.0704823	COQ2, COQ9, PDSS1	703	9	14116	6.69322	1	0.377482	73.7258
GOTERM_BP_ALL	GO:0045426~quinone cofactor biosynthetic process	3	0.387597	0.0704823	COQ2, COQ9, PDSS1	703	9	14116	6.69322	1	0.377482	73.7258
GOTERM_BP_ALL	GO:0042375~quinone cofactor metabolic process	3	0.387597	0.134168	COQ2, COQ9, PDSS1	703	13	14116	4.63377	1	0.563238	92.8244
Annotation Cluster 125	Enrichment Score: 1.1371599342043837
Category	Term	Count	%	PValue	Genes	List Total	Pop Hits	Pop Total	Fold Enrichment	Bonferroni	Benjamini	FDR
GOTERM_BP_ALL	GO:0034660~ncRNA metabolic process	23	2.97158	0.00253189	HSD17B10, TSEN54, RARS2, AIMP1, DARS, PUS1, FARS2, EXOSC3, NOP10, EIF4A3, SBDS, RPS19, DKC1, FRG1, NARS2, ADAT3, RARS, LARS, MARS2, POLG2, NSUN2, NHP2, MTO1	703	230	14116	2.00797	0.999841	0.0306455	4.53011
GOTERM_BP_ALL	GO:0016070~RNA metabolic process	53	6.84755	0.219001	PAX3, PAX2, PAX1, DGCR14, AUH, SBDS, DKC1, DGCR8, RBM8A, NARS2, POLG2, RBM10, MTO1, BRF1, DARS, SNRPN, MED12, EXOSC3, C10ORF2, EIF4A3, RPS19, LARP7, RARS, SNRPB, NHP2, DEAF1, HSD17B10, PUS1, FARS2, HCFC1, NFIX, POU1F1, ERCC6, FRG1, ADAT3, PRKRA, LARS, MARS2, ERCC3, NSUN2, RBM28, ERCC2, TAF2, MAF, TSEN54, AIMP1, RARS2, AFF4, POLR3A, NOP10, ATXN1, DNA2, UPF3B	703	938	14116	1.13456	1	0.715716	98.9113
GOTERM_BP_ALL	GO:0006396~RNA processing	26	3.35917	0.699245	HSD17B10, PUS1, FARS2, DGCR14, SBDS, DGCR8, DKC1, FRG1, RBM8A, ADAT3, PRKRA, RBM10, RBM28, NSUN2, MTO1, TSEN54, SNRPN, EXOSC3, NOP10, ATXN1, EIF4A3, RPS19, UPF3B, LARP7, SNRPB, NHP2	703	547	14116	0.954426	1	0.990055	100
Annotation Cluster 126	Enrichment Score: 1.1334755317825658
Category	Term	Count	%	PValue	Genes	List Total	Pop Hits	Pop Total	Fold Enrichment	Bonferroni	Benjamini	FDR
GOTERM_BP_ALL	GO:0009156~ribonucleoside monophosphate biosynthetic process	6	0.775194	0.00477659	UMPS, ATIC, ADK, ADSL, DPYD, PRPS1	703	23	14116	5.23817	1	0.0498558	8.38348
GOTERM_BP_ALL	GO:0009161~ribonucleoside monophosphate metabolic process	6	0.775194	0.00694782	UMPS, ATIC, ADK, ADSL, DPYD, PRPS1	703	25	14116	4.81912	1	0.0666001	11.9705
GOTERM_BP_ALL	GO:0009112~nucleobase metabolic process	5	0.645995	0.0252555	UMPS, DPYS, DPYD, HPRT1, PRPS1	703	23	14116	4.36514	1	0.18211	37.3608
GOTERM_BP_ALL	GO:0046112~nucleobase biosynthetic process	4	0.516796	0.0295633	UMPS, DPYD, HPRT1, PRPS1	703	14	14116	5.73705	1	0.204713	42.2343
GOTERM_BP_ALL	GO:0009124~nucleoside monophosphate biosynthetic process	7	0.904393	0.0366634	UMPS, ATIC, ADK, ADSL, DPYD, PRPS1, GUCY2D	703	50	14116	2.81115	1	0.239364	49.4931
GOTERM_BP_ALL	GO:0009116~nucleoside metabolic process	8	1.03359	0.0389568	UMPS, OCLN, ADK, DPYD, HPRT1, PNP, DNMT3B, PRPS1	703	64	14116	2.50996	1	0.249787	51.6474
GOTERM_BP_ALL	GO:0009123~nucleoside monophosphate metabolic process	8	1.03359	0.0449137	UMPS, ATIC, ADK, ADSL, PDE4D, DPYD, PRPS1, GUCY2D	703	66	14116	2.4339	1	0.275473	56.8441
GOTERM_BP_ALL	GO:0006144~purine base metabolic process	3	0.387597	0.151602	DPYD, HPRT1, PRPS1	703	14	14116	4.30278	1	0.599417	95.0534
GOTERM_BP_ALL	GO:0009168~purine ribonucleoside monophosphate biosynthetic process	3	0.387597	0.224628	ATIC, ADSL, PRPS1	703	18	14116	3.34661	1	0.721819	99.0462
GOTERM_BP_ALL	GO:0009127~purine nucleoside monophosphate biosynthetic process	3	0.387597	0.224628	ATIC, ADSL, PRPS1	703	18	14116	3.34661	1	0.721819	99.0462
GOTERM_BP_ALL	GO:0009167~purine ribonucleoside monophosphate metabolic process	3	0.387597	0.262114	ATIC, ADSL, PRPS1	703	20	14116	3.01195	1	0.77026	99.6146
GOTERM_BP_ALL	GO:0009126~purine nucleoside monophosphate metabolic process	3	0.387597	0.262114	ATIC, ADSL, PRPS1	703	20	14116	3.01195	1	0.77026	99.6146
GOTERM_BP_ALL	GO:0006221~pyrimidine nucleotide biosynthetic process	3	0.387597	0.299632	UMPS, DPYD, PRPS1	703	22	14116	2.73814	1	0.814645	99.8516
GOTERM_BP_ALL	GO:0006220~pyrimidine nucleotide metabolic process	3	0.387597	0.54059	UMPS, DPYD, PRPS1	703	36	14116	1.6733	1	0.959172	99.9999
Annotation Cluster 127	Enrichment Score: 1.0970365294440128
Category	Term	Count	%	PValue	Genes	List Total	Pop Hits	Pop Total	Fold Enrichment	Bonferroni	Benjamini	FDR
GOTERM_BP_ALL	GO:0000075~cell cycle checkpoint	10	1.29199	0.0368205	NBN, BLM, BUB1B, FBXO31, ATR, ERCC3, CDT1, RBBP8, ERCC2, PTPN11	703	91	14116	2.20656	1	0.23983	49.6436
GOTERM_BP_ALL	GO:0042770~DNA damage response, signal transduction	9	1.16279	0.044905	PGAP2, NBN, ERCC6, BLM, AIFM1, TP63, FBXO31, ATR, PTPN11	703	80	14116	2.25896	1	0.275901	56.8369
GOTERM_BP_ALL	GO:0031570~DNA integrity checkpoint	6	0.775194	0.115094	NBN, BLM, FBXO31, ATR, CDT1, PTPN11	703	52	14116	2.31688	1	0.518012	89.3117
GOTERM_BP_ALL	GO:0000077~DNA damage checkpoint	5	0.645995	0.214989	NBN, BLM, FBXO31, ATR, PTPN11	703	48	14116	2.09163	1	0.709268	98.8044
Annotation Cluster 128	Enrichment Score: 1.0858334424152736
Category	Term	Count	%	PValue	Genes	List Total	Pop Hits	Pop Total	Fold Enrichment	Bonferroni	Benjamini	FDR
GOTERM_BP_ALL	GO:0006678~glucosylceramide metabolic process	3	0.387597	0.0138571	GBA2, CLN3, ALDH5A1	703	4	14116	15.0597	1	0.115568	22.522
GOTERM_BP_ALL	GO:0006665~sphingolipid metabolic process	9	1.16279	0.0323316	GBA2, CLN3, LARGE, ALDH5A1, PSAP, SMPD1, PPT1, CLN8, ASAH1	703	75	14116	2.40956	1	0.218463	45.1745
GOTERM_BP_ALL	GO:0006687~glycosphingolipid metabolic process	5	0.645995	0.0379445	GBA2, CLN3, LARGE, ALDH5A1, PSAP	703	26	14116	3.86147	1	0.244943	50.7074
GOTERM_BP_ALL	GO:0006677~glycosylceramide metabolic process	3	0.387597	0.0439037	GBA2, CLN3, ALDH5A1	703	7	14116	8.60557	1	0.27102	56.0019
GOTERM_BP_ALL	GO:0006643~membrane lipid metabolic process	9	1.16279	0.0477562	GBA2, CLN3, LARGE, ALDH5A1, PSAP, SMPD1, PPT1, CLN8, ASAH1	703	81	14116	2.23107	1	0.287035	59.1334
GOTERM_BP_ALL	GO:0006672~ceramide metabolic process	6	0.775194	0.0559371	GBA2, CLN3, ALDH5A1, SMPD1, CLN8, ASAH1	703	42	14116	2.86852	1	0.322532	65.0986
GOTERM_BP_ALL	GO:0006664~glycolipid metabolic process	5	0.645995	0.0658594	GBA2, CLN3, LARGE, ALDH5A1, PSAP	703	31	14116	3.23865	1	0.36145	71.2307
GOTERM_BP_ALL	GO:0046519~sphingoid metabolic process	6	0.775194	0.0713011	GBA2, CLN3, ALDH5A1, SMPD1, CLN8, ASAH1	703	45	14116	2.67729	1	0.379916	74.1458
GOTERM_BP_ALL	GO:0030149~sphingolipid catabolic process	3	0.387597	0.206031	GBA2, SMPD1, PPT1	703	17	14116	3.54347	1	0.697877	98.5287
GOTERM_BP_ALL	GO:0046466~membrane lipid catabolic process	3	0.387597	0.206031	GBA2, SMPD1, PPT1	703	17	14116	3.54347	1	0.697877	98.5287
GOTERM_BP_ALL	GO:0030148~sphingolipid biosynthetic process	3	0.387597	0.460755	LARGE, SMPD1, CLN8	703	31	14116	1.94319	1	0.92772	99.9988
GOTERM_BP_ALL	GO:0046467~membrane lipid biosynthetic process	3	0.387597	0.509649	LARGE, SMPD1, CLN8	703	34	14116	1.77173	1	0.948477	99.9998
Annotation Cluster 129	Enrichment Score: 1.0827896634399776
Category	Term	Count	%	PValue	Genes	List Total	Pop Hits	Pop Total	Fold Enrichment	Bonferroni	Benjamini	FDR
GOTERM_BP_ALL	GO:0007033~vacuole organization	8	1.03359	0.00323947	CLN3, NDP, CTSD, PPT1, FIG4, CLN8, CLN5, IDUA	703	40	14116	4.01593	0.999986	0.0369898	5.76101
GOTERM_BP_ALL	GO:0007042~lysosomal lumen acidification	3	0.387597	0.0138571	CLN3, PPT1, CLN5	703	4	14116	15.0597	1	0.115568	22.522
GOTERM_BP_ALL	GO:0007040~lysosome organization	5	0.645995	0.0333772	CLN3, PPT1, CLN8, CLN5, IDUA	703	25	14116	4.01593	1	0.22265	46.2478
GOTERM_BP_ALL	GO:0051452~intracellular pH reduction	3	0.387597	0.100901	CLN3, PPT1, CLN5	703	11	14116	5.47627	1	0.478278	85.7019
GOTERM_BP_ALL	GO:0045851~pH reduction	3	0.387597	0.117234	CLN3, PPT1, CLN5	703	12	14116	5.01991	1	0.523098	89.7746
GOTERM_BP_ALL	GO:0051453~regulation of intracellular pH	3	0.387597	0.151602	CLN3, PPT1, CLN5	703	14	14116	4.30278	1	0.599417	95.0534
GOTERM_BP_ALL	GO:0030641~regulation of cellular pH	3	0.387597	0.187613	CLN3, PPT1, CLN5	703	16	14116	3.76494	1	0.666944	97.7621
GOTERM_BP_ALL	GO:0006885~regulation of pH	4	0.516796	0.238073	CLN3, SLC9A6, PPT1, CLN5	703	34	14116	2.36231	1	0.74019	99.3073
GOTERM_BP_ALL	GO:0030004~cellular monovalent inorganic cation homeostasis	3	0.387597	0.318288	CLN3, PPT1, CLN5	703	23	14116	2.61909	1	0.833635	99.9094
GOTERM_BP_ALL	GO:0055067~monovalent inorganic cation homeostasis	4	0.516796	0.389098	CLN3, SLC9A6, PPT1, CLN5	703	45	14116	1.78486	1	0.887249	99.9878
Annotation Cluster 130	Enrichment Score: 1.0620886994823882
Category	Term	Count	%	PValue	Genes	List Total	Pop Hits	Pop Total	Fold Enrichment	Bonferroni	Benjamini	FDR
GOTERM_BP_ALL	GO:0006767~water-soluble vitamin metabolic process	7	0.904393	0.0134072	KYNU, ACADM, FOLR1, MCCC1, SLC19A2, PNP, MMAB	703	40	14116	3.51394	1	0.113097	21.8731
GOTERM_BP_ALL	GO:0006766~vitamin metabolic process	9	1.16279	0.0323316	KYNU, ACADM, FOLR1, MCCC1, RPE65, LRP2, SLC19A2, PNP, MMAB	703	75	14116	2.40956	1	0.218463	45.1745
GOTERM_BP_ALL	GO:0042364~water-soluble vitamin biosynthetic process	3	0.387597	0.318288	KYNU, PNP, MMAB	703	23	14116	2.61909	1	0.833635	99.9094
GOTERM_BP_ALL	GO:0009110~vitamin biosynthetic process	3	0.387597	0.409128	KYNU, PNP, MMAB	703	28	14116	2.15139	1	0.899518	99.9934
Annotation Cluster 131	Enrichment Score: 1.0612971800273139
Category	Term	Count	%	PValue	Genes	List Total	Pop Hits	Pop Total	Fold Enrichment	Bonferroni	Benjamini	FDR
GOTERM_MF_ALL	GO:0046332~SMAD binding	9	1.16279	0.00106887	USP9X, CREBBP, TGFBR2, SMAD4, SKI, ZEB2, STUB1, CTNNB1, ACVR1	698	46	15143	4.24464	0.702939	0.020363	1.70229
GOTERM_BP_ALL	GO:0007179~transforming growth factor beta receptor signaling pathway	5	0.645995	0.348975	PDGFB, USP9X, TGFBR2, SMAD4, ACVR1	703	60	14116	1.6733	1	0.85859	99.961
GOTERM_BP_ALL	GO:0030509~BMP signaling pathway	4	0.516796	0.375419	USP9X, SMAD4, SKI, ACVR1	703	44	14116	1.82542	1	0.877959	99.9817
GOTERM_BP_ALL	GO:0007178~transmembrane receptor protein serine/threonine kinase signaling pathway	7	0.904393	0.406047	PDGFB, USP9X, TGFBR2, SMAD4, SKI, STUB1, ACVR1	703	103	14116	1.36464	1	0.897801	99.9927
Annotation Cluster 132	Enrichment Score: 1.0590317296813945
Category	Term	Count	%	PValue	Genes	List Total	Pop Hits	Pop Total	Fold Enrichment	Bonferroni	Benjamini	FDR
GOTERM_CC_ALL	GO:0031988~membrane-bounded vesicle	34	4.39276	0.0690756	ALDOA, AP4E1, PDGFB, GRIP1, GJA1, PPT1, ATP6V1B2, VPS33B, OCRL, SPINK5, SYP, AP1S1, DMXL2, GRIN2B, GAD1, CLN3, AIMP1, STXBP1, PIGT, IGF1, CASC5, GRIA3, PCLO, DVL1, ATP7A, LAMP2, SLC17A5, SMPD1, CTSD, NEU1, HSPD1, LRP2, BIN1, ATP6V0A2	706	568	15908	1.34878	1	0.292457	64.5477
GOTERM_CC_ALL	GO:0031982~vesicle	39	5.03876	0.0705311	ALDOA, PDGFB, AP4E1, GRIP1, GJA1, PPT1, ATP6V1B2, VPS33B, OCRL, SPINK5, AQP2, GCH1, SYP, AP1S1, DMXL2, GRIN2B, GAD1, PRSS12, AP3B1, CLN3, AIMP1, STXBP1, CASC5, PIGT, IGF1, GRIA3, PCLO, DVL1, ATP7A, LAMP2, SLC17A5, SMPD1, CTSD, NEU1, GNAS, HSPD1, LRP2, BIN1, ATP6V0A2	706	670	15908	1.3116	1	0.291046	65.3423
GOTERM_CC_ALL	GO:0016023~cytoplasmic membrane-bounded vesicle	32	4.13437	0.100918	AP4E1, PDGFB, GRIP1, GJA1, PPT1, ATP6V1B2, VPS33B, OCRL, SPINK5, SYP, AP1S1, DMXL2, GRIN2B, CLN3, AIMP1, STXBP1, PIGT, IGF1, CASC5, GRIA3, PCLO, DVL1, ATP7A, LAMP2, SLC17A5, SMPD1, CTSD, NEU1, HSPD1, LRP2, BIN1, ATP6V0A2	706	550	15908	1.31099	1	0.354191	78.5877
GOTERM_CC_ALL	GO:0031410~cytoplasmic vesicle	36	4.65116	0.118086	AP4E1, PDGFB, GRIP1, GJA1, PPT1, ATP6V1B2, VPS33B, OCRL, SPINK5, AQP2, GCH1, SYP, AP1S1, DMXL2, GRIN2B, PRSS12, AP3B1, CLN3, AIMP1, STXBP1, PIGT, IGF1, CASC5, GRIA3, PCLO, DVL1, ATP7A, LAMP2, SLC17A5, SMPD1, CTSD, NEU1, HSPD1, LRP2, BIN1, ATP6V0A2	706	642	15908	1.26351	1	0.389328	83.8059
Annotation Cluster 133	Enrichment Score: 1.0511159617232704
Category	Term	Count	%	PValue	Genes	List Total	Pop Hits	Pop Total	Fold Enrichment	Bonferroni	Benjamini	FDR
GOTERM_BP_ALL	GO:0043092~L-amino acid import	3	0.387597	0.0566442	SLC25A4, SLC6A1, CLN8	703	8	14116	7.52987	1	0.324918	65.5735
GOTERM_BP_ALL	GO:0043090~amino acid import	3	0.387597	0.0566442	SLC25A4, SLC6A1, CLN8	703	8	14116	7.52987	1	0.324918	65.5735
GOTERM_BP_ALL	GO:0015807~L-amino acid transport	4	0.516796	0.103744	SLC36A2, SLC25A4, SLC6A1, CLN8	703	23	14116	3.49211	1	0.485264	86.5063
GOTERM_BP_ALL	GO:0015800~acidic amino acid transport	3	0.387597	0.187613	SLC25A4, SLC6A1, CLN8	703	16	14116	3.76494	1	0.666944	97.7621
Annotation Cluster 134	Enrichment Score: 1.042730426949645
Category	Term	Count	%	PValue	Genes	List Total	Pop Hits	Pop Total	Fold Enrichment	Bonferroni	Benjamini	FDR
GOTERM_BP_ALL	GO:0001708~cell fate specification	8	1.03359	0.0125711	WNT1, SALL1, SIX3, NKX2-1, TBX1, POU1F1, GLI3, CTNNB1	703	51	14116	3.14975	1	0.107703	20.6534
GOTERM_BP_ALL	GO:0045168~cell-cell signaling involved in cell fate specification	3	0.387597	0.243342	SALL1, SIX3, NKX2-1	703	19	14116	3.17047	1	0.746984	99.3898
GOTERM_BP_ALL	GO:0031128~developmental induction	3	0.387597	0.243342	SALL1, SIX3, NKX2-1	703	19	14116	3.17047	1	0.746984	99.3898
Annotation Cluster 135	Enrichment Score: 1.020199594161549
Category	Term	Count	%	PValue	Genes	List Total	Pop Hits	Pop Total	Fold Enrichment	Bonferroni	Benjamini	FDR
GOTERM_BP_ALL	GO:0031329~regulation of cellular catabolic process	11	1.42119	0.00078322	AKT1, CLN3, NPC1, MLYCD, INS, ABHD5, IFNG, MLXIPL, IGF1, IGF2, INSR, STUB1	703	61	14116	3.62092	0.933007	0.0123233	1.42262
GOTERM_BP_ALL	GO:0031330~negative regulation of cellular catabolic process	4	0.516796	0.0743912	AKT1, CLN3, NPC1, INS, IGF2	703	20	14116	4.01593	1	0.39143	75.6746
GOTERM_BP_ALL	GO:0009895~negative regulation of catabolic process	5	0.645995	0.110001	AKT1, CLN3, NPC1, INS, IGF2, FLNA	703	37	14116	2.71347	1	0.503629	88.1291
GOTERM_BP_ALL	GO:0048585~negative regulation of response to stimulus	7	0.904393	0.379106	AKT1, CLN3, NPC1, MASP1, INS, SLC6A3, IGF2, SPINK5	703	100	14116	1.40558	1	0.88049	99.9836
GOTERM_BP_ALL	GO:0032102~negative regulation of response to external stimulus	4	0.516796	0.456116	CLN3, NPC1, INS, SLC6A3, IGF2	703	50	14116	1.60637	1	0.925516	99.9985
GOTERM_BP_ALL	GO:0032101~regulation of response to external stimulus	8	1.03359	0.682595	CLN3, NPC1, MASP1, PDGFB, INS, SLC6A3, TGFBR2, IGF2, PROC	703	159	14116	1.0103	1	0.988186	100
Annotation Cluster 136	Enrichment Score: 0.9975943292653844
Category	Term	Count	%	PValue	Genes	List Total	Pop Hits	Pop Total	Fold Enrichment	Bonferroni	Benjamini	FDR
GOTERM_CC_ALL	GO:0031965~nuclear membrane	8	1.03359	0.0425096	LMNB1, NUP62, DHCR7, LMNA, PAFAH1B1, LBR, LRPPRC, GUCY2D	706	73	15908	2.46932	1	0.202884	46.7054
GOTERM_CC_ALL	GO:0005637~nuclear inner membrane	4	0.516796	0.0795021	LMNB1, LMNA, LBR, LRPPRC	706	23	15908	3.91871	1	0.311185	69.8854
GOTERM_CC_ALL	GO:0005635~nuclear envelope	12	1.55039	0.300851	STS, NPC1, AAAS, LMNB1, NUP62, DHCR7, LMNA, PAFAH1B1, RANBP2, LBR, LRPPRC, GUCY2D	706	205	15908	1.31898	1	0.673289	99.44
Annotation Cluster 137	Enrichment Score: 0.9884234408731877
Category	Term	Count	%	PValue	Genes	List Total	Pop Hits	Pop Total	Fold Enrichment	Bonferroni	Benjamini	FDR
GOTERM_BP_ALL	GO:0034660~ncRNA metabolic process	23	2.97158	0.00253189	HSD17B10, TSEN54, RARS2, AIMP1, DARS, PUS1, FARS2, EXOSC3, NOP10, EIF4A3, SBDS, RPS19, DKC1, FRG1, NARS2, ADAT3, RARS, LARS, MARS2, POLG2, NSUN2, NHP2, MTO1	703	230	14116	2.00797	0.999841	0.0306455	4.53011
GOTERM_BP_ALL	GO:0001522~pseudouridine synthesis	4	0.516796	0.0295633	DKC1, PUS1, NHP2, NOP10	703	14	14116	5.73705	1	0.204713	42.2343
GOTERM_BP_ALL	GO:0034470~ncRNA processing	16	2.06718	0.0463683	HSD17B10, TSEN54, PUS1, FARS2, EXOSC3, NOP10, EIF4A3, SBDS, RPS19, DKC1, DGCR8, FRG1, ADAT3, NHP2, NSUN2, MTO1	703	187	14116	1.71805	1	0.281727	58.0304
GOTERM_CC_ALL	GO:0015030~Cajal body	4	0.516796	0.167448	DKC1, FRG1, NHP2, NOP10	706	32	15908	2.81657	1	0.483012	92.9701
GOTERM_BP_ALL	GO:0006364~rRNA processing	8	1.03359	0.173223	EIF4A3, SBDS, RPS19, DKC1, FRG1, EXOSC3, NHP2, NOP10	703	92	14116	1.74606	1	0.644233	96.9148
GOTERM_BP_ALL	GO:0016072~rRNA metabolic process	8	1.03359	0.200559	EIF4A3, SBDS, RPS19, DKC1, FRG1, EXOSC3, NHP2, NOP10	703	96	14116	1.6733	1	0.688561	98.3318
GOTERM_CC_ALL	GO:0016604~nuclear body	11	1.42119	0.21235	MEF2C, EIF4A3, DKC1, BLM, FRG1, RBM8A, SKI, ZBTB16, NHP2, NOP10, WT1	706	168	15908	1.47535	1	0.550101	96.8514
GOTERM_BP_ALL	GO:0009451~RNA modification	5	0.645995	0.214989	DKC1, PUS1, NHP2, NOP10, NSUN2	703	48	14116	2.09163	1	0.709268	98.8044
GOTERM_BP_ALL	GO:0042254~ribosome biogenesis	9	1.16279	0.261326	EIF4A3, SBDS, RPS19, DKC1, TSC1, FRG1, EXOSC3, NHP2, NOP10	703	122	14116	1.48129	1	0.769545	99.607
GOTERM_BP_ALL	GO:0022613~ribonucleoprotein complex biogenesis	10	1.29199	0.541958	EIF4A3, SBDS, RPS19, DKC1, TSC1, FRG1, SNRPB, EXOSC3, NHP2, NOP10	703	180	14116	1.11554	1	0.959361	99.9999
Annotation Cluster 138	Enrichment Score: 0.981793239280862
Category	Term	Count	%	PValue	Genes	List Total	Pop Hits	Pop Total	Fold Enrichment	Bonferroni	Benjamini	FDR
GOTERM_BP_ALL	GO:0006349~genetic imprinting	4	0.516796	0.0113008	DNMT3A, INS, CTCF, IGF2, DNMT3B	703	10	14116	8.03186	1	0.0990285	18.7659
GOTERM_BP_ALL	GO:0006730~one-carbon metabolic process	12	1.55039	0.0234898	ATRX, DNMT3A, DHFR, EHMT1, MAT1A, CA8, EZH2, CTCF, CA2, NSD1, NSUN2, DNMT3B	703	112	14116	2.15139	1	0.173265	35.253
GOTERM_BP_ALL	GO:0043414~biopolymer methylation	8	1.03359	0.0548938	ATRX, DNMT3A, EHMT1, EZH2, CTCF, NSD1, NSUN2, DNMT3B	703	69	14116	2.32808	1	0.317964	64.3865
GOTERM_BP_ALL	GO:0032259~methylation	8	1.03359	0.0831793	ATRX, DNMT3A, EHMT1, EZH2, CTCF, NSD1, NSUN2, DNMT3B	703	76	14116	2.11365	1	0.42001	79.5687
GOTERM_CC_ALL	GO:0000792~heterochromatin	5	0.645995	0.106778	ATRX, DNMT3A, MECP2, ATR, DNMT3B	706	41	15908	2.74788	1	0.364548	80.5231
GOTERM_BP_ALL	GO:0006305~DNA alkylation	4	0.516796	0.1144	ATRX, DNMT3A, CTCF, DNMT3B	703	24	14116	3.34661	1	0.516359	89.1573
GOTERM_BP_ALL	GO:0006306~DNA methylation	4	0.516796	0.1144	ATRX, DNMT3A, CTCF, DNMT3B	703	24	14116	3.34661	1	0.516359	89.1573
GOTERM_CC_ALL	GO:0005720~nuclear heterochromatin	4	0.516796	0.13554	ATRX, DNMT3A, ATR, DNMT3B	706	29	15908	3.10794	1	0.425905	87.8777
GOTERM_BP_ALL	GO:0040029~regulation of gene expression, epigenetic	7	0.904393	0.18375	ATRX, DNMT3A, DGCR8, INS, PRKRA, CTCF, IGF2, DNMT3B	703	77	14116	1.82542	1	0.662435	97.5593
GOTERM_BP_ALL	GO:0006304~DNA modification	4	0.516796	0.224704	ATRX, DNMT3A, CTCF, DNMT3B	703	33	14116	2.4339	1	0.721437	99.0479
GOTERM_CC_ALL	GO:0000785~chromatin	11	1.42119	0.394018	MAF, ATRX, DNMT3A, UBE2A, CHD7, MECP2, CHD2, ATR, DNMT3B, FANCC, MYCN	706	200	15908	1.23929	1	0.767935	99.9295
GOTERM_CC_ALL	GO:0000790~nuclear chromatin	4	0.516796	0.442789	ATRX, DNMT3A, ATR, DNMT3B	706	55	15908	1.63873	1	0.809687	99.9791
Annotation Cluster 139	Enrichment Score: 0.958080713088291
Category	Term	Count	%	PValue	Genes	List Total	Pop Hits	Pop Total	Fold Enrichment	Bonferroni	Benjamini	FDR
GOTERM_BP_ALL	GO:0048546~digestive tract morphogenesis	4	0.516796	0.0837134	SOX10, BBS7, TP63, GLI3	703	21	14116	3.8247	1	0.421551	79.7853
GOTERM_BP_ALL	GO:0055123~digestive system development	4	0.516796	0.0837134	SOX10, BBS7, TP63, GLI3	703	21	14116	3.8247	1	0.421551	79.7853
GOTERM_BP_ALL	GO:0048565~gut development	5	0.645995	0.101895	SOX10, RET, BBS7, GLI3, CTNNB1	703	36	14116	2.78884	1	0.479392	85.9882
GOTERM_BP_ALL	GO:0048547~gut morphogenesis	3	0.387597	0.206031	SOX10, BBS7, GLI3	703	17	14116	3.54347	1	0.697877	98.5287
Annotation Cluster 140	Enrichment Score: 0.9451907029662829
Category	Term	Count	%	PValue	Genes	List Total	Pop Hits	Pop Total	Fold Enrichment	Bonferroni	Benjamini	FDR
GOTERM_BP_ALL	GO:0033014~tetrapyrrole biosynthetic process	4	0.516796	0.0743912	COX10, SUCLA2, MMAB, COX15	703	20	14116	4.01593	1	0.39143	75.6746
GOTERM_BP_ALL	GO:0006779~porphyrin biosynthetic process	4	0.516796	0.0743912	COX10, SUCLA2, MMAB, COX15	703	20	14116	4.01593	1	0.39143	75.6746
GOTERM_BP_ALL	GO:0033013~tetrapyrrole metabolic process	4	0.516796	0.17302	COX10, SUCLA2, MMAB, COX15	703	29	14116	2.76961	1	0.644339	96.9009
GOTERM_BP_ALL	GO:0006778~porphyrin metabolic process	4	0.516796	0.17302	COX10, SUCLA2, MMAB, COX15	703	29	14116	2.76961	1	0.644339	96.9009
Annotation Cluster 141	Enrichment Score: 0.939641250596849
Category	Term	Count	%	PValue	Genes	List Total	Pop Hits	Pop Total	Fold Enrichment	Bonferroni	Benjamini	FDR
GOTERM_CC_ALL	GO:0044420~extracellular matrix part	11	1.42119	0.0349296	FRAS1, LAMA2, COL4A1, GRIN2B, FREM2, SMOC1, FBN1, DAG1, HSPG2, GRIA3, PRSS12	706	117	15908	2.11845	1	0.175787	40.2556
GOTERM_CC_ALL	GO:0005604~basement membrane	8	1.03359	0.0572517	FRAS1, LAMA2, COL4A1, FREM2, SMOC1, FBN1, DAG1, HSPG2	706	78	15908	2.31103	1	0.251983	57.4346
GOTERM_CC_ALL	GO:0031012~extracellular matrix	20	2.58398	0.194279	FRAS1, WNT5A, COL4A1, ADAMTSL2, FBN1, ELN, DAG1, HSPG2, MGP, GRIA3, LAMA2, WNT1, GRIN2B, FREM2, SERAC1, SMOC1, DGCR6, ADAMTS10, FBN2, PRSS12	706	345	15908	1.30624	1	0.526103	95.6264
GOTERM_CC_ALL	GO:0005578~proteinaceous extracellular matrix	16	2.06718	0.448773	FRAS1, WNT5A, COL4A1, ADAMTSL2, FBN1, ELN, HSPG2, DAG1, MGP, LAMA2, WNT1, FREM2, SMOC1, DGCR6, ADAMTS10, FBN2	706	320	15908	1.12663	1	0.812044	99.9821
Annotation Cluster 142	Enrichment Score: 0.9287201190304114
Category	Term	Count	%	PValue	Genes	List Total	Pop Hits	Pop Total	Fold Enrichment	Bonferroni	Benjamini	FDR
GOTERM_BP_ALL	GO:0060349~bone morphogenesis	4	0.516796	0.0743912	HSPG2, GNAS, PAX1, PEX7	703	20	14116	4.01593	1	0.39143	75.6746
GOTERM_BP_ALL	GO:0001958~endochondral ossification	3	0.387597	0.117234	HSPG2, GNAS, PEX7	703	12	14116	5.01991	1	0.523098	89.7746
GOTERM_BP_ALL	GO:0060350~endochondral bone morphogenesis	3	0.387597	0.187613	HSPG2, GNAS, PEX7	703	16	14116	3.76494	1	0.666944	97.7621
Annotation Cluster 143	Enrichment Score: 0.9254092706607859
Category	Term	Count	%	PValue	Genes	List Total	Pop Hits	Pop Total	Fold Enrichment	Bonferroni	Benjamini	FDR
GOTERM_BP_ALL	GO:0043603~cellular amide metabolic process	11	1.42119	0.000386787	ARG1, KYNU, GCK, ASS1, OTC, MCCC1, ALDOB, CPS1, ASL, SLC25A15, PNP	703	56	14116	3.94422	0.736756	0.00692733	0.704957
GOTERM_BP_ALL	GO:0006733~oxidoreduction coenzyme metabolic process	7	0.904393	0.0432609	COQ2, KYNU, GCK, ALDOB, COQ9, PDSS1, PNP	703	52	14116	2.70303	1	0.268028	55.4577
GOTERM_BP_ALL	GO:0046496~nicotinamide nucleotide metabolic process	4	0.516796	0.320251	KYNU, GCK, ALDOB, PNP	703	40	14116	2.00797	1	0.83506	99.9141
GOTERM_BP_ALL	GO:0006769~nicotinamide metabolic process	4	0.516796	0.320251	KYNU, GCK, ALDOB, PNP	703	40	14116	2.00797	1	0.83506	99.9141
GOTERM_BP_ALL	GO:0009820~alkaloid metabolic process	4	0.516796	0.334079	KYNU, GCK, ALDOB, PNP	703	41	14116	1.95899	1	0.847073	99.941
GOTERM_BP_ALL	GO:0019362~pyridine nucleotide metabolic process	4	0.516796	0.347894	KYNU, GCK, ALDOB, PNP	703	42	14116	1.91235	1	0.857884	99.9598
GOTERM_BP_ALL	GO:0019674~NAD metabolic process	3	0.387597	0.355204	KYNU, ALDOB, PNP	703	25	14116	2.40956	1	0.86358	99.9673
GOTERM_BP_ALL	GO:0019748~secondary metabolic process	5	0.645995	0.557706	KYNU, GCK, ALDOB, RPE65, PNP	703	79	14116	1.27086	1	0.963666	100
Annotation Cluster 144	Enrichment Score: 0.9140864143189804
Category	Term	Count	%	PValue	Genes	List Total	Pop Hits	Pop Total	Fold Enrichment	Bonferroni	Benjamini	FDR
GOTERM_CC_ALL	GO:0044456~synapse part	18	2.32558	0.0470024	CLN3, GABRA1, GRIP1, GRIK2, L1CAM, PPT1, GRIA3, NRXN1, GRM1, PCLO, SHANK3, SYP, DMXL2, GRIN2B, SOS1, CHRNA4, BIN1, PRSS12	706	246	15908	1.64873	1	0.214661	50.2159
GOTERM_CC_ALL	GO:0008021~synaptic vesicle	7	0.904393	0.12031	SYP, CLN3, DMXL2, GRIN2B, PPT1, BIN1, PCLO	706	76	15908	2.07537	1	0.393074	84.3874
GOTERM_CC_ALL	GO:0030135~coated vesicle	11	1.42119	0.16861	SYP, ATP7A, CLN3, AP1S1, DMXL2, AP4E1, GRIN2B, PPT1, HSPD1, BIN1, PCLO	706	159	15908	1.55886	1	0.483256	93.1108
GOTERM_CC_ALL	GO:0030136~clathrin-coated vesicle	9	1.16279	0.231394	SYP, ATP7A, CLN3, AP1S1, DMXL2, GRIN2B, PPT1, BIN1, PCLO	706	132	15908	1.53631	1	0.573985	97.7914
Annotation Cluster 145	Enrichment Score: 0.8970355846464992
Category	Term	Count	%	PValue	Genes	List Total	Pop Hits	Pop Total	Fold Enrichment	Bonferroni	Benjamini	FDR
GOTERM_CC_ALL	GO:0031301~integral to organelle membrane	11	1.42119	0.0466051	SYP, CLN3, LARGE, L2HGDH, WFS1, BSCL2, PIGT, MPV17, PEX12, LBR, PORCN	706	123	15908	2.01511	1	0.214845	49.9143
GOTERM_CC_ALL	GO:0031300~intrinsic to organelle membrane	11	1.42119	0.114196	SYP, CLN3, LARGE, L2HGDH, WFS1, BSCL2, PIGT, MPV17, PEX12, LBR, PORCN	706	146	15908	1.69766	1	0.380924	82.7397
GOTERM_CC_ALL	GO:0030176~integral to endoplasmic reticulum membrane	5	0.645995	0.153893	CLN3, WFS1, BSCL2, PIGT, PORCN	706	47	15908	2.39708	1	0.456653	91.1168
GOTERM_CC_ALL	GO:0031227~intrinsic to endoplasmic reticulum membrane	5	0.645995	0.315177	CLN3, WFS1, BSCL2, PIGT, PORCN	706	64	15908	1.76036	1	0.691598	99.5851
Annotation Cluster 146	Enrichment Score: 0.8955832736597866
Category	Term	Count	%	PValue	Genes	List Total	Pop Hits	Pop Total	Fold Enrichment	Bonferroni	Benjamini	FDR
GOTERM_BP_ALL	GO:0007016~cytoskeletal anchoring at plasma membrane	3	0.387597	0.0566442	ANK3, DMD, FLNB	703	8	14116	7.52987	1	0.324918	65.5735
GOTERM_BP_ALL	GO:0051651~maintenance of location in cell	6	0.775194	0.0887435	BBS4, ANK3, DMD, FLNB, FLNA, ASPM	703	48	14116	2.50996	1	0.439971	81.7211
GOTERM_BP_ALL	GO:0032507~maintenance of protein location in cell	5	0.645995	0.145097	BBS4, ANK3, DMD, FLNB, FLNA	703	41	14116	2.44874	1	0.58498	94.312
GOTERM_BP_ALL	GO:0051235~maintenance of location	6	0.775194	0.212185	BBS4, ANK3, DMD, FLNB, FLNA, ASPM	703	64	14116	1.88247	1	0.706603	98.7238
GOTERM_BP_ALL	GO:0045185~maintenance of protein location	5	0.645995	0.214989	BBS4, ANK3, DMD, FLNB, FLNA	703	48	14116	2.09163	1	0.709268	98.8044
Annotation Cluster 147	Enrichment Score: 0.8919739158951293
Category	Term	Count	%	PValue	Genes	List Total	Pop Hits	Pop Total	Fold Enrichment	Bonferroni	Benjamini	FDR
GOTERM_BP_ALL	GO:0043113~receptor clustering	3	0.387597	0.0566442	GRIK2, FLNA, DVL1	703	8	14116	7.52987	1	0.324918	65.5735
GOTERM_BP_ALL	GO:0007172~signal complex assembly	3	0.387597	0.187613	GRIK2, FLNA, DVL1	703	16	14116	3.76494	1	0.666944	97.7621
GOTERM_BP_ALL	GO:0043112~receptor metabolic process	4	0.516796	0.198454	GRIK2, DMD, FLNA, DVL1	703	31	14116	2.59092	1	0.685915	98.2496
Annotation Cluster 148	Enrichment Score: 0.8777012909947454
Category	Term	Count	%	PValue	Genes	List Total	Pop Hits	Pop Total	Fold Enrichment	Bonferroni	Benjamini	FDR
GOTERM_BP_ALL	GO:0002520~immune system development	25	3.22997	0.00563306	NBN, BLM, ZBTB16, JAG1, NFKB2, PAX1, CTNNB1, SBDS, CHD7, NKX2-5, ERCC1, ERCC2, FLVCR1, EBP, TGFBR2, ROGDI, CDK6, TBX1, FOXP1, ATP7A, PGM3, RPS19, NTRK1, HSPD1, TSHR	703	276	14116	1.81881	1	0.0565162	9.81461
GOTERM_BP_ALL	GO:0048534~hemopoietic or lymphoid organ development	23	2.97158	0.0105925	EBP, BLM, TGFBR2, ROGDI, CDK6, TBX1, ZBTB16, NFKB2, JAG1, PAX1, FOXP1, CTNNB1, ATP7A, PGM3, SBDS, RPS19, CHD7, NTRK1, NKX2-5, TSHR, ERCC1, FLVCR1, ERCC2	703	260	14116	1.77628	1	0.0938011	17.695
GOTERM_BP_ALL	GO:0030097~hemopoiesis	20	2.58398	0.0265618	EBP, BLM, TGFBR2, ROGDI, CDK6, JAG1, ZBTB16, PAX1, FOXP1, CTNNB1, ATP7A, PGM3, RPS19, CHD7, NTRK1, NKX2-5, TSHR, ERCC1, FLVCR1, ERCC2	703	236	14116	1.70167	1	0.188372	38.8782
GOTERM_BP_ALL	GO:0046631~alpha-beta T cell activation	4	0.516796	0.0572528	ATP7A, BLM, INS, IGF2, PAX1	703	18	14116	4.46215	1	0.327327	65.9775
GOTERM_BP_ALL	GO:0046649~lymphocyte activation	15	1.93798	0.120914	NBN, BLM, IGF2, HPRT1, PAX1, FOXP1, CTNNB1, ATP7A, CHD7, INS, IGBP1, NTRK1, CHRNA4, HSPD1, TSHR, ERCC1	703	199	14116	1.51354	1	0.53113	90.5267
GOTERM_BP_ALL	GO:0046632~alpha-beta T cell differentiation	3	0.387597	0.151602	ATP7A, BLM, PAX1	703	14	14116	4.30278	1	0.599417	95.0534
GOTERM_BP_ALL	GO:0045321~leukocyte activation	16	2.06718	0.225109	NBN, BLM, TGFBR2, IGF2, HPRT1, PAX1, FOXP1, CTNNB1, ATP7A, CHD7, INS, IGBP1, NTRK1, CHRNA4, HSPD1, TSHR, ERCC1	703	242	14116	1.32758	1	0.721648	99.0569
GOTERM_BP_ALL	GO:0030098~lymphocyte differentiation	8	1.03359	0.251961	ATP7A, CHD7, BLM, NTRK1, TSHR, PAX1, FOXP1, CTNNB1	703	103	14116	1.55959	1	0.757463	99.5052
GOTERM_BP_ALL	GO:0001775~cell activation	18	2.32558	0.260965	NBN, BLM, TGFBR2, STXBP1, IGF2, NFKB2, HPRT1, PAX1, FOXP1, CTNNB1, ATP7A, CHD7, INS, IGBP1, NTRK1, CHRNA4, HSPD1, TSHR, ERCC1	703	287	14116	1.25935	1	0.769474	99.6035
GOTERM_BP_ALL	GO:0002521~leukocyte differentiation	9	1.16279	0.327154	ATP7A, CHD7, BLM, NTRK1, TGFBR2, TSHR, PAX1, FOXP1, CTNNB1	703	131	14116	1.37952	1	0.841555	99.9287
GOTERM_BP_ALL	GO:0002376~immune system process	53	6.84755	0.375656	KYNU, NBN, PDGFB, MASP1, NFKB2, JAG1, PAX1, PNP, CTNNB1, AKT1, SBDS, IFNG, CHRNA4, FANCC, FLVCR1, AP3B1, CDK6, BCAP31, PGM3, RPS19, IGBP1, MNX1, TSHR, IFIH1, BLM, ZBTB16, HPRT1, GCH1, RNF125, CHD7, INS, PRKRA, NKX2-5, IL1RAPL1, ERCC1, ERCC2, B4GALT1, EBP, AIMP1, TGFBR2, ROGDI, IGF2, TBX1, POLR3A, FOXP1, PSMB8, ATP7A, GPI, ABCC9, NTRK1, IKBKG, HSPD1, TCF12, ATP6V0A2	703	998	14116	1.06635	1	0.877834	99.9818
GOTERM_BP_ALL	GO:0030217~T cell differentiation	5	0.645995	0.406093	ATP7A, CHD7, BLM, PAX1, CTNNB1	703	65	14116	1.54459	1	0.89754	99.9927
GOTERM_BP_ALL	GO:0042110~T cell activation	7	0.904393	0.601868	ATP7A, CHD7, BLM, INS, IGF2, HSPD1, PAX1, CTNNB1	703	126	14116	1.11554	1	0.974606	100
GOTERM_BP_ALL	GO:0030183~B cell differentiation	3	0.387597	0.696985	NTRK1, TSHR, FOXP1	703	48	14116	1.25498	1	0.989818	100
Annotation Cluster 149	Enrichment Score: 0.8638957062518373
Category	Term	Count	%	PValue	Genes	List Total	Pop Hits	Pop Total	Fold Enrichment	Bonferroni	Benjamini	FDR
GOTERM_MF_ALL	GO:0048029~monosaccharide binding	7	0.904393	0.00938725	ALDOA, GCK, ALDOB, L1CAM, COLEC11, MAN2B1, MANBA	698	40	15143	3.7966	0.999978	0.114538	14.0514
GOTERM_MF_ALL	GO:0005529~sugar binding	11	1.42119	0.40919	ALDOA, MGAT2, DGCR2, GCK, ALDOB, L1CAM, COLEC11, MAN2B1, FUCA1, MANBA, PRPS1	698	195	15143	1.22381	1	0.937043	99.9786
GOTERM_MF_ALL	GO:0030246~carbohydrate binding	16	2.06718	0.666576	ALDOA, FGFR2, FGFR1, ALDOB, TGFBR2, L1CAM, COLEC11, FUCA1, MANBA, MGAT2, DGCR2, GCK, PTCH1, PAFAH1B1, MAN2B1, PRPS1	698	354	15143	0.980558	1	0.993033	100
Annotation Cluster 150	Enrichment Score: 0.8588259964005232
Category	Term	Count	%	PValue	Genes	List Total	Pop Hits	Pop Total	Fold Enrichment	Bonferroni	Benjamini	FDR
GOTERM_BP_ALL	GO:0046700~heterocycle catabolic process	12	1.55039	0.00141922	LONP1, KYNU, HAL, DPYS, ALDH4A1, PDE4D, DPYD, UROC1, ERCC3, PNP, PRODH, GCH1	703	77	14116	3.1293	0.992552	0.0195633	2.56372
GOTERM_BP_ALL	GO:0034656~nucleobase, nucleoside and nucleotide catabolic process	7	0.904393	0.0672834	LONP1, DPYS, PDE4D, DPYD, ERCC3, PNP, GCH1	703	58	14116	2.42341	1	0.365631	72.0222
GOTERM_BP_ALL	GO:0034655~nucleobase, nucleoside, nucleotide and nucleic acid catabolic process	7	0.904393	0.0672834	LONP1, DPYS, PDE4D, DPYD, ERCC3, PNP, GCH1	703	58	14116	2.42341	1	0.365631	72.0222
GOTERM_BP_ALL	GO:0044270~nitrogen compound catabolic process	7	0.904393	0.115243	LONP1, DPYS, PDE4D, DPYD, ERCC3, PNP, GCH1	703	67	14116	2.09787	1	0.517886	89.3444
GOTERM_BP_ALL	GO:0006195~purine nucleotide catabolic process	4	0.516796	0.224704	LONP1, PDE4D, ERCC3, GCH1	703	33	14116	2.4339	1	0.721437	99.0479
GOTERM_BP_ALL	GO:0009203~ribonucleoside triphosphate catabolic process	3	0.387597	0.243342	LONP1, ERCC3, GCH1	703	19	14116	3.17047	1	0.746984	99.3898
GOTERM_BP_ALL	GO:0009207~purine ribonucleoside triphosphate catabolic process	3	0.387597	0.243342	LONP1, ERCC3, GCH1	703	19	14116	3.17047	1	0.746984	99.3898
GOTERM_BP_ALL	GO:0009146~purine nucleoside triphosphate catabolic process	3	0.387597	0.280893	LONP1, ERCC3, GCH1	703	21	14116	2.86852	1	0.793128	99.7595
GOTERM_BP_ALL	GO:0009154~purine ribonucleotide catabolic process	3	0.387597	0.318288	LONP1, ERCC3, GCH1	703	23	14116	2.61909	1	0.833635	99.9094
GOTERM_BP_ALL	GO:0009143~nucleoside triphosphate catabolic process	3	0.387597	0.336823	LONP1, ERCC3, GCH1	703	24	14116	2.50996	1	0.849201	99.9453
GOTERM_BP_ALL	GO:0009261~ribonucleotide catabolic process	3	0.387597	0.355204	LONP1, ERCC3, GCH1	703	25	14116	2.40956	1	0.86358	99.9673
GOTERM_BP_ALL	GO:0009166~nucleotide catabolic process	4	0.516796	0.469163	LONP1, PDE4D, ERCC3, GCH1	703	51	14116	1.57488	1	0.93172	99.9991
Annotation Cluster 151	Enrichment Score: 0.8396980209417614
Category	Term	Count	%	PValue	Genes	List Total	Pop Hits	Pop Total	Fold Enrichment	Bonferroni	Benjamini	FDR
GOTERM_BP_ALL	GO:0032879~regulation of localization	42	5.42636	0.0303475	BBS4, PDGFB, WFS1, GLUD1, ABHD5, PAX6, GJA1, PPT1, JAG1, GLI3, KCNJ11, PTEN, DMPK, AKT1, CHD7, GRIN2B, INS, IFNG, CHRNA4, MKKS, NKX2-5, INSR, ARHGDIA, B4GALT1, NF1, SMAD4, STXBP1, IGF1, IGF2, PCLO, FLNA, PTPN11, BBS1, LAMA2, BBS2, RPS19, AAAS, GCK, TSC2, BIN1, CALM1, HDAC6, NGF	703	610	14116	1.38253	1	0.209194	43.082
GOTERM_BP_ALL	GO:0060341~regulation of cellular localization	19	2.45478	0.0697016	B4GALT1, GLUD1, NF1, SMAD4, STXBP1, IGF2, PCLO, KCNJ11, GLI3, FLNA, PTPN11, CHD7, AAAS, GCK, GRIN2B, INS, IFNG, CHRNA4, CALM1, NGF	703	248	14116	1.53836	1	0.374635	73.3193
GOTERM_BP_ALL	GO:0051049~regulation of transport	29	3.74677	0.0982103	WFS1, GLUD1, GJA1, PPT1, PTEN, KCNJ11, GLI3, DMPK, AKT1, CHD7, GRIN2B, INS, IFNG, CHRNA4, INSR, NKX2-5, B4GALT1, NF1, SMAD4, STXBP1, IGF2, PCLO, FLNA, PTPN11, AAAS, GCK, TSC2, BIN1, CALM1, NGF	703	435	14116	1.33864	1	0.469848	84.8988
GOTERM_BP_ALL	GO:0051050~positive regulation of transport	15	1.93798	0.220965	WFS1, GLUD1, SMAD4, IGF2, PPT1, GLI3, FLNA, PTPN11, AKT1, GCK, GRIN2B, INS, IFNG, INSR, NKX2-5, CALM1	703	223	14116	1.35065	1	0.718284	98.9603
GOTERM_BP_ALL	GO:0070201~regulation of establishment of protein localization	8	1.03359	0.39651	AKT1, INS, NF1, IFNG, SMAD4, IGF2, GLI3, FLNA, PTPN11	703	121	14116	1.32758	1	0.892262	99.9902
GOTERM_BP_ALL	GO:0051223~regulation of protein transport	7	0.904393	0.503166	INS, NF1, IFNG, SMAD4, IGF2, GLI3, FLNA, PTPN11	703	114	14116	1.23296	1	0.946155	99.9997
Annotation Cluster 152	Enrichment Score: 0.837666014454692
Category	Term	Count	%	PValue	Genes	List Total	Pop Hits	Pop Total	Fold Enrichment	Bonferroni	Benjamini	FDR
GOTERM_CC_ALL	GO:0031968~organelle outer membrane	9	1.16279	0.0904003	CYB5R3, SLC25A4, MAOA, DHCR7, CHKB, GJA1, GK, LRPPRC, GUCY2D	706	104	15908	1.94993	1	0.331094	74.658
GOTERM_CC_ALL	GO:0019867~outer membrane	9	1.16279	0.106488	CYB5R3, SLC25A4, MAOA, DHCR7, CHKB, GJA1, GK, LRPPRC, GUCY2D	706	108	15908	1.87771	1	0.365946	80.4314
GOTERM_CC_ALL	GO:0005640~nuclear outer membrane	3	0.387597	0.12562	DHCR7, LRPPRC, GUCY2D	706	14	15908	4.82841	1	0.404923	85.6987
GOTERM_CC_ALL	GO:0005741~mitochondrial outer membrane	6	0.775194	0.368811	CYB5R3, SLC25A4, MAOA, CHKB, GJA1, GK	706	90	15908	1.50217	1	0.754552	99.8727
Annotation Cluster 153	Enrichment Score: 0.832200383705258
Category	Term	Count	%	PValue	Genes	List Total	Pop Hits	Pop Total	Fold Enrichment	Bonferroni	Benjamini	FDR
GOTERM_BP_ALL	GO:0000271~polysaccharide biosynthetic process	6	0.775194	0.0713011	AKT1, GBE1, NDST1, B3GALT6, XYLT1, GNE	703	45	14116	2.67729	1	0.379916	74.1458
GOTERM_BP_ALL	GO:0005976~polysaccharide metabolic process	10	1.29199	0.101072	AKT1, GNS, GBE1, NDST1, B3GALT6, XYLT1, GNE, GUSB, CPS1, FUCA1	703	111	14116	1.80898	1	0.478282	85.7514
GOTERM_BP_ALL	GO:0030203~glycosaminoglycan metabolic process	6	0.775194	0.137022	GNS, NDST1, B3GALT6, XYLT1, GUSB, FUCA1	703	55	14116	2.19051	1	0.568441	93.2449
GOTERM_BP_ALL	GO:0006027~glycosaminoglycan catabolic process	3	0.387597	0.151602	GNS, GUSB, FUCA1	703	14	14116	4.30278	1	0.599417	95.0534
GOTERM_BP_ALL	GO:0000272~polysaccharide catabolic process	4	0.516796	0.160675	GNS, GUSB, CPS1, FUCA1	703	28	14116	2.86852	1	0.619141	95.9364
GOTERM_BP_ALL	GO:0006022~aminoglycan metabolic process	6	0.775194	0.221252	GNS, NDST1, B3GALT6, XYLT1, GUSB, FUCA1	703	65	14116	1.85351	1	0.717763	98.9673
GOTERM_BP_ALL	GO:0006026~aminoglycan catabolic process	3	0.387597	0.280893	GNS, GUSB, FUCA1	703	21	14116	2.86852	1	0.793128	99.7595
Annotation Cluster 154	Enrichment Score: 0.8307655523367197
Category	Term	Count	%	PValue	Genes	List Total	Pop Hits	Pop Total	Fold Enrichment	Bonferroni	Benjamini	FDR
GOTERM_CC_ALL	GO:0044459~plasma membrane part	120	15.5039	0.0112057	HRAS, OCLN, KCNC3, SLC6A1, SLC6A20, ATP6AP2, GRIK2, SLC6A3, CASK, L1CAM, JAG1, VPS33B, CTNNB1, AQP2, SYP, DMXL2, GRIN2B, ANK3, CHRNA4, MCOLN1, SLC4A4, INSR, FLVCR1, SLC12A6, KCND3, EFNB1, PCLO, PNPLA6, BCAP31, NPC1, HEPACAM, RAB18, OPHN1, ROR2, FRAS1, FGFR1, BBS4, BBS5, FGFR3, BBS7, KCNA2, BBS9, PTH1R, DAG1, TTC8, KCNJ1, KRAS, FOLR1, DMD, ADRA2B, ARHGDIA, NPHP1, B4GALT1, GABRA1, MAOA, TGFBR2, SLC…	706	2203	15908	1.22738	0.997212	0.0684193	15.063
GOTERM_CC_ALL	GO:0005887~integral to plasma membrane	64	8.26873	0.0750775	KCNH1, KCNC3, SLC6A1, SLC6A20, GRIK2, SLC6A3, GJA1, KCNJ10, JAG1, KCNJ11, DDR2, GRIN2B, CHRNA4, MCOLN1, KCNQ2, SLC4A4, INSR, TUBB3, FLVCR1, SLC12A6, KCND3, SLC25A4, EFNB1, NRXN1, GRM1, BCAP31, BSND, NPC1, XPR1, ROR2, TSHR, ACVR1, FGFR1, AVPR2, FGFR3, KCNA2, PTH1R, CLCNKA, DAG1, CLCNKB, KCNJ1, FOLR1, ADRA2B, EBP, GABRA1, TGFBR2, ATP1A3, ATP1A2, SLC6A17, SLC6A19, KCTD7, GUCY2D, SLC16A2, ABCC9, SLC1…	706	1188	15908	1.21388	1	0.300483	67.7189
GOTERM_CC_ALL	GO:0031226~intrinsic to plasma membrane	64	8.26873	0.106017	KCNH1, KCNC3, SLC6A1, SLC6A20, GRIK2, SLC6A3, GJA1, KCNJ10, JAG1, KCNJ11, DDR2, GRIN2B, CHRNA4, MCOLN1, KCNQ2, SLC4A4, INSR, TUBB3, FLVCR1, SLC12A6, KCND3, SLC25A4, EFNB1, NRXN1, GRM1, BCAP31, BSND, NPC1, XPR1, ROR2, TSHR, ACVR1, FGFR1, AVPR2, FGFR3, KCNA2, PTH1R, CLCNKA, DAG1, CLCNKB, KCNJ1, FOLR1, ADRA2B, EBP, GABRA1, TGFBR2, ATP1A3, ATP1A2, SLC6A17, SLC6A19, KCTD7, GUCY2D, SLC16A2, ABCC9, SLC1…	706	1215	15908	1.1869	1	0.366837	80.2812
GOTERM_CC_ALL	GO:0005886~plasma membrane	156	20.155	0.878911	SLC36A2, HRAS, SLC9A6, KCNC3, OCLN, SLC6A1, SLC6A20, ATP6AP2, GRIK2, SLC6A3, CASK, L1CAM, RPE65, JAG1, VPS33B, AQP2, CTNNB1, SYP, SLC16A1, DMXL2, GRIN2B, ANK3, CHRNA4, MCOLN1, SLC4A4, INSR, FLVCR1, SLC12A6, KCND3, BRAF, EFNB1, PCLO, PNPLA6, BCAP31, NPC1, KCNT1, RAB18, HEPACAM, OPHN1, ROR2, NEU1, FGFR2, FRAS1, BBS4, FGFR1, HSD17B10, FGD1, BBS5, FGFR3, BBS7, KCNA2, BBS9, PTH1R, DAG1, TTC8, ATP6V1B2…	706	3777	15908	0.930655	1	0.993017	100
GOTERM_CC_ALL	GO:0044425~membrane part	277	35.7881	0.895164	HGSNAT, HRAS, SLC36A2, SLC9A6, B3GALT6, MPV17, VPS53, L1CAM, VPS33B, SLC35A3, AQP2, CTNNB1, SYP, GRIN2B, CHRNA4, SLC12A6, DUOXA2, EFNB1, DPAGT1, AP4M1, PCLO, MGAT2, NPC1, AAAS, RAB18, HEPACAM, TMEM138, ROR2, SURF1, EIF2AK3, SLC2A10, CHKB, PTH1R, DAG1, SFXN4, PPT1, KCNJ1, KRAS, INS, DMD, TCTN3, TCTN2, IL1RAPL1, NPHP1, MLC1, MAOA, TGFBR2, AFG3L2, PCDH19, PORCN, GUCY2D, KCNJ6, NUP62, ATP2A2, NTRK1, …	706	6578	15908	0.948848	1	0.994408	100
Annotation Cluster 155	Enrichment Score: 0.8089563576954082
Category	Term	Count	%	PValue	Genes	List Total	Pop Hits	Pop Total	Fold Enrichment	Bonferroni	Benjamini	FDR
GOTERM_BP_ALL	GO:0045927~positive regulation of growth	11	1.42119	0.00614476	ARX, AKT1, CHD7, EP300, INS, SLC6A3, TGFBR2, PEX5, IGF2, INSR, TSHR, NGF	703	80	14116	2.76095	1	0.0608012	10.6595
GOTERM_BP_ALL	GO:0030307~positive regulation of cell growth	4	0.516796	0.347894	AKT1, EP300, INS, IGF2, NGF	703	42	14116	1.91235	1	0.857884	99.9598
GOTERM_BP_ALL	GO:0045793~positive regulation of cell size	4	0.516796	0.429633	AKT1, EP300, INS, IGF2, NGF	703	48	14116	1.6733	1	0.911468	99.9965
GOTERM_BP_ALL	GO:0001558~regulation of cell growth	10	1.29199	0.632594	AKT1, CTH, EP300, INS, SMAD4, TP63, PPT1, IGF2, NDUFS3, DDR2, NGF	703	194	14116	1.03503	1	0.980531	100
Annotation Cluster 156	Enrichment Score: 0.7871980087161022
Category	Term	Count	%	PValue	Genes	List Total	Pop Hits	Pop Total	Fold Enrichment	Bonferroni	Benjamini	FDR
GOTERM_BP_ALL	GO:0017038~protein import	12	1.55039	0.0618034	AKT1, CEP57, PEX1, IFNG, TSC2, SIX3, PEX5, PEX12, RANBP2, GLI3, DNAJC19, PEX7	703	131	14116	1.83936	1	0.345626	68.8586
GOTERM_BP_ALL	GO:0034504~protein localization in nucleus	9	1.16279	0.0955828	AKT1, BBS4, CEP57, IFNG, TSC2, SIX3, RANBP2, GLI3, DVL1	703	94	14116	1.92252	1	0.461482	84.0736
GOTERM_BP_ALL	GO:0033365~protein localization in organelle	12	1.55039	0.111387	AKT1, BBS4, BBS2, CEP57, IFNG, TSC2, SIX3, PAX6, RANBP2, GLI3, DNAJC19, DVL1	703	146	14116	1.65038	1	0.507646	88.4624
GOTERM_BP_ALL	GO:0051169~nuclear transport	12	1.55039	0.163751	ATXN1, AKT1, AAAS, CEP57, TSC1, IFNG, TSC2, SIX3, THOC6, RANBP2, POU1F1, GLI3	703	158	14116	1.52504	1	0.625596	96.2003
GOTERM_BP_ALL	GO:0006605~protein targeting	15	1.93798	0.184253	GNPTG, SIX3, KATNB1, PEX5, GLI3, PEX7, AKT1, CEP57, PEX1, IFNG, TSC2, PEX12, RANBP2, DNAJC19, AP3B1	703	215	14116	1.40091	1	0.662979	97.5866
GOTERM_BP_ALL	GO:0000060~protein import into nucleus, translocation	4	0.516796	0.238073	AKT1, CEP57, IFNG, GLI3	703	34	14116	2.36231	1	0.74019	99.3073
GOTERM_BP_ALL	GO:0006913~nucleocytoplasmic transport	11	1.42119	0.249094	ATXN1, AKT1, AAAS, CEP57, TSC1, IFNG, TSC2, SIX3, THOC6, RANBP2, GLI3	703	156	14116	1.41587	1	0.75436	99.4693
GOTERM_BP_ALL	GO:0006606~protein import into nucleus	7	0.904393	0.255965	AKT1, CEP57, IFNG, TSC2, SIX3, RANBP2, GLI3	703	86	14116	1.63439	1	0.762768	99.5514
GOTERM_BP_ALL	GO:0051170~nuclear import	7	0.904393	0.272986	AKT1, CEP57, IFNG, TSC2, SIX3, RANBP2, GLI3	703	88	14116	1.59725	1	0.783872	99.7062
Annotation Cluster 157	Enrichment Score: 0.7859307616106971
Category	Term	Count	%	PValue	Genes	List Total	Pop Hits	Pop Total	Fold Enrichment	Bonferroni	Benjamini	FDR
GOTERM_BP_ALL	GO:0006820~anion transport	13	1.67959	0.0529047	SLC12A6, BSND, SLC5A5, SLC16A1, SLC17A5, SLC12A1, GABRA1, SLC25A4, CLCNKA, CLCNKB, CLIC2, SLC4A4, CLN8	703	143	14116	1.82542	1	0.309684	62.9906
GOTERM_MF_ALL	GO:0043168~anion binding	9	1.16279	0.0612024	GABRA1, OTC, NLGN4X, CLCNKA, CHST14, CLCNKB, CLIC2, PNP, ANO10	698	92	15143	2.12232	1	0.439023	63.7212
GOTERM_BP_ALL	GO:0006821~chloride transport	7	0.904393	0.0817022	SLC12A6, BSND, SLC12A1, GABRA1, CLCNKA, CLCNKB, CLIC2	703	61	14116	2.30422	1	0.416414	78.9582
GOTERM_MF_ALL	GO:0005247~voltage-gated chloride channel activity	3	0.387597	0.166204	CLCNKA, CLCNKB, CLIC2	698	16	15143	4.06778	1	0.724565	94.5969
GOTERM_MF_ALL	GO:0015296~anion:cation symporter activity	4	0.516796	0.169476	SLC12A6, SLC5A5, SLC12A1, SLC4A4	698	31	15143	2.79933	1	0.72775	94.9274
GOTERM_BP_ALL	GO:0015698~inorganic anion transport	8	1.03359	0.1799	SLC12A6, BSND, SLC5A5, SLC12A1, GABRA1, CLCNKA, CLCNKB, CLIC2	703	93	14116	1.72728	1	0.655544	97.34
GOTERM_CC_ALL	GO:0034707~chloride channel complex	5	0.645995	0.226153	GABRA1, CLCNKA, CLCNKB, CLIC2, ANO10	706	55	15908	2.04842	1	0.566752	97.5629
GOTERM_MF_ALL	GO:0008509~anion transmembrane transporter activity	10	1.29199	0.236452	SLC12A6, BSND, SLC5A5, SLC12A1, GABRA1, CLCNKA, CLCNKB, CLIC2, SLC4A4, ANO10	698	147	15143	1.47584	1	0.82444	98.6848
GOTERM_MF_ALL	GO:0005254~chloride channel activity	6	0.775194	0.236614	BSND, GABRA1, CLCNKA, CLCNKB, CLIC2, ANO10	698	72	15143	1.8079	1	0.822946	98.6893
GOTERM_MF_ALL	GO:0008308~voltage-gated anion channel activity	3	0.387597	0.268915	CLCNKA, CLCNKB, CLIC2	698	22	15143	2.95839	1	0.85212	99.3453
GOTERM_MF_ALL	GO:0031404~chloride ion binding	6	0.775194	0.280564	GABRA1, NLGN4X, CLCNKA, CLCNKB, CLIC2, ANO10	698	77	15143	1.69051	1	0.860132	99.4941
GOTERM_MF_ALL	GO:0005253~anion channel activity	6	0.775194	0.289548	BSND, GABRA1, CLCNKA, CLCNKB, CLIC2, ANO10	698	78	15143	1.66883	1	0.864668	99.5865
Annotation Cluster 158	Enrichment Score: 0.7851898609507637
Category	Term	Count	%	PValue	Genes	List Total	Pop Hits	Pop Total	Fold Enrichment	Bonferroni	Benjamini	FDR
GOTERM_BP_ALL	GO:0034637~cellular carbohydrate biosynthetic process	8	1.03359	0.0548938	B4GALT1, AKT1, PGM3, GPI, GBE1, GNE, ALDOB, PC	703	69	14116	2.32808	1	0.317964	64.3865
GOTERM_BP_ALL	GO:0000271~polysaccharide biosynthetic process	6	0.775194	0.0713011	AKT1, GBE1, NDST1, B3GALT6, XYLT1, GNE	703	45	14116	2.67729	1	0.379916	74.1458
GOTERM_BP_ALL	GO:0033692~cellular polysaccharide biosynthetic process	3	0.387597	0.373399	AKT1, GBE1, GNE	703	26	14116	2.31688	1	0.876521	99.9806
GOTERM_BP_ALL	GO:0044264~cellular polysaccharide metabolic process	4	0.516796	0.494821	AKT1, GBE1, GNE, CPS1	703	53	14116	1.51545	1	0.942673	99.9996
Annotation Cluster 159	Enrichment Score: 0.7841212027274111
Category	Term	Count	%	PValue	Genes	List Total	Pop Hits	Pop Total	Fold Enrichment	Bonferroni	Benjamini	FDR
GOTERM_BP_ALL	GO:0000303~response to superoxide	3	0.387597	0.0852777	ATP7A, ERCC6, FANCC	703	10	14116	6.0239	1	0.427127	80.4071
GOTERM_BP_ALL	GO:0000305~response to oxygen radical	3	0.387597	0.100901	ATP7A, ERCC6, FANCC	703	11	14116	5.47627	1	0.478278	85.7019
GOTERM_BP_ALL	GO:0000302~response to reactive oxygen species	5	0.645995	0.516303	ATP7A, ERCC6, EP300, HDAC6, FANCC	703	75	14116	1.33864	1	0.95097	99.9998
Annotation Cluster 160	Enrichment Score: 0.7729484924674307
Category	Term	Count	%	PValue	Genes	List Total	Pop Hits	Pop Total	Fold Enrichment	Bonferroni	Benjamini	FDR
GOTERM_BP_ALL	GO:0031645~negative regulation of neurological system process	5	0.645995	0.0480989	SLC6A1, GRIK2, IFNG, STXBP1, EIF2AK3	703	28	14116	3.58565	1	0.288322	59.4016
GOTERM_BP_ALL	GO:0050805~negative regulation of synaptic transmission	3	0.387597	0.280893	SLC6A1, GRIK2, STXBP1	703	21	14116	2.86852	1	0.793128	99.7595
GOTERM_BP_ALL	GO:0051970~negative regulation of transmission of nerve impulse	3	0.387597	0.355204	SLC6A1, GRIK2, STXBP1	703	25	14116	2.40956	1	0.86358	99.9673
Annotation Cluster 161	Enrichment Score: 0.7659288817077305
Category	Term	Count	%	PValue	Genes	List Total	Pop Hits	Pop Total	Fold Enrichment	Bonferroni	Benjamini	FDR
GOTERM_BP_ALL	GO:0043412~biopolymer modification	94	12.1447	0.0208778	GNPTG, PDP1, B3GALT6, ALG2, EZH2, MAN1B1, CASK, HLCS, CTCF, DDR2, PTEN, DMPK, AKT1, POMT2, PIGL, POMGNT1, DKC1, PAK3, PLOD3, POMT1, NAA10, IFNG, B3GALNT2, PIK3CA, MAN2B1, INSR, AKT3, PGAP2, RET, UBE2A, BRAF, PIGV, ADNP, PIGT, DPAGT1, CDK6, HERC2, GRM1, CDKL5, MGAT2, CTH, EYA1, EP300, SBF1, GNAQ, ROR2, NSD1, CTDP1, EIF2AK3, NHP2, ACVR1, FGFR2, FGFR1, FGFR3, PUS1, UBE3B, UBE3A, USP9X, PPT1, PAH, ST…	703	1526	14116	1.23689	1	0.159821	32.0116
GOTERM_BP_ALL	GO:0006464~protein modification process	85	10.9819	0.0750365	GNPTG, PDP1, B3GALT6, ALG2, EZH2, MAN1B1, CASK, HLCS, DDR2, PTEN, DMPK, AKT1, POMT2, PIGL, POMGNT1, PAK3, PLOD3, POMT1, NAA10, IFNG, B3GALNT2, PIK3CA, MAN2B1, INSR, AKT3, PGAP2, RET, UBE2A, BRAF, PIGV, ADNP, PIGT, DPAGT1, CDK6, HERC2, GRM1, CDKL5, MGAT2, CTH, EYA1, EP300, SBF1, GNAQ, ROR2, NSD1, CTDP1, EIF2AK3, ACVR1, FGFR2, FGFR1, FGFR3, UBE3B, UBE3A, USP9X, PPT1, PAH, STUB1, STT3B, ERCC8, VRK1,…	703	1453	14116	1.17465	1	0.393023	75.9828
GOTERM_BP_ALL	GO:0044267~cellular protein metabolic process	128	16.5375	0.163087	PDP1, GNPTG, B3GALT6, WFS1, CASK, DMPK, DMXL2, PLOD3, NAA10, IFNG, B3GALNT2, PIK3CA, INSR, RET, BRAF, DARS, DPAGT1, UBR1, CDKL5, MGAT2, RPS19, EP300, RARS, FBXL4, ROR2, EIF2AK3, MTFMT, FGFR2, FGFR1, FGFR3, FARS2, PAH, PPT1, PTRH2, VRK1, PRKRA, ADRA2B, GAD1, B4GALT1, EHMT1, NIN, RARS2, EEF1A2, CREBBP, TGFBR2, SACS, ATR, PSMB8, GUCY2D, PTPN11, ATP7A, GLYCTK, PLK4, NTRK1, FBXO31, HSPD1, HDAC6, D2HGD…	703	2355	14116	1.09138	1	0.624545	96.1447
GOTERM_BP_ALL	GO:0019538~protein metabolic process	148	19.1214	0.255456	PDP1, GNPTG, MASP1, B3GALT6, WFS1, ATP6AP2, CASK, DMPK, DMXL2, PLOD3, NAA10, IFNG, B3GALNT2, PIK3CA, INSR, RET, C2CD3, DARS, BRAF, DPAGT1, UBR1, CDKL5, MGAT2, RPS19, EP300, RARS, CLPP, FBXL4, ROR2, EIF2AK3, MTFMT, NGF, FGFR2, FGFR1, FGFR3, FARS2, PAH, CTSA, PPT1, PTRH2, VRK1, PRKRA, ADRA2B, FKRP, GAD1, B4GALT1, EHMT1, NIN, RARS2, EEF1A2, CREBBP, TGFBR2, SACS, ATR, AFG3L2, PSMB8, GUCY2D, PTPN11, A…	703	2812	14116	1.05682	1	0.76246	99.5458
GOTERM_BP_ALL	GO:0006468~protein amino acid phosphorylation	34	4.39276	0.538921	FGFR2, FGFR1, FGFR3, CASK, DDR2, DMPK, AKT1, VRK1, ERCC6, PAK3, IFNG, PRKRA, PIK3CA, ADRA2B, ERCC3, INSR, AKT3, RET, NIN, BRAF, TGFBR2, CDK6, ATR, GRM1, CDKL5, GUCY2D, PTPN11, GLYCTK, PLK4, RPS6KA3, NTRK1, ROR2, EIF2AK3, ACVR1	703	667	14116	1.02355	1	0.958716	99.9999
GOTERM_BP_ALL	GO:0043687~post-translational protein modification	56	7.23514	0.721457	PDP1, EZH2, CASK, PTEN, DDR2, DMPK, AKT1, PAK3, IFNG, PIK3CA, INSR, AKT3, UBE2A, RET, BRAF, PIGT, CDK6, HERC2, GRM1, CDKL5, CTH, EYA1, EP300, GNAQ, SBF1, ROR2, NSD1, EIF2AK3, CTDP1, ACVR1, FGFR2, FGFR1, FGFR3, UBE3A, USP9X, PAH, STUB1, ERCC8, VRK1, ERCC6, PRKRA, ADRA2B, ERCC3, GAD1, EHMT1, NIN, CREBBP, TGFBR2, ATR, GUCY2D, PTPN11, GLYCTK, PLK4, RPS6KA3, NTRK1, HDAC6	703	1182	14116	0.951321	1	0.992347	100
Annotation Cluster 162	Enrichment Score: 0.758071522989353
Category	Term	Count	%	PValue	Genes	List Total	Pop Hits	Pop Total	Fold Enrichment	Bonferroni	Benjamini	FDR
GOTERM_BP_ALL	GO:0001952~regulation of cell-matrix adhesion	5	0.645995	0.0428518	TSC1, NF1, TSC2, CDK6, PTEN	703	27	14116	3.71846	1	0.266282	55.1081
GOTERM_BP_ALL	GO:0051893~regulation of focal adhesion formation	3	0.387597	0.0566442	TSC1, TSC2, PTEN	703	8	14116	7.52987	1	0.324918	65.5735
GOTERM_BP_ALL	GO:0010810~regulation of cell-substrate adhesion	6	0.775194	0.0768872	TSC1, SMOC1, NF1, TSC2, CDK6, PTEN	703	46	14116	2.61909	1	0.399054	76.8466
GOTERM_BP_ALL	GO:0043547~positive regulation of GTPase activity	3	0.387597	0.299632	TSC1, NF1, TSC2	703	22	14116	2.73814	1	0.814645	99.8516
GOTERM_BP_ALL	GO:0030155~regulation of cell adhesion	9	1.16279	0.372536	LAMA2, TSC1, SMOC1, NF1, TSC2, CDK6, L1CAM, PTEN, ARHGDIA	703	137	14116	1.3191	1	0.876094	99.9801
GOTERM_BP_ALL	GO:0010811~positive regulation of cell-substrate adhesion	3	0.387597	0.409128	TSC1, SMOC1, CDK6	703	28	14116	2.15139	1	0.899518	99.9934
GOTERM_BP_ALL	GO:0045785~positive regulation of cell adhesion	4	0.516796	0.579302	TSC1, SMOC1, CDK6, L1CAM	703	60	14116	1.33864	1	0.969737	100
Annotation Cluster 163	Enrichment Score: 0.7495249908392988
Category	Term	Count	%	PValue	Genes	List Total	Pop Hits	Pop Total	Fold Enrichment	Bonferroni	Benjamini	FDR
GOTERM_MF_ALL	GO:0016741~transferase activity, transferring one-carbon groups	15	1.93798	0.0289482	DNMT3A, OCLN, EHMT1, GATM, OTC, AMT, EZH2, WHSC1, ATIC, GCSH, GAMT, NSD1, NSUN2, DNMT3B, MTFMT	698	173	15143	1.88106	1	0.267725	37.6004
GOTERM_MF_ALL	GO:0008757~S-adenosylmethionine-dependent methyltransferase activity	9	1.16279	0.0392074	DNMT3A, EHMT1, OCLN, EZH2, WHSC1, GAMT, NSD1, NSUN2, DNMT3B	698	84	15143	2.32445	1	0.323855	47.3831
GOTERM_BP_ALL	GO:0043414~biopolymer methylation	8	1.03359	0.0548938	ATRX, DNMT3A, EHMT1, EZH2, CTCF, NSD1, NSUN2, DNMT3B	703	69	14116	2.32808	1	0.317964	64.3865
GOTERM_BP_ALL	GO:0032259~methylation	8	1.03359	0.0831793	ATRX, DNMT3A, EHMT1, EZH2, CTCF, NSD1, NSUN2, DNMT3B	703	76	14116	2.11365	1	0.42001	79.5687
GOTERM_MF_ALL	GO:0008168~methyltransferase activity	13	1.67959	0.0934345	DNMT3A, EHMT1, OCLN, ATIC, AMT, EZH2, GCSH, WHSC1, GAMT, NSD1, MTFMT, NSUN2, DNMT3B	698	170	15143	1.65902	1	0.553703	79.2957
GOTERM_MF_ALL	GO:0016278~lysine N-methyltransferase activity	4	0.516796	0.181042	EHMT1, EZH2, WHSC1, NSD1	698	32	15143	2.71186	1	0.746869	95.9501
GOTERM_MF_ALL	GO:0016279~protein-lysine N-methyltransferase activity	4	0.516796	0.181042	EHMT1, EZH2, WHSC1, NSD1	698	32	15143	2.71186	1	0.746869	95.9501
GOTERM_MF_ALL	GO:0018024~histone-lysine N-methyltransferase activity	4	0.516796	0.181042	EHMT1, EZH2, WHSC1, NSD1	698	32	15143	2.71186	1	0.746869	95.9501
GOTERM_MF_ALL	GO:0042054~histone methyltransferase activity	4	0.516796	0.266612	EHMT1, EZH2, WHSC1, NSD1	698	39	15143	2.22511	1	0.852323	99.3114
GOTERM_BP_ALL	GO:0016571~histone methylation	3	0.387597	0.299632	EHMT1, EZH2, NSD1	703	22	14116	2.73814	1	0.814645	99.8516
GOTERM_BP_ALL	GO:0016570~histone modification	8	1.03359	0.404739	EYA1, UBE2A, EHMT1, EP300, EZH2, CREBBP, NSD1, HDAC6	703	122	14116	1.3167	1	0.897109	99.9924
GOTERM_MF_ALL	GO:0008276~protein methyltransferase activity	4	0.516796	0.406306	EHMT1, EZH2, WHSC1, NSD1	698	50	15143	1.73559	1	0.937044	99.9768
GOTERM_MF_ALL	GO:0008170~N-methyltransferase activity	4	0.516796	0.443429	EHMT1, EZH2, WHSC1, NSD1	698	53	15143	1.63735	1	0.950676	99.9918
GOTERM_BP_ALL	GO:0008213~protein amino acid alkylation	3	0.387597	0.584407	EHMT1, EZH2, NSD1	703	39	14116	1.54459	1	0.970834	100
GOTERM_BP_ALL	GO:0006479~protein amino acid methylation	3	0.387597	0.584407	EHMT1, EZH2, NSD1	703	39	14116	1.54459	1	0.970834	100
Annotation Cluster 164	Enrichment Score: 0.7410520033335835
Category	Term	Count	%	PValue	Genes	List Total	Pop Hits	Pop Total	Fold Enrichment	Bonferroni	Benjamini	FDR
GOTERM_BP_ALL	GO:0031570~DNA integrity checkpoint	6	0.775194	0.115094	NBN, BLM, FBXO31, ATR, CDT1, PTPN11	703	52	14116	2.31688	1	0.518012	89.3117
GOTERM_BP_ALL	GO:0051053~negative regulation of DNA metabolic process	5	0.645995	0.127037	BLM, ATR, ERCC4, ERCC1, CDT1	703	39	14116	2.57432	1	0.545746	91.6633
GOTERM_BP_ALL	GO:0008156~negative regulation of DNA replication	3	0.387597	0.409128	BLM, ATR, CDT1	703	28	14116	2.15139	1	0.899518	99.9934
Annotation Cluster 165	Enrichment Score: 0.7332474419267108
Category	Term	Count	%	PValue	Genes	List Total	Pop Hits	Pop Total	Fold Enrichment	Bonferroni	Benjamini	FDR
GOTERM_BP_ALL	GO:0007215~glutamate signaling pathway	6	0.775194	0.00694782	CLN3, GNAQ, GRIN2B, GRIK2, ATP1A3, GRIA3	703	25	14116	4.81912	1	0.0666001	11.9705
GOTERM_MF_ALL	GO:0005242~inward rectifier potassium channel activity	4	0.516796	0.0780806	KCNJ6, KCNJ10, KCNJ11, KCNJ1	698	22	15143	3.94452	1	0.50558	72.8882
GOTERM_CC_ALL	GO:0043197~dendritic spine	5	0.645995	0.086121	GRIN2B, OPHN1, GRIA3, ATP1A2, GRM1	706	38	15908	2.96481	1	0.326347	72.8749
GOTERM_MF_ALL	GO:0008066~glutamate receptor activity	4	0.516796	0.169476	GRIN2B, GRIK2, GRIA3, GRM1	698	31	15143	2.79933	1	0.72775	94.9274
GOTERM_MF_ALL	GO:0004970~ionotropic glutamate receptor activity	3	0.387597	0.199879	GRIN2B, GRIK2, GRIA3	698	18	15143	3.61581	1	0.776336	97.2126
GOTERM_MF_ALL	GO:0005234~extracellular-glutamate-gated ion channel activity	3	0.387597	0.217003	GRIN2B, GRIK2, GRIA3	698	19	15143	3.4255	1	0.802831	98.0305
GOTERM_MF_ALL	GO:0015276~ligand-gated ion channel activity	9	1.16279	0.230648	GABRA1, KCNJ6, GRIN2B, GRIK2, CHRNA4, KCNJ10, GRIA3, KCNJ11, KCNJ1	698	127	15143	1.53743	1	0.819201	98.5148
GOTERM_MF_ALL	GO:0022834~ligand-gated channel activity	9	1.16279	0.230648	GABRA1, KCNJ6, GRIN2B, GRIK2, CHRNA4, KCNJ10, GRIA3, KCNJ11, KCNJ1	698	127	15143	1.53743	1	0.819201	98.5148
GOTERM_CC_ALL	GO:0014069~postsynaptic density	5	0.645995	0.386324	GRIN2B, SOS1, GRIA3, GRM1, SHANK3	706	71	15908	1.5868	1	0.763081	99.9153
GOTERM_MF_ALL	GO:0005230~extracellular ligand-gated ion channel activity	5	0.645995	0.424512	GABRA1, GRIN2B, GRIK2, CHRNA4, GRIA3	698	72	15143	1.50659	1	0.943682	99.986
GOTERM_CC_ALL	GO:0045211~postsynaptic membrane	7	0.904393	0.555816	GABRA1, GRIN2B, GRIP1, GRIK2, CHRNA4, GRIA3, SHANK3	706	135	15908	1.16836	1	0.875911	99.9992
GOTERM_MF_ALL	GO:0042165~neurotransmitter binding	3	0.387597	0.953934	GABRA1, GRIN2B, CHRNA4	698	103	15143	0.631889	1	0.999991	100
Annotation Cluster 166	Enrichment Score: 0.7315441387788412
Category	Term	Count	%	PValue	Genes	List Total	Pop Hits	Pop Total	Fold Enrichment	Bonferroni	Benjamini	FDR
GOTERM_CC_ALL	GO:0005694~chromosome	28	3.61757	0.0838633	NBN, HMGB3, BLM, CTCF, CEP164, NDE1, CHD7, CHD2, PAFAH1B1, POLG2, ERCC4, DNMT3B, TERT, ERCC1, FANCC, MAF, DNMT3A, UBE2A, CREBBP, MECP2, CASC5, ATR, MYCN, ATRX, CHMP1A, FANCD2, BUB1B, LRPPRC	706	460	15908	1.37155	1	0.32123	71.8877
GOTERM_CC_ALL	GO:0000228~nuclear chromosome	11	1.42119	0.182683	ATRX, DNMT3A, NBN, CHMP1A, BLM, ATR, ERCC4, DNMT3B, LRPPRC, TERT, ERCC1	706	162	15908	1.52999	1	0.506744	94.6204
GOTERM_CC_ALL	GO:0044427~chromosomal part	22	2.84238	0.196353	MAF, DNMT3A, UBE2A, NBN, BLM, CREBBP, MECP2, CASC5, CTCF, ATR, MYCN, ATRX, NDE1, CHD7, CHD2, BUB1B, PAFAH1B1, DNMT3B, ERCC4, ERCC1, TERT, FANCC	706	386	15908	1.28424	1	0.527965	95.7867
GOTERM_CC_ALL	GO:0000785~chromatin	11	1.42119	0.394018	MAF, ATRX, DNMT3A, UBE2A, CHD7, MECP2, CHD2, ATR, DNMT3B, FANCC, MYCN	706	200	15908	1.23929	1	0.767935	99.9295
Annotation Cluster 167	Enrichment Score: 0.7192490400270397
Category	Term	Count	%	PValue	Genes	List Total	Pop Hits	Pop Total	Fold Enrichment	Bonferroni	Benjamini	FDR
GOTERM_MF_ALL	GO:0003857~3-hydroxyacyl-CoA dehydrogenase activity	3	0.387597	0.0280459	HSD17B10, HSD17B4, HADH	698	6	15143	10.8474	1	0.264714	36.6631
GOTERM_MF_ALL	GO:0016229~steroid dehydrogenase activity	4	0.516796	0.169476	HSD17B10, SRD5A3, HSD17B4, NSDHL	698	31	15143	2.79933	1	0.72775	94.9274
GOTERM_MF_ALL	GO:0016614~oxidoreductase activity, acting on CH-OH group of donors	8	1.03359	0.286017	HSD17B10, D2HGDH, L2HGDH, PHGDH, SPR, HSD17B4, HADH, NSDHL	698	116	15143	1.4962	1	0.864932	99.5523
GOTERM_MF_ALL	GO:0033764~steroid dehydrogenase activity, acting on the CH-OH group of donors, NAD or NADP as acceptor	3	0.387597	0.354851	HSD17B10, HSD17B4, NSDHL	698	27	15143	2.41054	1	0.912703	99.9121
GOTERM_MF_ALL	GO:0016616~oxidoreductase activity, acting on the CH-OH group of donors, NAD or NADP as acceptor	6	0.775194	0.525218	HSD17B10, PHGDH, SPR, HSD17B4, HADH, NSDHL	698	104	15143	1.25163	1	0.974268	99.9994
Annotation Cluster 168	Enrichment Score: 0.6993577044648612
Category	Term	Count	%	PValue	Genes	List Total	Pop Hits	Pop Total	Fold Enrichment	Bonferroni	Benjamini	FDR
GOTERM_BP_ALL	GO:0008361~regulation of cell size	18	2.32558	0.0281833	FGFR2, FGFR1, FGFR3, PDGFB, NDN, SMAD4, TP63, IGF2, PPT1, AKT1, CTH, EP300, TSC1, INS, TSC2, NDUFS3, DCX, CLN8, NGF	703	206	14116	1.75453	1	0.197605	40.7135
GOTERM_BP_ALL	GO:0032535~regulation of cellular component size	21	2.71318	0.0506552	FGFR2, FGFR1, FGFR3, PDGFB, NDN, ELN, SMAD4, TP63, IGF2, PPT1, AKT1, CTH, EP300, TSC1, INS, TSC2, SPTBN2, NDUFS3, DCX, CLN8, SPTAN1, NGF	703	271	14116	1.55599	1	0.299909	61.3497
GOTERM_BP_ALL	GO:0045792~negative regulation of cell size	8	1.03359	0.222085	AKT1, CTH, TSC1, TSC2, SMAD4, TP63, PPT1, NDUFS3	703	99	14116	1.6226	1	0.718242	98.9873
GOTERM_BP_ALL	GO:0045926~negative regulation of growth	7	0.904393	0.468342	BBS2, CTH, SMAD4, TP63, PPT1, PTCH1, NDUFS3	703	110	14116	1.2778	1	0.931497	99.999
GOTERM_BP_ALL	GO:0001558~regulation of cell growth	10	1.29199	0.632594	AKT1, CTH, EP300, INS, SMAD4, TP63, PPT1, IGF2, NDUFS3, DDR2, NGF	703	194	14116	1.03503	1	0.980531	100
GOTERM_BP_ALL	GO:0030308~negative regulation of cell growth	5	0.645995	0.677688	CTH, SMAD4, TP63, PPT1, NDUFS3	703	92	14116	1.09129	1	0.987526	100
Annotation Cluster 169	Enrichment Score: 0.6901737500233796
Category	Term	Count	%	PValue	Genes	List Total	Pop Hits	Pop Total	Fold Enrichment	Bonferroni	Benjamini	FDR
GOTERM_BP_ALL	GO:0015931~nucleobase, nucleoside, nucleotide and nucleic acid transport	11	1.42119	0.054701	EIF4A3, UPF3B, SLC25A4, NUP62, TSC1, RBM8A, FMR1, THOC6, GJA1, RANBP2, LRPPRC	703	113	14116	1.95466	1	0.317532	64.2534
GOTERM_BP_ALL	GO:0051236~establishment of RNA localization	9	1.16279	0.109482	EIF4A3, UPF3B, NUP62, TSC1, RBM8A, FMR1, THOC6, RANBP2, LRPPRC	703	97	14116	1.86306	1	0.50249	88.0017
GOTERM_BP_ALL	GO:0050657~nucleic acid transport	9	1.16279	0.109482	EIF4A3, UPF3B, NUP62, TSC1, RBM8A, FMR1, THOC6, RANBP2, LRPPRC	703	97	14116	1.86306	1	0.50249	88.0017
GOTERM_BP_ALL	GO:0050658~RNA transport	9	1.16279	0.109482	EIF4A3, UPF3B, NUP62, TSC1, RBM8A, FMR1, THOC6, RANBP2, LRPPRC	703	97	14116	1.86306	1	0.50249	88.0017
GOTERM_BP_ALL	GO:0006403~RNA localization	9	1.16279	0.124425	EIF4A3, UPF3B, NUP62, TSC1, RBM8A, FMR1, THOC6, RANBP2, LRPPRC	703	100	14116	1.80717	1	0.540811	91.1951
GOTERM_BP_ALL	GO:0051028~mRNA transport	8	1.03359	0.141548	EIF4A3, UPF3B, NUP62, RBM8A, FMR1, THOC6, RANBP2, LRPPRC	703	87	14116	1.84641	1	0.577594	93.8642
GOTERM_BP_ALL	GO:0006402~mRNA catabolic process	4	0.516796	0.361679	EIF4A3, UPF3B, RBM8A, AUH	703	43	14116	1.86788	1	0.867942	99.9728
GOTERM_BP_ALL	GO:0006401~RNA catabolic process	5	0.645995	0.406093	EIF4A3, DNA2, UPF3B, RBM8A, AUH	703	65	14116	1.54459	1	0.89754	99.9927
GOTERM_BP_ALL	GO:0000184~nuclear-transcribed mRNA catabolic process, nonsense-mediated decay	3	0.387597	0.443832	EIF4A3, UPF3B, RBM8A	703	30	14116	2.00797	1	0.919086	99.9978
GOTERM_BP_ALL	GO:0000956~nuclear-transcribed mRNA catabolic process	3	0.387597	0.525289	EIF4A3, UPF3B, RBM8A	703	35	14116	1.72111	1	0.954134	99.9999
GOTERM_MF_ALL	GO:0003729~mRNA binding	4	0.516796	0.59114	EIF4A3, RBM8A, FMR1, AUH	698	66	15143	1.31484	1	0.985951	99.9999
Annotation Cluster 170	Enrichment Score: 0.6883914411482018
Category	Term	Count	%	PValue	Genes	List Total	Pop Hits	Pop Total	Fold Enrichment	Bonferroni	Benjamini	FDR
GOTERM_MF_ALL	GO:0015295~solute:hydrogen symporter activity	4	0.516796	0.105557	SLC2A10, SLC17A5, SLC36A2, SLC35A3	698	25	15143	3.47117	1	0.592606	83.3201
GOTERM_MF_ALL	GO:0005351~sugar:hydrogen symporter activity	3	0.387597	0.166204	SLC2A10, SLC17A5, SLC35A3	698	16	15143	4.06778	1	0.724565	94.5969
GOTERM_MF_ALL	GO:0005402~cation:sugar symporter activity	3	0.387597	0.166204	SLC2A10, SLC17A5, SLC35A3	698	16	15143	4.06778	1	0.724565	94.5969
GOTERM_BP_ALL	GO:0008643~carbohydrate transport	6	0.775194	0.185754	AKT1, SLC35C1, SLC2A10, SLC17A5, INS, IGF2, SLC35A3	703	61	14116	1.97505	1	0.664016	97.6666
GOTERM_MF_ALL	GO:0051119~sugar transmembrane transporter activity	3	0.387597	0.337875	SLC2A10, SLC17A5, SLC35A3	698	26	15143	2.50325	1	0.901396	99.8666
GOTERM_MF_ALL	GO:0015144~carbohydrate transmembrane transporter activity	3	0.387597	0.404749	SLC2A10, SLC17A5, SLC35A3	698	30	15143	2.16948	1	0.936983	99.9759
Annotation Cluster 171	Enrichment Score: 0.6759919165117314
Category	Term	Count	%	PValue	Genes	List Total	Pop Hits	Pop Total	Fold Enrichment	Bonferroni	Benjamini	FDR
GOTERM_CC_ALL	GO:0043195~terminal button	4	0.516796	0.0968529	GRIK2, L1CAM, GRIA3, PRSS12	706	25	15908	3.60521	1	0.344287	77.1415
GOTERM_CC_ALL	GO:0043679~nerve terminal	4	0.516796	0.224627	GRIK2, L1CAM, GRIA3, PRSS12	706	37	15908	2.43595	1	0.566228	97.4923
GOTERM_CC_ALL	GO:0033267~axon part	4	0.516796	0.430972	GRIK2, L1CAM, GRIA3, PRSS12	706	54	15908	1.66908	1	0.803298	99.9717
Annotation Cluster 172	Enrichment Score: 0.6750089775534465
Category	Term	Count	%	PValue	Genes	List Total	Pop Hits	Pop Total	Fold Enrichment	Bonferroni	Benjamini	FDR
GOTERM_BP_ALL	GO:0043408~regulation of MAPKKK cascade	12	1.55039	0.0196044	ATP6AP2, GRIK2, NF1, IGF2, ZEB2, GRM1, CTNNB1, AKT1, ERCC6, GRIN2B, INS, INSR, CBS	703	109	14116	2.2106	1	0.152439	30.3763
GOTERM_BP_ALL	GO:0046328~regulation of JNK cascade	5	0.645995	0.406093	AKT1, ERCC6, GRIK2, ZEB2, CBS	703	65	14116	1.54459	1	0.89754	99.9927
GOTERM_BP_ALL	GO:0070302~regulation of stress-activated protein kinase signaling pathway	5	0.645995	0.451092	AKT1, ERCC6, GRIK2, ZEB2, CBS	703	69	14116	1.45505	1	0.923028	99.9983
GOTERM_BP_ALL	GO:0043506~regulation of JUN kinase activity	3	0.387597	0.555545	ERCC6, ZEB2, CBS	703	37	14116	1.62808	1	0.96337	100
Annotation Cluster 173	Enrichment Score: 0.6546430605612559
Category	Term	Count	%	PValue	Genes	List Total	Pop Hits	Pop Total	Fold Enrichment	Bonferroni	Benjamini	FDR
GOTERM_CC_ALL	GO:0005905~coated pit	6	0.775194	0.0440418	AP1S1, AP4M1, HSPD1, LRP2, AP4S1, VLDLR	706	44	15908	3.07262	1	0.207677	47.9277
GOTERM_CC_ALL	GO:0048475~coated membrane	6	0.775194	0.146376	AP1S1, AP4E1, AP4M1, AP4S1, AP4B1, AP3B1	706	63	15908	2.14596	1	0.443403	89.9023
GOTERM_CC_ALL	GO:0030117~membrane coat	6	0.775194	0.146376	AP1S1, AP4E1, AP4M1, AP4S1, AP4B1, AP3B1	706	63	15908	2.14596	1	0.443403	89.9023
GOTERM_CC_ALL	GO:0030131~clathrin adaptor complex	3	0.387597	0.370279	AP1S1, AP4M1, AP4B1	706	29	15908	2.33096	1	0.75228	99.8769
GOTERM_MF_ALL	GO:0008565~protein transporter activity	6	0.775194	0.371987	PGAP2, AP1S1, LRP2, AP4S1, AP4B1, AP3B1	698	87	15143	1.4962	1	0.920046	99.9429
GOTERM_CC_ALL	GO:0030119~AP-type membrane coat adaptor complex	3	0.387597	0.386304	AP1S1, AP4M1, AP4B1	706	30	15908	2.25326	1	0.764988	99.9153
GOTERM_CC_ALL	GO:0030118~clathrin coat	3	0.387597	0.520848	AP1S1, AP4M1, AP4B1	706	39	15908	1.73328	1	0.859066	99.9977
Annotation Cluster 174	Enrichment Score: 0.6465289102535277
Category	Term	Count	%	PValue	Genes	List Total	Pop Hits	Pop Total	Fold Enrichment	Bonferroni	Benjamini	FDR
GOTERM_BP_ALL	GO:0043405~regulation of MAP kinase activity	12	1.55039	0.0928624	ERCC6, KRAS, NUP62, PDGFB, NF1, TSC2, ZEB2, ADRA2B, INSR, GRM1, CBS, PTPN11	703	141	14116	1.70891	1	0.454384	83.1744
GOTERM_BP_ALL	GO:0042325~regulation of phosphorylation	30	3.87597	0.125902	BLM, PDGFB, ZEB2, PTEN, AKT1, ERCC6, KRAS, NDUFS4, INS, IFNG, ADRA2B, INSR, CCDC88C, NF1, TGFBR2, SMAD4, IGF1, IGF2, GRM1, PTPN11, DVL1, ATXN1, ATP7A, CDKN1C, NUP62, TSC1, TSC2, PRKAR1A, IKBKG, VLDLR, CBS	703	466	14116	1.29268	1	0.54351	91.4628
GOTERM_BP_ALL	GO:0045859~regulation of protein kinase activity	23	2.97158	0.138504	PDGFB, BLM, NF1, TGFBR2, IGF2, ZEB2, PTEN, GRM1, PTPN11, DVL1, CDKN1C, AKT1, ERCC6, KRAS, NUP62, TSC1, INS, TSC2, IKBKG, PRKAR1A, ADRA2B, INSR, CBS, VLDLR	703	345	14116	1.33864	1	0.57145	93.4539
GOTERM_BP_ALL	GO:0044093~positive regulation of molecular function	36	4.65116	0.14948	AVPR2, PDGFB, ABHD5, PTH1R, ALDOB, ZEB2, GCH1, AKT1, ERCC6, KRAS, INS, IFNG, ADRA2B, NKX2-5, INSR, ERCC2, NF1, TGFBR2, IGF2, SKI, GRM1, PSMB8, PTPN11, ATP7A, EP300, TSC1, GNAQ, NTRK1, IKBKG, PRKAR1A, TSC2, GNAS, HSPD1, TSHR, EIF2AK3, CALM1, VLDLR	703	586	14116	1.23356	1	0.594993	94.8222
GOTERM_BP_ALL	GO:0051338~regulation of transferase activity	24	3.10078	0.168327	BLM, PDGFB, ZEB2, PTEN, AKT1, ERCC6, KRAS, INS, ADRA2B, INSR, TGFBR2, NF1, IGF2, GRM1, PTPN11, DVL1, CDKN1C, TSC1, NUP62, PRKAR1A, IKBKG, TSC2, CLN8, VLDLR, CBS	703	372	14116	1.29546	1	0.63496	96.563
GOTERM_BP_ALL	GO:0019220~regulation of phosphate metabolic process	30	3.87597	0.175401	BLM, PDGFB, ZEB2, PTEN, AKT1, ERCC6, KRAS, NDUFS4, INS, IFNG, ADRA2B, INSR, CCDC88C, NF1, TGFBR2, SMAD4, IGF1, IGF2, GRM1, PTPN11, DVL1, ATXN1, ATP7A, CDKN1C, NUP62, TSC1, TSC2, PRKAR1A, IKBKG, VLDLR, CBS	703	485	14116	1.24204	1	0.647564	97.0601
GOTERM_BP_ALL	GO:0051174~regulation of phosphorus metabolic process	30	3.87597	0.175401	BLM, PDGFB, ZEB2, PTEN, AKT1, ERCC6, KRAS, NDUFS4, INS, IFNG, ADRA2B, INSR, CCDC88C, NF1, TGFBR2, SMAD4, IGF1, IGF2, GRM1, PTPN11, DVL1, ATXN1, ATP7A, CDKN1C, NUP62, TSC1, TSC2, PRKAR1A, IKBKG, VLDLR, CBS	703	485	14116	1.24204	1	0.647564	97.0601
GOTERM_BP_ALL	GO:0043549~regulation of kinase activity	23	2.97158	0.177526	PDGFB, BLM, NF1, TGFBR2, IGF2, ZEB2, PTEN, GRM1, PTPN11, DVL1, CDKN1C, AKT1, ERCC6, KRAS, NUP62, TSC1, INS, TSC2, IKBKG, PRKAR1A, ADRA2B, INSR, CBS, VLDLR	703	357	14116	1.29365	1	0.650723	97.1956
GOTERM_BP_ALL	GO:0065009~regulation of molecular function	55	7.10594	0.207081	RAB3GAP2, PDGFB, RAB3GAP1, ZEB2, CTCF, PTEN, AKT1, IFNG, INSR, CLN3, GRM1, FLNA, EP300, GNAQ, BUB1B, GNAS, CLN8, EIF2AK3, TSHR, FGD1, AVPR2, BLM, ABHD5, PTH1R, ALDOB, GCH1, KRAS, ERCC6, INS, PAFAH1B1, ADRA2B, NKX2-5, ERCC2, NF1, TGFBR2, SMAD4, IGF2, SKI, ATR, PSMB8, DVL1, PTPN11, ATP7A, CDKN1C, NUP62, TSC1, NTRK1, IKBKG, PRKAR1A, TSC2, HSPD1, TBC1D20, CALM1, HDAC6, VLDLR, CBS	703	969	14116	1.13971	1	0.698318	98.5639
GOTERM_BP_ALL	GO:0043085~positive regulation of catalytic activity	31	4.00517	0.2235	AVPR2, PDGFB, ABHD5, PTH1R, ALDOB, ZEB2, GCH1, AKT1, ERCC6, KRAS, INS, IFNG, ADRA2B, INSR, NF1, TGFBR2, IGF2, GRM1, PSMB8, PTPN11, ATP7A, TSC1, GNAQ, NTRK1, PRKAR1A, TSC2, IKBKG, GNAS, HSPD1, EIF2AK3, TSHR, VLDLR	703	520	14116	1.19706	1	0.720296	99.0205
GOTERM_BP_ALL	GO:0043406~positive regulation of MAP kinase activity	8	1.03359	0.244378	ERCC6, KRAS, PDGFB, ZEB2, ADRA2B, INSR, GRM1, PTPN11	703	102	14116	1.57488	1	0.748191	99.4049
GOTERM_BP_ALL	GO:0050790~regulation of catalytic activity	47	6.07235	0.284206	RAB3GAP2, AVPR2, FGD1, BLM, PDGFB, RAB3GAP1, ABHD5, PTH1R, ALDOB, ZEB2, PTEN, GCH1, AKT1, ERCC6, KRAS, INS, IFNG, PAFAH1B1, ADRA2B, INSR, CLN3, NF1, TGFBR2, IGF2, GRM1, FLNA, PSMB8, DVL1, PTPN11, ATP7A, CDKN1C, NUP62, TSC1, GNAQ, NTRK1, IKBKG, PRKAR1A, TSC2, BUB1B, GNAS, HSPD1, CLN8, TSHR, TBC1D20, EIF2AK3, HDAC6, VLDLR, CBS	703	846	14116	1.11554	1	0.797194	99.7789
GOTERM_BP_ALL	GO:0045860~positive regulation of protein kinase activity	14	1.80879	0.317704	PDGFB, TGFBR2, IGF2, ZEB2, GRM1, PTPN11, AKT1, ERCC6, KRAS, INS, IKBKG, PRKAR1A, ADRA2B, INSR, VLDLR	703	223	14116	1.26061	1	0.833372	99.908
GOTERM_BP_ALL	GO:0033674~positive regulation of kinase activity	14	1.80879	0.363613	PDGFB, TGFBR2, IGF2, ZEB2, GRM1, PTPN11, AKT1, ERCC6, KRAS, INS, IKBKG, PRKAR1A, ADRA2B, INSR, VLDLR	703	231	14116	1.21695	1	0.86939	99.9743
GOTERM_BP_ALL	GO:0051347~positive regulation of transferase activity	14	1.80879	0.417966	PDGFB, TGFBR2, IGF2, ZEB2, GRM1, PTPN11, AKT1, ERCC6, KRAS, INS, IKBKG, PRKAR1A, ADRA2B, INSR, VLDLR	703	240	14116	1.17131	1	0.904791	99.995
GOTERM_BP_ALL	GO:0032147~activation of protein kinase activity	7	0.904393	0.503166	ERCC6, INS, PRKAR1A, IKBKG, TGFBR2, IGF2, INSR, GRM1	703	114	14116	1.23296	1	0.946155	99.9997
GOTERM_BP_ALL	GO:0000187~activation of MAPK activity	5	0.645995	0.587468	ERCC6, ADRA2B, INSR, GRM1, PTPN11	703	82	14116	1.22437	1	0.971453	100
Annotation Cluster 175	Enrichment Score: 0.635334663561964
Category	Term	Count	%	PValue	Genes	List Total	Pop Hits	Pop Total	Fold Enrichment	Bonferroni	Benjamini	FDR
GOTERM_BP_ALL	GO:0051960~regulation of nervous system development	15	1.93798	0.0978549	NBN, NF1, PAX6, IGF1, VAX1, EYA1, IFNG, FOXG1, CDK5RAP2, DNMT3B, NKX2-5, EIF2AK3, ASPM, ARHGDIA, NGF	703	192	14116	1.56872	1	0.469162	84.7896
GOTERM_BP_ALL	GO:0060284~regulation of cell development	15	1.93798	0.142981	B4GALT1, NBN, NF1, SMAD4, PAX6, IGF2, VAX1, EYA1, INS, FOXG1, CDK5RAP2, DNMT3B, NKX2-5, ASPM, ARHGDIA, NGF	703	205	14116	1.46924	1	0.58037	94.0489
GOTERM_BP_ALL	GO:0050767~regulation of neurogenesis	12	1.55039	0.204352	EYA1, NBN, NF1, FOXG1, PAX6, CDK5RAP2, VAX1, NKX2-5, DNMT3B, ASPM, ARHGDIA, NGF	703	166	14116	1.45154	1	0.695639	98.4707
GOTERM_BP_ALL	GO:0045664~regulation of neuron differentiation	10	1.29199	0.216948	EYA1, NBN, FOXG1, PAX6, CDK5RAP2, NKX2-5, DNMT3B, ASPM, ARHGDIA, NGF	703	133	14116	1.50975	1	0.712422	98.8578
GOTERM_BP_ALL	GO:0045665~negative regulation of neuron differentiation	4	0.516796	0.224704	NBN, FOXG1, PAX6, ASPM	703	33	14116	2.4339	1	0.721437	99.0479
GOTERM_BP_ALL	GO:0010720~positive regulation of cell development	5	0.645995	0.451092	FOXG1, PAX6, SMAD4, ARHGDIA, NGF	703	69	14116	1.45505	1	0.923028	99.9983
GOTERM_BP_ALL	GO:0050769~positive regulation of neurogenesis	4	0.516796	0.567785	FOXG1, PAX6, ARHGDIA, NGF	703	59	14116	1.36133	1	0.966649	100
Annotation Cluster 176	Enrichment Score: 0.6225703949742513
Category	Term	Count	%	PValue	Genes	List Total	Pop Hits	Pop Total	Fold Enrichment	Bonferroni	Benjamini	FDR
GOTERM_MF_ALL	GO:0043167~ion binding	213	27.5194	0.0802155	HCCS, PDP1, SLC9A6, MASP1, B3GALT6, FAM20C, SYP, GRIN2B, MAT1A, PLOD3, CCBE1, NT5C2, RARB, SLC12A6, BRAF, POLG, COLEC11, UBR1, PCLO, PGM3, DEAF1, FARS2, DAG1, SFXN4, ACAT1, KCNJ1, ARG1, DMD, LHX3, NAGA, DNMT3B, RECQL4, DNMT3A, GUSB, UPB1, ASXL1, TGFBR2, CREBBP, SKI, ATR, AFG3L2, PCDH19, GBE1, KCNJ6, ATP2A2, NLGN4X, KCNH1, SGSH, ARSE, SOBP, TP63, KCNJ10, ZEB2, GLI3, KCNJ11, STAC3, PTEN, CANT1, POM…	698	4241	15143	1.0896	1	0.507489	73.8788
GOTERM_MF_ALL	GO:0043169~cation binding	205	26.4858	0.168158	PDP1, HCCS, SLC9A6, MASP1, B3GALT6, FAM20C, SYP, GRIN2B, MAT1A, PLOD3, CCBE1, NT5C2, RARB, SLC12A6, BRAF, POLG, UBR1, COLEC11, PCLO, PGM3, DEAF1, FARS2, DAG1, SFXN4, ACAT1, KCNJ1, ARG1, DMD, LHX3, NAGA, DNMT3B, RECQL4, DNMT3A, GUSB, UPB1, TGFBR2, CREBBP, ASXL1, SKI, ATR, AFG3L2, PCDH19, GBE1, KCNJ6, ATP2A2, KCNH1, SGSH, ARSE, SOBP, TP63, KCNJ10, ZEB2, GLI3, KCNJ11, STAC3, PTEN, CANT1, POMGNT1, NR…	698	4179	15143	1.06424	1	0.726906	94.7966
GOTERM_MF_ALL	GO:0046872~metal ion binding	199	25.7106	0.272507	PDP1, HCCS, SLC9A6, MASP1, B3GALT6, FAM20C, SYP, GRIN2B, MAT1A, PLOD3, CCBE1, NT5C2, RARB, SLC12A6, BRAF, POLG, UBR1, COLEC11, PCLO, PGM3, DEAF1, FARS2, DAG1, SFXN4, ACAT1, KCNJ1, ARG1, DMD, LHX3, DNMT3B, RECQL4, DNMT3A, UPB1, TGFBR2, CREBBP, ASXL1, SKI, ATR, AFG3L2, PCDH19, KCNJ6, ATP2A2, KCNH1, SGSH, ARSE, SOBP, TP63, KCNJ10, ZEB2, GLI3, KCNJ11, STAC3, PTEN, CANT1, POMGNT1, NR2F1, STS, ZBTB20, …	698	4140	15143	1.04282	1	0.853503	99.3951
GOTERM_MF_ALL	GO:0046914~transition metal ion binding	118	15.2455	0.879763	HCCS, B3GALT6, MKRN3, ZIC2, GATA1, MAT1A, GATA6, PLOD3, RARB, RBM10, KCND3, ZNF592, BRAF, UBR1, TCN2, PCLO, POR, EP300, DEAF1, FGD1, CNBP, IFIH1, ADAMTSL2, SFXN4, PAH, RRM2B, WT1, ARG1, MUT, DMD, LHX3, DNMT3B, B4GALT1, RECQL4, TAF2, DNMT3A, EHMT1, UPB1, ASXL1, TGFBR2, CREBBP, GALT, WHSC1, SKI, ATR, AFG3L2, FOXP1, ATP7A, SALL1, NDUFV1, IKBKG, DDX59, NDUFV2, PC, PHF6, HDAC6, UQCRC2, RAI1, KDM6A, TP…	698	2785	15143	0.919207	1	0.999777	100
Annotation Cluster 177	Enrichment Score: 0.6204842618039453
Category	Term	Count	%	PValue	Genes	List Total	Pop Hits	Pop Total	Fold Enrichment	Bonferroni	Benjamini	FDR
GOTERM_BP_ALL	GO:0016447~somatic recombination of immunoglobulin gene segments	4	0.516796	0.0572528	NBN, HSPD1, ERCC1, FOXP1	703	18	14116	4.46215	1	0.327327	65.9775
GOTERM_BP_ALL	GO:0042113~B cell activation	8	1.03359	0.0831793	NBN, IGBP1, NTRK1, CHRNA4, HSPD1, TSHR, ERCC1, FOXP1	703	76	14116	2.11365	1	0.42001	79.5687
GOTERM_BP_ALL	GO:0016445~somatic diversification of immunoglobulins	4	0.516796	0.093506	NBN, HSPD1, ERCC1, FOXP1	703	22	14116	3.65085	1	0.456189	83.3913
GOTERM_BP_ALL	GO:0016444~somatic cell DNA recombination	4	0.516796	0.1144	NBN, HSPD1, ERCC1, FOXP1	703	24	14116	3.34661	1	0.516359	89.1573
GOTERM_BP_ALL	GO:0002562~somatic diversification of immune receptors via germline recombination within a single locus	4	0.516796	0.1144	NBN, HSPD1, ERCC1, FOXP1	703	24	14116	3.34661	1	0.516359	89.1573
GOTERM_BP_ALL	GO:0045190~isotype switching	3	0.387597	0.117234	NBN, HSPD1, ERCC1	703	12	14116	5.01991	1	0.523098	89.7746
GOTERM_BP_ALL	GO:0002204~somatic recombination of immunoglobulin genes during immune response	3	0.387597	0.117234	NBN, HSPD1, ERCC1	703	12	14116	5.01991	1	0.523098	89.7746
GOTERM_BP_ALL	GO:0002208~somatic diversification of immunoglobulins during immune response	3	0.387597	0.117234	NBN, HSPD1, ERCC1	703	12	14116	5.01991	1	0.523098	89.7746
GOTERM_BP_ALL	GO:0002381~immunoglobulin production during immune response	3	0.387597	0.134168	NBN, HSPD1, ERCC1	703	13	14116	4.63377	1	0.563238	92.8244
GOTERM_BP_ALL	GO:0002200~somatic diversification of immune receptors	4	0.516796	0.148613	NBN, HSPD1, ERCC1, FOXP1	703	27	14116	2.97476	1	0.593277	94.7249
GOTERM_BP_ALL	GO:0002377~immunoglobulin production	4	0.516796	0.185622	NBN, HSPD1, ERCC1, FOXP1	703	30	14116	2.67729	1	0.664291	97.6596
GOTERM_BP_ALL	GO:0002440~production of molecular mediator of immune response	4	0.516796	0.198454	NBN, HSPD1, ERCC1, FOXP1	703	31	14116	2.59092	1	0.685915	98.2496
GOTERM_BP_ALL	GO:0006310~DNA recombination	8	1.03359	0.267333	RECQL4, ATRX, NBN, BLM, HSPD1, ERCC4, ERCC1, FOXP1	703	105	14116	1.52988	1	0.77708	99.6615
GOTERM_BP_ALL	GO:0002250~adaptive immune response	4	0.516796	0.743995	NBN, NFKB2, HSPD1, ERCC1	703	77	14116	1.0431	1	0.994193	100
GOTERM_BP_ALL	GO:0002460~adaptive immune response based on somatic recombination of immune receptors built from immunoglobulin superfamily domains	4	0.516796	0.743995	NBN, NFKB2, HSPD1, ERCC1	703	77	14116	1.0431	1	0.994193	100
GOTERM_BP_ALL	GO:0016064~immunoglobulin mediated immune response	3	0.387597	0.757101	NBN, HSPD1, ERCC1	703	54	14116	1.11554	1	0.995099	100
GOTERM_BP_ALL	GO:0019724~B cell mediated immunity	3	0.387597	0.774719	NBN, HSPD1, ERCC1	703	56	14116	1.0757	1	0.99617	100
GOTERM_BP_ALL	GO:0002252~immune effector process	6	0.775194	0.802494	ABCC9, NBN, MASP1, HSPD1, ERCC1, FOXP1	703	134	14116	0.899089	1	0.997352	100
GOTERM_BP_ALL	GO:0002449~lymphocyte mediated immunity	3	0.387597	0.869437	NBN, HSPD1, ERCC1	703	70	14116	0.860557	1	0.999341	100
GOTERM_BP_ALL	GO:0002443~leukocyte mediated immunity	3	0.387597	0.932146	NBN, HSPD1, ERCC1	703	86	14116	0.700453	1	0.999918	100
Annotation Cluster 178	Enrichment Score: 0.6045053175505257
Category	Term	Count	%	PValue	Genes	List Total	Pop Hits	Pop Total	Fold Enrichment	Bonferroni	Benjamini	FDR
GOTERM_BP_ALL	GO:0045762~positive regulation of adenylate cyclase activity	7	0.904393	0.0585629	AVPR2, GNAQ, NTRK1, NF1, PTH1R, GNAS, TSHR	703	56	14116	2.50996	1	0.332537	66.8318
GOTERM_BP_ALL	GO:0031281~positive regulation of cyclase activity	7	0.904393	0.0628337	AVPR2, GNAQ, NTRK1, NF1, PTH1R, GNAS, TSHR	703	57	14116	2.46592	1	0.349311	69.478
GOTERM_BP_ALL	GO:0051349~positive regulation of lyase activity	7	0.904393	0.0719118	AVPR2, GNAQ, NTRK1, NF1, PTH1R, GNAS, TSHR	703	59	14116	2.38233	1	0.381989	74.455
GOTERM_BP_ALL	GO:0019932~second-messenger-mediated signaling	17	2.19638	0.126144	AVPR2, PTH1R, ALMS1, IGF1, GRM1, PCLO, FLNA, NDUFS4, GNAQ, GCK, CA8, BUB1B, PIK3CA, GNAS, TSHR, EIF2AK3, TUBB3	703	235	14116	1.45257	1	0.543643	91.506
GOTERM_BP_ALL	GO:0007190~activation of adenylate cyclase activity	6	0.775194	0.137022	AVPR2, GNAQ, NTRK1, PTH1R, GNAS, TSHR	703	55	14116	2.19051	1	0.568441	93.2449
GOTERM_BP_ALL	GO:0019933~cAMP-mediated signaling	8	1.03359	0.193572	AVPR2, NDUFS4, GNAQ, PTH1R, GNAS, PCLO, TSHR, FLNA	703	95	14116	1.69092	1	0.677993	98.044
GOTERM_BP_ALL	GO:0045761~regulation of adenylate cyclase activity	8	1.03359	0.200559	AVPR2, GNAQ, NTRK1, NF1, PTH1R, GNAS, TSHR, FLNA	703	96	14116	1.6733	1	0.688561	98.3318
GOTERM_BP_ALL	GO:0031279~regulation of cyclase activity	8	1.03359	0.222085	AVPR2, GNAQ, NTRK1, NF1, PTH1R, GNAS, TSHR, FLNA	703	99	14116	1.6226	1	0.718242	98.9873
GOTERM_BP_ALL	GO:0007212~dopamine receptor signaling pathway	3	0.387597	0.224628	GNAQ, GNAS, FLNA	703	18	14116	3.34661	1	0.721819	99.0462
GOTERM_BP_ALL	GO:0030817~regulation of cAMP biosynthetic process	8	1.03359	0.236868	AVPR2, GNAQ, NTRK1, NF1, PTH1R, GNAS, TSHR, FLNA	703	101	14116	1.59047	1	0.738651	99.287
GOTERM_BP_ALL	GO:0051339~regulation of lyase activity	8	1.03359	0.236868	AVPR2, GNAQ, NTRK1, NF1, PTH1R, GNAS, TSHR, FLNA	703	101	14116	1.59047	1	0.738651	99.287
GOTERM_BP_ALL	GO:0030814~regulation of cAMP metabolic process	8	1.03359	0.251961	AVPR2, GNAQ, NTRK1, NF1, PTH1R, GNAS, TSHR, FLNA	703	103	14116	1.55959	1	0.757463	99.5052
GOTERM_BP_ALL	GO:0030802~regulation of cyclic nucleotide biosynthetic process	8	1.03359	0.306773	AVPR2, GNAQ, NTRK1, NF1, PTH1R, GNAS, TSHR, FLNA	703	110	14116	1.46034	1	0.821322	99.8769
GOTERM_BP_ALL	GO:0030808~regulation of nucleotide biosynthetic process	8	1.03359	0.306773	AVPR2, GNAQ, NTRK1, NF1, PTH1R, GNAS, TSHR, FLNA	703	110	14116	1.46034	1	0.821322	99.8769
GOTERM_BP_ALL	GO:0019935~cyclic-nucleotide-mediated signaling	9	1.16279	0.319677	AVPR2, NDUFS4, GNAQ, PTH1R, GNAS, PCLO, TSHR, FLNA, TUBB3	703	130	14116	1.39013	1	0.834813	99.9127
GOTERM_BP_ALL	GO:0007189~activation of adenylate cyclase activity by G-protein signaling pathway	4	0.516796	0.320251	GNAQ, PTH1R, GNAS, TSHR	703	40	14116	2.00797	1	0.83506	99.9141
GOTERM_BP_ALL	GO:0010578~regulation of adenylate cyclase activity involved in G-protein signaling	4	0.516796	0.320251	GNAQ, PTH1R, GNAS, TSHR	703	40	14116	2.00797	1	0.83506	99.9141
GOTERM_BP_ALL	GO:0010579~positive regulation of adenylate cyclase activity by G-protein signaling pathway	4	0.516796	0.320251	GNAQ, PTH1R, GNAS, TSHR	703	40	14116	2.00797	1	0.83506	99.9141
GOTERM_BP_ALL	GO:0030799~regulation of cyclic nucleotide metabolic process	8	1.03359	0.330968	AVPR2, GNAQ, NTRK1, NF1, PTH1R, GNAS, TSHR, FLNA	703	113	14116	1.42157	1	0.844912	99.9357
GOTERM_BP_ALL	GO:0006140~regulation of nucleotide metabolic process	8	1.03359	0.355431	AVPR2, GNAQ, NTRK1, NF1, PTH1R, GNAS, TSHR, FLNA	703	116	14116	1.3848	1	0.86344	99.9675
GOTERM_BP_ALL	GO:0007188~G-protein signaling, coupled to cAMP nucleotide second messenger	6	0.775194	0.416647	AVPR2, GNAQ, PTH1R, GNAS, TSHR, FLNA	703	85	14116	1.41739	1	0.904417	99.9948
GOTERM_BP_ALL	GO:0007187~G-protein signaling, coupled to cyclic nucleotide second messenger	7	0.904393	0.511749	AVPR2, GNAQ, PTH1R, GNAS, TSHR, FLNA, TUBB3	703	115	14116	1.22224	1	0.949207	99.9998
GOTERM_BP_ALL	GO:0007186~G-protein coupled receptor protein signaling pathway	18	2.32558	1	AVPR2, GABRA1, PTH1R, IGF2, TSHB, GRM1, FLNA, TAC3, AKT1, GNAQ, XPR1, INS, GPSM2, GNAS, ADRA2B, INSR, TSHR, TUBB3, CALM1	703	1123	14116	0.321847	1	1	100
GOTERM_MF_ALL	GO:0004930~G-protein coupled receptor activity	7	0.904393	1	AVPR2, XPR1, PTH1R, ADRA2B, TSHR, GRM1, TUBB3	698	873	15143	0.173956	1	1	100
Annotation Cluster 179	Enrichment Score: 0.6038347397436542
Category	Term	Count	%	PValue	Genes	List Total	Pop Hits	Pop Total	Fold Enrichment	Bonferroni	Benjamini	FDR
GOTERM_CC_ALL	GO:0031674~I band	6	0.775194	0.0956742	ALDOA, GRIN2B, DMD, FLNB, SPTAN1, CTNNB1	706	55	15908	2.4581	1	0.342928	76.7055
GOTERM_CC_ALL	GO:0030018~Z disc	5	0.645995	0.145555	GRIN2B, DMD, FLNB, SPTAN1, CTNNB1	706	46	15908	2.44919	1	0.446079	89.7607
GOTERM_CC_ALL	GO:0030017~sarcomere	7	0.904393	0.267604	ALDOA, GRIN2B, MYH3, DMD, FLNB, SPTAN1, CTNNB1	706	98	15908	1.60947	1	0.62666	98.9023
GOTERM_CC_ALL	GO:0030016~myofibril	7	0.904393	0.369434	ALDOA, GRIN2B, MYH3, DMD, FLNB, SPTAN1, CTNNB1	706	111	15908	1.42097	1	0.75328	99.8745
GOTERM_CC_ALL	GO:0044449~contractile fiber part	7	0.904393	0.385396	ALDOA, GRIN2B, MYH3, DMD, FLNB, SPTAN1, CTNNB1	706	113	15908	1.39582	1	0.765895	99.9135
GOTERM_CC_ALL	GO:0043292~contractile fiber	7	0.904393	0.448987	ALDOA, GRIN2B, MYH3, DMD, FLNB, SPTAN1, CTNNB1	706	121	15908	1.30354	1	0.810561	99.9822
Annotation Cluster 180	Enrichment Score: 0.5995929276925697
Category	Term	Count	%	PValue	Genes	List Total	Pop Hits	Pop Total	Fold Enrichment	Bonferroni	Benjamini	FDR
GOTERM_BP_ALL	GO:0002791~regulation of peptide secretion	6	0.775194	0.0768872	CHD7, GCK, GLUD1, IFNG, KCNJ11, PTPN11	703	46	14116	2.61909	1	0.399054	76.8466
GOTERM_BP_ALL	GO:0050796~regulation of insulin secretion	5	0.645995	0.135945	GCK, GLUD1, IFNG, KCNJ11, PTPN11	703	40	14116	2.50996	1	0.56656	93.0891
GOTERM_BP_ALL	GO:0046883~regulation of hormone secretion	6	0.775194	0.230435	CHD7, GCK, GLUD1, IFNG, KCNJ11, PTPN11	703	66	14116	1.82542	1	0.729061	99.1687
GOTERM_BP_ALL	GO:0051046~regulation of secretion	13	1.67959	0.304734	B4GALT1, GLUD1, STXBP1, IGF2, KCNJ11, PCLO, PTPN11, CHD7, GCK, GRIN2B, INS, IFNG, CHRNA4, NGF	703	202	14116	1.29226	1	0.819682	99.8702
GOTERM_BP_ALL	GO:0046887~positive regulation of hormone secretion	3	0.387597	0.54059	GCK, GLUD1, PTPN11	703	36	14116	1.6733	1	0.959172	99.9999
GOTERM_BP_ALL	GO:0051047~positive regulation of secretion	6	0.775194	0.636633	GCK, GRIN2B, INS, GLUD1, IFNG, IGF2, PTPN11	703	109	14116	1.1053	1	0.981275	100
Annotation Cluster 181	Enrichment Score: 0.5882650132524643
Category	Term	Count	%	PValue	Genes	List Total	Pop Hits	Pop Total	Fold Enrichment	Bonferroni	Benjamini	FDR
GOTERM_BP_ALL	GO:0051276~chromosome organization	31	4.00517	0.128369	NBN, KDM6A, BLM, EZH2, CTCF, NIPBL, CHD7, DKC1, DDX11, CHD2, BCOR, ERCC4, DNMT3B, TERT, ERCC1, RTEL1, KDM5C, DNMT3A, UBE2A, SATB2, EHMT1, AIFM1, CREBBP, WHSC1, CHMP1A, EYA1, EP300, FANCD2, NSD1, SMARCA2, HDAC6	703	485	14116	1.28344	1	0.549154	91.893
GOTERM_BP_ALL	GO:0016569~covalent chromatin modification	10	1.29199	0.175494	DNMT3A, EYA1, UBE2A, EHMT1, EP300, EZH2, CREBBP, NSD1, DNMT3B, HDAC6	703	126	14116	1.59362	1	0.647202	97.0661
GOTERM_BP_ALL	GO:0016568~chromatin modification	18	2.32558	0.205715	DNMT3A, SATB2, KDM6A, UBE2A, EHMT1, EZH2, CREBBP, CTCF, WHSC1, EYA1, EP300, CHD7, BCOR, NSD1, SMARCA2, DNMT3B, KDM5C, HDAC6	703	274	14116	1.3191	1	0.697798	98.5179
GOTERM_BP_ALL	GO:0016570~histone modification	8	1.03359	0.404739	EYA1, UBE2A, EHMT1, EP300, EZH2, CREBBP, NSD1, HDAC6	703	122	14116	1.3167	1	0.897109	99.9924
GOTERM_BP_ALL	GO:0006325~chromatin organization	19	2.45478	0.610253	DNMT3A, SATB2, KDM6A, UBE2A, EHMT1, EZH2, CREBBP, CTCF, WHSC1, EYA1, EP300, CHD7, CHD2, BCOR, NSD1, SMARCA2, DNMT3B, KDM5C, HDAC6	703	378	14116	1.0093	1	0.97647	100
Annotation Cluster 182	Enrichment Score: 0.5838846926528679
Category	Term	Count	%	PValue	Genes	List Total	Pop Hits	Pop Total	Fold Enrichment	Bonferroni	Benjamini	FDR
GOTERM_BP_ALL	GO:0022402~cell cycle process	36	4.65116	0.107692	BBS4, NBN, BLM, TUBB2B, TUBB2A, USP9X, KATNB1, CEP164, CTNNB1, AKT1, SBDS, NDE1, NIPBL, DDX11, IFNG, PAFAH1B1, DYNC1H1, FANCA, TUBB3, ASPM, TAF2, KIF11, CEP135, PCNT, CDK6, CENPJ, PSMB8, RBBP8, CDKN1C, SASS6, CHMP1A, HEPACAM, FANCD2, PHGDH, BUB1B, ACVR1	703	565	14116	1.27941	1	0.497647	87.553
GOTERM_BP_ALL	GO:0022403~cell cycle phase	26	3.35917	0.182747	NBN, TUBB2B, BLM, TUBB2A, USP9X, KATNB1, CEP164, AKT1, NDE1, NIPBL, DDX11, PAFAH1B1, DYNC1H1, FANCA, ASPM, TUBB3, TAF2, KIF11, PCNT, CDK6, RBBP8, CDKN1C, CHMP1A, FANCD2, BUB1B, ACVR1	703	414	14116	1.26104	1	0.66078	97.5039
GOTERM_BP_ALL	GO:0007049~cell cycle	45	5.81395	0.199514	ZMYND11, BBS4, NBN, BLM, TUBB2B, TUBB2A, USP9X, KATNB1, HCFC1, CEP164, CDT1, CTNNB1, AKT1, SBDS, NDE1, NIPBL, DDX11, IFNG, PAFAH1B1, DYNC1H1, FANCA, TUBB3, ASPM, TAF2, KIF11, CEP135, PCNT, CDK6, ATR, CENPJ, PSMB8, RBBP8, CDKN1C, CHMP1A, SASS6, EP300, HEPACAM, FANCD2, PHGDH, BUB1B, FBXO31, CUL4B, SPAST, CALM1, ACVR1	703	776	14116	1.16441	1	0.687533	98.2914
GOTERM_BP_ALL	GO:0000278~mitotic cell cycle	23	2.97158	0.221392	TAF2, KIF11, TUBB2B, BLM, TUBB2A, USP9X, KATNB1, CDK6, CEP164, PSMB8, RBBP8, CDKN1C, AKT1, NDE1, CHMP1A, NIPBL, DDX11, BUB1B, PAFAH1B1, DYNC1H1, ASPM, TUBB3, ACVR1	703	370	14116	1.24819	1	0.717497	98.9707
GOTERM_BP_ALL	GO:0048285~organelle fission	15	1.93798	0.250381	KIF11, TUBB2B, TUBB2A, COX10, USP9X, KATNB1, CEP164, NDE1, CHMP1A, NIPBL, DDX11, BUB1B, PAFAH1B1, ASPM, TUBB3	703	229	14116	1.31526	1	0.755928	99.4857
GOTERM_BP_ALL	GO:0007067~mitosis	14	1.80879	0.300866	KIF11, TUBB2B, TUBB2A, USP9X, KATNB1, CEP164, NDE1, CHMP1A, NIPBL, DDX11, BUB1B, PAFAH1B1, TUBB3, ASPM	703	220	14116	1.2778	1	0.815759	99.8563
GOTERM_BP_ALL	GO:0000280~nuclear division	14	1.80879	0.300866	KIF11, TUBB2B, TUBB2A, USP9X, KATNB1, CEP164, NDE1, CHMP1A, NIPBL, DDX11, BUB1B, PAFAH1B1, TUBB3, ASPM	703	220	14116	1.2778	1	0.815759	99.8563
GOTERM_BP_ALL	GO:0000087~M phase of mitotic cell cycle	14	1.80879	0.323369	KIF11, TUBB2B, TUBB2A, USP9X, KATNB1, CEP164, NDE1, CHMP1A, NIPBL, DDX11, BUB1B, PAFAH1B1, TUBB3, ASPM	703	224	14116	1.25498	1	0.838165	99.921
GOTERM_BP_ALL	GO:0000279~M phase	19	2.45478	0.372523	NBN, KIF11, TUBB2B, TUBB2A, PCNT, USP9X, KATNB1, CEP164, NDE1, CHMP1A, NIPBL, DDX11, FANCD2, BUB1B, PAFAH1B1, DYNC1H1, FANCA, ASPM, TUBB3	703	329	14116	1.15962	1	0.876419	99.9801
GOTERM_BP_ALL	GO:0051301~cell division	15	1.93798	0.610635	BBS4, KIF11, USP9X, KATNB1, CDK6, CEP164, ZBTB16, CENPJ, NDE1, CHMP1A, BUB1B, PAFAH1B1, SPAST, ASPM, ERCC2	703	295	14116	1.021	1	0.97646	100
Annotation Cluster 183	Enrichment Score: 0.5776575952821188
Category	Term	Count	%	PValue	Genes	List Total	Pop Hits	Pop Total	Fold Enrichment	Bonferroni	Benjamini	FDR
GOTERM_BP_ALL	GO:0042594~response to starvation	6	0.775194	0.0559371	CLN3, ACADS, ALDOB, CTSD, CPS1, HDAC6	703	42	14116	2.86852	1	0.322532	65.0986
GOTERM_BP_ALL	GO:0016236~macroautophagy	3	0.387597	0.151602	CLN3, CTSD, HDAC6	703	14	14116	4.30278	1	0.599417	95.0534
GOTERM_BP_ALL	GO:0031669~cellular response to nutrient levels	4	0.516796	0.375419	CLN3, CHMP1A, CTSD, HDAC6	703	44	14116	1.82542	1	0.877959	99.9817
GOTERM_BP_ALL	GO:0031668~cellular response to extracellular stimulus	5	0.645995	0.394718	CLN3, CHMP1A, CTSD, HDAC6, AQP2	703	64	14116	1.56872	1	0.891153	99.9897
GOTERM_BP_ALL	GO:0009267~cellular response to starvation	3	0.387597	0.477372	CLN3, CTSD, HDAC6	703	32	14116	1.88247	1	0.935652	99.9993
GOTERM_BP_ALL	GO:0006914~autophagy	3	0.387597	0.570152	CLN3, CTSD, HDAC6	703	38	14116	1.58524	1	0.967252	100
Annotation Cluster 184	Enrichment Score: 0.5647922845292487
Category	Term	Count	%	PValue	Genes	List Total	Pop Hits	Pop Total	Fold Enrichment	Bonferroni	Benjamini	FDR
GOTERM_BP_ALL	GO:0045667~regulation of osteoblast differentiation	5	0.645995	0.164089	CDK6, SKI, GNAS, CTNNB1, ACVR1	703	43	14116	2.33484	1	0.62584	96.2282
GOTERM_BP_ALL	GO:0030278~regulation of ossification	6	0.775194	0.34679	MGP, CDK6, SKI, GNAS, CTNNB1, ACVR1	703	78	14116	1.54459	1	0.857151	99.9585
GOTERM_BP_ALL	GO:0045669~positive regulation of osteoblast differentiation	3	0.387597	0.355204	GNAS, CTNNB1, ACVR1	703	25	14116	2.40956	1	0.86358	99.9673
Annotation Cluster 185	Enrichment Score: 0.5426801321263567
Category	Term	Count	%	PValue	Genes	List Total	Pop Hits	Pop Total	Fold Enrichment	Bonferroni	Benjamini	FDR
GOTERM_CC_ALL	GO:0044437~vacuolar part	6	0.775194	0.153396	LAMP2, SLC17A5, PSAP, NEU1, VPS33B, CLN5	706	64	15908	2.11243	1	0.457814	91.041
GOTERM_CC_ALL	GO:0005765~lysosomal membrane	3	0.387597	0.337756	LAMP2, SLC17A5, CLN5	706	27	15908	2.50362	1	0.717889	99.7447
GOTERM_CC_ALL	GO:0005774~vacuolar membrane	4	0.516796	0.454508	LAMP2, SLC17A5, VPS33B, CLN5	706	56	15908	1.60947	1	0.814148	99.9846
Annotation Cluster 186	Enrichment Score: 0.5390364038001941
Category	Term	Count	%	PValue	Genes	List Total	Pop Hits	Pop Total	Fold Enrichment	Bonferroni	Benjamini	FDR
GOTERM_BP_ALL	GO:0008643~carbohydrate transport	6	0.775194	0.185754	AKT1, SLC35C1, SLC2A10, SLC17A5, INS, IGF2, SLC35A3	703	61	14116	1.97505	1	0.664016	97.6666
GOTERM_BP_ALL	GO:0015749~monosaccharide transport	4	0.516796	0.198454	AKT1, SLC2A10, SLC17A5, INS, IGF2	703	31	14116	2.59092	1	0.685915	98.2496
GOTERM_BP_ALL	GO:0015758~glucose transport	3	0.387597	0.426618	AKT1, SLC2A10, INS, IGF2	703	29	14116	2.07721	1	0.909974	99.9962
GOTERM_BP_ALL	GO:0008645~hexose transport	3	0.387597	0.443832	AKT1, SLC2A10, INS, IGF2	703	30	14116	2.00797	1	0.919086	99.9978
Annotation Cluster 187	Enrichment Score: 0.5362857180215669
Category	Term	Count	%	PValue	Genes	List Total	Pop Hits	Pop Total	Fold Enrichment	Bonferroni	Benjamini	FDR
GOTERM_BP_ALL	GO:0045637~regulation of myeloid cell differentiation	7	0.904393	0.134246	HMGB3, CDK6, GNAS, ZBTB16, CA2, JAG1, CTNNB1	703	70	14116	2.00797	1	0.562864	92.8364
GOTERM_BP_ALL	GO:0045670~regulation of osteoclast differentiation	3	0.387597	0.299632	GNAS, CA2, CTNNB1	703	22	14116	2.73814	1	0.814645	99.8516
GOTERM_BP_ALL	GO:0002761~regulation of myeloid leukocyte differentiation	3	0.387597	0.61186	GNAS, CA2, CTNNB1	703	41	14116	1.46924	1	0.976652	100
Annotation Cluster 188	Enrichment Score: 0.520866423904703
Category	Term	Count	%	PValue	Genes	List Total	Pop Hits	Pop Total	Fold Enrichment	Bonferroni	Benjamini	FDR
GOTERM_BP_ALL	GO:0042476~odontogenesis	5	0.645995	0.280706	TP63, CA2, BCOR, GLI3, CTNNB1	703	54	14116	1.85923	1	0.793322	99.7583
[truncated: 456 more rows]

## Sheet: DAVID functional annotation (c)
Category	Term	Count	%	PValue	Genes	List Total	Pop Hits	Pop Total	Fold Enrichment	Bonferroni	Benjamini	FDR
[truncated: 1,127 more rows]

[truncated: 3 more sheets: DAVID functional chart (d), DAVID clustering table (e), funct. annotation x REVIGO (f)]
