# Supplementary material for: Advances in understanding – genetic basis of intellectual disability
Source: F1000Res. 2016 Apr 7;5:F1000 Faculty Rev-599. [Version 1] doi: 10.12688/f1000research.7134.1 (PMC4830215; doi:10.12688/f1000research.7134.1)
Supplement: Supplementary file 4 [file f1000research-5-7684-s0003.tgz › 325e1903-79f8-4553-8b21-b0c4217a3473.xls]

## Sheet: total_output (a)
#	signf	p-value	T	Q	Q&T	Q&T/Q	Q&T/T	term ID	t type	t group	t name	t depth	Q&T list
#
1	!	9.58e-50	5283	807	425	0.527	0.08	GO:0044710	BP	2	single-organism metabolic process	3	DPM1,HCCS,CREBBP,ABCC8,COX10,PAFAH1B1,TFAP2B,AASS,IYD,POMT2,MLXIPL,ABHD5,ERCC1,MBTPS2,PGM3,COX15,ZMYND11,IGF1,ATP1A2,CPS1,NDUFS1,PNPLA6,OTC,PNKP,RRM2B,ERCC8,KIAA2022,ALDH18A1,PIGV,CTSA,POU1F1,FGFR2,FGFR3,GBA2,NDST1,ZFYVE26,ALDH3A2,HSD17B10,SDHA,ACAT1,PAX2,SLC46A1,NT5C2,PAK3,UBE2A,FGFR1,MCCC1,MEF2C,LRP2,DLG3,BCKDHB,HAL,ATRX,DDHD2,POMGNT1,B4GALT1,L2HGDH,GNAS,DNMT3B,TGDS,COQ9,IGBP1,GNPTG,FH,PHGDH,HD…
1	!	1.22e-47	2469	807	265	0.328	0.107	GO:0044281	BP	2	small molecule metabolic process	4	DPM1,CREBBP,ABCC8,COX10,PAFAH1B1,AASS,IYD,MLXIPL,ABHD5,MBTPS2,PGM3,COX15,IGF1,ATP1A2,CPS1,NDUFS1,PNPLA6,OTC,PNKP,RRM2B,ALDH18A1,CTSA,POU1F1,GBA2,NDST1,ALDH3A2,HSD17B10,SDHA,ACAT1,SLC46A1,NT5C2,MCCC1,LRP2,DLG3,BCKDHB,HAL,B4GALT1,L2HGDH,GNAS,DNMT3B,TGDS,COQ9,FH,PHGDH,AAAS,UPB1,PRODH,CYB5R3,CHKB,ACO2,GSS,ADNP,STS,PGK1,SMS,SLC25A15,MLYCD,XYLT1,CA2,ASAH1,ERCC2,GPI,SLC5A5,ETHE1,GCK,NAGLU,PRKAR1A,MYH3,W…
1	!	2.38e-47	13514	807	739	0.916	0.055	GO:0044699	BP	2	single-organism process	2	DPM1,ARX,HCCS,CREBBP,LAMP2,CRLF1,ABCC8,COX10,PAFAH1B1,PAX6,CDKL5,TFAP2B,AASS,NFIX,IYD,POMT2,MLXIPL,MKS1,ABHD5,TTC19,ERCC1,MBTPS2,PGM3,POLR3B,DDX11,COX15,CCDC88C,ZMYND11,IGF1,ATP1A2,SPAST,CPS1,GABRA1,NDUFS1,HMGB3,GRN,ARHGAP31,PNPLA6,OTC,NSUN2,PNKP,TG,ZIC2,OFD1,CC2D2A,RRM2B,ERCC8,ELN,KIAA2022,ALX4,SDCCAG8,ALDH18A1,CTDP1,PIGV,TAF2,CTSA,POU1F1,ASPM,FGFR2,ROGDI,FGFR3,ABCC9,DGCR2,GBA2,NDST1,ZFYVE26,ALD…
1	!	1.6e-44	12237	807	696	0.862	0.057	GO:0044763	BP	2	single-organism cellular process	3	DPM1,ARX,CREBBP,LAMP2,CRLF1,ABCC8,COX10,PAFAH1B1,PAX6,CDKL5,TFAP2B,AASS,NFIX,POMT2,MLXIPL,MKS1,ABHD5,TTC19,ERCC1,MBTPS2,PGM3,DDX11,COX15,CCDC88C,ZMYND11,IGF1,ATP1A2,SPAST,CPS1,GABRA1,NDUFS1,HMGB3,GRN,ARHGAP31,PNPLA6,OTC,NSUN2,PNKP,TG,ZIC2,OFD1,CC2D2A,RRM2B,ERCC8,ELN,KIAA2022,ALX4,SDCCAG8,ALDH18A1,CTDP1,PIGV,TAF2,CTSA,POU1F1,ASPM,FGFR2,ROGDI,FGFR3,ABCC9,GBA2,NDST1,ZFYVE26,ALDH3A2,AFF4,HSD17B10,EVC…
1	!	6.84e-41	5018	807	393	0.487	0.078	GO:0048856	BP	2	anatomical structure development	3	ARX,HCCS,CREBBP,CRLF1,PAFAH1B1,PAX6,CDKL5,TFAP2B,NFIX,MLXIPL,MKS1,ERCC1,PGM3,IGF1,SPAST,CPS1,HMGB3,GRN,PNPLA6,OTC,NSUN2,TG,ZIC2,OFD1,CC2D2A,RRM2B,ELN,KIAA2022,ALX4,SDCCAG8,POU1F1,ASPM,FGFR2,ROGDI,FGFR3,DGCR2,GBA2,NDST1,ALDH3A2,AFF4,HSD17B10,EVC,NDE1,TP63,SDHA,SLC12A1,KCNQ2,ACAT1,ACTB,WDR62,PAX2,RARB,NFKB2,PAK3,DCX,UBE2A,FGFR1,OPHN1,SMARCA2,MEF2C,LRP2,DLG3,ATRX,B4GALT1,GNAS,DNMT3B,EFNB1,KIF4A,PHGD…
1	!	2.09e-39	2188	807	232	0.287	0.106	GO:0007399	BP	2	nervous system development	5	ARX,PAFAH1B1,PAX6,CDKL5,TFAP2B,NFIX,MKS1,IGF1,SPAST,GRN,TG,ZIC2,KIAA2022,SDCCAG8,POU1F1,ASPM,FGFR2,ROGDI,FGFR3,GBA2,NDST1,ALDH3A2,NDE1,TP63,SDHA,KCNQ2,ACAT1,ACTB,WDR62,PAX2,RARB,PAK3,DCX,FGFR1,OPHN1,SMARCA2,MEF2C,LRP2,DLG3,ATRX,DNMT3B,EFNB1,KIF4A,PHGDH,RAB18,DGCR14,SOX10,EP300,GSS,ADNP,JAG1,FMR1,PQBP1,FGF14,CLN5,TSC2,FBXO31,SALL1,RPGRIP1L,EYA1,ERCC2,MEGF8,CDK6,PLOD3,EZH2,GLI3,FKTN,DNM1,LHX3,DVL1,…
1	!	2.79e-39	4192	807	347	0.43	0.083	GO:0048731	BP	2	system development	4	ARX,HCCS,CRLF1,PAFAH1B1,PAX6,CDKL5,TFAP2B,NFIX,MKS1,ERCC1,PGM3,IGF1,SPAST,CPS1,HMGB3,GRN,PNPLA6,OTC,TG,ZIC2,RRM2B,ELN,KIAA2022,ALX4,SDCCAG8,POU1F1,ASPM,FGFR2,ROGDI,FGFR3,DGCR2,GBA2,NDST1,ALDH3A2,HSD17B10,EVC,NDE1,TP63,SDHA,SLC12A1,KCNQ2,ACAT1,ACTB,WDR62,PAX2,RARB,NFKB2,PAK3,DCX,FGFR1,OPHN1,SMARCA2,MEF2C,LRP2,DLG3,ATRX,B4GALT1,GNAS,DNMT3B,EFNB1,KIF4A,PHGDH,RAB18,DGCR14,SOX10,PDGFB,EP300,GSS,ADNP,J…
1	!	1.06e-38	5566	807	415	0.514	0.075	GO:0044767	BP	2	single-organism developmental process	3	ARX,HCCS,CREBBP,CRLF1,PAFAH1B1,PAX6,CDKL5,TFAP2B,NFIX,MKS1,ABHD5,ERCC1,PGM3,IGF1,SPAST,CPS1,HMGB3,GRN,PNPLA6,OTC,NSUN2,TG,ZIC2,OFD1,CC2D2A,RRM2B,ELN,KIAA2022,ALX4,SDCCAG8,POU1F1,ASPM,FGFR2,ROGDI,FGFR3,DGCR2,GBA2,NDST1,ALDH3A2,AFF4,HSD17B10,EVC,NDE1,TP63,SDHA,SLC12A1,KCNQ2,ACAT1,ACTB,WDR62,PAX2,RARB,NFKB2,PAK3,DCX,UBE2A,FGFR1,OPHN1,SMARCA2,MEF2C,LRP2,DLG3,ATRX,B4GALT1,GNAS,DNMT3B,EFNB1,KIF4A,PHGDH…
1	!	3.16e-38	5651	807	418	0.518	0.074	GO:0032502	BP	2	developmental process	2	ARX,HCCS,CREBBP,CRLF1,PAFAH1B1,PAX6,CDKL5,TFAP2B,NFIX,MLXIPL,MKS1,ABHD5,ERCC1,PGM3,IGF1,SPAST,CPS1,HMGB3,GRN,PNPLA6,OTC,NSUN2,TG,ZIC2,OFD1,CC2D2A,RRM2B,ELN,KIAA2022,ALX4,SDCCAG8,POU1F1,ASPM,FGFR2,ROGDI,FGFR3,DGCR2,GBA2,NDST1,ALDH3A2,AFF4,HSD17B10,EVC,NDE1,TP63,SDHA,SLC12A1,KCNQ2,ACAT1,ACTB,WDR62,PAX2,RARB,NFKB2,PAK3,DCX,UBE2A,FGFR1,OPHN1,SMARCA2,MEF2C,LRP2,DLG3,ATRX,B4GALT1,GNAS,DNMT3B,EFNB1,KIF4…
1	!	1.54e-35	15043	807	763	0.945	0.051	GO:0009987	BP	2	cellular process	2	DPM1,ARX,CREBBP,LAMP2,CRLF1,ABCC8,COX10,PAFAH1B1,PAX6,CDKL5,TFAP2B,AASS,NFIX,IYD,POMT2,MLXIPL,MKS1,ABHD5,TTC19,ERCC1,MBTPS2,PGM3,POLR3B,DDX11,COX15,CCDC88C,ZMYND11,IGF1,ATP1A2,SPAST,CPS1,GABRA1,NDUFS1,HMGB3,GRN,ARHGAP31,PNPLA6,OTC,NSUN2,AGA,PNKP,TG,ZIC2,OFD1,CC2D2A,RRM2B,ERCC8,ELN,KIAA2022,ALX4,SDCCAG8,ALDH18A1,CTDP1,PIGV,TAF2,CTSA,POU1F1,ASPM,FGFR2,ROGDI,FGFR3,ABCC9,GBA2,NDST1,ZFYVE26,ALDH3A2,AF…
1	!	1.21e-34	4746	807	365	0.452	0.077	GO:0007275	BP	2	multicellular organismal development	4	ARX,HCCS,CREBBP,CRLF1,PAFAH1B1,PAX6,CDKL5,TFAP2B,NFIX,MKS1,ERCC1,PGM3,IGF1,SPAST,CPS1,HMGB3,GRN,PNPLA6,OTC,TG,ZIC2,OFD1,RRM2B,ELN,KIAA2022,ALX4,SDCCAG8,POU1F1,ASPM,FGFR2,ROGDI,FGFR3,DGCR2,GBA2,NDST1,ALDH3A2,HSD17B10,EVC,NDE1,TP63,SDHA,SLC12A1,KCNQ2,ACAT1,ACTB,WDR62,PAX2,RARB,NFKB2,PAK3,DCX,UBE2A,FGFR1,OPHN1,SMARCA2,MEF2C,LRP2,DLG3,ATRX,B4GALT1,GNAS,DNMT3B,EFNB1,KIF4A,PHGDH,RAB18,DGCR14,SOX10,PDGF…
1	!	2.06e-32	2596	807	243	0.301	0.094	GO:0009653	BP	2	anatomical structure morphogenesis	3	ARX,HCCS,CREBBP,PAFAH1B1,PAX6,CDKL5,TFAP2B,NFIX,MLXIPL,MKS1,ERCC1,IGF1,SPAST,PNPLA6,ZIC2,OFD1,CC2D2A,ELN,ALX4,SDCCAG8,FGFR2,ROGDI,FGFR3,DGCR2,NDST1,EVC,TP63,KCNQ2,ACTB,PAX2,RARB,NFKB2,PAK3,DCX,FGFR1,OPHN1,MEF2C,DLG3,ATRX,B4GALT1,GNAS,EFNB1,KIF4A,SNAP29,SOX10,EP300,VRK1,ADNP,JAG1,PQBP1,GATA1,FGD1,TSC2,FBXO31,SALL1,RPGRIP1L,CA2,EYA1,ERCC2,GPI,MEGF8,PLOD3,EZH2,CEP41,GLI3,DNM1,LHX3,DVL1,SUFU,NAGLU,PR…
1	!	3.49e-32	3036	807	268	0.332	0.088	GO:0048513	BP	2	organ development	4	ARX,HCCS,CRLF1,PAFAH1B1,PAX6,TFAP2B,NFIX,MKS1,ERCC1,PGM3,IGF1,CPS1,HMGB3,PNPLA6,OTC,TG,ZIC2,RRM2B,ELN,ALX4,POU1F1,ASPM,FGFR2,ROGDI,FGFR3,DGCR2,NDST1,HSD17B10,EVC,NDE1,TP63,SLC12A1,ACAT1,ACTB,WDR62,PAX2,RARB,NFKB2,DCX,FGFR1,MEF2C,LRP2,ATRX,B4GALT1,GNAS,EFNB1,PHGDH,RAB18,SOX10,PDGFB,EP300,JAG1,STS,GATA1,FGD1,CLN5,TSC2,SALL1,RPGRIP1L,CA2,EYA1,ERCC2,RPS19,MEGF8,CDK6,PLOD3,EZH2,GLI3,GCK,FKTN,LHX3,DVL1…
1	!	9.64e-29	893	807	123	0.152	0.138	GO:0007417	BP	2	central nervous system development	5	ARX,PAFAH1B1,PAX6,NFIX,IGF1,ZIC2,POU1F1,ASPM,FGFR2,ROGDI,FGFR3,GBA2,NDST1,ALDH3A2,NDE1,ACAT1,ACTB,WDR62,PAX2,RARB,DCX,FGFR1,LRP2,ATRX,PHGDH,RAB18,SOX10,FMR1,CLN5,SALL1,RPGRIP1L,ERCC2,CDK6,EZH2,GLI3,LHX3,SUFU,NAGLU,ZBTB16,ALDH5A1,ARL6,UBE3A,WNT5A,FOXP1,RAB3GAP1,GNPAT,SATB2,PLP1,TTC21B,USP9X,WNT1,BBS2,MKKS,COX6B1,AVPR2,MNX1,PPT1,THOC6,MYCN,AHI1,PAX3,NKX2-1,BIN1,CDK5RAP2,TFAP2A,IFT172,SIX3,ATIC,BBS7…
1	!	3.72e-28	5819	807	401	0.497	0.069	GO:0016043	BP	2	cellular component organization	3	ARX,CREBBP,COX10,PAFAH1B1,PAX6,CDKL5,AASS,MKS1,TTC19,ERCC1,DDX11,COX15,CCDC88C,ZMYND11,IGF1,SPAST,NDUFS1,HMGB3,GRN,OTC,NSUN2,ZIC2,OFD1,CC2D2A,RRM2B,ELN,SDCCAG8,CTDP1,ASPM,FGFR2,FGFR3,HSD17B10,NDE1,TP63,BCS1L,SLC12A1,KCNQ2,ACAT1,ACTB,WDR62,PAX2,NFKB2,PAK3,DCX,UBE2A,FGFR1,OPHN1,SMARCA2,AP4E1,MEF2C,DLG3,ATRX,B4GALT1,DNMT3B,EFNB1,KIF4A,FH,PHGDH,HDAC6,AAAS,RAB18,SNAP29,PDGFB,IFT27,EP300,MLC1,AP4S1,NIN…
1	!	6.77e-28	5940	807	406	0.503	0.068	GO:0071840	BP	2	cellular component organization or biogenesis	2	ARX,CREBBP,COX10,PAFAH1B1,PAX6,CDKL5,AASS,MKS1,TTC19,ERCC1,DDX11,COX15,CCDC88C,ZMYND11,IGF1,SPAST,NDUFS1,HMGB3,GRN,OTC,NSUN2,ZIC2,OFD1,CC2D2A,RRM2B,ELN,SDCCAG8,CTDP1,ASPM,FGFR2,FGFR3,HSD17B10,NDE1,TP63,BCS1L,SLC12A1,KCNQ2,ACAT1,ACTB,WDR62,PAX2,NFKB2,PAK3,DCX,UBE2A,FGFR1,OPHN1,SMARCA2,AP4E1,MEF2C,DLG3,ATRX,B4GALT1,DNMT3B,EFNB1,KIF4A,FH,PHGDH,HDAC6,AAAS,RAB18,SNAP29,PDGFB,IFT27,EP300,MLC1,AP4S1,NIN…
1	!	2.06e-27	707	807	106	0.131	0.15	GO:0060322	BP	2	head development	4	ARX,PAFAH1B1,PAX6,NFIX,MKS1,IGF1,ZIC2,POU1F1,ASPM,FGFR2,ROGDI,FGFR3,NDST1,NDE1,ACAT1,ACTB,WDR62,PAX2,RARB,DCX,FGFR1,LRP2,ATRX,PHGDH,RAB18,CLN5,SALL1,RPGRIP1L,CDK6,EZH2,GLI3,LHX3,NAGLU,MYH3,ARL6,UBE3A,WNT5A,RAB3GAP1,GNPAT,SATB2,PLP1,TTC21B,USP9X,WNT1,BBS2,MKKS,COX6B1,AVPR2,PPT1,AHI1,NKX2-1,CDK5RAP2,STRA6,IFT172,SIX3,ATIC,BBS7,PEX5,BBS4,SLC6A3,HSPG2,NLGN4X,MCPH1,VLDLR,GLUD1,VAX1,AFF2,GNAQ,BRAF,SKI,…
1	!	6.14e-27	985	807	127	0.157	0.129	GO:0019752	BP	2	carboxylic acid metabolic process	6	AASS,MLXIPL,ABHD5,IGF1,CPS1,OTC,ALDH18A1,GBA2,HSD17B10,SDHA,ACAT1,SLC46A1,MCCC1,BCKDHB,HAL,L2HGDH,DNMT3B,FH,PHGDH,UPB1,PRODH,CYB5R3,ACO2,GSS,PGK1,SMS,SLC25A15,MLYCD,GPI,ETHE1,GCK,SC5D,FOLR1,PDHX,ALDH5A1,PEX7,RARS,DARS,KYNU,SPR,CTH,ACADM,ARG1,DNMT3A,TWIST1,ACADS,PLP1,PEPD,ASL,IDUA,POR,GAD1,IVD,GAMT,ASS1,SLC6A8,PDHA1,GCH1,DDC,LARS,HSD17B4,CYP27A1,SUCLA2,ALDOB,NARS2,STRA6,DBT,ATIC,HADH,PEX5,SUOX,DUO…
1	!	7.82e-27	1124	807	137	0.17	0.122	GO:0006082	BP	2	organic acid metabolic process	4	AASS,MLXIPL,ABHD5,IGF1,CPS1,OTC,ALDH18A1,GBA2,NDST1,HSD17B10,SDHA,ACAT1,SLC46A1,MCCC1,BCKDHB,HAL,B4GALT1,L2HGDH,DNMT3B,FH,PHGDH,UPB1,PRODH,CYB5R3,ACO2,GSS,PGK1,SMS,SLC25A15,MLYCD,XYLT1,GPI,ETHE1,GCK,SC5D,FOLR1,PDHX,ALDH5A1,PEX7,RARS,DARS,KYNU,SPR,CTH,ACADM,ARG1,DNMT3A,TWIST1,ACADS,PLP1,PEPD,ASL,IDUA,POR,GAD1,IVD,GAMT,ASS1,SLC6A8,PDHA1,GCH1,DDC,LARS,HSD17B4,GNS,CYP27A1,SUCLA2,ALDOB,NARS2,STRA6,DBT…
1	!	1.93e-26	1106	807	135	0.167	0.122	GO:0043436	BP	2	oxoacid metabolic process	5	AASS,MLXIPL,ABHD5,IGF1,CPS1,OTC,ALDH18A1,GBA2,NDST1,HSD17B10,SDHA,ACAT1,SLC46A1,MCCC1,BCKDHB,HAL,B4GALT1,L2HGDH,DNMT3B,FH,PHGDH,UPB1,PRODH,CYB5R3,ACO2,GSS,PGK1,SMS,SLC25A15,MLYCD,XYLT1,GPI,ETHE1,GCK,SC5D,FOLR1,PDHX,ALDH5A1,PEX7,RARS,DARS,KYNU,SPR,CTH,ACADM,ARG1,DNMT3A,TWIST1,ACADS,PLP1,PEPD,ASL,IDUA,POR,GAD1,IVD,GAMT,ASS1,SLC6A8,PDHA1,GCH1,DDC,LARS,HSD17B4,GNS,CYP27A1,SUCLA2,ALDOB,NARS2,STRA6,DBT…
1	!	6.68e-26	1498	807	161	0.2	0.107	GO:0022008	BP	2	neurogenesis	6	ARX,PAFAH1B1,PAX6,CDKL5,NFIX,MKS1,IGF1,SPAST,GRN,SDCCAG8,ASPM,FGFR2,ROGDI,FGFR3,GBA2,NDE1,KCNQ2,ACTB,WDR62,PAX2,RARB,PAK3,DCX,FGFR1,OPHN1,MEF2C,DLG3,DNMT3B,EFNB1,KIF4A,PHGDH,SOX10,EP300,ADNP,JAG1,PQBP1,CLN5,FBXO31,SALL1,EYA1,ERCC2,MEGF8,CDK6,EZH2,GLI3,DNM1,LHX3,DVL1,SUFU,NAGLU,FOLR1,IFNG,PEX7,FIG4,WNT5A,FOXP1,SOS1,SPR,TBCE,SATB2,DNMT3A,TWIST1,PLP1,PIGT,USP9X,ATXN1,WNT1,CDKN1C,ZSWIM6,ATXN10,MNX1,P…
1	!	1.69e-25	2146	807	201	0.249	0.094	GO:1901564	BP	2	organonitrogen compound metabolic process	4	COX10,PAFAH1B1,AASS,IYD,MLXIPL,COX15,IGF1,ATP1A2,CPS1,NDUFS1,PNPLA6,OTC,TG,ALDH18A1,CTSA,GBA2,NDST1,HSD17B10,ACAT1,SLC46A1,NT5C2,MCCC1,BCKDHB,HAL,B4GALT1,GNAS,DNMT3B,COQ9,PHGDH,UPB1,PRODH,CHKB,PDGFB,EP300,GSS,ADNP,EEF1A2,STS,FMR1,PGK1,SMS,SLC25A15,CLN5,MLYCD,XYLT1,MTFMT,ASAH1,GPI,RPS19,SLC5A5,ETHE1,GCK,NAGLU,MYH3,WFS1,SEPSECS,FOLR1,NDUFS8,ALDH5A1,PDE4D,RARS,WNT5A,UMPS,NDUFS7,DARS,KYNU,SPR,CTH,SLC…
1	!	4.69e-25	1418	807	154	0.191	0.109	GO:0048699	BP	2	generation of neurons	7	ARX,PAFAH1B1,PAX6,CDKL5,NFIX,MKS1,SPAST,GRN,SDCCAG8,ASPM,FGFR2,FGFR3,GBA2,NDE1,KCNQ2,ACTB,PAX2,RARB,PAK3,DCX,FGFR1,OPHN1,MEF2C,DLG3,DNMT3B,EFNB1,KIF4A,PHGDH,SOX10,EP300,ADNP,JAG1,PQBP1,CLN5,FBXO31,SALL1,EYA1,ERCC2,MEGF8,CDK6,EZH2,GLI3,DNM1,LHX3,DVL1,SUFU,NAGLU,FOLR1,IFNG,PEX7,FIG4,WNT5A,FOXP1,SOS1,SPR,TBCE,SATB2,DNMT3A,TWIST1,PLP1,PIGT,USP9X,ATXN1,WNT1,CDKN1C,ZSWIM6,ATXN10,MNX1,PPT1,ATP8A2,KRAS,S…
1	!	5.91e-25	3912	807	298	0.369	0.076	GO:0048869	BP	2	cellular developmental process	4	ARX,CREBBP,PAFAH1B1,PAX6,CDKL5,TFAP2B,NFIX,MKS1,ABHD5,ERCC1,IGF1,SPAST,CPS1,HMGB3,GRN,NSUN2,ZIC2,OFD1,CC2D2A,SDCCAG8,POU1F1,ASPM,FGFR2,ROGDI,FGFR3,GBA2,AFF4,HSD17B10,NDE1,TP63,KCNQ2,ACTB,WDR62,PAX2,RARB,NFKB2,PAK3,DCX,FGFR1,OPHN1,SMARCA2,MEF2C,DLG3,ATRX,B4GALT1,GNAS,DNMT3B,EFNB1,KIF4A,PHGDH,HDAC6,SNAP29,SOX10,PDGFB,EP300,VRK1,ADNP,JAG1,PQBP1,PGK1,GATA1,FGD1,CLN5,FBXO31,SALL1,RPGRIP1L,CA2,EYA1,ERC…
1	!	6.67e-25	10122	807	577	0.715	0.057	GO:0044237	BP	2	cellular metabolic process	3	DPM1,ARX,CREBBP,CRLF1,ABCC8,COX10,PAFAH1B1,PAX6,CDKL5,TFAP2B,AASS,NFIX,IYD,POMT2,MLXIPL,ABHD5,ERCC1,MBTPS2,PGM3,POLR3B,DDX11,COX15,CCDC88C,ZMYND11,IGF1,ATP1A2,CPS1,NDUFS1,HMGB3,PNPLA6,OTC,NSUN2,AGA,PNKP,TG,ZIC2,RRM2B,ERCC8,KIAA2022,ALX4,ALDH18A1,CTDP1,PIGV,TAF2,CTSA,POU1F1,FGFR2,FGFR3,GBA2,NDST1,ZFYVE26,ALDH3A2,AFF4,HSD17B10,TP63,SDHA,ACAT1,ACTB,PAX2,SLC46A1,NT5C2,RARB,NFKB2,PAK3,DCX,UBE2A,FGFR1,…
1	!	2.53e-24	668	807	98	0.121	0.147	GO:0007420	BP	2	brain development	5	ARX,PAFAH1B1,PAX6,NFIX,IGF1,ZIC2,POU1F1,ASPM,FGFR2,ROGDI,FGFR3,NDST1,NDE1,ACAT1,ACTB,WDR62,PAX2,RARB,DCX,FGFR1,LRP2,ATRX,PHGDH,RAB18,CLN5,SALL1,RPGRIP1L,CDK6,EZH2,GLI3,LHX3,NAGLU,ARL6,UBE3A,WNT5A,RAB3GAP1,GNPAT,SATB2,PLP1,TTC21B,USP9X,WNT1,BBS2,MKKS,COX6B1,AVPR2,PPT1,AHI1,NKX2-1,CDK5RAP2,IFT172,SIX3,ATIC,BBS7,PEX5,BBS4,SLC6A3,HSPG2,NLGN4X,MCPH1,VLDLR,GLUD1,VAX1,AFF2,GNAQ,SKI,TGFBR2,NIPBL,NDUFS4,U…
1	!	1.11e-23	415	807	75	0.093	0.181	GO:0006520	BP	2	cellular amino acid metabolic process	7	AASS,CPS1,OTC,ALDH18A1,HSD17B10,ACAT1,SLC46A1,MCCC1,BCKDHB,HAL,DNMT3B,PHGDH,UPB1,PRODH,GSS,SMS,SLC25A15,ETHE1,FOLR1,ALDH5A1,RARS,DARS,KYNU,SPR,CTH,ARG1,DNMT3A,PEPD,ASL,GAD1,IVD,GAMT,ASS1,SLC6A8,GCH1,DDC,LARS,NARS2,DBT,ATIC,SUOX,DUOXA2,GCSH,AMT,FARS2,MUT,RARS2,PSPH,DPYS,AUH,GLUD1,PTS,MAT1A,QDPR,PTDSS1,HPD,ALDH4A1,UROC1,AIMP1,ALDH7A1,ATP7A,MECP2,PAH,GATM,MTHFR,GLDC,PYCR1,DPYD,ACADSB,OCLN,TAT,PSMB8,…
1	!	1.53e-23	1240	807	139	0.172	0.112	GO:1901135	BP	2	carbohydrate derivative metabolic process	4	DPM1,COX10,POMT2,MLXIPL,PGM3,COX15,IGF1,ATP1A2,NDUFS1,RRM2B,PIGV,CTSA,GBA2,NDST1,NT5C2,LRP2,POMGNT1,B4GALT1,GNAS,DNMT3B,TGDS,COQ9,GNPTG,UPB1,PDGFB,EP300,ADNP,STS,PGK1,GATA1,PORCN,MLYCD,XYLT1,ASAH1,GPI,GCK,FKTN,PIGL,NAGLU,MYH3,WFS1,NDUFS8,IFNG,GNPTAB,ALDH5A1,PDE4D,WNT5A,UMPS,NDUFS7,SLC35A3,NDUFB3,ALG2,DNMT3A,SLC17A5,SERAC1,PIGT,NDUFA1,AVPR2,IDUA,SRD5A3,GAMT,NDUFA10,POMT1,NDUFA2,PDHA1,GUCY2D,LARGE,…
1	!	2.14e-23	10459	807	586	0.726	0.056	GO:0071704	BP	2	organic substance metabolic process	3	DPM1,ARX,CREBBP,CRLF1,ABCC8,COX10,PAFAH1B1,PAX6,CDKL5,TFAP2B,AASS,NFIX,IYD,POMT2,MLXIPL,ABHD5,ERCC1,MBTPS2,PGM3,POLR3B,DDX11,COX15,CCDC88C,ZMYND11,IGF1,ATP1A2,CPS1,NDUFS1,HMGB3,PNPLA6,OTC,NSUN2,AGA,PNKP,TG,ZIC2,RRM2B,ERCC8,KIAA2022,ALX4,ALDH18A1,CTDP1,PIGV,TAF2,CTSA,POU1F1,FGFR2,FGFR3,GBA2,NDST1,ZFYVE26,ALDH3A2,AFF4,HSD17B10,TP63,SDHA,ACAT1,ACTB,PAX2,SLC46A1,NT5C2,RARB,NFKB2,PAK3,DCX,UBE2A,FGFR1,…
1	!	5.8e-23	1013	807	122	0.151	0.12	GO:0009790	BP	2	embryo development	4	CREBBP,PAFAH1B1,PAX6,MKS1,ERCC1,IGF1,GRN,ZIC2,ALX4,FGFR2,NDST1,TP63,PAX2,RARB,UBE2A,FGFR1,MEF2C,GNAS,EFNB1,PHGDH,SOX10,PDGFB,EP300,RBBP8,GATA1,TSC2,SALL1,RPGRIP1L,EYA1,NBN,ERCC2,MEGF8,PLOD3,GLI3,DVL1,SUFU,NAGLU,PRKAR1A,MYH3,ZBTB16,FOLR1,SOBP,WNT5A,FOXP1,ACVR1,KMT2A,SATB2,DNMT3A,OCRL,TWIST1,USP9X,WNT1,PAX1,MKKS,SBDS,CDKN1C,GAMT,SCO2,MNX1,ATP8A2,MYCN,ITGA7,AHI1,PAX3,TFAP2A,YAP1,STRA6,IFT172,SIX3,BB…
1	!	7.38e-23	11771	807	634	0.786	0.054	GO:0008152	BP	2	metabolic process	2	DPM1,ARX,HCCS,CREBBP,CRLF1,ABCC8,COX10,PAFAH1B1,PAX6,CDKL5,TFAP2B,AASS,NFIX,IYD,POMT2,MLXIPL,ABHD5,ERCC1,MBTPS2,PGM3,POLR3B,DDX11,COX15,CCDC88C,ZMYND11,IGF1,ATP1A2,SPAST,CPS1,NDUFS1,HMGB3,ARHGAP31,PNPLA6,OTC,NSUN2,AGA,PNKP,TG,ZIC2,RRM2B,ERCC8,KIAA2022,ALX4,ALDH18A1,CTDP1,PIGV,TAF2,CTSA,POU1F1,FGFR2,FGFR3,ABCC9,GBA2,NDST1,ZFYVE26,ALDH3A2,AFF4,HSD17B10,TP63,SDHA,ACAT1,ACTB,PAX2,SLC46A1,NT5C2,RARB,N…
1	!	8.13e-23	934	807	116	0.144	0.124	GO:0009887	BP	2	organ morphogenesis	4	HCCS,PAFAH1B1,PAX6,TFAP2B,MKS1,IGF1,PNPLA6,ELN,ALX4,FGFR2,ROGDI,FGFR3,DGCR2,NDST1,EVC,TP63,PAX2,RARB,FGFR1,MEF2C,B4GALT1,GNAS,EP300,JAG1,FGD1,SALL1,CA2,EYA1,MEGF8,PLOD3,GLI3,LHX3,DVL1,SUFU,NAGLU,WHSC1,FOLR1,MGP,IFNG,SOBP,PEX7,ARL6,WNT5A,ACVR1,ARG1,SATB2,TWIST1,WNT1,BBS2,PAX1,MKKS,TBC1D20,IDUA,FGFRL1,POR,GAMT,ATP8A2,KRAS,MYCN,AHI1,PAX3,NKX2-1,TFAP2A,YAP1,STRA6,IFT172,SIX3,BBS7,FRAS1,FBN2,PDX1,BBS4…
1	!	2.31e-22	608	807	90	0.112	0.148	GO:0035295	BP	2	tube development	4	CRLF1,PAX6,TFAP2B,MKS1,IGF1,CPS1,OTC,ZIC2,ALX4,SDCCAG8,FGFR2,FGFR3,TP63,ACAT1,PAX2,RARB,FGFR1,MEF2C,ATRX,B4GALT1,PHGDH,SOX10,EP300,JAG1,TSC2,SALL1,RPGRIP1L,EYA1,MEGF8,PLOD3,GLI3,LHX3,DVL1,SUFU,FOLR1,PDE4D,WNT5A,FOXP1,ACVR1,ARG1,GPSM2,TWIST1,ATXN1,WNT1,MKKS,TBC1D20,MNX1,ASS1,KRAS,MYCN,AHI1,PAX3,NKX2-1,YAP1,STRA6,IFT172,BBS7,PDX1,BBS4,GATA6,SMAD4,KDM6A,SKI,LRP5,BBS5,TGFBR2,NIPBL,BMPER,ATP7A,TSC1,RE…
1	!	4.59e-22	6914	807	434	0.538	0.063	GO:0032501	BP	2	multicellular organismal process	2	ARX,HCCS,CREBBP,LAMP2,CRLF1,PAFAH1B1,PAX6,CDKL5,TFAP2B,NFIX,MLXIPL,MKS1,ERCC1,PGM3,POLR3B,COX15,IGF1,ATP1A2,SPAST,CPS1,GABRA1,HMGB3,GRN,PNPLA6,OTC,NSUN2,TG,ZIC2,OFD1,RRM2B,ELN,KIAA2022,ALX4,SDCCAG8,POU1F1,ASPM,FGFR2,ROGDI,FGFR3,DGCR2,GBA2,NDST1,ALDH3A2,AFF4,HSD17B10,EVC,NDE1,TP63,SDHA,SLC12A1,KCNQ2,ACAT1,ACTB,WDR62,PAX2,RARB,NFKB2,PAK3,DCX,UBE2A,FGFR1,OPHN1,SMARCA2,MEF2C,LRP2,DLG3,ATRX,B4GALT1,GN…
1	!	8.67e-22	3483	807	267	0.331	0.077	GO:0006996	BP	2	organelle organization	4	CREBBP,COX10,PAFAH1B1,PAX6,MKS1,TTC19,ERCC1,DDX11,ZMYND11,IGF1,SPAST,NDUFS1,HMGB3,NSUN2,ZIC2,OFD1,CC2D2A,RRM2B,ELN,SDCCAG8,CTDP1,ASPM,FGFR2,FGFR3,NDE1,TP63,BCS1L,ACTB,WDR62,PAK3,UBE2A,OPHN1,SMARCA2,ATRX,DNMT3B,KIF4A,HDAC6,AAAS,RAB18,SNAP29,PDGFB,IFT27,EP300,NIN,VRK1,NDUFAF5,RBBP8,MID1,SYP,NAA10,PQBP1,GATA1,FGD1,CLN5,CTCF,SALL1,RPGRIP1L,MTFMT,EYA1,NBN,ERCC2,DMPK,RPS19,EZH2,CEP41,DNM1,DVL1,C10ORF2,…
1	!	1.38e-21	10131	807	568	0.704	0.056	GO:0044238	BP	2	primary metabolic process	3	DPM1,ARX,CREBBP,CRLF1,ABCC8,COX10,PAFAH1B1,PAX6,CDKL5,TFAP2B,AASS,NFIX,POMT2,MLXIPL,ABHD5,ERCC1,MBTPS2,PGM3,POLR3B,DDX11,COX15,CCDC88C,ZMYND11,IGF1,ATP1A2,CPS1,NDUFS1,HMGB3,PNPLA6,OTC,NSUN2,AGA,PNKP,ZIC2,RRM2B,ERCC8,KIAA2022,ALX4,ALDH18A1,CTDP1,PIGV,TAF2,CTSA,POU1F1,FGFR2,FGFR3,GBA2,NDST1,ZFYVE26,ALDH3A2,AFF4,HSD17B10,TP63,SDHA,ACAT1,ACTB,PAX2,SLC46A1,NT5C2,RARB,NFKB2,PAK3,DCX,UBE2A,FGFR1,MCCC1,O…
1	!	1.78e-21	6665	807	421	0.522	0.063	GO:0044707	BP	2	single-multicellular organism process	3	ARX,HCCS,CREBBP,LAMP2,CRLF1,PAFAH1B1,PAX6,CDKL5,TFAP2B,NFIX,MLXIPL,MKS1,ERCC1,PGM3,POLR3B,COX15,IGF1,ATP1A2,SPAST,CPS1,GABRA1,HMGB3,GRN,PNPLA6,OTC,TG,ZIC2,OFD1,RRM2B,ELN,KIAA2022,ALX4,SDCCAG8,POU1F1,ASPM,FGFR2,ROGDI,FGFR3,DGCR2,GBA2,NDST1,ALDH3A2,HSD17B10,EVC,NDE1,TP63,SDHA,SLC12A1,KCNQ2,ACAT1,ACTB,WDR62,PAX2,RARB,NFKB2,PAK3,DCX,UBE2A,FGFR1,OPHN1,SMARCA2,MEF2C,LRP2,DLG3,ATRX,B4GALT1,GNAS,DNMT3B,E…
1	!	2.25e-21	1304	807	139	0.172	0.107	GO:0030030	BP	2	cell projection organization	4	ARX,PAFAH1B1,PAX6,CDKL5,MKS1,SPAST,GRN,ZIC2,OFD1,CC2D2A,FGFR2,FGFR3,KCNQ2,ACTB,PAX2,PAK3,DCX,FGFR1,OPHN1,MEF2C,DLG3,EFNB1,KIF4A,PHGDH,SNAP29,IFT27,EP300,ADNP,PQBP1,FGD1,FBXO31,RPGRIP1L,MEGF8,EZH2,CEP41,GLI3,DNM1,LHX3,DVL1,FOLR1,CEP164,FIG4,ARL6,WNT5A,FOXP1,SOS1,TBCE,TCTN3,OCRL,BBS9,PLP1,TTC21B,USP9X,WNT1,BBS2,MKKS,ARHGEF6,ZSWIM6,ATXN10,MNX1,ATP8A2,KRAS,NGF,AHI1,NKX2-1,STXBP1,IFT172,BBS7,BBS4,KATN…
1	!	2.32e-21	929	807	113	0.14	0.122	GO:0032990	BP	2	cell part morphogenesis	5	ARX,PAFAH1B1,PAX6,CDKL5,MKS1,SPAST,OFD1,CC2D2A,FGFR2,FGFR3,KCNQ2,ACTB,PAX2,PAK3,DCX,FGFR1,OPHN1,DLG3,EFNB1,KIF4A,SNAP29,EP300,ADNP,PQBP1,FBXO31,RPGRIP1L,MEGF8,CEP41,GLI3,DNM1,LHX3,DVL1,CEP164,ARL6,WNT5A,FOXP1,SOS1,TBCE,TCTN3,OCRL,BBS9,TTC21B,USP9X,BBS2,MKKS,ZSWIM6,MNX1,ATP8A2,KRAS,NGF,AHI1,NKX2-1,STXBP1,IFT172,BBS7,BBS4,AFG3L2,ARHGDIA,SMAD4,NDUFS6,VLDLR,VAX1,TMEM138,ANK3,NUBPL,GJA1,TMEM237,CACNA1…
1	!	5.12e-21	1300	807	138	0.171	0.106	GO:0030182	BP	2	neuron differentiation	6	ARX,PAFAH1B1,PAX6,CDKL5,NFIX,MKS1,SPAST,GRN,ASPM,FGFR2,FGFR3,GBA2,KCNQ2,ACTB,PAX2,RARB,PAK3,DCX,FGFR1,OPHN1,MEF2C,DLG3,DNMT3B,EFNB1,KIF4A,PHGDH,EP300,ADNP,JAG1,PQBP1,CLN5,FBXO31,SALL1,EYA1,ERCC2,MEGF8,EZH2,GLI3,DNM1,LHX3,DVL1,SUFU,NAGLU,FOLR1,IFNG,FIG4,WNT5A,FOXP1,SOS1,SPR,TBCE,SATB2,DNMT3A,PLP1,PIGT,USP9X,WNT1,CDKN1C,ZSWIM6,ATXN10,MNX1,PPT1,ATP8A2,KRAS,SPINK5,NGF,AHI1,PAX3,NKX2-1,BIN1,STXBP1,CDK…
1	!	8.61e-21	2060	807	185	0.229	0.09	GO:0048468	BP	2	cell development	5	ARX,CREBBP,PAFAH1B1,PAX6,CDKL5,MKS1,ERCC1,IGF1,SPAST,GRN,NSUN2,POU1F1,ASPM,FGFR2,FGFR3,GBA2,AFF4,TP63,KCNQ2,ACTB,PAX2,RARB,PAK3,DCX,FGFR1,OPHN1,SMARCA2,MEF2C,DLG3,ATRX,B4GALT1,DNMT3B,EFNB1,KIF4A,PHGDH,SOX10,PDGFB,EP300,ADNP,JAG1,PQBP1,GATA1,CLN5,FBXO31,SALL1,EYA1,ERCC2,RPS19,MEGF8,CDK6,PLOD3,EZH2,GLI3,DNM1,LHX3,DVL1,NAGLU,PRKAR1A,MYH3,ZBTB16,FOLR1,IFNG,FIG4,PDE4D,WNT5A,FOXP1,ACVR1,SOS1,SPR,TBCE,S…
1	!	1.62e-20	909	807	110	0.136	0.121	GO:0048858	BP	2	cell projection morphogenesis	5	ARX,PAFAH1B1,PAX6,CDKL5,MKS1,SPAST,OFD1,CC2D2A,FGFR2,FGFR3,KCNQ2,ACTB,PAX2,PAK3,DCX,FGFR1,OPHN1,DLG3,EFNB1,KIF4A,SNAP29,EP300,ADNP,PQBP1,FBXO31,RPGRIP1L,MEGF8,CEP41,GLI3,DNM1,LHX3,DVL1,CEP164,ARL6,WNT5A,FOXP1,SOS1,TBCE,TCTN3,OCRL,BBS9,TTC21B,USP9X,BBS2,MKKS,ZSWIM6,MNX1,ATP8A2,KRAS,NGF,AHI1,NKX2-1,STXBP1,IFT172,BBS7,BBS4,AFG3L2,ARHGDIA,SMAD4,VLDLR,VAX1,TMEM138,ANK3,GJA1,TMEM237,CACNA1D,BRAF,WDR19,…
1	!	3.16e-20	16785	807	784	0.971	0.047	GO:0008150	BP	2	biological_process	1	DPM1,ARX,HCCS,CREBBP,LAMP2,CRLF1,ABCC8,COX10,PAFAH1B1,PAX6,CDKL5,TFAP2B,AASS,NFIX,IYD,POMT2,MLXIPL,MKS1,ABHD5,TTC19,ERCC1,MBTPS2,PGM3,POLR3B,DDX11,COX15,CCDC88C,ZMYND11,IGF1,ATP1A2,SPAST,CPS1,GABRA1,NDUFS1,HMGB3,GRN,ARHGAP31,PNPLA6,OTC,NSUN2,AGA,PNKP,TG,ZIC2,OFD1,CC2D2A,RRM2B,ERCC8,ELN,KIAA2022,ALX4,SDCCAG8,ALDH18A1,CTDP1,PIGV,TAF2,CTSA,POU1F1,ASPM,FGFR2,ROGDI,FGFR3,ABCC9,DGCR2,GBA2,NDST1,ZFYVE26…
1	!	3.26e-20	552	807	82	0.102	0.149	GO:0048589	BP	2	developmental growth	4	ARX,PAFAH1B1,CDKL5,ERCC1,IGF1,POU1F1,ASPM,FGFR2,FGFR3,EVC,RARB,DCX,FGFR1,MEF2C,ATRX,GNAS,SOX10,EP300,ADNP,SALL1,NBN,ERCC2,MEGF8,EZH2,GLI3,DVL1,PRKAR1A,PDE4D,UBE3A,WNT5A,FOXP1,SPR,TBCE,PIK3CA,USP9X,BBS2,MKKS,SBDS,POR,CDKN1C,GAMT,ATP8A2,LARGE,NGF,YAP1,STRA6,PEX5,BBS4,FTO,AFG3L2,GATA6,SMAD4,SLC6A3,NDUFS6,NLGN4X,KDM6A,GJA1,DDR2,FLVCR1,TGFBR2,NIPBL,TSHR,ANKRD11,KMT2D,INSR,CHD7,GATM,PTEN,DHCR7,SPTBN2,P…
1	!	4.08e-20	1090	807	122	0.151	0.112	GO:0055114	BP	2	oxidation-reduction process	4	HCCS,ABCC8,COX10,AASS,IYD,MLXIPL,COX15,IGF1,CPS1,NDUFS1,RRM2B,ALDH18A1,ALDH3A2,HSD17B10,SDHA,PAX2,BCKDHB,L2HGDH,GNAS,COQ9,FH,PHGDH,PRODH,CYB5R3,ACO2,PGK1,MLYCD,GPI,ETHE1,PLOD3,GCK,PRKAR1A,SC5D,FOXRED1,NDUFS8,ALDH5A1,PEX7,GBE1,NDUFS7,SPR,ACADM,FASTKD2,NDUFB3,PIK3CA,TWIST1,ACADS,NDUFA1,KDM5C,COX6B1,POR,SRD5A3,IVD,NDUFA10,SCO2,NDUFA2,PDHA1,HSD17B4,CYP27A1,SUCLA2,STXBP1,ALDOB,NDUFAF1,HADH,NDUFA9,PEX5…
1	!	5.11e-20	6699	807	418	0.518	0.062	GO:0006807	BP	2	nitrogen compound metabolic process	3	DPM1,ARX,CREBBP,COX10,PAFAH1B1,PAX6,TFAP2B,AASS,NFIX,IYD,MLXIPL,ERCC1,MBTPS2,PGM3,POLR3B,DDX11,COX15,ZMYND11,IGF1,ATP1A2,CPS1,NDUFS1,HMGB3,PNPLA6,OTC,NSUN2,PNKP,TG,ZIC2,RRM2B,ERCC8,KIAA2022,ALX4,ALDH18A1,CTDP1,TAF2,CTSA,POU1F1,FGFR2,FGFR3,GBA2,NDST1,ZFYVE26,AFF4,HSD17B10,TP63,ACAT1,PAX2,SLC46A1,NT5C2,RARB,NFKB2,PAK3,UBE2A,FGFR1,MCCC1,SMARCA2,MID2,MEF2C,DLG3,BCKDHB,HAL,ATRX,ORC1,B4GALT1,GNAS,DNMT3…
1	!	2.38e-19	1083	807	120	0.149	0.111	GO:0060429	BP	2	epithelium development	5	ARX,CRLF1,PAFAH1B1,PAX6,TFAP2B,MKS1,IGF1,CPS1,ZIC2,ALX4,FGFR2,FGFR3,ALDH3A2,TP63,ACAT1,PAX2,RARB,FGFR1,MEF2C,DLG3,ATRX,B4GALT1,GNAS,PHGDH,SOX10,PDGFB,EP300,JAG1,STS,PGK1,TSC2,SALL1,RPGRIP1L,CA2,EYA1,ERCC2,MEGF8,CDK6,PLOD3,EZH2,GLI3,DVL1,SUFU,FOLR1,IFNG,PDE4D,WNT5A,FOXP1,ACVR1,PTCH2,GPSM2,TWIST1,WNT1,PAX1,MKKS,TBC1D20,MNX1,KRAS,SPINK5,HSD17B4,MYCN,KRT85,AHI1,PAX3,FLNB,NKX2-1,TFAP2A,YAP1,STRA6,IFT1…
1	!	6.53e-19	1368	807	138	0.171	0.101	GO:0032989	BP	2	cellular component morphogenesis	4	ARX,PAFAH1B1,PAX6,CDKL5,MKS1,SPAST,OFD1,CC2D2A,FGFR2,FGFR3,KCNQ2,ACTB,PAX2,PAK3,DCX,FGFR1,OPHN1,MEF2C,DLG3,EFNB1,KIF4A,SNAP29,EP300,VRK1,ADNP,PQBP1,GATA1,FGD1,FBXO31,SALL1,RPGRIP1L,ERCC2,MEGF8,PLOD3,EZH2,CEP41,GLI3,DNM1,LHX3,DVL1,PRKAR1A,MYH3,CEP164,FIG4,ARL6,WNT5A,FOXP1,SOS1,SPR,GNPAT,TBCE,TCTN3,OCRL,BBS9,TWIST1,TTC21B,USP9X,BBS2,MKKS,TBC1D20,IDUA,ZSWIM6,MNX1,ATP8A2,KRAS,NGF,ITGA7,AHI1,FLNB,NKX2…
1	!	1.34e-18	2273	807	192	0.238	0.084	GO:0022607	BP	2	cellular component assembly	4	CREBBP,COX10,PAFAH1B1,AASS,MKS1,TTC19,COX15,CCDC88C,SPAST,OTC,OFD1,CC2D2A,ELN,ASPM,HSD17B10,NDE1,TP63,BCS1L,ACAT1,ACTB,PAK3,OPHN1,MEF2C,ATRX,KIF4A,FH,HDAC6,SNAP29,EP300,MLC1,NIN,ADNP,NDUFAF5,PQBP1,FGD1,CTCF,STUB1,RPGRIP1L,ERCC2,RPS19,PLOD3,CEP41,DNM1,C10ORF2,PRKAR1A,MYH3,FOXRED1,CEP164,NDUFS8,ALDH5A1,FIG4,PDE4D,CRBN,ARL6,WNT5A,FOXP1,NDUFS7,RAB3GAP1,DARS,ALMS1,CTH,GNPAT,ACADM,KMT2A,FASTKD2,ARG1,RA…
1	!	3.56e-18	1133	807	121	0.15	0.107	GO:0048646	BP	2	anatomical structure formation involved in morphogenesis	3	PAFAH1B1,PAX6,TFAP2B,NFIX,MKS1,ERCC1,PNPLA6,ZIC2,OFD1,CC2D2A,SDCCAG8,FGFR2,TP63,PAX2,NFKB2,FGFR1,MEF2C,B4GALT1,GNAS,SNAP29,EP300,JAG1,GATA1,TSC2,SALL1,RPGRIP1L,EYA1,ERCC2,GPI,CEP41,GLI3,DVL1,SUFU,PRKAR1A,MYH3,FOLR1,CEP164,FIG4,ARL6,WNT5A,FOXP1,ACVR1,GNPAT,PIK3CA,OCRL,BBS9,TWIST1,WNT1,BBS2,PAX1,MKKS,TBC1D20,ATP8A2,SPINK5,ITGA7,AHI1,PAX3,NKX2-1,TFAP2A,CASC5,STRA6,IFT172,BBS7,FBN2,SLC12A6,BBS4,GATA6…
1	!	8.47e-18	2451	807	200	0.248	0.082	GO:0044085	BP	2	cellular component biogenesis	3	CREBBP,COX10,PAFAH1B1,AASS,MKS1,TTC19,COX15,CCDC88C,SPAST,OTC,OFD1,CC2D2A,ELN,ASPM,HSD17B10,NDE1,TP63,BCS1L,ACAT1,ACTB,PAK3,OPHN1,MEF2C,ATRX,KIF4A,FH,HDAC6,SNAP29,EP300,MLC1,NIN,ADNP,NDUFAF5,PQBP1,FGD1,CTCF,STUB1,RPGRIP1L,ERCC2,RPS19,PLOD3,CEP41,DNM1,EXOSC3,C10ORF2,PRKAR1A,MYH3,FRG1,FOXRED1,CEP164,NDUFS8,ALDH5A1,FIG4,PDE4D,CRBN,ARL6,WNT5A,FOXP1,NDUFS7,RAB3GAP1,DARS,ALMS1,CTH,GNPAT,ACADM,KMT2A,FAS…
1	!	1.33e-17	3654	807	264	0.327	0.072	GO:0030154	BP	2	cell differentiation	5	ARX,CREBBP,PAFAH1B1,PAX6,CDKL5,TFAP2B,NFIX,MKS1,ABHD5,ERCC1,IGF1,SPAST,CPS1,HMGB3,GRN,NSUN2,ZIC2,SDCCAG8,POU1F1,ASPM,FGFR2,ROGDI,FGFR3,GBA2,AFF4,HSD17B10,NDE1,TP63,KCNQ2,ACTB,WDR62,PAX2,RARB,NFKB2,PAK3,DCX,FGFR1,OPHN1,SMARCA2,MEF2C,DLG3,ATRX,B4GALT1,GNAS,DNMT3B,EFNB1,KIF4A,PHGDH,HDAC6,SOX10,PDGFB,EP300,ADNP,JAG1,PQBP1,PGK1,GATA1,CLN5,FBXO31,SALL1,CA2,EYA1,ERCC2,DMPK,RPS19,MEGF8,CDK6,PLOD3,EZH2,GL…
1	!	8.06e-17	1284	807	128	0.159	0.1	GO:0000902	BP	2	cell morphogenesis	5	ARX,PAFAH1B1,PAX6,CDKL5,MKS1,SPAST,OFD1,CC2D2A,FGFR2,FGFR3,KCNQ2,ACTB,PAX2,PAK3,DCX,FGFR1,OPHN1,MEF2C,DLG3,EFNB1,KIF4A,SNAP29,EP300,VRK1,ADNP,PQBP1,GATA1,FGD1,FBXO31,SALL1,RPGRIP1L,MEGF8,PLOD3,EZH2,CEP41,GLI3,DNM1,LHX3,DVL1,CEP164,ARL6,WNT5A,FOXP1,SOS1,SPR,TBCE,TCTN3,OCRL,BBS9,TWIST1,TTC21B,USP9X,BBS2,MKKS,TBC1D20,IDUA,ZSWIM6,MNX1,ATP8A2,KRAS,NGF,ITGA7,AHI1,FLNB,NKX2-1,STXBP1,YAP1,IFT172,BBS7,BBS…
1	!	9.64e-17	624	807	82	0.102	0.131	GO:0043009	BP	2	chordate embryonic development	6	PAX6,MKS1,IGF1,GRN,ZIC2,ALX4,FGFR2,NDST1,PAX2,UBE2A,FGFR1,GNAS,PHGDH,SOX10,PDGFB,EP300,RBBP8,GATA1,TSC2,SALL1,RPGRIP1L,EYA1,NBN,ERCC2,MEGF8,PLOD3,GLI3,DVL1,SUFU,FOLR1,WNT5A,FOXP1,ACVR1,SATB2,OCRL,TWIST1,USP9X,WNT1,PAX1,SBDS,CDKN1C,SCO2,MNX1,MYCN,PAX3,TFAP2A,IFT172,BBS4,GATA6,EIF4A3,SMAD4,AKT1,PLK4,HSPG2,KDM6A,NSDHL,ALX3,SKI,FLVCR1,TGFBR2,NIPBL,ATP7A,OTX2,TSC1,DCHS1,ANKRD11,KMT2D,C2CD3,CTNNB1,ROR2…
1	!	1.28e-16	1777	807	158	0.196	0.089	GO:0009888	BP	2	tissue development	4	ARX,CRLF1,PAFAH1B1,PAX6,TFAP2B,MKS1,IGF1,CPS1,ZIC2,ELN,ALX4,FGFR2,FGFR3,ALDH3A2,EVC,TP63,ACAT1,PAX2,RARB,FGFR1,MEF2C,DLG3,ATRX,B4GALT1,GNAS,EFNB1,PHGDH,SOX10,PDGFB,EP300,JAG1,STS,PGK1,GATA1,TSC2,SALL1,RPGRIP1L,CA2,EYA1,ERCC2,MEGF8,CDK6,PLOD3,EZH2,GLI3,DVL1,SUFU,PRKAR1A,ZBTB16,FOLR1,MGP,IFNG,PDE4D,ARL6,WNT5A,FOXP1,ACVR1,ACADM,PTCH2,SATB2,PIK3CA,GPSM2,TWIST1,NDP,WNT1,BBS2,PAX1,MKKS,TBC1D20,SBDS,POR…
1	!	1.56e-16	296	807	54	0.067	0.182	GO:0048562	BP	2	embryonic organ morphogenesis	5	PAX6,ALX4,FGFR2,NDST1,PAX2,RARB,FGFR1,MEF2C,GNAS,SALL1,EYA1,MEGF8,GLI3,DVL1,SUFU,NAGLU,FOLR1,SOBP,WNT5A,ACVR1,SATB2,TWIST1,WNT1,MKKS,ATP8A2,MYCN,AHI1,TFAP2A,YAP1,STRA6,IFT172,SIX3,BBS7,FBN2,BBS4,EIF4A3,HSPG2,KDM6A,ALX3,FLVCR1,BBS5,TGFBR2,NIPBL,TSHR,OTX2,FBN1,C2CD3,CTNNB1,ROR2,CHD7,PRKRA,NKX2-5,TBX1,CEP290
1	!	2.15e-16	632	807	82	0.102	0.13	GO:0009792	BP	2	embryo development ending in birth or egg hatching	5	PAX6,MKS1,IGF1,GRN,ZIC2,ALX4,FGFR2,NDST1,PAX2,UBE2A,FGFR1,GNAS,PHGDH,SOX10,PDGFB,EP300,RBBP8,GATA1,TSC2,SALL1,RPGRIP1L,EYA1,NBN,ERCC2,MEGF8,PLOD3,GLI3,DVL1,SUFU,FOLR1,WNT5A,FOXP1,ACVR1,SATB2,OCRL,TWIST1,USP9X,WNT1,PAX1,SBDS,CDKN1C,SCO2,MNX1,MYCN,PAX3,TFAP2A,IFT172,BBS4,GATA6,EIF4A3,SMAD4,AKT1,PLK4,HSPG2,KDM6A,NSDHL,ALX3,SKI,FLVCR1,TGFBR2,NIPBL,ATP7A,OTX2,TSC1,DCHS1,ANKRD11,KMT2D,C2CD3,CTNNB1,ROR2…
1	!	2.39e-16	594	807	79	0.098	0.133	GO:0048598	BP	2	embryonic morphogenesis	4	CREBBP,PAX6,MKS1,ZIC2,ALX4,FGFR2,NDST1,TP63,PAX2,RARB,FGFR1,MEF2C,GNAS,TSC2,SALL1,RPGRIP1L,EYA1,MEGF8,GLI3,DVL1,SUFU,NAGLU,PRKAR1A,MYH3,ZBTB16,FOLR1,SOBP,WNT5A,ACVR1,SATB2,TWIST1,WNT1,MKKS,CDKN1C,ATP8A2,MYCN,ITGA7,AHI1,PAX3,TFAP2A,YAP1,STRA6,IFT172,SIX3,BBS7,FRAS1,FBN2,PDX1,BBS4,GATA6,EIF4A3,SMAD4,HSPG2,KDM6A,GNAQ,ALX3,SKI,LRP5,FLVCR1,BBS5,TGFBR2,NIPBL,TSHR,OTX2,TSC1,RET,FBN1,C2CD3,CTNNB1,ROR2,CH…
1	!	4.61e-16	499	807	71	0.088	0.142	GO:0001501	BP	2	skeletal system development	5	PAFAH1B1,MKS1,IGF1,ALX4,FGFR2,FGFR3,NDST1,EVC,TP63,RARB,FGFR1,MEF2C,GNAS,EYA1,MEGF8,GLI3,SUFU,WHSC1,ZBTB16,MGP,PEX7,WNT5A,FOXP1,SATB2,TWIST1,WNT1,BBS2,PAX1,MKKS,SBDS,IDUA,FGFRL1,POR,CDKN1C,MYCN,TFAP2A,IFT172,FBN2,EIF4A3,HSPG2,EBP,MCPH1,GNAQ,ALX3,ARSE,SKI,PTH1R,LRP5,DDR2,FLVCR1,TGFBR2,NIPBL,ATP7A,FBN1,DCHS1,IGF2,ANKRD11,CTNNB1,ROR2,CHD7,ASXL1,EIF2AK3,DEAF1,RPS6KA3,FAM20C,MAF,PTPN11,PRKRA,TBX1,AMER…
1	!	4.99e-16	439	807	66	0.082	0.15	GO:0048568	BP	2	embryonic organ development	5	PAX6,MKS1,ERCC1,ALX4,FGFR2,NDST1,PAX2,RARB,FGFR1,MEF2C,GNAS,PDGFB,GATA1,SALL1,EYA1,MEGF8,GLI3,DVL1,SUFU,NAGLU,FOLR1,SOBP,WNT5A,ACVR1,KMT2A,SATB2,TWIST1,WNT1,MKKS,CDKN1C,GAMT,ATP8A2,MYCN,AHI1,TFAP2A,YAP1,STRA6,IFT172,SIX3,BBS7,FBN2,BBS4,EIF4A3,AKT1,PLK4,HSPG2,KDM6A,NSDHL,ALX3,FLVCR1,BBS5,TGFBR2,NIPBL,TSHR,OTX2,FBN1,C2CD3,CTNNB1,ROR2,CHD7,GATM,PRKRA,NKX2-5,TBX1,PTCH1,CEP290
1	!	3.19e-15	479	807	68	0.084	0.142	GO:0002009	BP	2	morphogenesis of an epithelium	5	PAFAH1B1,MKS1,IGF1,ZIC2,FGFR2,FGFR3,TP63,PAX2,FGFR1,MEF2C,DLG3,B4GALT1,SOX10,JAG1,TSC2,SALL1,RPGRIP1L,CA2,EYA1,MEGF8,PLOD3,GLI3,DVL1,SUFU,FOLR1,WNT5A,FOXP1,ACVR1,TWIST1,WNT1,MKKS,KRAS,MYCN,AHI1,PAX3,NKX2-1,TFAP2A,YAP1,IFT172,BBS7,FRAS1,PDX1,BBS4,SMAD4,KDM6A,FREM2,SKI,LRP5,BBS5,TGFBR2,ATP7A,TSC1,RET,DCHS1,C2CD3,CTNNB1,ROR2,SEMA3E,DAG1,DEAF1,NKX2-5,TBX1,MED12,WT1,PTCH1,COL4A1,FAT4,CEP290
1	!	3.36e-15	372	807	59	0.073	0.159	GO:0035239	BP	2	tube morphogenesis	4	MKS1,IGF1,ZIC2,SDCCAG8,FGFR2,FGFR3,TP63,PAX2,MEF2C,B4GALT1,SOX10,TSC2,SALL1,EYA1,MEGF8,GLI3,DVL1,SUFU,FOLR1,WNT5A,FOXP1,ACVR1,TWIST1,WNT1,MKKS,KRAS,MYCN,AHI1,PAX3,NKX2-1,YAP1,STRA6,IFT172,BBS7,BBS4,GATA6,SMAD4,KDM6A,SKI,LRP5,BBS5,TGFBR2,NIPBL,TSC1,RET,DCHS1,C2CD3,CTNNB1,SEMA3E,CHD7,DAG1,DEAF1,NKX2-5,TBX1,MED12,WT1,PTCH1,COL4A1,FAT4
1	!	4.52e-15	1641	807	146	0.181	0.089	GO:0044711	BP	2	single-organism biosynthetic process	4	DPM1,COX10,MLXIPL,ABHD5,PGM3,COX15,IGF1,CPS1,OTC,RRM2B,KIAA2022,ALDH18A1,PIGV,POU1F1,NDST1,ACAT1,ATRX,B4GALT1,GNAS,COQ9,PHGDH,UPB1,CYB5R3,CHKB,PDGFB,EP300,GSS,ADNP,PGK1,SLC25A15,MLYCD,XYLT1,MTFMT,GPI,GCK,C10ORF2,PIGL,WFS1,SC5D,PDHX,MVK,IFNG,PEX7,FIG4,WNT5A,GBE1,UMPS,KYNU,CTH,GNPAT,ACADM,ARG1,PIK3CA,OCRL,SERAC1,TSFM,PLP1,PIGT,ASL,AVPR2,POR,SRD5A3,GAMT,NDUFA10,ASS1,DKC1,PDHA1,GCH1,GUCY2D,MMACHC,LAR…
1	!	6.07e-15	256	807	48	0.059	0.188	GO:1901605	BP	2	alpha-amino acid metabolic process	8	AASS,CPS1,OTC,ALDH18A1,SLC46A1,MCCC1,HAL,DNMT3B,PHGDH,PRODH,SMS,FOLR1,ALDH5A1,KYNU,SPR,CTH,ARG1,DNMT3A,ASL,GAD1,IVD,GAMT,ASS1,SLC6A8,GCH1,ATIC,GCSH,AMT,MUT,PSPH,AUH,GLUD1,QDPR,PTDSS1,HPD,ALDH4A1,UROC1,ALDH7A1,ATP7A,MECP2,PAH,GATM,MTHFR,GLDC,PYCR1,OCLN,TAT,DHFR
1	!	7.52e-15	6376	807	386	0.478	0.061	GO:0034641	BP	2	cellular nitrogen compound metabolic process	4	DPM1,ARX,CREBBP,COX10,PAFAH1B1,PAX6,TFAP2B,AASS,NFIX,IYD,MLXIPL,ERCC1,MBTPS2,PGM3,POLR3B,DDX11,COX15,ZMYND11,IGF1,ATP1A2,CPS1,NDUFS1,HMGB3,PNPLA6,OTC,NSUN2,PNKP,ZIC2,RRM2B,ERCC8,KIAA2022,ALX4,ALDH18A1,CTDP1,TAF2,POU1F1,FGFR2,FGFR3,GBA2,ZFYVE26,AFF4,HSD17B10,TP63,ACAT1,PAX2,SLC46A1,NT5C2,RARB,NFKB2,PAK3,UBE2A,FGFR1,MCCC1,SMARCA2,MID2,MEF2C,DLG3,BCKDHB,HAL,ATRX,ORC1,GNAS,DNMT3B,TGDS,COQ9,IGBP1,PHGD…
1	!	7.63e-15	198	807	42	0.052	0.212	GO:0045333	BP	2	cellular respiration	6	COX10,COX15,NDUFS1,SDHA,COQ9,FH,ACO2,NDUFS8,ALDH5A1,NDUFS7,FASTKD2,NDUFB3,PIK3CA,NDUFA1,COX6B1,NDUFA10,SCO2,NDUFA2,PDHA1,SUCLA2,NDUFAF1,NDUFA9,UQCRC2,NDUFS6,NDUFB9,SURF1,DLAT,NDUFS2,SUCLG1,NDUFAF2,NDUFS4,UQCRQ,NDUFV1,MECP2,NDUFA11,NDUFV2,DHTKD1,NDUFA12,MT-ATP6,NDUFS3,ADSL,POLG2
1	!	8.83e-15	218	807	44	0.055	0.202	GO:0016054	BP	2	organic acid catabolic process	5	AASS,OTC,HSD17B10,ACAT1,MCCC1,BCKDHB,HAL,PRODH,ETHE1,ALDH5A1,PEX7,KYNU,CTH,ACADM,ARG1,TWIST1,ACADS,ASL,IDUA,GAD1,IVD,HSD17B4,DBT,HADH,PEX5,SUOX,GCSH,AKT1,AMT,MUT,AUH,GLUD1,QDPR,MMAA,HPD,ALDH4A1,UROC1,ACOX1,ALDH7A1,PAH,GLDC,ACADSB,TAT,BCKDHA
1	!	8.83e-15	218	807	44	0.055	0.202	GO:0046395	BP	2	carboxylic acid catabolic process	6	AASS,OTC,HSD17B10,ACAT1,MCCC1,BCKDHB,HAL,PRODH,ETHE1,ALDH5A1,PEX7,KYNU,CTH,ACADM,ARG1,TWIST1,ACADS,ASL,IDUA,GAD1,IVD,HSD17B4,DBT,HADH,PEX5,SUOX,GCSH,AKT1,AMT,MUT,AUH,GLUD1,QDPR,MMAA,HPD,ALDH4A1,UROC1,ACOX1,ALDH7A1,PAH,GLDC,ACADSB,TAT,BCKDHA
1	!	1.4e-14	383	807	59	0.073	0.154	GO:1901657	BP	2	glycosyl compound metabolic process	4	COX10,MLXIPL,COX15,IGF1,ATP1A2,NDUFS1,GBA2,NT5C2,DNMT3B,COQ9,UPB1,PGK1,MLYCD,GPI,GCK,MYH3,NDUFS8,UMPS,NDUFS7,NDUFB3,DNMT3A,NDUFA1,GAMT,NDUFA10,NDUFA2,PDHA1,ALDOB,NDUFAF1,ATIC,NDUFA9,UQCRC2,NDUFS6,PRPS1,ATP6V1B2,DPYS,NDUFB9,SURF1,ALDOA,MAT1A,ADK,NDUFS2,NDUFS4,ATP7A,HPRT1,NDUFV1,MECP2,INSR,MTHFR,NDUFV2,FUCA1,DHTKD1,ATP6V0A2,DPYD,OCLN,PNP,MT-ATP6,NAGA,NDUFS3,ADSL
1	!	1.5e-14	468	807	66	0.082	0.141	GO:0006091	BP	2	generation of precursor metabolites and energy	4	ABCC8,COX10,MLXIPL,COX15,IGF1,CPS1,NDUFS1,SDHA,GNAS,COQ9,FH,ACO2,PGK1,GPI,GCK,PRKAR1A,NDUFS8,ALDH5A1,GBE1,NDUFS7,ACADM,FASTKD2,NDUFB3,PIK3CA,NDUFA1,COX6B1,NDUFA10,SCO2,NDUFA2,PDHA1,SCO1,SUCLA2,STXBP1,ALDOB,NDUFAF1,NDUFA9,PDX1,UQCRC2,AKT1,NDUFS6,NDUFB9,SURF1,ALDOA,DLAT,SLC25A4,CACNA1D,NDUFS2,ACOX1,SUCLG1,NDUFAF2,NDUFS4,UQCRQ,ATP7A,IGF2,NDUFV1,MECP2,INSR,NDUFA11,NDUFV2,DHTKD1,NDUFA12,KCNJ11,MT-ATP6…
1	!	2e-14	351	807	56	0.069	0.16	GO:1901565	BP	2	organonitrogen compound catabolic process	5	AASS,OTC,GBA2,HSD17B10,ACAT1,NT5C2,MCCC1,BCKDHB,HAL,UPB1,PRODH,MLYCD,ETHE1,NAGLU,ALDH5A1,PDE4D,KYNU,CTH,ARG1,ASL,IDUA,GAD1,IVD,PPT1,GNS,DBT,SUOX,GCSH,SLC6A3,HSPG2,AMT,DPYS,AUH,GLUD1,QDPR,HPD,ALDH4A1,UROC1,ALDH7A1,HGSNAT,HPRT1,SMPD1,GUSB,GLB1,PAH,GLDC,FUCA1,SGSH,DPYD,MAOA,ACADSB,TAT,PNP,NAGA,NEU1,BCKDHA
1	!	2.58e-14	1046	807	107	0.133	0.102	GO:0048666	BP	2	neuron development	6	ARX,PAFAH1B1,PAX6,CDKL5,MKS1,SPAST,GRN,FGFR2,FGFR3,GBA2,KCNQ2,ACTB,PAX2,PAK3,DCX,FGFR1,OPHN1,MEF2C,DLG3,EFNB1,KIF4A,PHGDH,EP300,ADNP,PQBP1,CLN5,FBXO31,MEGF8,EZH2,GLI3,DNM1,LHX3,DVL1,NAGLU,FOLR1,FIG4,WNT5A,FOXP1,SOS1,SPR,TBCE,PLP1,USP9X,CDKN1C,ZSWIM6,ATXN10,MNX1,PPT1,ATP8A2,KRAS,NGF,AHI1,NKX2-1,STXBP1,BBS4,KATNB1,AFG3L2,ARHGDIA,SMAD4,AKT1,VLDLR,VAX1,ANK3,GJA1,GRIP1,GNAQ,CACNA1D,BRAF,CUL4B,UQCRQ,HC…
1	!	3.17e-14	117	807	32	0.04	0.274	GO:0009063	BP	2	cellular amino acid catabolic process	7	AASS,OTC,HSD17B10,ACAT1,MCCC1,BCKDHB,HAL,PRODH,ETHE1,ALDH5A1,KYNU,CTH,ARG1,ASL,GAD1,IVD,DBT,SUOX,GCSH,AMT,AUH,GLUD1,QDPR,HPD,ALDH4A1,UROC1,ALDH7A1,PAH,GLDC,ACADSB,TAT,BCKDHA
1	!	4.79e-14	381	807	58	0.072	0.152	GO:0015980	BP	2	energy derivation by oxidation of organic compounds	5	ABCC8,COX10,MLXIPL,COX15,IGF1,CPS1,NDUFS1,SDHA,GNAS,COQ9,FH,ACO2,GCK,PRKAR1A,NDUFS8,ALDH5A1,GBE1,NDUFS7,ACADM,FASTKD2,NDUFB3,PIK3CA,NDUFA1,COX6B1,NDUFA10,SCO2,NDUFA2,PDHA1,SUCLA2,STXBP1,NDUFAF1,NDUFA9,UQCRC2,AKT1,NDUFS6,NDUFB9,SURF1,DLAT,SLC25A4,CACNA1D,NDUFS2,SUCLG1,NDUFAF2,NDUFS4,UQCRQ,IGF2,NDUFV1,MECP2,INSR,NDUFA11,NDUFV2,DHTKD1,NDUFA12,KCNJ11,MT-ATP6,NDUFS3,ADSL,POLG2
1	!	4.86e-14	5981	807	365	0.452	0.061	GO:1901360	BP	2	organic cyclic compound metabolic process	4	DPM1,ARX,CREBBP,COX10,PAX6,TFAP2B,NFIX,IYD,MLXIPL,ERCC1,MBTPS2,PGM3,POLR3B,DDX11,COX15,ZMYND11,IGF1,ATP1A2,CPS1,NDUFS1,HMGB3,NSUN2,PNKP,TG,ZIC2,RRM2B,ERCC8,KIAA2022,ALX4,ALDH18A1,CTDP1,TAF2,POU1F1,FGFR2,FGFR3,GBA2,ZFYVE26,AFF4,HSD17B10,TP63,PAX2,SLC46A1,NT5C2,RARB,NFKB2,PAK3,UBE2A,FGFR1,MCCC1,SMARCA2,MID2,MEF2C,LRP2,DLG3,HAL,ATRX,ORC1,GNAS,DNMT3B,TGDS,COQ9,IGBP1,HDAC6,AAAS,UPB1,PRODH,DGCR14,SOX10…
1	!	4.95e-14	170	807	38	0.047	0.224	GO:0048736	BP	2	appendage development	4	CREBBP,TFAP2B,MKS1,ALX4,FGFR2,TP63,RARB,FGFR1,ATRX,GNAS,SALL1,RPGRIP1L,MEGF8,GLI3,MYH3,ZBTB16,WNT5A,TWIST1,IDUA,MYCN,TFAP2A,IFT172,BBS7,FRAS1,FBN2,SMAD4,GNAQ,ALX3,SKI,LRP5,FLVCR1,NIPBL,C2CD3,CTNNB1,ROR2,CHD7,PTCH1,SMOC1
1	!	4.95e-14	170	807	38	0.047	0.224	GO:0060173	BP	2	limb development	5	CREBBP,TFAP2B,MKS1,ALX4,FGFR2,TP63,RARB,FGFR1,ATRX,GNAS,SALL1,RPGRIP1L,MEGF8,GLI3,MYH3,ZBTB16,WNT5A,TWIST1,IDUA,MYCN,TFAP2A,IFT172,BBS7,FRAS1,FBN2,SMAD4,GNAQ,ALX3,SKI,LRP5,FLVCR1,NIPBL,C2CD3,CTNNB1,ROR2,CHD7,PTCH1,SMOC1
1	!	6.73e-14	2486	807	191	0.237	0.077	GO:1902589	BP	2	single-organism organelle organization	5	CREBBP,PAFAH1B1,PAX6,MKS1,ERCC1,DDX11,IGF1,SPAST,NSUN2,ZIC2,OFD1,CC2D2A,ELN,SDCCAG8,CTDP1,ASPM,FGFR2,FGFR3,NDE1,WDR62,PAK3,UBE2A,OPHN1,ATRX,DNMT3B,KIF4A,HDAC6,SNAP29,PDGFB,IFT27,EP300,NIN,VRK1,RBBP8,MID1,SYP,FGD1,CTCF,SALL1,RPGRIP1L,MTFMT,EYA1,NBN,EZH2,CEP41,DVL1,C10ORF2,GOSR2,PEX12,PRKAR1A,MYH3,WHSC1,CEP164,PEX7,ARL6,WNT5A,FOXP1,ALMS1,TBCE,KMT2A,KPTN,DNMT3A,KANSL1,PIK3CA,GPSM2,OCRL,BBS9,TWIST1,T…
1	!	7.35e-14	445	807	63	0.078	0.142	GO:0007389	BP	2	pattern specification process	4	PAX6,MKS1,ZIC2,OFD1,ALX4,FGFR2,TP63,PAX2,FGFR1,MEF2C,LRP2,EFNB1,EP300,MID1,RPGRIP1L,EYA1,MEGF8,GLI3,LHX3,SUFU,ZBTB16,FOLR1,ARL6,WNT5A,ACVR1,KMT2A,SATB2,TTC21B,WNT1,PAX1,MKKS,MNX1,AHI1,PAX3,NKX2-1,IFT172,SIX3,BBS7,BBS4,SMAD4,KDM6A,ALX3,SKI,LRP5,BBS5,TGFBR2,TTC8,OTX2,C2CD3,CTNNB1,ROR2,SEMA3E,NR2F1,RTTN,ATP6AP2,NKX2-5,BCOR,TBX1,MED12,WT1,PTCH1,COL4A1,ADGRG1
1	!	1.1e-13	285	807	49	0.061	0.172	GO:0044282	BP	2	small molecule catabolic process	5	AASS,OTC,HSD17B10,ACAT1,MCCC1,BCKDHB,HAL,PRODH,ETHE1,ALDH5A1,PEX7,KYNU,CTH,ACADM,ARG1,TWIST1,ACADS,ASL,IDUA,SRD5A3,GAD1,IVD,HSD17B4,DBT,HADH,PEX5,SUOX,GCSH,AKT1,AMT,MUT,AUH,INPP5E,GLUD1,QDPR,MMAA,HPD,ALDH4A1,UROC1,ACOX1,ALDH7A1,SMPD1,PAH,PTEN,GLDC,ACADSB,TAT,GK,BCKDHA
1	!	1.15e-13	1068	807	107	0.133	0.1	GO:0019637	BP	2	organophosphate metabolic process	5	DPM1,COX10,PAFAH1B1,MLXIPL,ABHD5,PGM3,COX15,IGF1,ATP1A2,CPS1,NDUFS1,PNPLA6,PNKP,RRM2B,PIGV,POU1F1,FGFR3,NT5C2,DLG3,GNAS,TGDS,COQ9,CHKB,PDGFB,ADNP,PGK1,MLYCD,GPI,GCK,PIGL,MYH3,WFS1,NDUFS8,MVK,IFNG,ALDH5A1,FIG4,PDE4D,WNT5A,UMPS,NDUFS7,KYNU,GNPAT,SLC35A3,NDUFB3,PIK3CA,OCRL,SERAC1,PIGT,NDUFA1,AVPR2,SRD5A3,NDUFA10,NDUFA2,PDHA1,GCH1,GUCY2D,NKX2-1,ALDOB,NDUFAF1,ATIC,NDUFA9,UQCRC2,GATA6,GMPPA,KIAA0226,ND…
1	!	1.23e-13	365	807	56	0.069	0.153	GO:0009116	BP	2	nucleoside metabolic process	7	COX10,MLXIPL,COX15,IGF1,ATP1A2,NDUFS1,NT5C2,DNMT3B,COQ9,UPB1,PGK1,MLYCD,GPI,GCK,MYH3,NDUFS8,UMPS,NDUFS7,NDUFB3,DNMT3A,NDUFA1,GAMT,NDUFA10,NDUFA2,PDHA1,ALDOB,NDUFAF1,ATIC,NDUFA9,UQCRC2,NDUFS6,PRPS1,ATP6V1B2,DPYS,NDUFB9,SURF1,ALDOA,MAT1A,ADK,NDUFS2,NDUFS4,ATP7A,HPRT1,NDUFV1,MECP2,INSR,MTHFR,NDUFV2,DHTKD1,ATP6V0A2,DPYD,OCLN,PNP,MT-ATP6,NDUFS3,ADSL
1	!	1.79e-13	149	807	35	0.043	0.235	GO:0035107	BP	2	appendage morphogenesis	4	CREBBP,TFAP2B,MKS1,ALX4,FGFR2,TP63,RARB,FGFR1,ATRX,GNAS,SALL1,RPGRIP1L,MEGF8,GLI3,MYH3,ZBTB16,WNT5A,TWIST1,IDUA,MYCN,TFAP2A,FRAS1,FBN2,SMAD4,GNAQ,ALX3,SKI,LRP5,FLVCR1,NIPBL,C2CD3,CTNNB1,ROR2,CHD7,PTCH1
1	!	1.79e-13	149	807	35	0.043	0.235	GO:0035108	BP	2	limb morphogenesis	5	CREBBP,TFAP2B,MKS1,ALX4,FGFR2,TP63,RARB,FGFR1,ATRX,GNAS,SALL1,RPGRIP1L,MEGF8,GLI3,MYH3,ZBTB16,WNT5A,TWIST1,IDUA,MYCN,TFAP2A,FRAS1,FBN2,SMAD4,GNAQ,ALX3,SKI,LRP5,FLVCR1,NIPBL,C2CD3,CTNNB1,ROR2,CHD7,PTCH1
1	!	2.06e-13	518	807	68	0.084	0.131	GO:0007423	BP	2	sensory organ development	5	PAFAH1B1,PAX6,TFAP2B,MKS1,IGF1,FGFR2,FGFR3,PAX2,RARB,FGFR1,RAB18,JAG1,SALL1,RPGRIP1L,EYA1,GLI3,LHX3,DVL1,NAGLU,SOBP,ARL6,WNT5A,MPV17,RAB3GAP1,TWIST1,NDP,WNT1,TBC1D20,CDKN1C,SCO2,ATP8A2,AHI1,TFAP2A,STRA6,SIX3,BBS7,FBN2,BBS4,NPHP1,VAX1,FREM2,SKI,LRP5,TGFBR2,NIPBL,HCN1,BMPER,TSHR,OTX2,RET,FBN1,DCHS1,CTNNB1,ROR2,CHD7,MAF,PTPN11,PRKRA,CLN8,TBX1,WT1,COL4A1,NHS,FAT4,NF1,CEP290,SMOC1,GRIN2B
1	!	3.47e-13	271	807	47	0.058	0.173	GO:0010927	BP	2	cellular component assembly involved in morphogenesis	5	PAFAH1B1,MKS1,OFD1,CC2D2A,SNAP29,EP300,RPGRIP1L,ERCC2,CEP41,PRKAR1A,MYH3,CEP164,FIG4,ARL6,FOXP1,GNPAT,OCRL,BBS9,BBS2,MKKS,TBC1D20,AHI1,CASC5,IFT172,BBS7,BBS4,TMEM138,TMEM237,WDR19,CCDC28B,PCNT,BBS5,TMEM67,TTC8,C2CD3,TCTN2,DAG1,CEP83,BBS1,BBS10,NKX2-5,TMEM216,FLNA,CEP290,DMD,TMEM231,BBIP1
1	!	4.38e-13	317	807	51	0.063	0.161	GO:0046128	BP	2	purine ribonucleoside metabolic process	9	COX10,MLXIPL,COX15,IGF1,ATP1A2,NDUFS1,NT5C2,DNMT3B,COQ9,PGK1,MLYCD,GPI,GCK,MYH3,NDUFS8,NDUFS7,NDUFB3,DNMT3A,NDUFA1,GAMT,NDUFA10,NDUFA2,PDHA1,ALDOB,NDUFAF1,NDUFA9,UQCRC2,NDUFS6,PRPS1,ATP6V1B2,NDUFB9,SURF1,ALDOA,MAT1A,ADK,NDUFS2,NDUFS4,ATP7A,HPRT1,NDUFV1,MECP2,INSR,MTHFR,NDUFV2,DHTKD1,ATP6V0A2,OCLN,PNP,MT-ATP6,NDUFS3,ADSL
1	!	4.53e-13	1231	807	116	0.144	0.094	GO:0070271	BP	2	protein complex biogenesis	4	CREBBP,COX10,AASS,TTC19,COX15,CCDC88C,SPAST,OTC,ELN,ASPM,HSD17B10,NDE1,TP63,BCS1L,ACAT1,PAK3,ATRX,KIF4A,FH,HDAC6,SNAP29,MLC1,NIN,NDUFAF5,STUB1,RPS19,DNM1,C10ORF2,FOXRED1,NDUFS8,ALDH5A1,PDE4D,CRBN,ARL6,NDUFS7,DARS,CTH,ACADM,KMT2A,ARG1,TWIST1,ACADS,NDUFAF4,CLPP,MKKS,TBC1D20,ASL,FGFRL1,TUBGCP6,SCO2,ATXN10,CHMP1A,KCNC3,GCH1,SCO1,STXBP1,ALDOB,TUBB2A,TUBB2B,NDUFAF1,CASC5,KIF11,PEX5,BBS4,SMAD4,HSPD1,DPY…
1	!	4.53e-13	1231	807	116	0.144	0.094	GO:0006461	BP	2	protein complex assembly	6	CREBBP,COX10,AASS,TTC19,COX15,CCDC88C,SPAST,OTC,ELN,ASPM,HSD17B10,NDE1,TP63,BCS1L,ACAT1,PAK3,ATRX,KIF4A,FH,HDAC6,SNAP29,MLC1,NIN,NDUFAF5,STUB1,RPS19,DNM1,C10ORF2,FOXRED1,NDUFS8,ALDH5A1,PDE4D,CRBN,ARL6,NDUFS7,DARS,CTH,ACADM,KMT2A,ARG1,TWIST1,ACADS,NDUFAF4,CLPP,MKKS,TBC1D20,ASL,FGFRL1,TUBGCP6,SCO2,ATXN10,CHMP1A,KCNC3,GCH1,SCO1,STXBP1,ALDOB,TUBB2A,TUBB2B,NDUFAF1,CASC5,KIF11,PEX5,BBS4,SMAD4,HSPD1,DPY…
1	!	4.97e-13	732	807	83	0.103	0.113	GO:0055086	BP	2	nucleobase-containing small molecule metabolic process	6	DPM1,COX10,MLXIPL,PGM3,COX15,IGF1,ATP1A2,CPS1,NDUFS1,PNKP,RRM2B,NT5C2,DLG3,GNAS,DNMT3B,TGDS,COQ9,UPB1,ADNP,PGK1,MLYCD,GPI,GCK,MYH3,WFS1,NDUFS8,PDE4D,WNT5A,UMPS,NDUFS7,KYNU,SLC35A3,NDUFB3,DNMT3A,NDUFA1,AVPR2,GAMT,NDUFA10,NDUFA2,PDHA1,GUCY2D,ALDOB,NDUFAF1,ATIC,NDUFA9,UQCRC2,GMPPA,NDUFS6,CASK,PRPS1,ATP6V1B2,DPYS,NDUFB9,SURF1,ALDOA,MAT1A,ADK,NDUFS2,GNE,NDUFS4,ATP7A,TSHR,HPRT1,NDUFV1,MECP2,INSR,DPAGT1…
1	!	5.47e-13	242	807	44	0.055	0.182	GO:0009167	BP	2	purine ribonucleoside monophosphate metabolic process	10	COX10,MLXIPL,COX15,IGF1,ATP1A2,NDUFS1,NT5C2,COQ9,PGK1,GPI,GCK,MYH3,NDUFS8,NDUFS7,NDUFB3,NDUFA1,NDUFA10,NDUFA2,PDHA1,ALDOB,NDUFAF1,ATIC,NDUFA9,UQCRC2,NDUFS6,PRPS1,ATP6V1B2,NDUFB9,SURF1,ALDOA,ADK,NDUFS2,NDUFS4,ATP7A,HPRT1,NDUFV1,MECP2,INSR,NDUFV2,DHTKD1,ATP6V0A2,MT-ATP6,NDUFS3,ADSL
1	!	6.42e-13	243	807	44	0.055	0.181	GO:0009126	BP	2	purine nucleoside monophosphate metabolic process	9	COX10,MLXIPL,COX15,IGF1,ATP1A2,NDUFS1,NT5C2,COQ9,PGK1,GPI,GCK,MYH3,NDUFS8,NDUFS7,NDUFB3,NDUFA1,NDUFA10,NDUFA2,PDHA1,ALDOB,NDUFAF1,ATIC,NDUFA9,UQCRC2,NDUFS6,PRPS1,ATP6V1B2,NDUFB9,SURF1,ALDOA,ADK,NDUFS2,NDUFS4,ATP7A,HPRT1,NDUFV1,MECP2,INSR,NDUFV2,DHTKD1,ATP6V0A2,MT-ATP6,NDUFS3,ADSL
1	!	6.55e-13	320	807	51	0.063	0.159	GO:0042278	BP	2	purine nucleoside metabolic process	8	COX10,MLXIPL,COX15,IGF1,ATP1A2,NDUFS1,NT5C2,DNMT3B,COQ9,PGK1,MLYCD,GPI,GCK,MYH3,NDUFS8,NDUFS7,NDUFB3,DNMT3A,NDUFA1,GAMT,NDUFA10,NDUFA2,PDHA1,ALDOB,NDUFAF1,NDUFA9,UQCRC2,NDUFS6,PRPS1,ATP6V1B2,NDUFB9,SURF1,ALDOA,MAT1A,ADK,NDUFS2,NDUFS4,ATP7A,HPRT1,NDUFV1,MECP2,INSR,MTHFR,NDUFV2,DHTKD1,ATP6V0A2,OCLN,PNP,MT-ATP6,NDUFS3,ADSL
1	!	7.45e-13	203	807	40	0.05	0.197	GO:0044782	BP	2	cilium organization	5	MKS1,ZIC2,OFD1,CC2D2A,SNAP29,IFT27,RPGRIP1L,CEP41,CEP164,ARL6,OCRL,BBS9,TTC21B,BBS2,MKKS,AHI1,IFT172,BBS7,BBS4,TMEM138,TMEM237,WDR19,CCDC28B,PCNT,BBS5,TMEM67,TTC8,C2CD3,TCTN2,CEP83,BBS1,RTTN,BBS10,BBS12,TMEM216,FLNA,CEP290,DMD,TMEM231,BBIP1
1	!	7.48e-13	321	807	51	0.063	0.159	GO:0001655	BP	2	urogenital system development	5	CRLF1,TFAP2B,IGF1,RRM2B,FGFR2,TP63,SLC12A1,ACAT1,PAX2,RARB,FGFR1,MEF2C,PDGFB,JAG1,SALL1,RPGRIP1L,CA2,EYA1,GLI3,WFS1,ZBTB16,UBE3A,WNT5A,MPV17,WNT1,CDKN1C,ASS1,AHI1,TFAP2A,YAP1,STRA6,FRAS1,SMAD4,KCNJ1,NIPBL,BMPER,TSC1,RET,FBN1,DCHS1,AQP2,CTNNB1,PTEN,AMER1,WT1,PTCH1,COL4A1,FAT4,NF1,PSAP,CEP290
1	!	7.88e-13	612	807	74	0.092	0.121	GO:0048729	BP	2	tissue morphogenesis	4	PAFAH1B1,TFAP2B,MKS1,IGF1,ZIC2,FGFR2,FGFR3,TP63,PAX2,FGFR1,MEF2C,DLG3,B4GALT1,SOX10,JAG1,TSC2,SALL1,RPGRIP1L,CA2,EYA1,MEGF8,PLOD3,GLI3,DVL1,SUFU,PRKAR1A,FOLR1,ARL6,WNT5A,FOXP1,ACVR1,TWIST1,WNT1,MKKS,ATP8A2,KRAS,MYCN,AHI1,PAX3,NKX2-1,TFAP2A,YAP1,IFT172,SIX3,BBS7,FRAS1,PDX1,BBS4,SMAD4,KDM6A,FREM2,SKI,LRP5,BBS5,TGFBR2,HCN1,ATP7A,TSC1,RET,DCHS1,C2CD3,CTNNB1,ROR2,SEMA3E,DAG1,DEAF1,NKX2-5,TBX1,MED12,WT…
1	!	7.99e-13	255	807	45	0.056	0.176	GO:0009161	BP	2	ribonucleoside monophosphate metabolic process	9	COX10,MLXIPL,COX15,IGF1,ATP1A2,NDUFS1,NT5C2,COQ9,PGK1,GPI,GCK,MYH3,NDUFS8,UMPS,NDUFS7,NDUFB3,NDUFA1,NDUFA10,NDUFA2,PDHA1,ALDOB,NDUFAF1,ATIC,NDUFA9,UQCRC2,NDUFS6,PRPS1,ATP6V1B2,NDUFB9,SURF1,ALDOA,ADK,NDUFS2,NDUFS4,ATP7A,HPRT1,NDUFV1,MECP2,INSR,NDUFV2,DHTKD1,ATP6V0A2,MT-ATP6,NDUFS3,ADSL
1	!	9.96e-13	5589	807	342	0.424	0.061	GO:0051179	BP	2	localization	2	ARX,LAMP2,ABCC8,COX10,PAFAH1B1,PAX6,CDKL5,TFAP2B,ABHD5,COX15,IGF1,ATP1A2,SPAST,GABRA1,GRN,TG,SDCCAG8,CTSA,POU1F1,ASPM,FGFR2,ABCC9,NDE1,SLC12A1,KCNQ2,ACTB,SLC46A1,PAK3,DCX,FGFR1,OPHN1,SLC4A4,MID2,AP4E1,MEF2C,LRP2,DLG3,B4GALT1,GNAS,DNMT3B,IGBP1,GNPTG,MCOLN1,EFNB1,KIF4A,HDAC6,AAAS,RAB18,SNAP29,SOX10,PDGFB,IFT27,EP300,MLC1,AP4S1,NIN,VRK1,CHRNA4,JAG1,MID1,SYP,FMR1,FGF14,SLC25A15,TSC2,FBXO31,CA2,EYA1,D…
1	!	1.99e-12	283	807	47	0.058	0.166	GO:0072001	BP	2	renal system development	5	CRLF1,TFAP2B,RRM2B,FGFR2,TP63,SLC12A1,ACAT1,PAX2,RARB,FGFR1,MEF2C,PDGFB,JAG1,SALL1,RPGRIP1L,CA2,EYA1,GLI3,WFS1,ZBTB16,WNT5A,MPV17,WNT1,CDKN1C,ASS1,AHI1,TFAP2A,YAP1,STRA6,FRAS1,SMAD4,KCNJ1,NIPBL,BMPER,TSC1,RET,FBN1,DCHS1,AQP2,CTNNB1,AMER1,WT1,PTCH1,COL4A1,FAT4,NF1,CEP290
1	!	2.13e-12	125	807	31	0.038	0.248	GO:0007224	BP	2	smoothened signaling pathway	2	CREBBP,PAX6,MKS1,CC2D2A,FGFR2,FGFR3,NDST1,EVC,IFT27,SALL1,RPGRIP1L,GLI3,SUFU,ARL6,PTCH2,TCTN3,TTC21B,POR,IFT172,BBS7,PDX1,NSDHL,TGFBR2,OTX2,KIF7,C2CD3,TCTN2,ROR2,EVC2,PTCH1,TMEM231
1	!	2.21e-12	341	807	52	0.064	0.152	GO:0009119	BP	2	ribonucleoside metabolic process	8	COX10,MLXIPL,COX15,IGF1,ATP1A2,NDUFS1,NT5C2,DNMT3B,COQ9,PGK1,MLYCD,GPI,GCK,MYH3,NDUFS8,UMPS,NDUFS7,NDUFB3,DNMT3A,NDUFA1,GAMT,NDUFA10,NDUFA2,PDHA1,ALDOB,NDUFAF1,NDUFA9,UQCRC2,NDUFS6,PRPS1,ATP6V1B2,NDUFB9,SURF1,ALDOA,MAT1A,ADK,NDUFS2,NDUFS4,ATP7A,HPRT1,NDUFV1,MECP2,INSR,MTHFR,NDUFV2,DHTKD1,ATP6V0A2,OCLN,PNP,MT-ATP6,NDUFS3,ADSL
1	!	2.56e-12	1212	807	113	0.14	0.093	GO:0044712	BP	2	single-organism catabolic process	4	PAFAH1B1,AASS,MLXIPL,ABHD5,IGF1,CPS1,PNPLA6,OTC,GBA2,HSD17B10,ACAT1,NT5C2,MCCC1,BCKDHB,HAL,DDHD2,HDAC6,SNAP29,UPB1,PRODH,STS,PGK1,MLYCD,STUB1,GPI,ETHE1,GCK,WFS1,ALDH5A1,PEX7,PDE4D,RAB3GAP1,KYNU,CTH,ACADM,GALE,CTSD,ARG1,RAB3GAP2,PIK3CA,TWIST1,ACADS,PEPD,SNRPB,ASL,IDUA,POR,SRD5A3,GAD1,IVD,PPT1,PDHA1,HSD17B4,GNS,ALDOB,DBT,HADH,PEX5,SUOX,GCSH,NPC1,AKT1,KIAA0226,AMT,MUT,ERLIN2,DPYS,NDUFB9,AUH,INPP5E,P…
1	!	4.12e-12	266	807	45	0.056	0.169	GO:0009123	BP	2	nucleoside monophosphate metabolic process	8	COX10,MLXIPL,COX15,IGF1,ATP1A2,NDUFS1,NT5C2,COQ9,PGK1,GPI,GCK,MYH3,NDUFS8,UMPS,NDUFS7,NDUFB3,NDUFA1,NDUFA10,NDUFA2,PDHA1,ALDOB,NDUFAF1,ATIC,NDUFA9,UQCRC2,NDUFS6,PRPS1,ATP6V1B2,NDUFB9,SURF1,ALDOA,ADK,NDUFS2,NDUFS4,ATP7A,HPRT1,NDUFV1,MECP2,INSR,NDUFV2,DHTKD1,ATP6V0A2,MT-ATP6,NDUFS3,ADSL
1	!	4.14e-12	358	807	53	0.066	0.148	GO:0030900	BP	2	forebrain development	4	ARX,PAFAH1B1,PAX6,POU1F1,ASPM,FGFR2,FGFR3,NDST1,NDE1,WDR62,RARB,FGFR1,LRP2,ATRX,SALL1,RPGRIP1L,CDK6,EZH2,GLI3,LHX3,WNT5A,RAB3GAP1,SATB2,TTC21B,USP9X,WNT1,BBS2,MKKS,AVPR2,NKX2-1,SIX3,ATIC,PEX5,BBS4,SLC6A3,MCPH1,VLDLR,GNAQ,SKI,UQCRQ,ATP7A,OTX2,TSC1,HPRT1,CTNNB1,CHD7,PTEN,NR2F1,ZBTB18,FAT4,NF1,ADGRG1,SHANK3
1	!	4.22e-12	716	807	80	0.099	0.112	GO:0044723	BP	2	single-organism carbohydrate metabolic process	4	DPM1,TFAP2B,POMT2,MLXIPL,PGM3,IGF1,CPS1,PIGV,CTSA,POU1F1,NDST1,LRP2,POMGNT1,B4GALT1,GNPTG,CYB5R3,PDGFB,ADNP,PGK1,CLN5,MLYCD,MAN2B1,GPI,GCK,FKTN,GNPTAB,ALDH5A1,GBE1,ACADM,GALE,ALG2,SLC17A5,PIK3CA,IDUA,SRD5A3,POMT1,PDHA1,COG6,LARGE,STT3A,ALDOB,PDX1,NPC1,AKT1,GMPPA,INPP5E,ALDOA,DLAT,RANBP2,GNE,PTH1R,LRP5,B3GALNT2,STT3B,AIMP1,IGF2,MGAT2,MECP2,CHST14,GLB1,INSR,PTEN,DPAGT1,COQ2,GMPPB,PC,B3GALT6,MAN1B1,…
1	!	5.37e-12	896	807	92	0.114	0.103	GO:0072359	BP	2	circulatory system development	5	PAX6,TFAP2B,IGF1,PNPLA6,FGFR2,RARB,FGFR1,SMARCA2,MEF2C,B4GALT1,PDGFB,EP300,JAG1,TSC2,SALL1,RPGRIP1L,EYA1,GPI,MEGF8,GLI3,SUFU,PRKAR1A,WHSC1,FOLR1,WNT5A,FOXP1,ACVR1,ACADM,PIK3CA,TWIST1,NDP,MKKS,FGFRL1,SPINK5,ITGA7,AHI1,PAX3,YAP1,STRA6,IFT172,BBS7,SLC12A6,BBS4,GATA6,SMAD4,AKT1,HSPG2,NDUFS6,KDM6A,NSDHL,VLDLR,KCNJ1,GJA1,GNAQ,LMNA,LRP5,FLVCR1,BBS5,TGFBR2,AIMP1,NIPBL,BMPER,ATP7A,TSC1,JAM3,FBN1,DCHS1,C2C…
1	!	5.37e-12	896	807	92	0.114	0.103	GO:0072358	BP	2	cardiovascular system development	5	PAX6,TFAP2B,IGF1,PNPLA6,FGFR2,RARB,FGFR1,SMARCA2,MEF2C,B4GALT1,PDGFB,EP300,JAG1,TSC2,SALL1,RPGRIP1L,EYA1,GPI,MEGF8,GLI3,SUFU,PRKAR1A,WHSC1,FOLR1,WNT5A,FOXP1,ACVR1,ACADM,PIK3CA,TWIST1,NDP,MKKS,FGFRL1,SPINK5,ITGA7,AHI1,PAX3,YAP1,STRA6,IFT172,BBS7,SLC12A6,BBS4,GATA6,SMAD4,AKT1,HSPG2,NDUFS6,KDM6A,NSDHL,VLDLR,KCNJ1,GJA1,GNAQ,LMNA,LRP5,FLVCR1,BBS5,TGFBR2,AIMP1,NIPBL,BMPER,ATP7A,TSC1,JAM3,FBN1,DCHS1,C2C…
1	!	5.54e-12	129	807	31	0.038	0.24	GO:0035113	BP	2	embryonic appendage morphogenesis	5	CREBBP,MKS1,ALX4,TP63,RARB,FGFR1,GNAS,SALL1,RPGRIP1L,MEGF8,GLI3,MYH3,ZBTB16,WNT5A,TWIST1,MYCN,TFAP2A,FRAS1,FBN2,SMAD4,GNAQ,ALX3,SKI,LRP5,FLVCR1,NIPBL,C2CD3,CTNNB1,ROR2,CHD7,PTCH1
1	!	5.54e-12	129	807	31	0.038	0.24	GO:0030326	BP	2	embryonic limb morphogenesis	6	CREBBP,MKS1,ALX4,TP63,RARB,FGFR1,GNAS,SALL1,RPGRIP1L,MEGF8,GLI3,MYH3,ZBTB16,WNT5A,TWIST1,MYCN,TFAP2A,FRAS1,FBN2,SMAD4,GNAQ,ALX3,SKI,LRP5,FLVCR1,NIPBL,C2CD3,CTNNB1,ROR2,CHD7,PTCH1
1	!	5.66e-12	156	807	34	0.042	0.218	GO:0035264	BP	2	multicellular organism growth	5	ERCC1,IGF1,POU1F1,FGFR2,RARB,ATRX,GNAS,ERCC2,PDE4D,SPR,PIK3CA,BBS2,MKKS,CDKN1C,GAMT,ATP8A2,PEX5,BBS4,FTO,AFG3L2,SLC6A3,NDUFS6,KDM6A,FLVCR1,NIPBL,TSHR,ANKRD11,CHD7,DHCR7,SPTBN2,PTPN11,PTCH1,MBD5,ERCC6
1	!	6.1e-12	461	807	61	0.076	0.132	GO:0007507	BP	2	heart development	5	FGFR2,RARB,FGFR1,MEF2C,PDGFB,EP300,JAG1,TSC2,SALL1,RPGRIP1L,EYA1,MEGF8,GLI3,SUFU,PRKAR1A,WHSC1,FOLR1,WNT5A,FOXP1,ACVR1,ACADM,TWIST1,MKKS,FGFRL1,AHI1,PAX3,YAP1,STRA6,IFT172,BBS7,BBS4,GATA6,SMAD4,HSPG2,KDM6A,VLDLR,GJA1,GNAQ,LMNA,BBS5,TGFBR2,NIPBL,TSC1,FBN1,DCHS1,C2CD3,CTNNB1,INSR,CHD7,ASXL1,PTEN,NDUFV2,PTPN11,NKX2-5,BCOR,TBX1,MED12,WT1,PTCH1,FAT4,NF1
1	!	1.1e-11	132	807	31	0.038	0.235	GO:0022904	BP	2	respiratory electron transport chain	7	COX10,COX15,NDUFS1,SDHA,COQ9,NDUFS8,ALDH5A1,NDUFS7,NDUFB3,NDUFA1,COX6B1,NDUFA10,SCO2,NDUFA2,NDUFAF1,NDUFA9,UQCRC2,NDUFS6,NDUFB9,NDUFS2,NDUFAF2,NDUFS4,UQCRQ,NDUFV1,MECP2,NDUFA11,NDUFV2,NDUFA12,MT-ATP6,NDUFS3,POLG2
1	!	1.35e-11	332	807	50	0.062	0.151	GO:0060562	BP	2	epithelial tube morphogenesis	5	MKS1,IGF1,ZIC2,FGFR2,PAX2,MEF2C,B4GALT1,TSC2,SALL1,EYA1,MEGF8,GLI3,DVL1,SUFU,FOLR1,WNT5A,FOXP1,ACVR1,TWIST1,WNT1,MKKS,KRAS,MYCN,AHI1,PAX3,NKX2-1,YAP1,IFT172,BBS7,BBS4,SMAD4,KDM6A,SKI,LRP5,BBS5,TGFBR2,TSC1,RET,DCHS1,C2CD3,CTNNB1,SEMA3E,DAG1,DEAF1,NKX2-5,MED12,WT1,PTCH1,COL4A1,FAT4
1	!	1.39e-11	910	807	92	0.114	0.101	GO:0031175	BP	2	neuron projection development	5	ARX,PAFAH1B1,PAX6,CDKL5,SPAST,GRN,FGFR2,FGFR3,KCNQ2,ACTB,PAX2,PAK3,DCX,FGFR1,OPHN1,MEF2C,DLG3,EFNB1,KIF4A,PHGDH,EP300,ADNP,PQBP1,FBXO31,MEGF8,EZH2,GLI3,DNM1,LHX3,DVL1,FOLR1,FIG4,WNT5A,FOXP1,SOS1,TBCE,PLP1,USP9X,ZSWIM6,ATXN10,MNX1,ATP8A2,KRAS,NGF,NKX2-1,STXBP1,BBS4,KATNB1,AFG3L2,ARHGDIA,SMAD4,AKT1,VLDLR,VAX1,ANK3,GJA1,GRIP1,CACNA1D,BRAF,CUL4B,ATP7A,OTX2,HPRT1,RET,JAM3,MECP2,IL1RAPL1,SEMA3E,PTEN,DA…
1	!	1.73e-11	134	807	31	0.038	0.231	GO:0022900	BP	2	electron transport chain	5	COX10,COX15,NDUFS1,SDHA,COQ9,NDUFS8,ALDH5A1,NDUFS7,NDUFB3,NDUFA1,COX6B1,NDUFA10,SCO2,NDUFA2,NDUFAF1,NDUFA9,UQCRC2,NDUFS6,NDUFB9,NDUFS2,NDUFAF2,NDUFS4,UQCRQ,NDUFV1,MECP2,NDUFA11,NDUFV2,NDUFA12,MT-ATP6,NDUFS3,POLG2
1	!	2.29e-11	267	807	44	0.055	0.165	GO:0001822	BP	2	kidney development	5	CRLF1,TFAP2B,RRM2B,FGFR2,SLC12A1,ACAT1,PAX2,RARB,FGFR1,MEF2C,PDGFB,JAG1,SALL1,RPGRIP1L,CA2,EYA1,GLI3,WFS1,ZBTB16,MPV17,WNT1,CDKN1C,ASS1,AHI1,TFAP2A,YAP1,STRA6,FRAS1,SMAD4,KCNJ1,NIPBL,BMPER,TSC1,RET,FBN1,DCHS1,AQP2,CTNNB1,AMER1,WT1,PTCH1,FAT4,NF1,CEP290
1	!	2.37e-11	2975	807	209	0.259	0.07	GO:0006793	BP	2	phosphorus metabolic process	4	DPM1,CRLF1,COX10,PAFAH1B1,PAX6,CDKL5,AASS,MLXIPL,ABHD5,PGM3,COX15,CCDC88C,ZMYND11,IGF1,ATP1A2,CPS1,NDUFS1,PNPLA6,PNKP,RRM2B,ALDH18A1,CTDP1,PIGV,POU1F1,FGFR2,FGFR3,NDST1,NT5C2,PAK3,DCX,FGFR1,MEF2C,DLG3,GNAS,TGDS,COQ9,IGBP1,GNPTG,SBF1,CHKB,PDGFB,EP300,VRK1,ADNP,EEF1A2,MID1,PGK1,GATA1,FGF14,MLYCD,TSC2,FBXO31,EYA1,NBN,ERCC2,DMPK,GPI,CDK6,EZH2,GCK,FKTN,DVL1,PIGL,PRKAR1A,MYH3,WFS1,PDHX,NDUFS8,MVK,IFNG,…
1	!	3.16e-11	907	807	91	0.113	0.1	GO:0005975	BP	2	carbohydrate metabolic process	4	DPM1,ABCC8,TFAP2B,POMT2,MLXIPL,PGM3,IGF1,CPS1,PIGV,CTSA,POU1F1,NDST1,LRP2,POMGNT1,B4GALT1,GNPTG,AAAS,CYB5R3,PDGFB,ADNP,PGK1,CLN5,MLYCD,MAN2B1,GPI,GCK,FKTN,NAGLU,MANBA,GNPTAB,ALDH5A1,GBE1,ACADM,GALE,ALG2,SLC17A5,PIK3CA,IDUA,SRD5A3,POMT1,PDHA1,COG6,LARGE,STT3A,GNS,ALDOB,PDX1,NPC1,AKT1,HSPG2,GMPPA,PRPS1,INPP5E,ALDOA,DLAT,RANBP2,GNE,PTH1R,LRP5,B3GALNT2,STT3B,AIMP1,HGSNAT,IGF2,MGAT2,MECP2,CHST14,GUSB,…
1	!	4.11e-11	1563	807	131	0.162	0.084	GO:0009719	BP	2	response to endogenous stimulus	3	ABCC8,TFAP2B,ATP1A2,CPS1,GABRA1,GRN,OTC,FGFR2,FGFR3,NDST1,ACAT1,PAX2,RARB,FGFR1,MEF2C,GNAS,DNMT3B,PDGFB,EP300,GSS,CHRNA4,JAG1,RBBP8,STS,GATA1,TSC2,STUB1,CA2,ATP1A3,MEGF8,SLC5A5,PLOD3,EZH2,GLI3,GCK,SHOC2,PRKAR1A,FOLR1,PDE4D,WNT5A,ACVR1,SOS1,KYNU,ACADM,ARG1,DNMT3A,PIK3CA,ACADS,USP9X,WNT1,BBS2,MKKS,AVPR2,FGFRL1,POR,SNRPN,CDKN1C,ASS1,DDC,KRAS,TSHB,NGF,NKX2-1,ALDOB,HADH,FBN2,PDX1,BBS4,GATA6,NPC1,SMAD4…
1	!	4.98e-11	6080	807	358	0.444	0.059	GO:0009058	BP	2	biosynthetic process	3	DPM1,ARX,CREBBP,COX10,PAX6,TFAP2B,NFIX,POMT2,MLXIPL,ABHD5,MBTPS2,PGM3,POLR3B,COX15,ZMYND11,IGF1,CPS1,HMGB3,OTC,PNKP,TG,ZIC2,RRM2B,KIAA2022,ALX4,ALDH18A1,CTDP1,PIGV,TAF2,CTSA,POU1F1,FGFR2,FGFR3,NDST1,AFF4,TP63,ACAT1,PAX2,RARB,NFKB2,PAK3,FGFR1,SMARCA2,MID2,MEF2C,LRP2,HAL,ATRX,ORC1,POMGNT1,B4GALT1,GNAS,DNMT3B,COQ9,IGBP1,GNPTG,PHGDH,HDAC6,AAAS,UPB1,SOX10,CYB5R3,CHKB,PDGFB,EP300,GSS,ADNP,EEF1A2,JAG1,R…
1	!	5.88e-11	1468	807	125	0.155	0.085	GO:0065003	BP	2	macromolecular complex assembly	5	CREBBP,COX10,AASS,TTC19,COX15,CCDC88C,SPAST,OTC,ELN,ASPM,HSD17B10,NDE1,TP63,BCS1L,ACAT1,PAK3,ATRX,KIF4A,FH,HDAC6,SNAP29,EP300,MLC1,NIN,NDUFAF5,PQBP1,CTCF,STUB1,RPS19,DNM1,C10ORF2,FOXRED1,NDUFS8,ALDH5A1,PDE4D,CRBN,ARL6,NDUFS7,DARS,CTH,ACADM,KMT2A,FASTKD2,ARG1,TWIST1,ACADS,NDUFAF4,CLPP,SNRPB,MKKS,TBC1D20,ASL,SBDS,FGFRL1,TUBGCP6,SCO2,ATXN10,CHMP1A,KCNC3,GCH1,SCO1,BIN1,STXBP1,ALDOB,TUBB2A,TUBB2B,NDUF…
1	!	7.57e-11	3419	807	230	0.285	0.067	GO:0065008	BP	2	regulation of biological quality	1	CREBBP,LAMP2,ABCC8,PAFAH1B1,PAX6,CDKL5,TFAP2B,IYD,MLXIPL,MKS1,ABHD5,ERCC1,CCDC88C,IGF1,ATP1A2,CPS1,GABRA1,NDUFS1,OTC,TG,ELN,ASPM,TP63,SLC12A1,ACTB,PAX2,SLC46A1,PAK3,SLC4A4,MEF2C,ATRX,GNAS,MCOLN1,KIF4A,FH,HDAC6,SNAP29,PDGFB,EP300,VRK1,ADNP,CHRNA4,SYP,GATA1,FGD1,FGF14,CLN5,STUB1,CA2,NBN,ERCC2,DMPK,GPI,RPS19,ATP1A3,MEGF8,SLC5A5,CDK6,PLOD3,GCK,DVL1,C10ORF2,SUFU,PRKAR1A,WFS1,IFNG,ALDH5A1,PDE4D,WNT5A,U…
1	!	7.57e-11	210	807	38	0.047	0.181	GO:0043583	BP	2	ear development	6	PAFAH1B1,MKS1,IGF1,FGFR2,FGFR3,PAX2,FGFR1,JAG1,SALL1,RPGRIP1L,EYA1,GLI3,LHX3,DVL1,NAGLU,SOBP,WNT5A,MPV17,TWIST1,WNT1,ATP8A2,AHI1,TFAP2A,STRA6,FREM2,NIPBL,BMPER,TSHR,OTX2,DCHS1,ROR2,CHD7,MAF,PTPN11,PRKRA,TBX1,FAT4,CEP290
1	!	1.02e-10	181	807	35	0.043	0.193	GO:0042384	BP	2	cilium assembly	7	MKS1,OFD1,CC2D2A,SNAP29,RPGRIP1L,CEP41,CEP164,ARL6,OCRL,BBS9,BBS2,MKKS,AHI1,IFT172,BBS7,BBS4,TMEM138,TMEM237,WDR19,CCDC28B,PCNT,BBS5,TMEM67,TTC8,C2CD3,TCTN2,CEP83,BBS1,BBS10,TMEM216,FLNA,CEP290,DMD,TMEM231,BBIP1
1	!	1.26e-10	659	807	73	0.09	0.111	GO:0048667	BP	2	cell morphogenesis involved in neuron differentiation	7	ARX,PAFAH1B1,PAX6,CDKL5,SPAST,FGFR2,FGFR3,KCNQ2,ACTB,PAX2,PAK3,DCX,FGFR1,OPHN1,MEF2C,DLG3,EFNB1,KIF4A,EP300,ADNP,PQBP1,FBXO31,MEGF8,GLI3,DNM1,LHX3,DVL1,WNT5A,FOXP1,SOS1,SPR,TBCE,USP9X,MNX1,ATP8A2,KRAS,NGF,NKX2-1,STXBP1,AFG3L2,ARHGDIA,SMAD4,VLDLR,VAX1,ANK3,CACNA1D,BRAF,ATP7A,OTX2,HPRT1,RET,IL1RAPL1,SEMA3E,PTEN,DAG1,SPTBN2,HRAS,RPS6KA3,PTPN11,NRXN1,NDN,COL4A1,NLGN3,LAMA2,SPTAN1,NTRK1,ATL1,SLC9A6,L1…
1	!	1.33e-10	280	807	44	0.055	0.157	GO:0048638	BP	2	regulation of developmental growth	2	ARX,PAFAH1B1,CDKL5,IGF1,POU1F1,FGFR2,FGFR3,FGFR1,MEF2C,GNAS,EP300,ADNP,MEGF8,WNT5A,FOXP1,SPR,PIK3CA,BBS2,MKKS,POR,GAMT,ATP8A2,NGF,YAP1,PEX5,BBS4,FTO,AFG3L2,GATA6,SLC6A3,GJA1,FLVCR1,TGFBR2,NIPBL,TSHR,INSR,CHD7,PTEN,PTPN11,NKX2-5,WT1,PTCH1,L1CAM,MBD5
1	!	2.19e-10	2750	807	194	0.24	0.071	GO:0010033	BP	2	response to organic substance	4	CREBBP,ABCC8,PAFAH1B1,TFAP2B,MLXIPL,ERCC1,MBTPS2,DDX11,ATP1A2,CPS1,GABRA1,GRN,OTC,TG,TAF2,FGFR2,FGFR3,NDST1,ACAT1,PAX2,RARB,NFKB2,FGFR1,MEF2C,ATRX,GNAS,DNMT3B,IGBP1,HDAC6,AAAS,PDGFB,EP300,MLC1,GSS,ADNP,CHRNA4,JAG1,RBBP8,STS,MID1,SYP,GATA1,FGD1,TSC2,STUB1,CA2,ATP1A3,MEGF8,SLC5A5,PLOD3,EZH2,GLI3,GCK,C10ORF2,SHOC2,GOSR2,PRKAR1A,WFS1,FOLR1,IFNG,PDE4D,WNT5A,FOXP1,ACVR1,SOS1,KYNU,CTH,GNPAT,ACADM,ARG1,S…
1	!	2.52e-10	2927	807	203	0.252	0.069	GO:0006796	BP	2	phosphate-containing compound metabolic process	5	DPM1,CRLF1,COX10,PAFAH1B1,PAX6,CDKL5,MLXIPL,ABHD5,PGM3,COX15,CCDC88C,ZMYND11,IGF1,ATP1A2,CPS1,NDUFS1,PNPLA6,PNKP,RRM2B,ALDH18A1,CTDP1,PIGV,POU1F1,FGFR2,FGFR3,NDST1,NT5C2,PAK3,DCX,FGFR1,MEF2C,DLG3,GNAS,TGDS,COQ9,IGBP1,GNPTG,SBF1,CHKB,PDGFB,EP300,VRK1,ADNP,EEF1A2,MID1,PGK1,GATA1,FGF14,MLYCD,TSC2,FBXO31,EYA1,NBN,ERCC2,DMPK,GPI,CDK6,EZH2,GCK,FKTN,DVL1,PIGL,PRKAR1A,MYH3,WFS1,NDUFS8,MVK,IFNG,GNPTAB,ALD…
1	!	2.54e-10	5990	807	351	0.435	0.059	GO:1901576	BP	2	organic substance biosynthetic process	4	DPM1,ARX,CREBBP,COX10,PAX6,TFAP2B,NFIX,POMT2,MLXIPL,ABHD5,MBTPS2,PGM3,POLR3B,COX15,ZMYND11,IGF1,CPS1,HMGB3,OTC,PNKP,ZIC2,RRM2B,KIAA2022,ALX4,ALDH18A1,CTDP1,PIGV,TAF2,CTSA,POU1F1,FGFR2,FGFR3,NDST1,AFF4,TP63,ACAT1,PAX2,RARB,NFKB2,PAK3,FGFR1,SMARCA2,MID2,MEF2C,LRP2,ATRX,ORC1,POMGNT1,B4GALT1,GNAS,DNMT3B,COQ9,IGBP1,GNPTG,PHGDH,HDAC6,AAAS,UPB1,SOX10,CYB5R3,CHKB,PDGFB,EP300,GSS,ADNP,EEF1A2,JAG1,RBBP8,FM…
1	!	2.6e-10	5751	807	340	0.421	0.059	GO:0046483	BP	2	heterocycle metabolic process	4	DPM1,ARX,CREBBP,COX10,PAX6,TFAP2B,NFIX,MLXIPL,ERCC1,MBTPS2,PGM3,POLR3B,DDX11,COX15,ZMYND11,IGF1,ATP1A2,CPS1,NDUFS1,HMGB3,NSUN2,PNKP,ZIC2,RRM2B,ERCC8,KIAA2022,ALX4,ALDH18A1,CTDP1,TAF2,POU1F1,FGFR2,FGFR3,ZFYVE26,AFF4,HSD17B10,TP63,PAX2,SLC46A1,NT5C2,RARB,NFKB2,PAK3,UBE2A,FGFR1,MCCC1,SMARCA2,MID2,MEF2C,DLG3,HAL,ATRX,ORC1,GNAS,DNMT3B,TGDS,COQ9,IGBP1,HDAC6,AAAS,UPB1,PRODH,DGCR14,SOX10,PDGFB,EP300,ADNP…
1	!	2.61e-10	218	807	38	0.047	0.174	GO:0060271	BP	2	cilium morphogenesis	6	MKS1,OFD1,CC2D2A,SNAP29,PQBP1,RPGRIP1L,CEP41,CEP164,ARL6,TCTN3,OCRL,BBS9,TTC21B,BBS2,MKKS,AHI1,IFT172,BBS7,BBS4,TMEM138,TMEM237,WDR19,CCDC28B,PCNT,BBS5,TMEM67,TTC8,C2CD3,TCTN2,CEP83,BBS1,BBS10,TMEM216,FLNA,CEP290,DMD,TMEM231,BBIP1
1	!	2.61e-10	218	807	38	0.047	0.174	GO:0046034	BP	2	ATP metabolic process	10	COX10,MLXIPL,COX15,IGF1,ATP1A2,NDUFS1,COQ9,PGK1,GPI,GCK,MYH3,NDUFS8,NDUFS7,NDUFB3,NDUFA1,NDUFA10,NDUFA2,PDHA1,ALDOB,NDUFAF1,NDUFA9,UQCRC2,NDUFS6,ATP6V1B2,NDUFB9,SURF1,ALDOA,NDUFS2,NDUFS4,ATP7A,NDUFV1,MECP2,INSR,NDUFV2,DHTKD1,ATP6V0A2,MT-ATP6,NDUFS3
1	!	3.4e-10	672	807	73	0.09	0.109	GO:0009117	BP	2	nucleotide metabolic process	8	DPM1,COX10,MLXIPL,PGM3,COX15,IGF1,ATP1A2,NDUFS1,PNKP,RRM2B,NT5C2,DLG3,GNAS,TGDS,COQ9,ADNP,PGK1,MLYCD,GPI,GCK,MYH3,WFS1,NDUFS8,PDE4D,WNT5A,UMPS,NDUFS7,KYNU,SLC35A3,NDUFB3,NDUFA1,AVPR2,NDUFA10,NDUFA2,PDHA1,GUCY2D,ALDOB,NDUFAF1,ATIC,NDUFA9,UQCRC2,GMPPA,NDUFS6,CASK,PRPS1,ATP6V1B2,NDUFB9,SURF1,ALDOA,ADK,NDUFS2,GNE,NDUFS4,ATP7A,TSHR,HPRT1,NDUFV1,MECP2,INSR,DPAGT1,GMPPB,NDUFV2,DHTKD1,ATP6V0A2,NF1,NTRK1,…
1	!	3.64e-10	5764	807	340	0.421	0.059	GO:0006725	BP	2	cellular aromatic compound metabolic process	4	DPM1,ARX,CREBBP,COX10,PAX6,TFAP2B,NFIX,IYD,MLXIPL,ERCC1,MBTPS2,PGM3,POLR3B,DDX11,COX15,ZMYND11,IGF1,ATP1A2,CPS1,NDUFS1,HMGB3,NSUN2,PNKP,TG,ZIC2,RRM2B,ERCC8,KIAA2022,ALX4,CTDP1,TAF2,POU1F1,FGFR2,FGFR3,ZFYVE26,AFF4,HSD17B10,TP63,PAX2,SLC46A1,NT5C2,RARB,NFKB2,PAK3,UBE2A,FGFR1,SMARCA2,MID2,MEF2C,DLG3,HAL,ATRX,ORC1,GNAS,DNMT3B,TGDS,COQ9,IGBP1,HDAC6,AAAS,UPB1,DGCR14,SOX10,PDGFB,EP300,ADNP,CHRNA4,JAG1,R…
1	!	3.82e-10	946	807	91	0.113	0.096	GO:0040007	BP	2	growth	2	ARX,PAFAH1B1,CDKL5,ERCC1,IGF1,POU1F1,ASPM,FGFR2,FGFR3,EVC,RARB,DCX,FGFR1,SMARCA2,MEF2C,ATRX,GNAS,SOX10,PDGFB,EP300,ADNP,SALL1,NBN,ERCC2,MEGF8,EZH2,GLI3,DVL1,PRKAR1A,WFS1,IFNG,PDE4D,UBE3A,WNT5A,FOXP1,SPR,TBCE,PIK3CA,USP9X,BBS2,MKKS,SBDS,POR,CDKN1C,GAMT,PPT1,ATP8A2,LARGE,NGF,YAP1,STRA6,PEX5,BBS4,FTO,AFG3L2,GATA6,SMAD4,AKT1,SLC6A3,NDUFS6,NLGN4X,KDM6A,GJA1,DDR2,FLVCR1,TGFBR2,NIPBL,TSHR,HEPACAM,ANKRD1…
1	!	3.9e-10	602	807	68	0.084	0.113	GO:0061564	BP	2	axon development	6	ARX,PAFAH1B1,PAX6,CDKL5,SPAST,FGFR2,FGFR3,KCNQ2,ACTB,PAX2,PAK3,DCX,FGFR1,OPHN1,DLG3,EFNB1,KIF4A,EP300,ADNP,MEGF8,GLI3,DNM1,LHX3,DVL1,FOLR1,WNT5A,FOXP1,SOS1,TBCE,PLP1,USP9X,MNX1,ATP8A2,KRAS,NGF,NKX2-1,STXBP1,AFG3L2,ARHGDIA,SMAD4,VAX1,ANK3,CACNA1D,BRAF,OTX2,RET,JAM3,SEMA3E,PTEN,DAG1,SPTBN2,HRAS,RPS6KA3,PTPN11,NRXN1,NDN,COL4A1,NLGN3,LAMA2,SPTAN1,NTRK1,ATL1,SLC9A6,L1CAM,NRAS,ISPD,DHFR,GRIN2B
1	!	5.28e-10	1811	807	142	0.176	0.078	GO:1901575	BP	2	organic substance catabolic process	4	PAFAH1B1,AASS,MLXIPL,ABHD5,IGF1,CPS1,PNPLA6,OTC,ERCC8,GBA2,HSD17B10,ACAT1,NT5C2,UBE2A,MCCC1,OPHN1,BCKDHB,HAL,DDHD2,HDAC6,UPB1,PRODH,RNF125,STS,PGK1,CLN5,MLYCD,FBXO31,STUB1,GPI,RPS19,ETHE1,GCK,EXOSC3,DVL1,SUFU,NAGLU,MANBA,WFS1,IFNG,FBXL4,ALDH5A1,PEX7,PDE4D,CRBN,UBE3A,WNT5A,KYNU,CTH,ACADM,GALE,CTSD,ARG1,TWIST1,ACADS,USP9X,WNT1,UPF3B,CLPP,ASL,IDUA,SRD5A3,GAD1,HERC2,IVD,PPT1,PDHA1,HSD17B4,GNS,ALDOB,D…
1	!	5.32e-10	678	807	73	0.09	0.108	GO:0006753	BP	2	nucleoside phosphate metabolic process	7	DPM1,COX10,MLXIPL,PGM3,COX15,IGF1,ATP1A2,NDUFS1,PNKP,RRM2B,NT5C2,DLG3,GNAS,TGDS,COQ9,ADNP,PGK1,MLYCD,GPI,GCK,MYH3,WFS1,NDUFS8,PDE4D,WNT5A,UMPS,NDUFS7,KYNU,SLC35A3,NDUFB3,NDUFA1,AVPR2,NDUFA10,NDUFA2,PDHA1,GUCY2D,ALDOB,NDUFAF1,ATIC,NDUFA9,UQCRC2,GMPPA,NDUFS6,CASK,PRPS1,ATP6V1B2,NDUFB9,SURF1,ALDOA,ADK,NDUFS2,GNE,NDUFS4,ATP7A,TSHR,HPRT1,NDUFV1,MECP2,INSR,DPAGT1,GMPPB,NDUFV2,DHTKD1,ATP6V0A2,NF1,NTRK1,…
1	!	6.21e-10	1114	807	101	0.125	0.091	GO:0051094	BP	2	positive regulation of developmental process	2	ARX,PAFAH1B1,PAX6,CDKL5,IGF1,GRN,ZIC2,POU1F1,ASPM,FGFR2,FGFR3,TP63,PAX2,RARB,PAK3,FGFR1,MEF2C,B4GALT1,GNAS,DNMT3B,SOX10,PDGFB,EP300,ADNP,JAG1,GATA1,FBXO31,SALL1,CA2,MEGF8,EZH2,GLI3,EXOSC3,DVL1,WHSC1,ZBTB16,IFNG,FIG4,WNT5A,FOXP1,ACVR1,PTCH2,TWIST1,ATXN1,WNT1,BBS2,MKKS,POR,AP3B1,ATP8A2,NGF,AHI1,BIN1,TFAP2A,YAP1,FBN2,PEX5,TCF12,BBS4,KATNB1,GATA6,ARHGDIA,SMAD4,AKT1,SLC6A3,VLDLR,BRAF,LMNA,LRP5,DDR2,TG…
1	!	7.34e-10	225	807	38	0.047	0.169	GO:0021537	BP	2	telencephalon development	4	ARX,PAFAH1B1,PAX6,ASPM,NDE1,WDR62,RARB,FGFR1,SALL1,RPGRIP1L,CDK6,EZH2,GLI3,WNT5A,USP9X,BBS2,MKKS,AVPR2,NKX2-1,SIX3,ATIC,PEX5,BBS4,MCPH1,VLDLR,SKI,UQCRQ,TSC1,HPRT1,CTNNB1,CHD7,PTEN,NR2F1,ZBTB18,FAT4,NF1,ADGRG1,SHANK3
1	!	7.8e-10	432	807	55	0.068	0.127	GO:0048732	BP	2	gland development	5	PAX6,IGF1,CPS1,OTC,TG,POU1F1,FGFR2,TP63,ACAT1,FGFR1,B4GALT1,SOX10,EP300,SALL1,RPGRIP1L,GLI3,LHX3,IFNG,UBE3A,WNT5A,UMPS,ACADM,ARG1,PIK3CA,WNT1,PAX1,CDKN1C,ASS1,PAX3,NKX2-1,ALDOB,STRA6,SIX3,PDX1,GATA6,SMAD4,AKT1,SLC6A3,QDPR,LRP5,TGFBR2,ATP7A,IGF2,CTNNB1,INSR,PTEN,EIF2AK3,DAG1,DEAF1,NKX2-5,TBX1,WT1,PTCH1,NF1,PSAP
1	!	9.45e-10	91	807	24	0.03	0.264	GO:0006119	BP	2	oxidative phosphorylation	11	COX10,MLXIPL,COX15,NDUFS1,COQ9,NDUFS8,NDUFS7,NDUFB3,NDUFA1,NDUFA10,NDUFA2,NDUFAF1,NDUFA9,UQCRC2,NDUFS6,NDUFB9,SURF1,NDUFS2,NDUFS4,ATP7A,NDUFV1,MECP2,NDUFV2,NDUFS3
1	!	1e-09	687	807	73	0.09	0.106	GO:0048812	BP	2	neuron projection morphogenesis	6	ARX,PAFAH1B1,PAX6,CDKL5,SPAST,FGFR2,FGFR3,KCNQ2,ACTB,PAX2,PAK3,DCX,FGFR1,OPHN1,DLG3,EFNB1,KIF4A,EP300,ADNP,PQBP1,FBXO31,MEGF8,GLI3,DNM1,LHX3,DVL1,WNT5A,FOXP1,SOS1,TBCE,USP9X,ZSWIM6,MNX1,ATP8A2,KRAS,NGF,NKX2-1,STXBP1,AFG3L2,ARHGDIA,SMAD4,VLDLR,VAX1,ANK3,GJA1,CACNA1D,BRAF,ATP7A,OTX2,HPRT1,RET,IL1RAPL1,SEMA3E,PTEN,DAG1,SPTBN2,HRAS,RPS6KA3,PTPN11,NRXN1,NDN,COL4A1,NLGN3,LAMA2,SPTAN1,NTRK1,ATL1,SLC9A6,…
1	!	1e-09	5892	807	344	0.426	0.058	GO:0044249	BP	2	cellular biosynthetic process	4	DPM1,ARX,CREBBP,COX10,PAX6,TFAP2B,NFIX,POMT2,MLXIPL,ABHD5,MBTPS2,PGM3,POLR3B,COX15,ZMYND11,IGF1,CPS1,HMGB3,OTC,PNKP,ZIC2,RRM2B,KIAA2022,ALX4,ALDH18A1,CTDP1,PIGV,TAF2,CTSA,POU1F1,FGFR2,FGFR3,NDST1,AFF4,TP63,ACAT1,PAX2,RARB,NFKB2,PAK3,FGFR1,SMARCA2,MID2,MEF2C,LRP2,ATRX,ORC1,POMGNT1,B4GALT1,GNAS,DNMT3B,COQ9,IGBP1,GNPTG,PHGDH,HDAC6,AAAS,UPB1,SOX10,CHKB,PDGFB,EP300,GSS,ADNP,EEF1A2,JAG1,RBBP8,FMR1,PQBP…
1	!	1.07e-09	558	807	64	0.079	0.115	GO:0072521	BP	2	purine-containing compound metabolic process	5	COX10,MLXIPL,COX15,IGF1,ATP1A2,NDUFS1,NT5C2,GNAS,DNMT3B,COQ9,ADNP,PGK1,MLYCD,GPI,GCK,MYH3,WFS1,NDUFS8,PDE4D,WNT5A,NDUFS7,NDUFB3,DNMT3A,NDUFA1,AVPR2,GAMT,NDUFA10,NDUFA2,PDHA1,GUCY2D,ALDOB,NDUFAF1,ATIC,NDUFA9,UQCRC2,NDUFS6,PRPS1,ATP6V1B2,NDUFB9,SURF1,ALDOA,MAT1A,ADK,NDUFS2,NDUFS4,ATP7A,TSHR,HPRT1,NDUFV1,MECP2,INSR,MTHFR,NDUFV2,DHTKD1,ATP6V0A2,DPYD,NF1,OCLN,NTRK1,CEP290,PNP,MT-ATP6,NDUFS3,ADSL
1	!	1.18e-09	463	807	57	0.071	0.123	GO:0044283	BP	2	small molecule biosynthetic process	5	MLXIPL,CPS1,OTC,ALDH18A1,POU1F1,ACAT1,COQ9,PHGDH,UPB1,CYB5R3,CHKB,MLYCD,GPI,SC5D,MVK,IFNG,KYNU,CTH,ACADM,PLP1,ASL,POR,GAMT,ASS1,GCH1,MMACHC,HSD17B4,CYP27A1,SUCLA2,ATIC,NDUFA9,MMAB,LBR,PSPH,EBP,PRPS1,NSDHL,ERLIN2,PDSS1,GLUD1,MMAA,ALDH4A1,PTH1R,ADCK3,CHST14,CNBP,PAH,GATM,DPAGT1,DHCR7,COQ2,MTHFR,PYCR1,DPYD,MYO5A,PNP,DHFR
1	!	1.31e-09	2123	807	158	0.196	0.074	GO:0050793	BP	2	regulation of developmental process	3	ARX,CREBBP,PAFAH1B1,PAX6,CDKL5,TFAP2B,MKS1,IGF1,HMGB3,GRN,TG,ZIC2,POU1F1,ASPM,FGFR2,FGFR3,TP63,PAX2,RARB,PAK3,FGFR1,MEF2C,B4GALT1,GNAS,DNMT3B,HDAC6,SOX10,PDGFB,EP300,VRK1,ADNP,JAG1,PQBP1,GATA1,FGD1,FBXO31,SALL1,CA2,EYA1,DMPK,RPS19,MEGF8,CDK6,EZH2,GLI3,EXOSC3,DVL1,SUFU,WHSC1,ZBTB16,MGP,IFNG,FIG4,WNT5A,FOXP1,ACVR1,SOS1,SPR,PTCH2,PIK3CA,TWIST1,ATXN1,WNT1,BBS2,MKKS,POR,GAMT,ZSWIM6,AP3B1,ATP8A2,KRAS,S…
1	!	1.63e-09	177	807	33	0.041	0.186	GO:0060348	BP	2	bone development	5	PAFAH1B1,IGF1,FGFR2,FGFR3,EVC,RARB,MEF2C,GNAS,MEGF8,GLI3,WHSC1,PEX7,FOXP1,TWIST1,WNT1,PAX1,SBDS,POR,TFAP2A,IFT172,HSPG2,MCPH1,SKI,LRP5,DDR2,TGFBR2,DCHS1,ANKRD11,ASXL1,FAM20C,PTPN11,AMER1,FAT4
1	!	1.66e-09	242	807	39	0.048	0.161	GO:0009144	BP	2	purine nucleoside triphosphate metabolic process	9	COX10,MLXIPL,COX15,IGF1,ATP1A2,NDUFS1,COQ9,PGK1,GPI,GCK,MYH3,NDUFS8,NDUFS7,NDUFB3,NDUFA1,NDUFA10,NDUFA2,PDHA1,ALDOB,NDUFAF1,NDUFA9,UQCRC2,NDUFS6,ATP6V1B2,NDUFB9,SURF1,ALDOA,ADK,NDUFS2,NDUFS4,ATP7A,NDUFV1,MECP2,INSR,NDUFV2,DHTKD1,ATP6V0A2,MT-ATP6,NDUFS3
1	!	1.89e-09	523	807	61	0.076	0.117	GO:0070925	BP	2	organelle assembly	5	PAFAH1B1,MKS1,OFD1,CC2D2A,ASPM,KIF4A,SNAP29,EP300,PQBP1,RPGRIP1L,RPS19,CEP41,PRKAR1A,MYH3,CEP164,ARL6,FOXP1,RAB3GAP1,FASTKD2,RAB3GAP2,OCRL,BBS9,BBS2,MKKS,TBC1D20,SBDS,CHMP1A,AHI1,CDK5RAP2,CASC5,IFT172,KIF11,BBS7,BBS4,PLK4,TMEM138,CENPJ,TMEM237,SASS6,WDR19,CCDC28B,PCNT,CCDC78,BBS5,TMEM67,TTC8,C2CD3,TCTN2,CEP83,BBS1,CEP135,BBS10,NKX2-5,TMEM216,FLNA,WDR45,DYNC1H1,CEP290,DMD,TMEM231,BBIP1
1	!	2e-09	148	807	30	0.037	0.203	GO:0055123	BP	2	digestive system development	5	IGF1,CPS1,OTC,ALX4,FGFR2,FGFR3,TP63,RARB,SOX10,EP300,SALL1,MEGF8,GLI3,WNT5A,CDKN1C,ASS1,AHI1,STRA6,IFT172,BBS7,PDX1,GATA6,TGFBR2,NIPBL,RET,DCHS1,IGF2,CTNNB1,INSR,FAT4
1	!	2.29e-09	340	807	47	0.058	0.138	GO:0001654	BP	2	eye development	6	PAX6,TFAP2B,FGFR2,FGFR3,PAX2,RARB,RAB18,JAG1,RPGRIP1L,GLI3,NAGLU,ARL6,WNT5A,RAB3GAP1,TWIST1,NDP,TBC1D20,CDKN1C,SCO2,ATP8A2,AHI1,TFAP2A,STRA6,SIX3,BBS7,FBN2,BBS4,NPHP1,VAX1,SKI,LRP5,TGFBR2,NIPBL,HCN1,OTX2,RET,FBN1,CTNNB1,CHD7,MAF,CLN8,WT1,COL4A1,NHS,NF1,CEP290,SMOC1
1	!	2.6e-09	234	807	38	0.047	0.162	GO:0009205	BP	2	purine ribonucleoside triphosphate metabolic process	10	COX10,MLXIPL,COX15,IGF1,ATP1A2,NDUFS1,COQ9,PGK1,GPI,GCK,MYH3,NDUFS8,NDUFS7,NDUFB3,NDUFA1,NDUFA10,NDUFA2,PDHA1,ALDOB,NDUFAF1,NDUFA9,UQCRC2,NDUFS6,ATP6V1B2,NDUFB9,SURF1,ALDOA,NDUFS2,NDUFS4,ATP7A,NDUFV1,MECP2,INSR,NDUFV2,DHTKD1,ATP6V0A2,MT-ATP6,NDUFS3
1	!	3.54e-09	573	807	64	0.079	0.112	GO:0007409	BP	2	axonogenesis	7	ARX,PAFAH1B1,PAX6,CDKL5,SPAST,FGFR2,FGFR3,KCNQ2,ACTB,PAX2,PAK3,DCX,FGFR1,OPHN1,DLG3,EFNB1,KIF4A,EP300,ADNP,MEGF8,GLI3,DNM1,LHX3,DVL1,WNT5A,FOXP1,SOS1,TBCE,USP9X,MNX1,ATP8A2,KRAS,NGF,NKX2-1,STXBP1,AFG3L2,ARHGDIA,SMAD4,VAX1,ANK3,CACNA1D,BRAF,OTX2,RET,SEMA3E,PTEN,DAG1,SPTBN2,HRAS,RPS6KA3,PTPN11,NRXN1,NDN,COL4A1,NLGN3,LAMA2,SPTAN1,NTRK1,ATL1,SLC9A6,L1CAM,NRAS,ISPD,GRIN2B
1	!	3.9e-09	260	807	40	0.05	0.154	GO:0090596	BP	2	sensory organ morphogenesis	5	PAX6,TFAP2B,FGFR2,FGFR3,PAX2,RARB,FGFR1,JAG1,SALL1,EYA1,GLI3,DVL1,NAGLU,SOBP,ARL6,WNT5A,TWIST1,WNT1,TBC1D20,ATP8A2,AHI1,TFAP2A,STRA6,SIX3,FBN2,BBS4,SKI,LRP5,NIPBL,HCN1,TSHR,OTX2,FBN1,CTNNB1,ROR2,CHD7,PRKRA,TBX1,NF1,CEP290
1	!	4.42e-09	261	807	40	0.05	0.153	GO:0009141	BP	2	nucleoside triphosphate metabolic process	8	COX10,MLXIPL,COX15,IGF1,ATP1A2,NDUFS1,RRM2B,COQ9,PGK1,GPI,GCK,MYH3,NDUFS8,NDUFS7,NDUFB3,NDUFA1,NDUFA10,NDUFA2,PDHA1,ALDOB,NDUFAF1,NDUFA9,UQCRC2,NDUFS6,ATP6V1B2,NDUFB9,SURF1,ALDOA,ADK,NDUFS2,NDUFS4,ATP7A,NDUFV1,MECP2,INSR,NDUFV2,DHTKD1,ATP6V0A2,MT-ATP6,NDUFS3
1	!	4.53e-09	73	807	21	0.026	0.288	GO:0042773	BP	2	ATP synthesis coupled electron transport	12	COX10,COX15,NDUFS1,COQ9,NDUFS8,NDUFS7,NDUFB3,NDUFA1,NDUFA10,NDUFA2,NDUFAF1,NDUFA9,UQCRC2,NDUFS6,NDUFB9,NDUFS2,NDUFS4,NDUFV1,MECP2,NDUFV2,NDUFS3
1	!	4.53e-09	73	807	21	0.026	0.288	GO:0042775	BP	2	mitochondrial ATP synthesis coupled electron transport	13	COX10,COX15,NDUFS1,COQ9,NDUFS8,NDUFS7,NDUFB3,NDUFA1,NDUFA10,NDUFA2,NDUFAF1,NDUFA9,UQCRC2,NDUFS6,NDUFB9,NDUFS2,NDUFS4,NDUFV1,MECP2,NDUFV2,NDUFS3
1	!	4.78e-09	909	807	86	0.107	0.095	GO:0009725	BP	2	response to hormone	5	ABCC8,ATP1A2,CPS1,GRN,OTC,FGFR2,FGFR3,ACAT1,RARB,FGFR1,MEF2C,GNAS,DNMT3B,PDGFB,EP300,RBBP8,STS,GATA1,TSC2,CA2,ATP1A3,SLC5A5,PLOD3,EZH2,GLI3,GCK,PRKAR1A,SOS1,ACADM,ARG1,DNMT3A,PIK3CA,ACADS,WNT1,BBS2,MKKS,AVPR2,POR,SNRPN,ASS1,KRAS,TSHB,NKX2-1,ALDOB,HADH,PDX1,BBS4,GATA6,NPC1,AKT1,HSPD1,PSPH,ATP6V1B2,VLDLR,QDPR,GJA1,SLC6A1,BRAF,TGFBR2,TSHR,TSC1,FBN1,IGF2,KMT2D,CTNNB1,LMBRD1,INSR,GATM,PTEN,ARNT2,DAG1,…
1	!	5.8e-09	240	807	38	0.047	0.158	GO:0009199	BP	2	ribonucleoside triphosphate metabolic process	9	COX10,MLXIPL,COX15,IGF1,ATP1A2,NDUFS1,COQ9,PGK1,GPI,GCK,MYH3,NDUFS8,NDUFS7,NDUFB3,NDUFA1,NDUFA10,NDUFA2,PDHA1,ALDOB,NDUFAF1,NDUFA9,UQCRC2,NDUFS6,ATP6V1B2,NDUFB9,SURF1,ALDOA,NDUFS2,NDUFS4,ATP7A,NDUFV1,MECP2,INSR,NDUFV2,DHTKD1,ATP6V0A2,MT-ATP6,NDUFS3
1	!	6e-09	349	807	47	0.058	0.135	GO:0051186	BP	2	cofactor metabolic process	4	COX10,AASS,MLXIPL,COX15,IGF1,SLC46A1,MCCC1,COQ9,PGK1,MLYCD,GPI,GCK,FOLR1,PDHX,MVK,KYNU,SPR,GAMT,PPT1,PDHA1,GCH1,HSD17B4,SUCLA2,ALDOB,ATIC,NDUFA9,PDSS1,ALDOA,DLAT,PTS,MAT1A,QDPR,HLCS,ADCK3,SUCLG1,PDP1,BTD,INSR,PAH,COQ2,PC,MTHFR,DHTKD1,FAR1,OCLN,PNP,DHFR
1	!	6.6e-09	1710	807	133	0.165	0.078	GO:0071822	BP	2	protein complex subunit organization	5	CREBBP,COX10,PAFAH1B1,AASS,TTC19,COX15,CCDC88C,SPAST,OTC,ELN,ASPM,HSD17B10,NDE1,TP63,BCS1L,ACAT1,WDR62,PAK3,ATRX,KIF4A,FH,HDAC6,SNAP29,MLC1,NIN,NDUFAF5,MID1,CTCF,STUB1,RPS19,PLOD3,DNM1,DVL1,C10ORF2,FOXRED1,NDUFS8,ALDH5A1,PDE4D,CRBN,ARL6,NDUFS7,DARS,ALMS1,DNAJC6,CTH,ACADM,KMT2A,KPTN,ARG1,TWIST1,ACADS,NDUFAF4,CLPP,MKKS,TBC1D20,ASL,SBDS,FGFRL1,TUBGCP6,SCO2,ATXN10,CHMP1A,KCNC3,GCH1,SCO1,STXBP1,ALDOB,…
1	!	7.08e-09	1500	807	121	0.15	0.081	GO:0042592	BP	2	homeostatic process	2	CREBBP,PAX6,TFAP2B,MLXIPL,MKS1,ABHD5,ERCC1,IGF1,ATP1A2,CPS1,OTC,TP63,SLC12A1,ACTB,PAX2,SLC46A1,SLC4A4,MEF2C,ATRX,GNAS,MCOLN1,FH,EP300,ADNP,GATA1,CLN5,CA2,NBN,ERCC2,DMPK,RPS19,ATP1A3,CDK6,GCK,C10ORF2,PRKAR1A,WFS1,IFNG,PDE4D,MPV17,SOS1,RPE65,ACADM,NPC2,PIK3CA,ACADS,BBS2,MKKS,TBC1D20,AVPR2,IDUA,IVD,SCO2,DKC1,PPT1,SCO1,LARGE,KRAS,NGF,DNA2,PDX1,SLC12A6,BBS4,POLG,FTO,NPC1,SMAD4,AKT1,ATP6V1B2,CNNM2,ALDO…
1	!	7.21e-09	219	807	36	0.045	0.164	GO:0048705	BP	2	skeletal system morphogenesis	5	ALX4,FGFR2,FGFR3,NDST1,EVC,RARB,FGFR1,MEF2C,GNAS,EYA1,MEGF8,GLI3,MGP,PEX7,SATB2,TWIST1,PAX1,IDUA,POR,MYCN,TFAP2A,FBN2,EIF4A3,HSPG2,ALX3,SKI,LRP5,DDR2,FLVCR1,TGFBR2,NIPBL,ANKRD11,CTNNB1,ROR2,PRKRA,TBX1
1	!	8e-09	187	807	33	0.041	0.176	GO:0048839	BP	2	inner ear development	4	PAFAH1B1,MKS1,IGF1,FGFR2,FGFR3,PAX2,FGFR1,JAG1,RPGRIP1L,EYA1,GLI3,LHX3,DVL1,NAGLU,SOBP,WNT5A,MPV17,WNT1,ATP8A2,AHI1,TFAP2A,FREM2,BMPER,TSHR,OTX2,DCHS1,ROR2,CHD7,MAF,PTPN11,TBX1,FAT4,CEP290
1	!	8.33e-09	871	807	83	0.103	0.095	GO:0000904	BP	2	cell morphogenesis involved in differentiation	6	ARX,PAFAH1B1,PAX6,CDKL5,SPAST,FGFR2,FGFR3,KCNQ2,ACTB,PAX2,PAK3,DCX,FGFR1,OPHN1,MEF2C,DLG3,EFNB1,KIF4A,EP300,ADNP,PQBP1,GATA1,FBXO31,SALL1,MEGF8,PLOD3,EZH2,GLI3,DNM1,LHX3,DVL1,WNT5A,FOXP1,SOS1,SPR,TBCE,TWIST1,USP9X,TBC1D20,MNX1,ATP8A2,KRAS,NGF,FLNB,NKX2-1,STXBP1,AFG3L2,ARHGDIA,SMAD4,VLDLR,VAX1,ANK3,CACNA1D,BRAF,ATP7A,OTX2,HPRT1,RET,CTNNB1,IL1RAPL1,SEMA3E,PTEN,DAG1,SPTBN2,HRAS,RPS6KA3,PTPN11,NRXN1,…
1	!	1.87e-08	78	807	21	0.026	0.269	GO:0040014	BP	2	regulation of multicellular organism growth	3	IGF1,POU1F1,FGFR2,GNAS,SPR,PIK3CA,BBS2,MKKS,GAMT,ATP8A2,PEX5,BBS4,FTO,AFG3L2,SLC6A3,NIPBL,TSHR,CHD7,PTPN11,PTCH1,MBD5
1	!	2.18e-08	31	807	14	0.017	0.452	GO:0033108	BP	2	mitochondrial respiratory chain complex assembly	2	TTC19,BCS1L,NDUFAF5,FOXRED1,NDUFS8,NDUFS7,NDUFAF4,NUBPL,NDUFAF6,AIFM1,NDUFS4,NDUFAF3,COX14,SDHAF1
1	!	2.33e-08	1527	807	121	0.15	0.079	GO:2000026	BP	2	regulation of multicellular organismal development	4	PAFAH1B1,PAX6,CDKL5,MKS1,IGF1,HMGB3,GRN,TG,ZIC2,ASPM,FGFR2,FGFR3,TP63,PAX2,RARB,PAK3,FGFR1,MEF2C,B4GALT1,GNAS,DNMT3B,SOX10,PDGFB,EP300,ADNP,JAG1,PQBP1,GATA1,FBXO31,SALL1,CA2,EYA1,MEGF8,CDK6,EZH2,GLI3,EXOSC3,DVL1,SUFU,WHSC1,ZBTB16,MGP,IFNG,FIG4,WNT5A,FOXP1,ACVR1,SOS1,PTCH2,TWIST1,ATXN1,WNT1,POR,ZSWIM6,AP3B1,ATP8A2,SPINK5,NGF,MYCN,AHI1,PAX3,NKX2-1,BIN1,CDK5RAP2,TFAP2A,YAP1,SIX3,FBN2,TCF12,KATNB1,GA…
1	!	2.42e-08	1371	807	112	0.139	0.082	GO:0051240	BP	2	positive regulation of multicellular organismal process	2	ARX,CREBBP,PAFAH1B1,PAX6,CDKL5,POLR3B,IGF1,CPS1,GRN,ZIC2,POU1F1,ASPM,FGFR2,TP63,PAX2,RARB,NFKB2,PAK3,FGFR1,MEF2C,B4GALT1,GNAS,DNMT3B,HDAC6,SOX10,PDGFB,EP300,ADNP,JAG1,GATA1,FBXO31,SALL1,CA2,RPS19,MEGF8,EZH2,GLI3,EXOSC3,DVL1,WHSC1,ZBTB16,IFNG,FIG4,PDE4D,WNT5A,FOXP1,ACVR1,IFIH1,PTCH2,TWIST1,ARFGEF2,ATXN1,WNT1,BBS2,MKKS,AVPR2,POR,AP3B1,ATP8A2,NGF,BIN1,TFAP2A,YAP1,FBN2,PEX5,TCF12,BBS4,KATNB1,GATA6,AR…
1	!	2.47e-08	2239	807	160	0.198	0.071	GO:0009056	BP	2	catabolic process	3	PAFAH1B1,AASS,MLXIPL,ABHD5,IGF1,CPS1,PNPLA6,OTC,ERCC8,GBA2,HSD17B10,ACAT1,NT5C2,UBE2A,MCCC1,OPHN1,BCKDHB,HAL,DDHD2,HDAC6,SNAP29,UPB1,PRODH,RNF125,STS,PGK1,CLN5,MLYCD,FBXO31,STUB1,GPI,RPS19,ETHE1,GCK,EXOSC3,DVL1,SUFU,NAGLU,MANBA,WFS1,IFNG,FBXL4,ALDH5A1,PEX7,PDE4D,CRBN,UBE3A,WNT5A,RAB3GAP1,KYNU,CTH,ACADM,GALE,CTSD,ARG1,RAB3GAP2,PIK3CA,TWIST1,ACADS,PEPD,USP9X,WNT1,UPF3B,CLPP,SNRPB,ASL,IDUA,POR,SRD5A…
1	!	2.64e-08	2430	807	170	0.211	0.07	GO:0043933	BP	2	macromolecular complex subunit organization	4	CREBBP,COX10,PAFAH1B1,AASS,TTC19,COX15,CCDC88C,ZMYND11,SPAST,HMGB3,OTC,ELN,ASPM,HSD17B10,NDE1,TP63,BCS1L,ACAT1,ACTB,WDR62,PAK3,UBE2A,SMARCA2,ATRX,DNMT3B,KIF4A,FH,HDAC6,SNAP29,EP300,MLC1,NIN,VRK1,NDUFAF5,MID1,PQBP1,GATA1,CTCF,STUB1,SALL1,EYA1,RPS19,PLOD3,EZH2,DNM1,DVL1,C10ORF2,WHSC1,FOXRED1,NDUFS8,ALDH5A1,PDE4D,CRBN,ARL6,NDUFS7,DARS,ALMS1,DNAJC6,CTH,ACADM,KMT2A,KPTN,FASTKD2,ARG1,SATB2,DNMT3A,KANSL…
1	!	3.85e-08	2403	807	168	0.208	0.07	GO:0051239	BP	2	regulation of multicellular organismal process	3	ARX,CREBBP,PAFAH1B1,PAX6,CDKL5,MLXIPL,MKS1,POLR3B,IGF1,ATP1A2,CPS1,HMGB3,GRN,TG,ZIC2,POU1F1,ASPM,FGFR2,FGFR3,TP63,PAX2,RARB,NFKB2,PAK3,FGFR1,MEF2C,B4GALT1,GNAS,DNMT3B,HDAC6,SOX10,PDGFB,EP300,ADNP,JAG1,RNF125,PQBP1,GATA1,FBXO31,SALL1,CA2,EYA1,DMPK,RPS19,ATP1A3,MEGF8,CDK6,EZH2,GLI3,EXOSC3,DVL1,SUFU,WHSC1,ZBTB16,MGP,IFNG,FIG4,PDE4D,WNT5A,FOXP1,ACVR1,IFIH1,PROC,SOS1,SPR,PTCH2,PIK3CA,TWIST1,ARFGEF2,AT…
1	!	3.93e-08	490	807	56	0.069	0.114	GO:0009150	BP	2	purine ribonucleotide metabolic process	10	COX10,MLXIPL,COX15,IGF1,ATP1A2,NDUFS1,NT5C2,GNAS,COQ9,ADNP,PGK1,MLYCD,GPI,GCK,MYH3,WFS1,NDUFS8,PDE4D,WNT5A,NDUFS7,NDUFB3,NDUFA1,AVPR2,NDUFA10,NDUFA2,PDHA1,GUCY2D,ALDOB,NDUFAF1,ATIC,NDUFA9,UQCRC2,NDUFS6,PRPS1,ATP6V1B2,NDUFB9,SURF1,ALDOA,ADK,NDUFS2,NDUFS4,ATP7A,TSHR,HPRT1,NDUFV1,MECP2,INSR,NDUFV2,DHTKD1,ATP6V0A2,NF1,NTRK1,CEP290,MT-ATP6,NDUFS3,ADSL
1	!	4.23e-08	505	807	57	0.071	0.113	GO:0009259	BP	2	ribonucleotide metabolic process	9	COX10,MLXIPL,COX15,IGF1,ATP1A2,NDUFS1,NT5C2,GNAS,COQ9,ADNP,PGK1,MLYCD,GPI,GCK,MYH3,WFS1,NDUFS8,PDE4D,WNT5A,UMPS,NDUFS7,NDUFB3,NDUFA1,AVPR2,NDUFA10,NDUFA2,PDHA1,GUCY2D,ALDOB,NDUFAF1,ATIC,NDUFA9,UQCRC2,NDUFS6,PRPS1,ATP6V1B2,NDUFB9,SURF1,ALDOA,ADK,NDUFS2,NDUFS4,ATP7A,TSHR,HPRT1,NDUFV1,MECP2,INSR,NDUFV2,DHTKD1,ATP6V0A2,NF1,NTRK1,CEP290,MT-ATP6,NDUFS3,ADSL
1	!	4.27e-08	166	807	30	0.037	0.181	GO:0021915	BP	2	neural tube development	5	PAX6,MKS1,ZIC2,PAX2,PHGDH,TSC2,SALL1,RPGRIP1L,PLOD3,GLI3,DVL1,SUFU,FOLR1,WNT5A,TWIST1,WNT1,MNX1,PAX3,IFT172,BBS4,KDM6A,SKI,TSC1,DCHS1,C2CD3,DEAF1,ATP6AP2,MED12,PTCH1,NF1
1	!	4.56e-08	697	807	70	0.087	0.1	GO:0007610	BP	2	behavior	2	PAFAH1B1,ATP1A2,GRN,MEF2C,AAAS,PDGFB,EP300,ADNP,CHRNA4,STS,FGF14,GPI,ATP1A3,MEGF8,DNM1,DVL1,NAGLU,SOBP,FIG4,PDE4D,WNT5A,TBCE,ATXN1,BBS2,MKKS,PPT1,ATP8A2,KRAS,AHI1,NKX2-1,STRA6,SIX3,BBS4,NPC1,SLC6A3,NPHP1,NLGN4X,VLDLR,GJA1,GRM1,SLC16A1,GNAQ,SLC6A1,BRAF,GRIK2,ATP7A,TSHR,HPRT1,JAM3,MECP2,CHD7,PTEN,SPTBN2,HRAS,DEAF1,KCNA2,KCNJ10,NRXN1,BBS12,CLN8,TBX1,POMK,NLGN3,NF1,SCN8A,MYO5A,NTRK1,MBD5,SHANK3,GRIN2B
1	!	5.41e-08	18	807	11	0.014	0.611	GO:0097031	BP	2	mitochondrial respiratory chain complex I biogenesis	5	BCS1L,NDUFAF5,FOXRED1,NDUFS8,NDUFS7,NDUFAF4,NUBPL,NDUFAF6,AIFM1,NDUFS4,NDUFAF3
1	!	5.41e-08	18	807	11	0.014	0.611	GO:0010257	BP	2	NADH dehydrogenase complex assembly	2	BCS1L,NDUFAF5,FOXRED1,NDUFS8,NDUFS7,NDUFAF4,NUBPL,NDUFAF6,AIFM1,NDUFS4,NDUFAF3
1	!	5.41e-08	18	807	11	0.014	0.611	GO:0032981	BP	2	mitochondrial respiratory chain complex I assembly	3	BCS1L,NDUFAF5,FOXRED1,NDUFS8,NDUFS7,NDUFAF4,NUBPL,NDUFAF6,AIFM1,NDUFS4,NDUFAF3
1	!	5.44e-08	246	807	37	0.046	0.15	GO:0050890	BP	2	cognition	6	PAFAH1B1,ATP1A2,DGCR2,MEF2C,GNAS,AAAS,EP300,ADNP,CHRNA4,STS,GPI,ATP1A3,SOBP,PDE4D,ATXN1,PPT1,KRAS,STRA6,BBS4,NLGN4X,VLDLR,SLC6A1,BRAF,NIPBL,TTC8,MECP2,CHD7,PTEN,DEAF1,NRXN1,CLN8,POMK,NLGN3,NF1,NTRK1,SHANK3,GRIN2B
1	!	6.27e-08	52	807	17	0.021	0.327	GO:0006120	BP	2	mitochondrial electron transport, NADH to ubiquinone	14	NDUFS1,COQ9,NDUFS8,NDUFS7,NDUFB3,NDUFA1,NDUFA10,NDUFA2,NDUFAF1,NDUFA9,NDUFS6,NDUFB9,NDUFS2,NDUFS4,NDUFV1,NDUFV2,NDUFS3
1	!	6.6e-08	148	807	28	0.035	0.189	GO:0048592	BP	2	eye morphogenesis	6	PAX6,TFAP2B,FGFR3,PAX2,RARB,JAG1,GLI3,NAGLU,ARL6,WNT5A,TWIST1,TBC1D20,ATP8A2,AHI1,TFAP2A,STRA6,SIX3,FBN2,BBS4,SKI,LRP5,NIPBL,HCN1,OTX2,FBN1,CTNNB1,NF1,CEP290
1	!	7.33e-08	512	807	57	0.071	0.111	GO:0006163	BP	2	purine nucleotide metabolic process	9	COX10,MLXIPL,COX15,IGF1,ATP1A2,NDUFS1,NT5C2,GNAS,COQ9,ADNP,PGK1,MLYCD,GPI,GCK,MYH3,WFS1,NDUFS8,PDE4D,WNT5A,NDUFS7,NDUFB3,NDUFA1,AVPR2,NDUFA10,NDUFA2,PDHA1,GUCY2D,ALDOB,NDUFAF1,ATIC,NDUFA9,UQCRC2,NDUFS6,PRPS1,ATP6V1B2,NDUFB9,SURF1,ALDOA,ADK,NDUFS2,NDUFS4,ATP7A,TSHR,HPRT1,NDUFV1,MECP2,INSR,NDUFV2,DHTKD1,ATP6V0A2,NF1,NTRK1,CEP290,PNP,MT-ATP6,NDUFS3,ADSL
1	!	7.67e-08	1414	807	113	0.14	0.08	GO:1901700	BP	2	response to oxygen-containing compound	4	ABCC8,MLXIPL,ERCC1,ATP1A2,CPS1,GRN,OTC,TG,FGFR2,FGFR3,PAX2,NFKB2,FGFR1,MEF2C,GNAS,DNMT3B,HDAC6,PDGFB,EP300,MLC1,GSS,ADNP,JAG1,RBBP8,STS,TSC2,ATP1A3,SLC5A5,EZH2,GCK,C10ORF2,PRKAR1A,FOLR1,IFNG,PDE4D,WNT5A,FOXP1,MPV17,SOS1,GNPAT,ARG1,DNMT3A,PIK3CA,WNT1,AVPR2,POR,ASS1,GCH1,KRAS,NKX2-1,ALDOB,TFAP2A,YAP1,HADH,PDX1,POLG,AKT1,SLC6A3,HSPD1,PSPH,ATP6V1B2,VLDLR,QDPR,GJA1,SLC6A1,BRAF,FANCC,HLCS,UBR1,LRP5,TGF…
1	!	7.79e-08	1293	807	106	0.131	0.082	GO:0006629	BP	2	lipid metabolic process	4	DPM1,CREBBP,PAFAH1B1,MLXIPL,ABHD5,MBTPS2,CPS1,PNPLA6,PIGV,CTSA,FGFR3,GBA2,ALDH3A2,HSD17B10,ACAT1,LRP2,DDHD2,CYB5R3,CHKB,PDGFB,EEF1A2,STS,MLYCD,STUB1,ASAH1,PIGL,SC5D,PDHX,MVK,IFNG,ALDH5A1,PEX7,FIG4,RPE65,GNPAT,ACADM,NPC2,PIK3CA,OCRL,SERAC1,TWIST1,ACADS,PLP1,PIGT,POR,SRD5A3,IVD,PPT1,PDHA1,LARGE,HSD17B4,CYP27A1,NKX2-1,STRA6,HADH,PEX5,BBS4,GATA6,NPC1,AKT1,HSPG2,LBR,SUMF1,KIAA0226,NDUFS6,MUT,EBP,NSDHL…
1	!	1.16e-07	518	807	57	0.071	0.11	GO:0019693	BP	2	ribose phosphate metabolic process	6	COX10,MLXIPL,COX15,IGF1,ATP1A2,NDUFS1,NT5C2,GNAS,COQ9,ADNP,PGK1,MLYCD,GPI,GCK,MYH3,WFS1,NDUFS8,PDE4D,WNT5A,UMPS,NDUFS7,NDUFB3,NDUFA1,AVPR2,NDUFA10,NDUFA2,PDHA1,GUCY2D,ALDOB,NDUFAF1,ATIC,NDUFA9,UQCRC2,NDUFS6,PRPS1,ATP6V1B2,NDUFB9,SURF1,ALDOA,ADK,NDUFS2,NDUFS4,ATP7A,TSHR,HPRT1,NDUFV1,MECP2,INSR,NDUFV2,DHTKD1,ATP6V0A2,NF1,NTRK1,CEP290,MT-ATP6,NDUFS3,ADSL
1	!	1.16e-07	289	807	40	0.05	0.138	GO:0006732	BP	2	coenzyme metabolic process	5	AASS,MLXIPL,IGF1,SLC46A1,COQ9,PGK1,MLYCD,GPI,GCK,FOLR1,PDHX,MVK,KYNU,SPR,GAMT,PDHA1,GCH1,HSD17B4,SUCLA2,ALDOB,ATIC,NDUFA9,PDSS1,ALDOA,DLAT,PTS,MAT1A,QDPR,ADCK3,SUCLG1,PDP1,INSR,PAH,COQ2,MTHFR,DHTKD1,FAR1,OCLN,PNP,DHFR
1	!	1.24e-07	806	807	76	0.094	0.094	GO:0045597	BP	2	positive regulation of cell differentiation	3	PAFAH1B1,PAX6,CDKL5,IGF1,GRN,ASPM,FGFR3,TP63,PAX2,RARB,PAK3,FGFR1,MEF2C,B4GALT1,GNAS,DNMT3B,SOX10,EP300,ADNP,JAG1,GATA1,FBXO31,SALL1,CA2,MEGF8,EZH2,GLI3,DVL1,ZBTB16,IFNG,FIG4,WNT5A,FOXP1,ACVR1,PTCH2,TWIST1,ATXN1,POR,AP3B1,ATP8A2,NGF,AHI1,BIN1,YAP1,FBN2,TCF12,KATNB1,GATA6,ARHGDIA,SMAD4,AKT1,VLDLR,BRAF,LRP5,DDR2,TGFBR2,RET,CTNNB1,IL1RAPL1,ZEB2,RPS6KA3,FAM20C,NKX2-5,TBX1,MED12,PTCH1,NLGN3,TCF4,FLNA,…
1	!	1.31e-07	218	807	34	0.042	0.156	GO:0003007	BP	2	heart morphogenesis	5	FGFR2,RARB,MEF2C,JAG1,EYA1,MEGF8,SUFU,WHSC1,FOLR1,WNT5A,ACVR1,TWIST1,MKKS,FGFRL1,AHI1,YAP1,IFT172,BBS7,BBS4,GATA6,SMAD4,KDM6A,BBS5,NIPBL,DCHS1,C2CD3,CTNNB1,INSR,CHD7,ASXL1,NKX2-5,TBX1,PTCH1,FAT4
1	!	1.5e-07	153	807	28	0.035	0.183	GO:0021543	BP	2	pallium development	4	ARX,PAFAH1B1,PAX6,ASPM,NDE1,WDR62,FGFR1,CDK6,EZH2,GLI3,USP9X,BBS2,MKKS,NKX2-1,ATIC,PEX5,BBS4,MCPH1,VLDLR,UQCRQ,TSC1,CTNNB1,PTEN,NR2F1,ZBTB18,FAT4,NF1,ADGRG1
1	!	1.52e-07	95	807	22	0.027	0.232	GO:0043648	BP	2	dicarboxylic acid metabolic process	7	ALDH18A1,SDHA,SLC46A1,HAL,L2HGDH,FH,PRODH,FOLR1,ALDH5A1,KYNU,GAD1,ASS1,SUCLA2,ATIC,GLUD1,ALDH4A1,UROC1,SUCLG1,MTHFR,D2HGDH,TAT,DHFR
1	!	1.76e-07	4134	807	252	0.312	0.061	GO:0042221	BP	2	response to chemical	3	ARX,CREBBP,ABCC8,PAFAH1B1,PAX6,TFAP2B,MLXIPL,ERCC1,MBTPS2,DDX11,ATP1A2,CPS1,GABRA1,GRN,OTC,TG,TAF2,FGFR2,FGFR3,NDST1,KCNQ2,ACAT1,ACTB,PAX2,SLC46A1,RARB,NFKB2,PAK3,DCX,FGFR1,OPHN1,MEF2C,DLG3,ATRX,GNAS,DNMT3B,IGBP1,EFNB1,KIF4A,HDAC6,AAAS,PRODH,PDGFB,EP300,MLC1,GSS,ADNP,CHRNA4,EEF1A2,JAG1,RBBP8,STS,MID1,SYP,GATA1,FGD1,TSC2,STUB1,CA2,RPS19,ATP1A3,MEGF8,SLC5A5,PLOD3,EZH2,GLI3,GCK,DNM1,LHX3,DVL1,C10ORF…
1	!	2.04e-07	584	807	61	0.076	0.104	GO:0030855	BP	2	epithelial cell differentiation	6	ARX,PAFAH1B1,PAX6,IGF1,CPS1,FGFR2,FGFR3,TP63,PAX2,RARB,FGFR1,MEF2C,ATRX,B4GALT1,SOX10,PDGFB,JAG1,PGK1,SALL1,EYA1,ERCC2,CDK6,PLOD3,EZH2,GLI3,IFNG,PDE4D,WNT5A,FOXP1,ACVR1,PTCH2,GPSM2,WNT1,TBC1D20,SPINK5,HSD17B4,AHI1,FLNB,NKX2-1,YAP1,SIX3,PDX1,GATA6,SMAD4,AKT1,GNAQ,ERCC3,BMPER,CTNNB1,ZEB2,FAM20C,MAF,TBX1,WT1,PTCH1,COL4A1,FAT4,MYO5A,PSAP,NTRK1,DMD
1	!	2.35e-07	97	807	22	0.027	0.227	GO:1901606	BP	2	alpha-amino acid catabolic process	8	AASS,OTC,MCCC1,HAL,PRODH,KYNU,ARG1,ASL,GAD1,IVD,GCSH,AMT,AUH,GLUD1,QDPR,HPD,ALDH4A1,UROC1,ALDH7A1,PAH,GLDC,TAT
1	!	2.48e-07	223	807	34	0.042	0.152	GO:0060541	BP	2	respiratory system development	5	IGF1,FGFR2,FGFR3,FGFR1,EP300,RPGRIP1L,EYA1,PLOD3,GLI3,LHX3,PDE4D,WNT5A,FOXP1,ARG1,GPSM2,ATXN1,FGFRL1,MNX1,ASS1,KRAS,MYCN,NKX2-1,YAP1,STRA6,GATA6,SKI,TGFBR2,ATP7A,CTNNB1,CHD7,ASXL1,DHCR7,DAG1,WT1
1	!	2.78e-07	982	807	86	0.107	0.088	GO:0044255	BP	2	cellular lipid metabolic process	4	DPM1,CREBBP,PAFAH1B1,MLXIPL,ABHD5,CPS1,PNPLA6,PIGV,CTSA,FGFR3,GBA2,ALDH3A2,ACAT1,LRP2,CHKB,PDGFB,STS,MLYCD,ASAH1,PIGL,SC5D,PDHX,MVK,ALDH5A1,PEX7,FIG4,RPE65,GNPAT,ACADM,NPC2,PIK3CA,OCRL,SERAC1,TWIST1,ACADS,PLP1,PIGT,POR,SRD5A3,IVD,PPT1,PDHA1,LARGE,HSD17B4,NKX2-1,STRA6,HADH,PEX5,GATA6,AKT1,HSPG2,SUMF1,KIAA0226,NDUFS6,MUT,ERLIN2,INPP5E,PDSS1,PGAP2,DLAT,MMAA,CYP2U1,PTDSS1,ARSE,ACOX1,PDP1,SMPD1,MECP2,…
1	!	2.79e-07	107	807	23	0.029	0.215	GO:0021987	BP	2	cerebral cortex development	4	ARX,PAFAH1B1,PAX6,ASPM,NDE1,WDR62,FGFR1,GLI3,BBS2,MKKS,NKX2-1,ATIC,PEX5,BBS4,MCPH1,VLDLR,TSC1,CTNNB1,NR2F1,ZBTB18,FAT4,NF1,ADGRG1
1	!	2.95e-07	1236	807	101	0.125	0.082	GO:0007267	BP	2	cell-cell signaling	1	ABCC8,PAFAH1B1,TFAP2B,ATP1A2,GABRA1,FGFR2,ABCC9,TP63,KCNQ2,FGFR1,OPHN1,MEF2C,DLG3,GNAS,EFNB1,SNAP29,PDGFB,ADNP,CHRNA4,SYP,GATA1,FGF14,SALL1,CA2,DMPK,GCK,DNM1,DVL1,PRKAR1A,IFNG,ALDH5A1,WNT5A,RAB3GAP1,PLP1,NDP,ATXN1,WNT1,GRIA3,GAD1,ARHGEF9,PPT1,KCNC3,KRAS,TSHB,NGF,NKX2-1,STXBP1,SIX3,HADH,PDX1,SLC6A3,KCNH1,NLGN4X,CASK,GLUD1,KCNJ1,SLC25A4,GJA1,GRM1,SLC16A1,GRIP1,SLC6A1,CACNA1D,KCNJ6,BRAF,LRP5,AIMP1,N…
1	!	3.19e-07	137	807	26	0.032	0.19	GO:0048565	BP	2	digestive tract development	5	CPS1,OTC,ALX4,FGFR2,FGFR3,TP63,RARB,SOX10,EP300,SALL1,MEGF8,GLI3,WNT5A,ASS1,AHI1,STRA6,IFT172,BBS7,PDX1,GATA6,TGFBR2,NIPBL,RET,DCHS1,CTNNB1,FAT4
1	!	3.19e-07	137	807	26	0.032	0.19	GO:0001764	BP	2	neuron migration	1	ARX,PAFAH1B1,PAX6,CDKL5,SDCCAG8,ASPM,NDE1,DCX,FGFR1,MEF2C,FBXO31,PEX7,SATB2,TWIST1,USP9X,ZSWIM6,MNX1,NKX2-1,TUBB2B,PEX5,VAX1,CTNNB1,NR2F1,NDN,POMK,ADGRG1
1	!	3.26e-07	697	807	68	0.084	0.098	GO:0051960	BP	2	regulation of nervous system development	5	PAFAH1B1,PAX6,CDKL5,MKS1,IGF1,GRN,TG,ASPM,FGFR3,PAX2,RARB,PAK3,FGFR1,MEF2C,DNMT3B,SOX10,EP300,ADNP,JAG1,PQBP1,FBXO31,SALL1,EYA1,MEGF8,EZH2,GLI3,DVL1,SUFU,IFNG,FIG4,WNT5A,ATXN1,ZSWIM6,ATP8A2,NGF,MYCN,BIN1,CDK5RAP2,YAP1,SIX3,TCF12,KATNB1,ARHGDIA,AKT1,VLDLR,VAX1,BRAF,SKI,RET,CTNNB1,MECP2,IL1RAPL1,CHD7,PTEN,EIF2AK3,NRXN1,NKX2-5,MED12,NLGN3,TCF4,NF1,NTRK1,L1CAM,DMD,NEU1,ADGRG1,SHANK3,ADRA2B
1	!	3.33e-07	823	807	76	0.094	0.092	GO:0010243	BP	2	response to organonitrogen compound	5	ABCC8,ATP1A2,CPS1,GABRA1,OTC,FGFR2,FGFR3,FGFR1,MEF2C,GNAS,DNMT3B,PDGFB,EP300,GSS,CHRNA4,JAG1,STS,TSC2,SLC5A5,GCK,PRKAR1A,FOLR1,PDE4D,SOS1,KYNU,ARG1,DNMT3A,PIK3CA,WNT1,AVPR2,POR,ASS1,DDC,KRAS,ALDOB,HADH,PDX1,AKT1,SLC6A3,HSPD1,ATP6V1B2,VLDLR,QDPR,GJA1,RANBP2,SLC6A1,BRAF,HLCS,UBR1,NDUFS4,HCN1,TSC1,HPRT1,FBN1,SMPD1,IGF2,CTNNB1,LMBRD1,INSR,GATM,PTEN,DAG1,ATP2A2,HRAS,MTHFR,PTPN11,WT1,ATP6V0A2,KCNJ11,CO…
1	!	4.81e-07	409	807	48	0.059	0.117	GO:0044708	BP	2	single-organism behavior	3	PAFAH1B1,ATP1A2,MEF2C,AAAS,EP300,ADNP,CHRNA4,STS,FGF14,GPI,ATP1A3,DNM1,NAGLU,PDE4D,TBCE,ATXN1,BBS2,PPT1,KRAS,STRA6,BBS4,NPC1,NPHP1,NLGN4X,VLDLR,GJA1,SLC6A1,BRAF,GRIK2,TSHR,HPRT1,MECP2,CHD7,PTEN,SPTBN2,DEAF1,KCNA2,KCNJ10,NRXN1,CLN8,POMK,NLGN3,NF1,SCN8A,NTRK1,MBD5,SHANK3,GRIN2B
1	!	5.37e-07	356	807	44	0.055	0.124	GO:0050769	BP	2	positive regulation of neurogenesis	4	PAFAH1B1,PAX6,CDKL5,GRN,ASPM,RARB,PAK3,FGFR1,MEF2C,DNMT3B,SOX10,EP300,ADNP,FBXO31,SALL1,MEGF8,EZH2,GLI3,DVL1,IFNG,FIG4,WNT5A,ATXN1,ATP8A2,NGF,BIN1,TCF12,KATNB1,ARHGDIA,VLDLR,BRAF,RET,CTNNB1,IL1RAPL1,NKX2-5,MED12,NLGN3,TCF4,NTRK1,L1CAM,DMD,NEU1,SHANK3,ADRA2B
1	!	6.36e-07	2050	807	145	0.18	0.071	GO:0016310	BP	2	phosphorylation	6	CRLF1,COX10,PAFAH1B1,PAX6,CDKL5,MLXIPL,COX15,CCDC88C,ZMYND11,IGF1,NDUFS1,PNKP,ALDH18A1,FGFR2,FGFR3,NDST1,NT5C2,PAK3,DCX,FGFR1,MEF2C,DLG3,COQ9,IGBP1,GNPTG,CHKB,PDGFB,EP300,VRK1,ADNP,EEF1A2,MID1,PGK1,GATA1,FGF14,TSC2,FBXO31,NBN,ERCC2,DMPK,GPI,CDK6,EZH2,GCK,FKTN,DVL1,PRKAR1A,NDUFS8,MVK,IFNG,GNPTAB,PDE4D,WNT5A,ACVR1,NDUFS7,AKT3,FASTKD2,NDUFB3,PIK3CA,TWIST1,ATXN1,WNT1,NDUFA1,ARHGEF6,CDKN1C,NDUFA10,NDU…
1	!	6.68e-07	102	807	22	0.027	0.216	GO:0042552	BP	2	myelination	6	TG,FGFR3,RARB,ERCC2,IFNG,FIG4,GNPAT,PLP1,AFG3L2,AKT1,SKI,TSC1,JAM3,CTNNB1,PTEN,EIF2AK3,DAG1,KCNJ10,LAMA2,NF1,SCN8A,MYO5A
1	!	6.7e-07	2922	807	190	0.235	0.065	GO:0051641	BP	2	cellular localization	3	LAMP2,ABCC8,PAFAH1B1,PAX6,TFAP2B,IGF1,ATP1A2,SPAST,GRN,CTSA,POU1F1,ASPM,FGFR2,NDE1,OPHN1,MID2,AP4E1,MEF2C,DLG3,B4GALT1,GNAS,GNPTG,MCOLN1,KIF4A,HDAC6,AAAS,RAB18,SNAP29,PDGFB,IFT27,EP300,MLC1,AP4S1,NIN,CHRNA4,MID1,FGF14,SLC25A15,TSC2,EYA1,RPS19,AP1S1,EZH2,GLI3,GCK,EXOSC3,DVL1,SUFU,GOSR2,PEX12,PRKAR1A,WFS1,ZBTB16,IFNG,GNPTAB,ALDH5A1,PEX7,PDE4D,ARL6,WNT5A,FOXP1,RAB3GAP1,ALMS1,DNAJC6,RAB3GAP2,NPC2,SIL…
1	!	6.75e-07	84	807	20	0.025	0.238	GO:0008652	BP	2	cellular amino acid biosynthetic process	7	CPS1,OTC,ALDH18A1,PHGDH,UPB1,CTH,ASL,GAMT,ASS1,GCH1,ATIC,PSPH,GLUD1,ALDH4A1,PAH,GATM,MTHFR,PYCR1,DPYD,DHFR
1	!	8.2e-07	295	807	39	0.048	0.132	GO:0043010	BP	2	camera-type eye development	7	PAX6,TFAP2B,FGFR2,FGFR3,PAX2,RARB,JAG1,RPGRIP1L,GLI3,ARL6,WNT5A,RAB3GAP1,TWIST1,NDP,TBC1D20,CDKN1C,ATP8A2,AHI1,TFAP2A,STRA6,SIX3,FBN2,NPHP1,VAX1,SKI,LRP5,TGFBR2,HCN1,RET,FBN1,CTNNB1,CHD7,MAF,CLN8,WT1,COL4A1,NHS,NF1,CEP290
1	!	9.06e-07	906	807	80	0.099	0.088	GO:1901698	BP	2	response to nitrogen compound	4	ABCC8,ATP1A2,CPS1,GABRA1,OTC,FGFR2,FGFR3,FGFR1,MEF2C,ATRX,GNAS,DNMT3B,PDGFB,EP300,GSS,CHRNA4,JAG1,STS,TSC2,SLC5A5,GCK,PRKAR1A,FOLR1,PDE4D,SOS1,KYNU,ARG1,DNMT3A,PIK3CA,WNT1,AVPR2,POR,DGCR8,ASS1,DDC,KRAS,ALDOB,HADH,PDX1,AKT1,SLC6A3,HSPD1,ATP6V1B2,VLDLR,QDPR,GJA1,RANBP2,SLC6A1,BRAF,HLCS,UBR1,NDUFS4,TERT,HCN1,TSC1,HPRT1,FBN1,SMPD1,IGF2,CTNNB1,LMBRD1,INSR,GATM,PTEN,DAG1,ATP2A2,HRAS,MTHFR,PTPN11,PRKRA,…
1	!	9.35e-07	417	807	48	0.059	0.115	GO:0051962	BP	2	positive regulation of nervous system development	3	PAFAH1B1,PAX6,CDKL5,IGF1,GRN,ASPM,PAX2,RARB,PAK3,FGFR1,MEF2C,DNMT3B,SOX10,EP300,ADNP,FBXO31,SALL1,MEGF8,EZH2,GLI3,DVL1,IFNG,FIG4,WNT5A,ATXN1,ATP8A2,NGF,BIN1,TCF12,KATNB1,ARHGDIA,VLDLR,BRAF,RET,CTNNB1,MECP2,IL1RAPL1,NRXN1,NKX2-5,MED12,NLGN3,TCF4,NTRK1,L1CAM,DMD,NEU1,SHANK3,ADRA2B
1	!	9.6e-07	349	807	43	0.053	0.123	GO:0003002	BP	2	regionalization	5	PAX6,MKS1,ALX4,FGFR2,TP63,PAX2,FGFR1,MEF2C,LRP2,EP300,RPGRIP1L,MEGF8,GLI3,LHX3,SUFU,ZBTB16,WNT5A,ACVR1,KMT2A,TTC21B,WNT1,PAX1,MNX1,AHI1,PAX3,NKX2-1,IFT172,SIX3,SMAD4,KDM6A,SKI,LRP5,OTX2,CTNNB1,ROR2,NR2F1,ATP6AP2,NKX2-5,TBX1,MED12,WT1,PTCH1,ADGRG1
1	!	1.04e-06	548	807	57	0.071	0.104	GO:1901615	BP	2	organic hydroxy compound metabolic process	4	DPM1,PAFAH1B1,IYD,MBTPS2,IGF1,PNPLA6,TG,POU1F1,GBA2,ALDH3A2,LRP2,CYB5R3,CHKB,SLC5A5,SC5D,MVK,IFNG,WNT5A,SPR,RPE65,ACADM,NPC2,OCRL,POR,SRD5A3,GCH1,DDC,HSD17B4,CYP27A1,DUOXA2,NPC1,SLC6A3,LBR,EBP,NSDHL,ERLIN2,VLDLR,INPP5E,PTH1R,LRP5,ALDH7A1,ATP7A,HPRT1,SMPD1,MECP2,ZEB2,CNBP,PAH,PTEN,DPAGT1,DHCR7,COQ2,CLN8,PLA2G6,MAOA,MYO5A,GK
1	!	1.21e-06	105	807	22	0.027	0.21	GO:0007272	BP	2	ensheathment of neurons	4	TG,FGFR3,RARB,ERCC2,IFNG,FIG4,GNPAT,PLP1,AFG3L2,AKT1,SKI,TSC1,JAM3,CTNNB1,PTEN,EIF2AK3,DAG1,KCNJ10,LAMA2,NF1,SCN8A,MYO5A
1	!	1.21e-06	105	807	22	0.027	0.21	GO:0008366	BP	2	axon ensheathment	5	TG,FGFR3,RARB,ERCC2,IFNG,FIG4,GNPAT,PLP1,AFG3L2,AKT1,SKI,TSC1,JAM3,CTNNB1,PTEN,EIF2AK3,DAG1,KCNJ10,LAMA2,NF1,SCN8A,MYO5A
1	!	1.24e-06	178	807	29	0.036	0.163	GO:0021953	BP	2	central nervous system neuron differentiation	7	ARX,PAFAH1B1,PAX6,NFIX,FGFR2,GBA2,DCX,FGFR1,SALL1,GLI3,LHX3,SUFU,WNT5A,SATB2,WNT1,MNX1,PAX3,NKX2-1,IFT172,PEX5,GNAQ,UQCRQ,ATP7A,HPRT1,PTEN,NRXN1,CLN8,PTCH1,SHANK3
1	!	1.24e-06	156	807	27	0.033	0.173	GO:0048639	BP	2	positive regulation of developmental growth	3	ARX,PAFAH1B1,CDKL5,IGF1,POU1F1,FGFR2,FGFR1,MEF2C,EP300,ADNP,MEGF8,BBS2,MKKS,ATP8A2,NGF,YAP1,PEX5,BBS4,GATA6,SLC6A3,TGFBR2,NIPBL,TSHR,INSR,CHD7,WT1,L1CAM
1	!	1.37e-06	450	807	50	0.062	0.111	GO:0010720	BP	2	positive regulation of cell development	4	PAFAH1B1,PAX6,CDKL5,GRN,ASPM,PAX2,RARB,PAK3,FGFR1,MEF2C,B4GALT1,DNMT3B,SOX10,EP300,ADNP,FBXO31,SALL1,MEGF8,EZH2,GLI3,DVL1,IFNG,FIG4,WNT5A,TWIST1,ATXN1,ATP8A2,NGF,BIN1,YAP1,TCF12,KATNB1,ARHGDIA,SMAD4,VLDLR,BRAF,RET,CTNNB1,IL1RAPL1,NKX2-5,MED12,NLGN3,TCF4,FLNA,NTRK1,L1CAM,DMD,NEU1,SHANK3,ADRA2B
1	!	1.39e-06	70	807	18	0.022	0.257	GO:0008589	BP	2	regulation of smoothened signaling pathway	3	CREBBP,MKS1,FGFR2,FGFR3,EVC,SALL1,RPGRIP1L,GLI3,SUFU,ARL6,PTCH2,TTC21B,POR,IFT172,OTX2,KIF7,C2CD3,PTCH1
1	!	1.52e-06	423	807	48	0.059	0.113	GO:0051259	BP	2	protein oligomerization	7	AASS,CCDC88C,SPAST,OTC,HSD17B10,TP63,ACAT1,FH,MLC1,RPS19,DNM1,C10ORF2,ALDH5A1,CRBN,CTH,ACADM,ARG1,ACADS,CLPP,ASL,FGFRL1,ATXN10,KCNC3,GCH1,PEX5,DPYS,PDSS1,ALDOA,GJA1,SLC6A1,BRAF,SKI,HGSNAT,TSC1,HPRT1,CEP57,INSR,KCND3,EIF2AK3,DPAGT1,HRAS,KCNA2,KCNJ10,LONP1,BLM,ATL1,ADSL,KCTD7
1	!	1.66e-06	1275	807	101	0.125	0.079	GO:0022402	BP	2	cell cycle process	4	CREBBP,PAFAH1B1,PAX6,MLXIPL,TTC19,DDX11,IGF1,SPAST,NSUN2,OFD1,SDCCAG8,CTDP1,TAF2,ASPM,FGFR2,FGFR3,ZFYVE26,NDE1,TP63,WDR62,ATRX,ORC1,KIF4A,PHGDH,AAAS,PDGFB,EP300,VRK1,RBBP8,CTCF,TSC2,FBXO31,CSPP1,EYA1,NBN,ERCC2,CDK6,EZH2,CEP41,PRKAR1A,CEP164,IFNG,WNT5A,ACVR1,ALMS1,GPSM2,USP9X,SBDS,TUBGCP6,CDKN1C,CHMP1A,BIN1,CDK5RAP2,CASC5,SIX3,KIF11,DNA2,BBS4,KATNB1,GATA6,AKT1,PLK4,DIS3L2,FANCD2,MCPH1,ANK3,CENPJ,R…
1	!	1.86e-06	4631	807	271	0.336	0.059	GO:0051234	BP	2	establishment of localization	3	LAMP2,ABCC8,COX10,PAFAH1B1,PAX6,TFAP2B,COX15,IGF1,ATP1A2,SPAST,GABRA1,GRN,TG,CTSA,POU1F1,FGFR2,ABCC9,NDE1,SLC12A1,KCNQ2,ACTB,SLC46A1,OPHN1,SLC4A4,AP4E1,MEF2C,LRP2,B4GALT1,GNAS,GNPTG,MCOLN1,KIF4A,HDAC6,AAAS,RAB18,SNAP29,PDGFB,IFT27,EP300,MLC1,AP4S1,VRK1,CHRNA4,SYP,FMR1,FGF14,SLC25A15,TSC2,CA2,EYA1,DMPK,RPS19,ATP1A3,SLC5A5,AP1S1,CEP41,GLI3,GCK,DNM1,KCNT1,DVL1,SUFU,GOSR2,PEX12,PRKAR1A,WFS1,WHSC1,FOL…
1	!	1.87e-06	2563	807	170	0.211	0.066	GO:0051649	BP	2	establishment of localization in cell	4	LAMP2,ABCC8,PAFAH1B1,PAX6,TFAP2B,IGF1,ATP1A2,SPAST,GRN,CTSA,POU1F1,FGFR2,NDE1,OPHN1,AP4E1,MEF2C,B4GALT1,GNAS,GNPTG,MCOLN1,KIF4A,HDAC6,AAAS,RAB18,SNAP29,PDGFB,IFT27,EP300,MLC1,AP4S1,CHRNA4,FGF14,SLC25A15,TSC2,EYA1,RPS19,AP1S1,GLI3,GCK,DVL1,SUFU,GOSR2,PEX12,PRKAR1A,WFS1,IFNG,GNPTAB,ALDH5A1,PEX7,PDE4D,ARL6,WNT5A,FOXP1,RAB3GAP1,ALMS1,DNAJC6,RAB3GAP2,NPC2,SIL1,GPSM2,SERAC1,TWIST1,TTC21B,ARFGEF2,ATXN1,…
1	!	1.96e-06	357	807	43	0.053	0.12	GO:0006790	BP	2	sulfur compound metabolic process	4	AASS,IGF1,CPS1,NDST1,MCCC1,B4GALT1,DNMT3B,PHGDH,GSS,SMS,MLYCD,XYLT1,ETHE1,PDHX,MVK,ALDH5A1,KYNU,CTH,SLC19A2,DNMT3A,IDUA,GAMT,PDHA1,HSD17B4,GNS,SUCLA2,SUOX,HSPG2,MUT,DLAT,MAT1A,HLCS,SUCLG1,PDP1,CTNNB1,CHST14,BTD,GLB1,PC,B3GALT6,MTHFR,FAR1,OCLN
1	!	1.97e-06	1492	807	113	0.14	0.076	GO:0045595	BP	2	regulation of cell differentiation	6	CREBBP,PAFAH1B1,PAX6,CDKL5,TFAP2B,IGF1,HMGB3,GRN,ASPM,FGFR2,FGFR3,TP63,PAX2,RARB,PAK3,FGFR1,MEF2C,B4GALT1,GNAS,DNMT3B,HDAC6,SOX10,EP300,ADNP,JAG1,PQBP1,GATA1,FBXO31,SALL1,CA2,EYA1,DMPK,RPS19,MEGF8,CDK6,EZH2,GLI3,DVL1,SUFU,ZBTB16,IFNG,FIG4,WNT5A,FOXP1,ACVR1,SOS1,PTCH2,TWIST1,ATXN1,WNT1,POR,ZSWIM6,AP3B1,ATP8A2,KRAS,SPINK5,NGF,MYCN,AHI1,NKX2-1,BIN1,CDK5RAP2,TFAP2A,YAP1,SIX3,FBN2,TCF12,KATNB1,GATA6,A…
1	!	2.02e-06	603	807	60	0.074	0.1	GO:0050767	BP	2	regulation of neurogenesis	7	PAFAH1B1,PAX6,CDKL5,GRN,ASPM,FGFR3,RARB,PAK3,FGFR1,MEF2C,DNMT3B,SOX10,EP300,ADNP,JAG1,PQBP1,FBXO31,SALL1,EYA1,MEGF8,EZH2,GLI3,DVL1,IFNG,FIG4,WNT5A,ATXN1,ZSWIM6,ATP8A2,NGF,MYCN,BIN1,CDK5RAP2,YAP1,SIX3,TCF12,KATNB1,ARHGDIA,AKT1,VLDLR,VAX1,BRAF,SKI,RET,CTNNB1,IL1RAPL1,CHD7,PTEN,NKX2-5,MED12,NLGN3,TCF4,NF1,NTRK1,L1CAM,DMD,NEU1,ADGRG1,SHANK3,ADRA2B
1	!	2.54e-06	1754	807	127	0.157	0.072	GO:0009891	BP	2	positive regulation of biosynthetic process	2	CREBBP,PAX6,TFAP2B,NFIX,MLXIPL,MBTPS2,IGF1,ZIC2,ALX4,CTDP1,TAF2,POU1F1,FGFR2,TP63,PAX2,RARB,NFKB2,PAK3,SMARCA2,MID2,MEF2C,ATRX,GNAS,IGBP1,HDAC6,SOX10,PDGFB,EP300,ADNP,JAG1,GATA1,CTCF,TSC2,SALL1,EYA1,ERCC2,GLI3,GCK,LHX3,DVL1,WFS1,ZBTB16,IFNG,UBE3A,WNT5A,FOXP1,ACVR1,RAB3GAP1,CTH,KMT2A,RAB3GAP2,SATB2,TWIST1,NDP,ATXN1,WNT1,UPF3B,PAX1,AVPR2,POR,CDKN1C,ASS1,DKC1,KRAS,MYCN,AHI1,PAX3,NKX2-1,CDK5RAP2,TFAP…
1	!	2.86e-06	269	807	36	0.045	0.134	GO:0007568	BP	2	aging	4	ERCC1,POU1F1,HSD17B10,TP63,PAX2,NFKB2,GSS,ERCC2,CDK6,PDE4D,ARG1,DNMT3A,TWIST1,WNT1,CDKN1C,ASS1,DDC,ATP8A2,PDX1,POLG,AKT1,NDUFS6,LMNA,PTH1R,TGFBR2,TERT,PTEN,HRAS,ATR,FOXG1,CLN8,MED12,LONP1,NTRK1,MT-ATP6,NUP62
1	!	2.93e-06	282	807	37	0.046	0.131	GO:0045666	BP	2	positive regulation of neuron differentiation	5	PAFAH1B1,CDKL5,GRN,RARB,PAK3,FGFR1,MEF2C,DNMT3B,EP300,ADNP,FBXO31,SALL1,MEGF8,EZH2,DVL1,IFNG,FIG4,WNT5A,ATP8A2,NGF,TCF12,KATNB1,ARHGDIA,VLDLR,BRAF,RET,IL1RAPL1,NKX2-5,MED12,NLGN3,TCF4,NTRK1,L1CAM,DMD,NEU1,SHANK3,ADRA2B
1	!	3.03e-06	1722	807	125	0.155	0.073	GO:0031328	BP	2	positive regulation of cellular biosynthetic process	3	CREBBP,PAX6,TFAP2B,NFIX,MLXIPL,MBTPS2,IGF1,ZIC2,ALX4,CTDP1,TAF2,POU1F1,FGFR2,TP63,PAX2,RARB,NFKB2,PAK3,SMARCA2,MID2,MEF2C,ATRX,GNAS,IGBP1,SOX10,PDGFB,EP300,ADNP,JAG1,GATA1,CTCF,TSC2,SALL1,EYA1,ERCC2,GLI3,GCK,LHX3,DVL1,WFS1,ZBTB16,IFNG,UBE3A,WNT5A,FOXP1,ACVR1,RAB3GAP1,CTH,KMT2A,RAB3GAP2,SATB2,TWIST1,NDP,ATXN1,WNT1,UPF3B,PAX1,AVPR2,POR,CDKN1C,ASS1,DKC1,KRAS,MYCN,AHI1,PAX3,NKX2-1,CDK5RAP2,TFAP2A,YAP…
1	!	3.26e-06	580	807	58	0.072	0.1	GO:0061061	BP	2	muscle structure development	4	IGF1,ELN,ALX4,FGFR2,EVC,RARB,FGFR1,SMARCA2,MEF2C,EP300,JAG1,DMPK,EZH2,FKTN,PRKAR1A,MYH3,FRG1,WNT5A,FOXP1,ACVR1,ACADM,TWIST1,WNT1,FGFRL1,MNX1,ASS1,LARGE,KRAS,ITGA7,PAX3,FLNB,BIN1,STRA6,TCF12,AFG3L2,GATA6,AKT1,KCNH1,VAX1,GJA1,SKI,LMNA,TGFBR2,TSC1,IGF2,CTNNB1,CHD2,ATP2A2,ZBTB18,NKX2-5,TBX1,WT1,STAC3,LAMA2,NF1,SCN8A,DMD,NRAS
1	!	3.67e-06	1876	807	133	0.165	0.071	GO:0044248	BP	2	cellular catabolic process	4	AASS,MLXIPL,ABHD5,IGF1,CPS1,OTC,ERCC8,GBA2,HSD17B10,ACAT1,NT5C2,UBE2A,MCCC1,OPHN1,BCKDHB,HAL,HDAC6,SNAP29,UPB1,PRODH,RNF125,MLYCD,FBXO31,STUB1,GPI,RPS19,ETHE1,GCK,EXOSC3,DVL1,SUFU,MANBA,WFS1,IFNG,FBXL4,ALDH5A1,PEX7,PDE4D,CRBN,UBE3A,RAB3GAP1,KYNU,CTH,ACADM,CTSD,ARG1,RAB3GAP2,PIK3CA,TWIST1,ACADS,USP9X,WNT1,UPF3B,CLPP,SNRPB,ASL,IDUA,POR,SRD5A3,GAD1,HERC2,IVD,PPT1,HSD17B4,GNS,DBT,LRPPRC,DNA2,BBS7,HAD…
1	!	3.71e-06	74	807	18	0.022	0.243	GO:1901607	BP	2	alpha-amino acid biosynthetic process	8	CPS1,OTC,ALDH18A1,PHGDH,CTH,ASL,GAMT,ASS1,GCH1,ATIC,PSPH,GLUD1,ALDH4A1,PAH,GATM,MTHFR,PYCR1,DHFR
1	!	4.45e-06	1659	807	121	0.15	0.073	GO:0045935	BP	2	positive regulation of nucleobase-containing compound metabolic process	3	CREBBP,PAX6,TFAP2B,NFIX,MLXIPL,MBTPS2,IGF1,ZIC2,ERCC8,ALX4,CTDP1,TAF2,POU1F1,FGFR2,TP63,PAX2,RARB,NFKB2,PAK3,SMARCA2,MID2,MEF2C,ATRX,GNAS,IGBP1,SOX10,PDGFB,EP300,ADNP,JAG1,GATA1,CTCF,TSC2,SALL1,EYA1,ERCC2,GLI3,LHX3,EXOSC3,DVL1,WFS1,WHSC1,ZBTB16,IFNG,UBE3A,WNT5A,FOXP1,ACVR1,CTH,KMT2A,SATB2,TWIST1,NDP,ATXN1,WNT1,PAX1,AVPR2,CDKN1C,DKC1,KRAS,MYCN,AHI1,PAX3,NKX2-1,CDK5RAP2,TFAP2A,YAP1,SIX3,DNA2,PDX1,T…
1	!	4.96e-06	1607	807	118	0.146	0.073	GO:0010557	BP	2	positive regulation of macromolecule biosynthetic process	1	CREBBP,PAX6,TFAP2B,NFIX,MLXIPL,MBTPS2,IGF1,ZIC2,ALX4,CTDP1,TAF2,POU1F1,FGFR2,TP63,PAX2,RARB,NFKB2,PAK3,SMARCA2,MID2,MEF2C,ATRX,IGBP1,HDAC6,SOX10,PDGFB,EP300,JAG1,GATA1,CTCF,TSC2,SALL1,EYA1,ERCC2,GLI3,GCK,LHX3,DVL1,ZBTB16,IFNG,UBE3A,WNT5A,FOXP1,ACVR1,RAB3GAP1,CTH,KMT2A,RAB3GAP2,SATB2,TWIST1,NDP,ATXN1,WNT1,UPF3B,PAX1,CDKN1C,DKC1,KRAS,MYCN,AHI1,PAX3,NKX2-1,CDK5RAP2,TFAP2A,YAP1,SIX3,DNA2,PDX1,TCF12,G…
1	!	4.99e-06	1736	807	125	0.155	0.072	GO:0051173	BP	2	positive regulation of nitrogen compound metabolic process	2	CREBBP,PAX6,TFAP2B,NFIX,MLXIPL,MBTPS2,IGF1,ZIC2,ERCC8,ALX4,CTDP1,TAF2,POU1F1,FGFR2,TP63,PAX2,RARB,NFKB2,PAK3,SMARCA2,MID2,MEF2C,ATRX,GNAS,IGBP1,SOX10,PDGFB,EP300,ADNP,JAG1,GATA1,CTCF,TSC2,SALL1,EYA1,ERCC2,GLI3,LHX3,EXOSC3,DVL1,WFS1,WHSC1,ZBTB16,IFNG,UBE3A,WNT5A,FOXP1,ACVR1,CTH,KMT2A,SATB2,TWIST1,NDP,ATXN1,WNT1,UPF3B,PAX1,AVPR2,CDKN1C,ASS1,DKC1,KRAS,MYCN,AHI1,PAX3,NKX2-1,CDK5RAP2,TFAP2A,YAP1,SIX3,…
1	!	5.28e-06	113	807	22	0.027	0.195	GO:0009855	BP	2	determination of bilateral symmetry	6	MKS1,ZIC2,OFD1,MEF2C,RPGRIP1L,MEGF8,SUFU,FOLR1,ARL6,WNT5A,ACVR1,MKKS,AHI1,IFT172,BBS7,BBS4,BBS5,C2CD3,CTNNB1,RTTN,NKX2-5,TBX1
1	!	5.54e-06	729	807	67	0.083	0.092	GO:0007268	BP	2	synaptic transmission	2	ABCC8,PAFAH1B1,ATP1A2,GABRA1,ABCC9,KCNQ2,OPHN1,MEF2C,DLG3,SNAP29,ADNP,CHRNA4,SYP,FGF14,CA2,DMPK,DNM1,DVL1,IFNG,ALDH5A1,RAB3GAP1,PLP1,ATXN1,GRIA3,GAD1,ARHGEF9,PPT1,KCNC3,KRAS,NGF,STXBP1,SLC6A3,KCNH1,NLGN4X,CASK,KCNJ1,GRM1,GRIP1,SLC6A1,KCNJ6,BRAF,GRIK2,HCN1,CTNNB1,CPLX1,MECP2,KCND3,PTEN,ATP2A2,HRAS,RPS6KA3,KCNA2,KCNJ10,NRXN1,CLN8,STAC3,PCLO,KCNJ11,MAOA,NLGN3,LAMA2,NF1,SYNGAP1,MYO5A,NTRK1,SHANK3,GRI…
1	!	5.84e-06	1412	807	107	0.133	0.076	GO:1903508	BP	2	positive regulation of nucleic acid-templated transcription	3	CREBBP,PAX6,TFAP2B,NFIX,MLXIPL,MBTPS2,IGF1,ZIC2,ALX4,TAF2,POU1F1,FGFR2,TP63,PAX2,RARB,NFKB2,SMARCA2,MID2,MEF2C,ATRX,IGBP1,SOX10,PDGFB,EP300,JAG1,GATA1,CTCF,TSC2,SALL1,EYA1,ERCC2,GLI3,LHX3,DVL1,ZBTB16,IFNG,UBE3A,WNT5A,FOXP1,ACVR1,CTH,KMT2A,SATB2,TWIST1,NDP,ATXN1,WNT1,PAX1,CDKN1C,KRAS,MYCN,AHI1,PAX3,NKX2-1,CDK5RAP2,TFAP2A,YAP1,SIX3,PDX1,TCF12,GATA6,SMAD4,AKT1,CASK,ERLIN2,GRIP1,SKI,LMNA,LRP5,DDR2,ER…
1	!	5.84e-06	1412	807	107	0.133	0.076	GO:0045893	BP	2	positive regulation of transcription, DNA-templated	4	CREBBP,PAX6,TFAP2B,NFIX,MLXIPL,MBTPS2,IGF1,ZIC2,ALX4,TAF2,POU1F1,FGFR2,TP63,PAX2,RARB,NFKB2,SMARCA2,MID2,MEF2C,ATRX,IGBP1,SOX10,PDGFB,EP300,JAG1,GATA1,CTCF,TSC2,SALL1,EYA1,ERCC2,GLI3,LHX3,DVL1,ZBTB16,IFNG,UBE3A,WNT5A,FOXP1,ACVR1,CTH,KMT2A,SATB2,TWIST1,NDP,ATXN1,WNT1,PAX1,CDKN1C,KRAS,MYCN,AHI1,PAX3,NKX2-1,CDK5RAP2,TFAP2A,YAP1,SIX3,PDX1,TCF12,GATA6,SMAD4,AKT1,CASK,ERLIN2,GRIP1,SKI,LMNA,LRP5,DDR2,ER…
1	!	6.16e-06	5572	807	312	0.387	0.056	GO:0006139	BP	2	nucleobase-containing compound metabolic process	5	DPM1,ARX,CREBBP,COX10,PAX6,TFAP2B,NFIX,MLXIPL,ERCC1,MBTPS2,PGM3,POLR3B,DDX11,COX15,ZMYND11,IGF1,ATP1A2,CPS1,NDUFS1,HMGB3,NSUN2,PNKP,ZIC2,RRM2B,ERCC8,KIAA2022,ALX4,CTDP1,TAF2,POU1F1,FGFR2,FGFR3,ZFYVE26,AFF4,HSD17B10,TP63,PAX2,NT5C2,RARB,NFKB2,PAK3,UBE2A,FGFR1,SMARCA2,MID2,MEF2C,DLG3,ATRX,ORC1,GNAS,DNMT3B,TGDS,COQ9,IGBP1,HDAC6,AAAS,UPB1,DGCR14,SOX10,PDGFB,EP300,ADNP,CHRNA4,JAG1,RBBP8,PQBP1,PGK1,GAT…
1	!	6.17e-06	104	807	21	0.026	0.202	GO:0007368	BP	2	determination of left/right symmetry	7	MKS1,ZIC2,OFD1,MEF2C,RPGRIP1L,MEGF8,SUFU,FOLR1,ARL6,WNT5A,ACVR1,MKKS,AHI1,IFT172,BBS7,BBS4,BBS5,C2CD3,RTTN,NKX2-5,TBX1
1	!	6.29e-06	114	807	22	0.027	0.193	GO:0009799	BP	2	specification of symmetry	5	MKS1,ZIC2,OFD1,MEF2C,RPGRIP1L,MEGF8,SUFU,FOLR1,ARL6,WNT5A,ACVR1,MKKS,AHI1,IFT172,BBS7,BBS4,BBS5,C2CD3,CTNNB1,RTTN,NKX2-5,TBX1
1	!	6.55e-06	4516	807	263	0.326	0.058	GO:0006810	BP	2	transport	4	LAMP2,ABCC8,COX10,PAFAH1B1,TFAP2B,COX15,IGF1,ATP1A2,SPAST,GABRA1,GRN,TG,CTSA,POU1F1,FGFR2,ABCC9,NDE1,SLC12A1,KCNQ2,ACTB,SLC46A1,OPHN1,SLC4A4,AP4E1,MEF2C,LRP2,B4GALT1,GNAS,GNPTG,MCOLN1,KIF4A,HDAC6,AAAS,RAB18,SNAP29,PDGFB,IFT27,EP300,MLC1,AP4S1,VRK1,CHRNA4,SYP,FMR1,FGF14,SLC25A15,TSC2,CA2,DMPK,RPS19,ATP1A3,SLC5A5,AP1S1,CEP41,GLI3,GCK,DNM1,KCNT1,DVL1,SUFU,GOSR2,PEX12,PRKAR1A,WFS1,FOLR1,IFNG,GNPTAB,A…
1	!	6.66e-06	1969	807	137	0.17	0.07	GO:0006366	BP	2	transcription from RNA polymerase II promoter	1	ARX,CREBBP,PAX6,TFAP2B,NFIX,MLXIPL,MBTPS2,ZMYND11,IGF1,ZIC2,RRM2B,ALX4,CTDP1,TAF2,POU1F1,FGFR2,FGFR3,AFF4,TP63,PAX2,RARB,NFKB2,FGFR1,SMARCA2,MEF2C,ATRX,ORC1,DNMT3B,IGBP1,SOX10,EP300,JAG1,RBBP8,GATA1,CTCF,TSC2,SALL1,EYA1,ERCC2,GPI,MEGF8,EZH2,GLI3,LHX3,DVL1,SUFU,PRKAR1A,WFS1,WHSC1,ZBTB16,IFNG,UBE3A,WNT5A,FOXP1,ACVR1,KMT2A,SATB2,DNMT3A,TWIST1,TTC21B,USP9X,ATXN1,WNT1,UPF3B,PAX1,SNRPB,COX6B1,CDKN1C,SC…
1	!	7.26e-06	766	807	69	0.086	0.09	GO:1901137	BP	2	carbohydrate derivative biosynthetic process	5	DPM1,POMT2,PGM3,IGF1,RRM2B,PIGV,CTSA,NDST1,LRP2,POMGNT1,B4GALT1,GNAS,GNPTG,PDGFB,EP300,ADNP,GATA1,XYLT1,FKTN,PIGL,WFS1,GNPTAB,UMPS,ALG2,SLC17A5,PIGT,AVPR2,SRD5A3,POMT1,GUCY2D,LARGE,STT3A,ATIC,NPC1,HSPG2,GMPPA,PRPS1,SURF1,PGAP2,ALDOA,MAT1A,ADK,PTDSS1,GNE,B3GALNT2,STT3B,ATP7A,TSHR,HPRT1,CTNNB1,MGAT2,CHST14,GLB1,CANT1,DPAGT1,GMPPB,B3GALT6,MAN1B1,FKRP,ATP6V0A2,POMK,B3GLCT,NF1,NTRK1,GK,MT-ATP6,NEU1,IS…
1	!	7.48e-06	593	807	58	0.072	0.098	GO:0007017	BP	2	microtubule-based process	4	PAFAH1B1,PAX6,SPAST,OFD1,SDCCAG8,ASPM,NDE1,WDR62,IGBP1,KIF4A,HDAC6,IFT27,NIN,MID1,EYA1,DVL1,TBCE,GPSM2,TTC21B,BBS2,MKKS,SBDS,PEX1,TUBGCP6,CHMP1A,AP3B1,CDK5RAP2,TUBB2A,TUBB2B,CASC5,IFT172,LRPPRC,KIF11,BBS4,KATNB1,PLK4,MCPH1,CENPJ,SLC16A1,SASS6,WDR19,PCNT,LMNA,CCDC78,TMEM67,CEP57,KIF7,TUBA1A,WDR81,C2CD3,CTNNB1,DAG1,CEP135,BBS12,TUBA8,MED12,FLNA,DYNC1H1
1	!	8.09e-06	768	807	69	0.086	0.09	GO:0060284	BP	2	regulation of cell development	6	PAFAH1B1,PAX6,CDKL5,IGF1,GRN,ASPM,FGFR3,PAX2,RARB,PAK3,FGFR1,MEF2C,B4GALT1,DNMT3B,SOX10,EP300,ADNP,JAG1,PQBP1,FBXO31,SALL1,EYA1,RPS19,MEGF8,EZH2,GLI3,DVL1,IFNG,FIG4,WNT5A,TWIST1,ATXN1,ZSWIM6,ATP8A2,NGF,MYCN,NKX2-1,BIN1,CDK5RAP2,YAP1,SIX3,TCF12,KATNB1,ARHGDIA,SMAD4,AKT1,VLDLR,VAX1,BRAF,SKI,RET,CTNNB1,IL1RAPL1,CHD7,PTEN,DAG1,NKX2-5,MED12,NLGN3,TCF4,NF1,FLNA,NTRK1,L1CAM,DMD,NEU1,ADGRG1,SHANK3,ADRA2B
1	!	8.28e-06	1439	807	108	0.134	0.075	GO:1902680	BP	2	positive regulation of RNA biosynthetic process	2	CREBBP,PAX6,TFAP2B,NFIX,MLXIPL,MBTPS2,IGF1,ZIC2,ALX4,CTDP1,TAF2,POU1F1,FGFR2,TP63,PAX2,RARB,NFKB2,SMARCA2,MID2,MEF2C,ATRX,IGBP1,SOX10,PDGFB,EP300,JAG1,GATA1,CTCF,TSC2,SALL1,EYA1,ERCC2,GLI3,LHX3,DVL1,ZBTB16,IFNG,UBE3A,WNT5A,FOXP1,ACVR1,CTH,KMT2A,SATB2,TWIST1,NDP,ATXN1,WNT1,PAX1,CDKN1C,KRAS,MYCN,AHI1,PAX3,NKX2-1,CDK5RAP2,TFAP2A,YAP1,SIX3,PDX1,TCF12,GATA6,SMAD4,AKT1,CASK,ERLIN2,GRIP1,SKI,LMNA,LRP5,D…
1	!	8.42e-06	96	807	20	0.025	0.208	GO:0043473	BP	2	pigmentation	3	ZIC2,MEF2C,SOX10,GLI3,FIG4,ARL6,BBS2,MKKS,AP3B1,PAX3,BBS7,BBS4,GNAQ,BBS5,ATP7A,ZEB2,ATP6AP2,VPS33B,NF1,MYO5A
1	!	8.88e-06	446	807	48	0.059	0.108	GO:0010035	BP	2	response to inorganic substance	4	ABCC8,CPS1,OTC,PAX2,MEF2C,ATRX,HDAC6,EP300,GSS,ADNP,EEF1A2,CA2,EZH2,WNT5A,ACADM,KMT2A,ARG1,ALG2,DNMT3A,ASS1,GCH1,TSHB,ALDOB,TFAP2A,ATIC,PDX1,NPC1,KCNH1,HSPD1,ANK3,QDPR,SLC6A1,BRAF,FANCC,ATP7A,AQP2,GATM,PTEN,D2HGDH,PYCR1,PTCH1,LONP1,BLM,PSAP,NTRK1,TAT,ERCC6,DHFR
1	!	9.16e-06	722	807	66	0.082	0.091	GO:0000122	BP	2	negative regulation of transcription from RNA polymerase II promoter	3	ARX,CREBBP,PAX6,TFAP2B,NFIX,MLXIPL,ZMYND11,POU1F1,FGFR2,FGFR3,TP63,RARB,NFKB2,FGFR1,SMARCA2,MEF2C,ATRX,DNMT3B,IGBP1,EP300,RBBP8,GATA1,CTCF,SALL1,EZH2,GLI3,SUFU,WFS1,WHSC1,ZBTB16,IFNG,FOXP1,SATB2,DNMT3A,TWIST1,USP9X,ATXN1,CDKN1C,CC2D1A,PAX3,NKX2-1,TFAP2A,PDX1,GATA6,SMAD4,VLDLR,VAX1,SKI,CTBP1,NIPBL,NSD1,CTNNB1,MECP2,ZEB2,ASXL1,HCFC1,NR2F1,MAF,ZBTB18,ZBTB20,RBM10,NKX2-5,BCOR,WT1,PTCH1,TCF4
1	!	9.44e-06	61	807	16	0.02	0.262	GO:0042733	BP	2	embryonic digit morphogenesis	5	CREBBP,MKS1,ALX4,SALL1,GLI3,ZBTB16,WNT5A,TWIST1,MYCN,SMAD4,GNAQ,LRP5,FLVCR1,C2CD3,CTNNB1,ROR2
1	!	1.07e-05	434	807	47	0.058	0.108	GO:0009100	BP	2	glycoprotein metabolic process	5	DPM1,POMT2,PGM3,IGF1,CTSA,NDST1,LRP2,POMGNT1,B4GALT1,GNPTG,EP300,ADNP,GATA1,PORCN,XYLT1,FKTN,GNPTAB,ALG2,SLC17A5,IDUA,SRD5A3,POMT1,LARGE,STT3A,NPC1,HSPG2,GMPPA,NGLY1,GNE,B3GALNT2,STT3B,ATP7A,CTNNB1,MGAT2,CHST14,GLB1,CANT1,DPAGT1,GMPPB,B3GALT6,MAN1B1,FKRP,SGSH,POMK,B3GLCT,NEU1,ISPD
1	!	1.08e-05	219	807	31	0.038	0.142	GO:0042063	BP	2	gliogenesis	7	PAFAH1B1,PAX6,NFIX,IGF1,FGFR3,PAX2,PHGDH,SOX10,ERCC2,CDK6,EZH2,GLI3,PLP1,ATXN1,MYCN,NKX2-1,BIN1,TFAP2A,AKT1,SKI,CTNNB1,PTEN,DAG1,KCNJ10,NDN,MED12,NLGN3,LAMA2,NF1,DMD,ADGRG1
1	!	1.22e-05	139	807	24	0.03	0.173	GO:0035270	BP	2	endocrine system development	5	PAX6,TG,POU1F1,SALL1,CDK6,GCK,LHX3,WNT5A,PAX1,CDKN1C,MNX1,NKX2-1,STRA6,SIX3,PDX1,GATA6,AKT1,SLC6A3,INSR,EIF2AK3,NKX2-5,TBX1,WT1,NF1
1	!	1.23e-05	98	807	20	0.025	0.204	GO:0072091	BP	2	regulation of stem cell proliferation	5	PAX6,ASPM,FGFR2,TP63,FGFR1,SOX10,GLI3,WNT5A,FOXP1,DGCR8,MYCN,YAP1,SIX3,VAX1,LRP5,TGFBR2,TERT,CTNNB1,TBX1,NF1
1	!	1.24e-05	365	807	42	0.052	0.115	GO:0001503	BP	2	ossification	4	IGF1,FGFR2,FGFR3,TP63,FGFR1,MEF2C,GNAS,JAG1,GATA1,ERCC2,CDK6,GLI3,SUFU,ZBTB16,MGP,PEX7,WNT5A,ACVR1,SATB2,TWIST1,SBDS,HSD17B4,TFAP2A,FBN2,AKT1,HSPG2,SKI,PTH1R,LRP5,DDR2,NIPBL,DCHS1,IGF2,CTNNB1,EIF2AK3,FAM20C,BCOR,PTCH1,FAT4,NF1,SMOC1,PAM16
1	!	1.4e-05	197	807	29	0.036	0.147	GO:0061138	BP	2	morphogenesis of a branching epithelium	5	MKS1,IGF1,FGFR2,TP63,PAX2,FGFR1,B4GALT1,SOX10,SALL1,EYA1,GLI3,WNT5A,ACVR1,WNT1,KRAS,MYCN,NKX2-1,YAP1,SMAD4,LRP5,TGFBR2,DCHS1,CTNNB1,SEMA3E,DAG1,WT1,PTCH1,COL4A1,FAT4
1	!	1.5e-05	4066	807	240	0.297	0.059	GO:1902578	BP	2	single-organism localization	3	LAMP2,ABCC8,COX10,PAFAH1B1,PAX6,TFAP2B,COX15,IGF1,ATP1A2,SPAST,GABRA1,GRN,TG,ASPM,FGFR2,ABCC9,NDE1,SLC12A1,KCNQ2,ACTB,SLC46A1,OPHN1,SLC4A4,AP4E1,MEF2C,DLG3,B4GALT1,GNAS,GNPTG,MCOLN1,KIF4A,HDAC6,AAAS,SNAP29,PDGFB,IFT27,EP300,MLC1,AP4S1,CHRNA4,FGF14,SLC25A15,TSC2,CA2,EYA1,DMPK,RPS19,ATP1A3,SLC5A5,AP1S1,GLI3,GCK,KCNT1,DVL1,SUFU,GOSR2,PEX12,PRKAR1A,WFS1,FOLR1,IFNG,GNPTAB,ALDH5A1,PEX7,PDE4D,CRBN,ARL6,…
1	!	1.64e-05	141	807	24	0.03	0.17	GO:0035265	BP	2	organ growth	5	ARX,IGF1,FGFR2,FGFR3,EVC,RARB,FGFR1,MEF2C,PRKAR1A,UBE3A,FOXP1,POR,YAP1,GATA6,NLGN4X,GJA1,DDR2,FLVCR1,TGFBR2,PTEN,PTPN11,NKX2-5,WT1,PSAP
1	!	1.71e-05	8276	807	429	0.532	0.052	GO:0050896	BP	2	response to stimulus	2	ARX,CREBBP,LAMP2,CRLF1,ABCC8,PAFAH1B1,PAX6,TFAP2B,MLXIPL,MKS1,ERCC1,MBTPS2,POLR3B,DDX11,CCDC88C,ZMYND11,IGF1,ATP1A2,CPS1,GABRA1,GRN,ARHGAP31,OTC,PNKP,TG,ZIC2,CC2D2A,RRM2B,ERCC8,KIAA2022,TAF2,POU1F1,ASPM,FGFR2,FGFR3,ABCC9,NDST1,ZFYVE26,EVC,NDE1,TP63,KCNQ2,ACAT1,ACTB,PAX2,SLC46A1,RARB,NFKB2,PAK3,DCX,UBE2A,FGFR1,OPHN1,MID2,MEF2C,LRP2,DLG3,ATRX,B4GALT1,GNAS,DNMT3B,IGBP1,EFNB1,KIF4A,HDAC6,AAAS,RAB18,S…
1	!	1.75e-05	1477	807	109	0.135	0.074	GO:0042127	BP	2	regulation of cell proliferation	4	ARX,CRLF1,PAX6,TFAP2B,MLXIPL,IGF1,GRN,POU1F1,ASPM,FGFR2,ROGDI,FGFR3,TP63,PAX2,RARB,UBE2A,FGFR1,SMARCA2,MEF2C,DLG3,ORC1,B4GALT1,EFNB1,SOX10,PDGFB,JAG1,STS,GATA1,TSC2,SALL1,EYA1,CDK6,EZH2,GLI3,FKTN,PRKAR1A,ZBTB16,IFNG,PDE4D,WNT5A,FOXP1,SOS1,KMT2A,ARG1,TWIST1,ATXN1,WNT1,AVPR2,FGFRL1,POR,DGCR8,CDKN1C,ATP8A2,KRAS,MYCN,PAX3,TFAP2A,YAP1,IFT172,SIX3,PDX1,FTO,GATA6,SMAD4,AKT1,KCNH1,DIS3L2,CASK,VAX1,GJA1,B…
1	!	1.75e-05	72	807	17	0.021	0.236	GO:0009064	BP	2	glutamine family amino acid metabolic process	9	CPS1,OTC,ALDH18A1,HAL,PHGDH,PRODH,ALDH5A1,ARG1,ASL,GAD1,ASS1,GLUD1,ALDH4A1,UROC1,MECP2,PYCR1,TAT
1	!	1.81e-05	164	807	26	0.032	0.159	GO:0048754	BP	2	branching morphogenesis of an epithelial tube	5	MKS1,IGF1,FGFR2,PAX2,B4GALT1,SALL1,EYA1,GLI3,WNT5A,ACVR1,WNT1,KRAS,MYCN,NKX2-1,YAP1,SMAD4,LRP5,TGFBR2,DCHS1,CTNNB1,SEMA3E,DAG1,WT1,PTCH1,COL4A1,FAT4
1	!	1.98e-05	237	807	32	0.04	0.135	GO:0061448	BP	2	connective tissue development	5	IGF1,FGFR3,EVC,ACAT1,RARB,FGFR1,MEF2C,GNAS,PDGFB,GLI3,ZBTB16,MGP,WNT5A,SATB2,PIK3CA,BBS2,MKKS,POR,MYCN,BBS4,FTO,HSPG2,PTH1R,LRP5,TGFBR2,ATP7A,CTNNB1,ROR2,EIF2AK3,MAF,AMER1,WT1
1	!	2.02e-05	91	807	19	0.024	0.209	GO:0001656	BP	2	metanephros development	6	TFAP2B,ACAT1,PAX2,PDGFB,SALL1,EYA1,GLI3,YAP1,FRAS1,SMAD4,NIPBL,RET,FBN1,AQP2,CTNNB1,WT1,PTCH1,FAT4,NF1
1	!	2.1e-05	225	807	31	0.038	0.138	GO:0006575	BP	2	cellular modified amino acid metabolic process	4	IYD,CPS1,OTC,TG,ALDH18A1,SLC46A1,DNMT3B,PRODH,GSS,SLC5A5,ETHE1,FOLR1,ALDH5A1,KYNU,CTH,DNMT3A,GAMT,ASS1,SLC6A8,GCH1,ATIC,DUOXA2,MUT,MAT1A,PTDSS1,ALDH4A1,ALDH7A1,GATM,MTHFR,OCLN,DHFR
1	!	2.16e-05	1143	807	90	0.112	0.079	GO:0071495	BP	2	cellular response to endogenous stimulus	4	TFAP2B,ATP1A2,CPS1,GABRA1,FGFR2,FGFR3,NDST1,PAX2,RARB,FGFR1,MEF2C,GNAS,DNMT3B,PDGFB,EP300,GATA1,TSC2,STUB1,ATP1A3,MEGF8,SLC5A5,PLOD3,GCK,SHOC2,PRKAR1A,FOLR1,PDE4D,WNT5A,ACVR1,SOS1,ARG1,DNMT3A,PIK3CA,USP9X,WNT1,BBS2,MKKS,AVPR2,FGFRL1,POR,CDKN1C,ASS1,DDC,KRAS,NGF,NKX2-1,ALDOB,FBN2,BBS4,GATA6,NPC1,SMAD4,AKT1,ATP6V1B2,VLDLR,BRAF,SKI,UBR1,TGFBR2,HCN1,BMPER,TSHR,OTX2,TSC1,CEP57,FBN1,IGF2,CTNNB1,LMBRD1,…
1	!	2.18e-05	177	807	27	0.033	0.153	GO:0030278	BP	2	regulation of ossification	5	IGF1,FGFR2,TP63,FGFR1,MEF2C,GNAS,JAG1,GATA1,CDK6,GLI3,SUFU,ZBTB16,MGP,WNT5A,ACVR1,TWIST1,TFAP2A,FBN2,SKI,LRP5,DDR2,NIPBL,CTNNB1,FAM20C,BCOR,PTCH1,SMOC1
1	!	2.37e-05	359	807	41	0.051	0.114	GO:0007517	BP	2	muscle organ development	5	IGF1,ELN,ALX4,FGFR2,EVC,FGFR1,MEF2C,EP300,FKTN,MYH3,FRG1,WNT5A,FOXP1,TWIST1,FGFRL1,MNX1,ASS1,LARGE,ITGA7,PAX3,FLNB,STRA6,TCF12,GATA6,VAX1,GJA1,SKI,LMNA,TGFBR2,CTNNB1,CHD2,ZBTB18,NKX2-5,TBX1,WT1,STAC3,LAMA2,NF1,SCN8A,DMD,NRAS
1	!	2.67e-05	432	807	46	0.057	0.106	GO:0097285	BP	2	cell-type specific apoptotic process	7	CRLF1,TFAP2B,IGF1,FGFR2,FGFR3,TP63,PAX2,PAK3,MEF2C,ADNP,DMPK,GPI,GLI3,WFS1,IFNG,WNT5A,FOXP1,DNMT3A,PIK3CA,PIGT,PPT1,KRAS,IER3IP1,NGF,STXBP1,TFAP2A,SIX3,PDX1,AKT1,HSPD1,AIFM1,BRAF,TGFBR2,GRIK2,ATP7A,MECP2,PTEN,HRAS,RBM10,NKX2-5,TBX1,WT1,NF1,BLM,NTRK1,APOPT1
1	!	2.69e-05	1673	807	119	0.147	0.071	GO:0010628	BP	2	positive regulation of gene expression	1	CREBBP,PAX6,TFAP2B,NFIX,MLXIPL,MBTPS2,IGF1,ZIC2,ALX4,CTDP1,TAF2,POU1F1,FGFR2,TP63,PAX2,RARB,NFKB2,SMARCA2,MID2,MEF2C,ATRX,DNMT3B,IGBP1,SOX10,PDGFB,EP300,JAG1,GATA1,CTCF,TSC2,SALL1,EYA1,ERCC2,CDK6,GLI3,LHX3,DVL1,ZBTB16,IFNG,UBE3A,WNT5A,FOXP1,ACVR1,RAB3GAP1,CTH,KMT2A,SATB2,TWIST1,PLP1,NDP,ATXN1,WNT1,UPF3B,PAX1,AVPR2,CDKN1C,KRAS,NGF,MYCN,AHI1,PAX3,NKX2-1,CDK5RAP2,TFAP2A,YAP1,SIX3,PDX1,TCF12,GATA6,EI…
1	!	2.79e-05	361	807	41	0.051	0.114	GO:0030031	BP	2	cell projection assembly	5	MKS1,OFD1,CC2D2A,OPHN1,SNAP29,FGD1,RPGRIP1L,CEP41,CEP164,ARL6,OCRL,BBS9,WNT1,BBS2,MKKS,ARHGEF6,AHI1,IFT172,BBS7,BBS4,TMEM138,TMEM237,WDR19,CCDC28B,PCNT,BBS5,TMEM67,TTC8,C2CD3,TCTN2,CEP83,BBS1,HRAS,NRXN1,BBS10,TMEM216,FLNA,CEP290,DMD,TMEM231,BBIP1
1	!	2.83e-05	2559	807	165	0.204	0.064	GO:0070887	BP	2	cellular response to chemical stimulus	4	CREBBP,ABCC8,PAFAH1B1,TFAP2B,MLXIPL,MBTPS2,DDX11,ATP1A2,CPS1,GABRA1,FGFR2,FGFR3,NDST1,PAX2,RARB,FGFR1,MEF2C,ATRX,GNAS,DNMT3B,HDAC6,AAAS,PRODH,PDGFB,EP300,MLC1,GSS,MID1,SYP,GATA1,FGD1,TSC2,STUB1,RPS19,ATP1A3,MEGF8,SLC5A5,PLOD3,EZH2,GCK,C10ORF2,SHOC2,GOSR2,PRKAR1A,WFS1,FOLR1,IFNG,PDE4D,WNT5A,UMPS,ACVR1,MPV17,SOS1,CTH,KMT2A,ARG1,SATB2,DNMT3A,PIK3CA,TWIST1,USP9X,WNT1,BBS2,MKKS,SBDS,AVPR2,FGFRL1,POR,D…
1	!	3.02e-05	3824	807	227	0.281	0.059	GO:0043412	BP	2	macromolecule modification	1	DPM1,CREBBP,CRLF1,PAFAH1B1,PAX6,CDKL5,POMT2,MLXIPL,PGM3,CCDC88C,ZMYND11,IGF1,NSUN2,AGA,ERCC8,CTDP1,PIGV,CTSA,FGFR2,FGFR3,NDST1,NT5C2,PAK3,DCX,UBE2A,FGFR1,MID2,MEF2C,LRP2,DLG3,ATRX,POMGNT1,B4GALT1,GNAS,DNMT3B,IGBP1,GNPTG,HDAC6,AAAS,SBF1,PDGFB,EP300,VRK1,ADNP,RNF125,STS,MID1,NAA10,GATA1,PORCN,FGF14,CTCF,TSC2,FBXO31,STUB1,SALL1,MTFMT,EYA1,NBN,MAN2B1,ERCC2,DMPK,CDK6,PLOD3,EZH2,CEP41,FKTN,EXOSC3,DVL1,…
1	!	3.04e-05	995	807	81	0.1	0.081	GO:0045944	BP	2	positive regulation of transcription from RNA polymerase II promoter	2	CREBBP,PAX6,TFAP2B,NFIX,MLXIPL,MBTPS2,IGF1,ALX4,TAF2,POU1F1,FGFR2,TP63,PAX2,RARB,NFKB2,SMARCA2,MEF2C,ATRX,IGBP1,SOX10,EP300,JAG1,GATA1,CTCF,TSC2,SALL1,EYA1,ERCC2,GLI3,LHX3,IFNG,UBE3A,WNT5A,FOXP1,ACVR1,KMT2A,SATB2,TWIST1,ATXN1,WNT1,PAX1,MYCN,AHI1,PAX3,NKX2-1,TFAP2A,YAP1,SIX3,PDX1,TCF12,GATA6,SMAD4,AKT1,CASK,ERLIN2,SKI,LMNA,LRP5,ERCC3,NIPBL,TERT,OTX2,IGF2,KMT2D,CTNNB1,ZEB2,CNBP,ASXL1,EIF2AK3,ARNT2,…
1	!	3.18e-05	1475	807	108	0.134	0.073	GO:0051254	BP	2	positive regulation of RNA metabolic process	4	CREBBP,PAX6,TFAP2B,NFIX,MLXIPL,MBTPS2,IGF1,ZIC2,ALX4,CTDP1,TAF2,POU1F1,FGFR2,TP63,PAX2,RARB,NFKB2,SMARCA2,MID2,MEF2C,ATRX,IGBP1,SOX10,PDGFB,EP300,JAG1,GATA1,CTCF,TSC2,SALL1,EYA1,ERCC2,GLI3,LHX3,DVL1,ZBTB16,IFNG,UBE3A,WNT5A,FOXP1,ACVR1,CTH,KMT2A,SATB2,TWIST1,NDP,ATXN1,WNT1,PAX1,CDKN1C,KRAS,MYCN,AHI1,PAX3,NKX2-1,CDK5RAP2,TFAP2A,YAP1,SIX3,PDX1,TCF12,GATA6,SMAD4,AKT1,CASK,ERLIN2,GRIP1,SKI,LMNA,LRP5,D…
1	!	3.46e-05	421	807	45	0.056	0.107	GO:0042493	BP	2	response to drug	4	ABCC8,CPS1,GABRA1,OTC,SLC46A1,MEF2C,GNAS,DNMT3B,PDGFB,EP300,ATP1A3,IFNG,UMPS,GNPAT,ACADM,KMT2A,ARG1,DNMT3A,POR,NDUFA10,ASS1,DDC,ALDOB,HADH,PDX1,GATA6,NPC1,HSPD1,EBP,VLDLR,QDPR,CYP2U1,BRAF,TGFBR2,RET,SMPD1,CTNNB1,PTEN,ATR,MTHFR,PTCH1,KCNJ11,NTRK1,PNP,CERS1
1	!	3.84e-05	29	807	11	0.014	0.379	GO:0000002	BP	2	mitochondrial genome maintenance	6	RRM2B,C10ORF2,MPV17,AKT3,MGME1,DNA2,POLG,SLC25A4,MED12,LONP1,POLG2
1	!	3.91e-05	170	807	26	0.032	0.153	GO:0010001	BP	2	glial cell differentiation	6	PAX6,NFIX,IGF1,FGFR3,PAX2,PHGDH,SOX10,ERCC2,CDK6,GLI3,PLP1,MYCN,NKX2-1,BIN1,TFAP2A,AKT1,SKI,CTNNB1,PTEN,DAG1,KCNJ10,MED12,NLGN3,LAMA2,NF1,DMD
1	!	4.08e-05	380	807	42	0.052	0.111	GO:0009101	BP	2	glycoprotein biosynthetic process	6	DPM1,POMT2,PGM3,IGF1,CTSA,NDST1,LRP2,POMGNT1,B4GALT1,GNPTG,EP300,ADNP,GATA1,XYLT1,FKTN,GNPTAB,ALG2,SLC17A5,SRD5A3,POMT1,LARGE,STT3A,NPC1,GMPPA,GNE,B3GALNT2,STT3B,ATP7A,CTNNB1,MGAT2,CHST14,GLB1,CANT1,DPAGT1,GMPPB,B3GALT6,MAN1B1,FKRP,POMK,B3GLCT,NEU1,ISPD
1	!	4.09e-05	849	807	72	0.089	0.085	GO:1903047	BP	2	mitotic cell cycle process	5	CREBBP,PAFAH1B1,PAX6,IGF1,NSUN2,OFD1,SDCCAG8,CTDP1,TAF2,ASPM,FGFR2,FGFR3,NDE1,TP63,WDR62,ORC1,KIF4A,AAAS,PDGFB,EP300,VRK1,RBBP8,FBXO31,EYA1,NBN,ERCC2,CDK6,EZH2,CEP41,CEP164,ACVR1,ALMS1,GPSM2,USP9X,SBDS,TUBGCP6,CHMP1A,CDK5RAP2,CASC5,KIF11,BBS4,KATNB1,AKT1,PLK4,DIS3L2,MCPH1,ANK3,CENPJ,RANBP2,BUB1B,CUL4B,PCNT,LMNA,LRP5,ERCC3,NIPBL,CEP57,IGF2,CDT1,TUBA1A,WDR81,INSR,PTEN,HRAS,CEP135,FLNA,DYNC1H1,BLM,C…
1	!	4.14e-05	366	807	41	0.051	0.112	GO:0048863	BP	2	stem cell differentiation	6	CREBBP,ASPM,FGFR2,FGFR3,TP63,PAX2,FGFR1,MEF2C,EFNB1,SOX10,JAG1,SALL1,ERCC2,CDK6,EZH2,FOLR1,WNT5A,ACVR1,TWIST1,PAX3,NKX2-1,YAP1,SIX3,PDX1,GATA6,SMAD4,DIS3L2,MCPH1,BRAF,SKI,LRP5,NIPBL,RET,CTNNB1,DAG1,CHD2,NKX2-5,TBX1,MED12,AMER1,FLNA
1	!	4.21e-05	483	807	49	0.061	0.101	GO:0043623	BP	2	cellular protein complex assembly	1	COX10,TTC19,COX15,ELN,NDE1,BCS1L,PAK3,HDAC6,SNAP29,NIN,NDUFAF5,STUB1,FOXRED1,NDUFS8,PDE4D,ARL6,NDUFS7,NDUFAF4,MKKS,TBC1D20,TUBGCP6,SCO2,SCO1,STXBP1,ALDOB,TUBB2A,TUBB2B,BBS4,SMAD4,HSPD1,SURF1,NUBPL,CENPJ,NDUFAF6,AIFM1,NDUFS4,TUBA1A,SPTBN2,NDUFAF3,COX14,BBS10,BBS12,TUBA8,ATP6V0A2,LONP1,SPTAN1,DMD,SDHAF1,MAGEL2
1	!	4.27e-05	95	807	19	0.024	0.2	GO:0048704	BP	2	embryonic skeletal system morphogenesis	6	ALX4,FGFR2,NDST1,GNAS,EYA1,MEGF8,GLI3,SATB2,TWIST1,MYCN,TFAP2A,EIF4A3,HSPG2,ALX3,FLVCR1,TGFBR2,NIPBL,CTNNB1,TBX1
1	!	4.27e-05	95	807	19	0.024	0.2	GO:0001843	BP	2	neural tube closure	9	MKS1,ZIC2,PAX2,TSC2,SALL1,DVL1,SUFU,FOLR1,WNT5A,TWIST1,PAX3,IFT172,BBS4,KDM6A,SKI,TSC1,DEAF1,MED12,PTCH1
1	!	4.33e-05	1762	807	123	0.152	0.07	GO:0006357	BP	2	regulation of transcription from RNA polymerase II promoter	2	ARX,CREBBP,PAX6,TFAP2B,NFIX,MLXIPL,MBTPS2,ZMYND11,IGF1,ZIC2,ALX4,TAF2,POU1F1,FGFR2,FGFR3,TP63,PAX2,RARB,NFKB2,FGFR1,SMARCA2,MEF2C,ATRX,ORC1,DNMT3B,IGBP1,SOX10,EP300,JAG1,RBBP8,GATA1,CTCF,TSC2,SALL1,EYA1,ERCC2,MEGF8,EZH2,GLI3,LHX3,SUFU,PRKAR1A,WFS1,WHSC1,ZBTB16,IFNG,UBE3A,WNT5A,FOXP1,ACVR1,KMT2A,SATB2,DNMT3A,TWIST1,TTC21B,USP9X,ATXN1,WNT1,PAX1,CDKN1C,MNX1,CC2D1A,MYCN,AHI1,PAX3,NKX2-1,TFAP2A,YAP1,S…
1	!	4.34e-05	311	807	37	0.046	0.119	GO:0070085	BP	2	glycosylation	5	DPM1,POMT2,PGM3,PIGV,CTSA,LRP2,POMGNT1,B4GALT1,GNPTG,ADNP,CLN5,FKTN,GNPTAB,ALG2,SLC17A5,SRD5A3,POMT1,COG6,LARGE,STT3A,NPC1,GMPPA,GNE,B3GALNT2,STT3B,MGAT2,GLB1,DPAGT1,GMPPB,B3GALT6,MAN1B1,FKRP,SLC35C1,POMK,B3GLCT,NEU1,ISPD
1	!	4.4e-05	148	807	24	0.03	0.162	GO:0030534	BP	2	adult behavior	4	PAFAH1B1,ATP1A2,CHRNA4,FGF14,ATP1A3,DNM1,TBCE,ATXN1,BBS2,PPT1,BBS4,NPC1,NLGN4X,TSHR,MECP2,CHD7,PTEN,SPTBN2,KCNJ10,NRXN1,CLN8,NLGN3,SCN8A,SHANK3
1	!	4.49e-05	258	807	33	0.041	0.128	GO:0045165	BP	2	cell fate commitment	5	ARX,PAX6,POU1F1,FGFR2,FGFR3,PAX2,FGFR1,MEF2C,JAG1,GATA1,SALL1,EYA1,GLI3,LHX3,SUFU,WNT5A,ACVR1,PTCH2,SATB2,WNT1,MNX1,PAX3,NKX2-1,SIX3,GATA6,SMAD4,OTX2,CTNNB1,ROR2,NKX2-5,TBX1,WT1,PTCH1
1	!	5.12e-05	96	807	19	0.024	0.198	GO:0060606	BP	2	tube closure	5	MKS1,ZIC2,PAX2,TSC2,SALL1,DVL1,SUFU,FOLR1,WNT5A,TWIST1,PAX3,IFT172,BBS4,KDM6A,SKI,TSC1,DEAF1,MED12,PTCH1
1	!	5.88e-05	1132	807	88	0.109	0.078	GO:0009628	BP	2	response to abiotic stimulus	3	CREBBP,ABCC8,ERCC1,IGF1,ATP1A2,PNKP,TG,ERCC8,TP63,DCX,UBE2A,LRP2,DNMT3B,HDAC6,AAAS,PDGFB,EP300,MLC1,CHRNA4,STS,TSC2,XYLT1,CA2,EYA1,ERCC2,ATP1A3,RPE65,ACADM,DNMT3A,TWIST1,ATXN1,MKKS,GUCY2D,ATP8A2,KRAS,NKX2-1,TFAP2A,YAP1,STRA6,SLC12A6,POLG,GATA6,ARHGDIA,SMAD4,AKT1,HSPG2,NPHP1,HSPD1,FANCD2,PSPH,VLDLR,GJA1,GRM1,RANBP2,PIEZO2,GNAQ,BRAF,CUL4B,LMNA,CLPB,ERCC3,TGFBR2,NIPBL,TERT,AQP2,MECP2,PTEN,ARNT2,ATR,…
1	!	5.91e-05	128	807	22	0.027	0.172	GO:0048706	BP	2	embryonic skeletal system development	7	MKS1,ALX4,FGFR2,NDST1,GNAS,EYA1,MEGF8,GLI3,WNT5A,SATB2,TWIST1,MYCN,TFAP2A,EIF4A3,HSPG2,ALX3,FLVCR1,TGFBR2,NIPBL,CTNNB1,DEAF1,TBX1
1	!	6.06e-05	1347	807	100	0.124	0.074	GO:0055085	BP	2	transmembrane transport	4	ABCC8,COX10,COX15,ATP1A2,GABRA1,ABCC9,SLC12A1,KCNQ2,SLC46A1,SLC4A4,MEF2C,GNAS,MCOLN1,AAAS,PDGFB,CHRNA4,FGF14,SLC25A15,CA2,ATP1A3,SLC5A5,GCK,KCNT1,PEX12,PRKAR1A,PEX7,PDE4D,CRBN,SLC19A2,SLC35A3,SLC17A5,TWIST1,GRIA3,COX6B1,AVPR2,PEX1,SLC6A8,ARHGEF9,KCNC3,STRA6,PEX5,SLC12A6,AKT1,SLC6A3,KCNH1,CASK,SLC16A2,EBP,ATP6V1B2,SURF1,ANK3,KCNJ1,SLC25A4,GJA1,RANBP2,PIEZO2,SLC16A1,CLIC2,SLC6A1,CACNA1D,KCNJ6,ANO10…
1	!	6.18e-05	162	807	25	0.031	0.154	GO:0016331	BP	2	morphogenesis of embryonic epithelium	5	MKS1,ZIC2,FGFR2,TP63,PAX2,TSC2,SALL1,DVL1,SUFU,FOLR1,WNT5A,TWIST1,PAX3,TFAP2A,IFT172,PDX1,BBS4,KDM6A,SKI,TSC1,RET,CTNNB1,DEAF1,MED12,PTCH1
1	!	6.55e-05	3900	807	229	0.284	0.059	GO:0044765	BP	2	single-organism transport	4	LAMP2,ABCC8,COX10,PAFAH1B1,TFAP2B,COX15,IGF1,ATP1A2,SPAST,GABRA1,GRN,TG,FGFR2,ABCC9,NDE1,SLC12A1,KCNQ2,ACTB,SLC46A1,OPHN1,SLC4A4,AP4E1,MEF2C,B4GALT1,GNAS,GNPTG,MCOLN1,KIF4A,HDAC6,AAAS,SNAP29,PDGFB,IFT27,EP300,MLC1,AP4S1,CHRNA4,FGF14,SLC25A15,TSC2,CA2,DMPK,RPS19,ATP1A3,SLC5A5,AP1S1,GLI3,GCK,KCNT1,DVL1,SUFU,GOSR2,PEX12,PRKAR1A,WFS1,FOLR1,IFNG,GNPTAB,ALDH5A1,PEX7,PDE4D,CRBN,ARL6,UBE3A,WNT5A,UMPS,FOX…
1	!	6.59e-05	372	807	41	0.051	0.11	GO:0001701	BP	2	in utero embryonic development	7	IGF1,GRN,FGFR2,UBE2A,FGFR1,SOX10,PDGFB,RBBP8,GATA1,RPGRIP1L,NBN,ERCC2,PLOD3,GLI3,FOXP1,ACVR1,OCRL,TWIST1,USP9X,SBDS,CDKN1C,SCO2,GATA6,SMAD4,AKT1,PLK4,KDM6A,NSDHL,FLVCR1,TGFBR2,ATP7A,ANKRD11,KMT2D,C2CD3,CTNNB1,CHD7,ARNT2,ZBTB18,PTCH1,POLG2,GRIN2B
1	!	6.64e-05	1794	807	124	0.154	0.069	GO:0006928	BP	2	movement of cell or subcellular component	4	ARX,PAFAH1B1,PAX6,CDKL5,IGF1,ATP1A2,OFD1,SDCCAG8,ASPM,NDE1,KCNQ2,ACTB,PAK3,DCX,FGFR1,OPHN1,MEF2C,DLG3,B4GALT1,IGBP1,EFNB1,KIF4A,HDAC6,SOX10,PDGFB,IFT27,JAG1,FBXO31,RPS19,MEGF8,CDK6,GLI3,DNM1,LHX3,DVL1,MYH3,FOLR1,IFNG,PEX7,PDE4D,WNT5A,FOXP1,ACVR1,PROC,SOS1,KPTN,SATB2,PIK3CA,TWIST1,TTC21B,USP9X,BBS2,MKKS,SBDS,ZSWIM6,MNX1,AP3B1,KRAS,ITGA7,PAX3,NKX2-1,TUBB2B,SIX3,LRPPRC,KIF11,PEX5,BBS4,KATNB1,ARHGDIA…
1	!	6.79e-05	211	807	29	0.036	0.137	GO:0001763	BP	2	morphogenesis of a branching structure	4	MKS1,IGF1,FGFR2,TP63,PAX2,FGFR1,B4GALT1,SOX10,SALL1,EYA1,GLI3,WNT5A,ACVR1,WNT1,KRAS,MYCN,NKX2-1,YAP1,SMAD4,LRP5,TGFBR2,DCHS1,CTNNB1,SEMA3E,DAG1,WT1,PTCH1,COL4A1,FAT4
1	!	7.08e-05	108	807	20	0.025	0.185	GO:0045667	BP	2	regulation of osteoblast differentiation	7	IGF1,FGFR2,TP63,FGFR1,MEF2C,GNAS,JAG1,CDK6,GLI3,SUFU,ACVR1,TWIST1,FBN2,SKI,LRP5,DDR2,CTNNB1,FAM20C,PTCH1,SMOC1
1	!	7.16e-05	4842	807	273	0.338	0.056	GO:0044267	BP	2	cellular protein metabolic process	5	DPM1,CREBBP,CRLF1,PAFAH1B1,PAX6,CDKL5,TFAP2B,POMT2,MLXIPL,MBTPS2,PGM3,DDX11,CCDC88C,ZMYND11,IGF1,AGA,ERCC8,CTDP1,PIGV,CTSA,FGFR2,FGFR3,NDST1,ACTB,PAX2,NT5C2,PAK3,DCX,UBE2A,FGFR1,OPHN1,MID2,MEF2C,LRP2,DLG3,POMGNT1,B4GALT1,L2HGDH,DNMT3B,IGBP1,GNPTG,HDAC6,AAAS,SBF1,PDGFB,EP300,VRK1,ADNP,EEF1A2,JAG1,RNF125,STS,MID1,NAA10,FMR1,GATA1,PORCN,FGF14,CLN5,CTCF,TSC2,FBXO31,STUB1,SALL1,MTFMT,EYA1,NBN,MAN2B1,E…
1	!	7.85e-05	141	807	23	0.029	0.163	GO:0072073	BP	2	kidney epithelium development	6	CRLF1,TFAP2B,FGFR2,ACAT1,PAX2,RARB,FGFR1,MEF2C,JAG1,SALL1,EYA1,GLI3,WNT1,AHI1,YAP1,SMAD4,BMPER,RET,DCHS1,CTNNB1,WT1,PTCH1,FAT4
1	!	7.95e-05	418	807	44	0.055	0.105	GO:0051640	BP	2	organelle localization	4	PAFAH1B1,PAX6,GRN,ASPM,FGFR2,NDE1,OPHN1,HDAC6,SNAP29,NIN,FGF14,EYA1,ARL6,GPSM2,BBS2,MKKS,PEX1,CHMP1A,DDC,AP3B1,AHI1,STXBP1,CDK5RAP2,LRPPRC,BBS7,BBS4,KATNB1,NLGN4X,MCPH1,BRAF,BBS5,WDR81,CTNNB1,CPLX1,PTEN,CEP83,NRXN1,VPS33B,PCLO,NLGN3,DYNC1H1,MYO5A,DMD,IKBKG
1	!	8.07e-05	19	807	9	0.011	0.474	GO:0009083	BP	2	branched-chain amino acid catabolic process	8	HSD17B10,ACAT1,MCCC1,BCKDHB,IVD,DBT,AUH,ACADSB,BCKDHA
1	!	8.34e-05	109	807	20	0.025	0.183	GO:0048593	BP	2	camera-type eye morphogenesis	7	PAX6,TFAP2B,FGFR3,PAX2,JAG1,GLI3,ARL6,WNT5A,TWIST1,TBC1D20,ATP8A2,AHI1,TFAP2A,STRA6,SIX3,SKI,LRP5,HCN1,CTNNB1,NF1
1	!	8.38e-05	1992	807	134	0.166	0.067	GO:0003008	BP	2	system process	4	PAFAH1B1,PAX6,TFAP2B,IGF1,ATP1A2,CPS1,GABRA1,ZIC2,RRM2B,ELN,DGCR2,SLC12A1,KCNQ2,PAX2,FGFR1,MEF2C,GNAS,AAAS,CYB5R3,PDGFB,EP300,ADNP,CHRNA4,STS,FGF14,CLN5,EYA1,NBN,DMPK,GPI,ATP1A3,PLOD3,DNM1,DVL1,PRKAR1A,MYH3,WFS1,IFNG,SOBP,FIG4,PDE4D,ARL6,RPE65,TBCE,KPTN,PIK3CA,BBS9,NDP,ATXN1,BBS2,MKKS,AVPR2,GAMT,SCO2,SLC6A8,PPT1,GCH1,GUCY2D,ATP8A2,KRAS,NGF,PAX3,NKX2-1,TFAP2A,STRA6,SIX3,BBS7,PEX5,BBS4,FTO,GATA6,AK…
1	!	9.33e-05	214	807	29	0.036	0.136	GO:0007611	BP	2	learning or memory	4	PAFAH1B1,ATP1A2,MEF2C,AAAS,EP300,ADNP,STS,GPI,ATP1A3,PDE4D,ATXN1,PPT1,KRAS,STRA6,NLGN4X,VLDLR,SLC6A1,BRAF,MECP2,PTEN,DEAF1,NRXN1,CLN8,POMK,NLGN3,NF1,NTRK1,SHANK3,GRIN2B
1	!	0.000103	100	807	19	0.024	0.19	GO:0014020	BP	2	primary neural tube formation	8	MKS1,ZIC2,PAX2,TSC2,SALL1,DVL1,SUFU,FOLR1,WNT5A,TWIST1,PAX3,IFT172,BBS4,KDM6A,SKI,TSC1,DEAF1,MED12,PTCH1
1	!	0.000108	46	807	13	0.016	0.283	GO:0051703	BP	2	intraspecies interaction between organisms	1	DVL1,MKKS,KRAS,BBS4,NLGN4X,MECP2,PTEN,HRAS,NRXN1,CLN8,TBX1,NLGN3,SHANK3
1	!	0.000108	46	807	13	0.016	0.283	GO:0035176	BP	2	social behavior	2	DVL1,MKKS,KRAS,BBS4,NLGN4X,MECP2,PTEN,HRAS,NRXN1,CLN8,TBX1,NLGN3,SHANK3
1	!	0.000118	7	807	6	0.007	0.857	GO:0042473	BP	2	outer ear morphogenesis	7	FGFR1,SALL1,EYA1,TWIST1,PRKRA,TBX1
1	!	0.000121	122	807	21	0.026	0.172	GO:0042471	BP	2	ear morphogenesis	6	FGFR2,PAX2,FGFR1,SALL1,EYA1,DVL1,NAGLU,SOBP,WNT5A,TWIST1,WNT1,ATP8A2,TFAP2A,NIPBL,TSHR,OTX2,ROR2,CHD7,PRKRA,TBX1,CEP290
1	!	0.000122	577	807	54	0.067	0.094	GO:0032787	BP	2	monocarboxylic acid metabolic process	7	MLXIPL,ABHD5,IGF1,GBA2,MCCC1,HAL,PHGDH,PRODH,PGK1,MLYCD,GPI,GCK,SC5D,PDHX,ALDH5A1,PEX7,KYNU,ACADM,TWIST1,ACADS,PLP1,IDUA,POR,IVD,PDHA1,HSD17B4,CYP27A1,ALDOB,STRA6,HADH,PEX5,NPC1,AKT1,NDUFS6,MUT,ERLIN2,ALDOA,DLAT,MMAA,CYP2U1,SLC16A1,HLCS,ALDH4A1,UROC1,ACOX1,PDP1,CHST14,BTD,INSR,EIF2AK3,PC,DHTKD1,ACADSB,MYO5A
1	!	0.000123	91	807	18	0.022	0.198	GO:0060349	BP	2	bone morphogenesis	5	FGFR2,FGFR3,EVC,RARB,MEF2C,GNAS,MEGF8,GLI3,PEX7,TWIST1,PAX1,POR,TFAP2A,HSPG2,SKI,LRP5,DDR2,TGFBR2
1	!	0.000127	192	807	27	0.033	0.141	GO:0030324	BP	2	lung development	5	IGF1,FGFR2,FGFR3,FGFR1,EP300,EYA1,PLOD3,GLI3,LHX3,PDE4D,WNT5A,FOXP1,ARG1,GPSM2,ATXN1,KRAS,MYCN,NKX2-1,YAP1,STRA6,GATA6,TGFBR2,ATP7A,CTNNB1,ASXL1,DHCR7,DAG1
1	!	0.000127	39	807	12	0.015	0.308	GO:0035137	BP	2	hindlimb morphogenesis	6	TFAP2B,ALX4,RARB,GNAS,SALL1,RPGRIP1L,ZBTB16,TWIST1,ALX3,CTNNB1,CHD7,PTCH1
1	!	0.000136	205	807	28	0.035	0.137	GO:0010976	BP	2	positive regulation of neuron projection development	2	PAFAH1B1,CDKL5,GRN,PAK3,FGFR1,EP300,ADNP,FBXO31,MEGF8,EZH2,DVL1,FIG4,WNT5A,ATP8A2,NGF,KATNB1,ARHGDIA,VLDLR,BRAF,RET,IL1RAPL1,MED12,NLGN3,NTRK1,L1CAM,DMD,NEU1,SHANK3
1	!	0.000141	218	807	29	0.036	0.133	GO:0051648	BP	2	vesicle localization	5	PAFAH1B1,GRN,FGFR2,NDE1,OPHN1,SNAP29,FGF14,ARL6,BBS2,MKKS,DDC,AP3B1,AHI1,STXBP1,BBS7,BBS4,NLGN4X,BRAF,BBS5,WDR81,CTNNB1,CPLX1,PTEN,NRXN1,VPS33B,PCLO,NLGN3,MYO5A,IKBKG
1	!	0.000141	257	807	32	0.04	0.125	GO:0051260	BP	2	protein homooligomerization	8	CCDC88C,SPAST,OTC,HSD17B10,TP63,ACAT1,C10ORF2,ALDH5A1,CRBN,CTH,ACADM,ARG1,ACADS,CLPP,FGFRL1,ATXN10,KCNC3,GCH1,PEX5,DPYS,ALDOA,SLC6A1,SKI,HPRT1,CEP57,KCND3,EIF2AK3,KCNA2,KCNJ10,LONP1,ATL1,KCTD7
1	!	0.000141	3002	807	184	0.228	0.061	GO:0010646	BP	2	regulation of cell communication	1	CREBBP,CRLF1,ABCC8,PAFAH1B1,TFAP2B,MKS1,ZMYND11,IGF1,ATP1A2,ARHGAP31,ZIC2,RRM2B,POU1F1,ASPM,FGFR2,FGFR3,EVC,TP63,PAK3,FGFR1,OPHN1,MID2,MEF2C,GNAS,IGBP1,HDAC6,SOX10,DEPDC5,PDGFB,EP300,ADNP,JAG1,MID1,SYP,GATA1,FGD1,FGF14,TSC2,STUB1,SALL1,RPGRIP1L,CA2,EYA1,DMPK,EZH2,GLI3,GCK,FKTN,DVL1,SUFU,SHOC2,PRKAR1A,WFS1,FOLR1,IFNG,PDE4D,ARL6,UBE3A,WNT5A,FOXP1,ACVR1,RAB3GAP1,SOS1,CTH,PTCH2,RAB3GAP2,PIK3CA,GPSM2,…
1	!	0.000146	487	807	48	0.059	0.099	GO:0045664	BP	2	regulation of neuron differentiation	8	PAFAH1B1,PAX6,CDKL5,GRN,ASPM,RARB,PAK3,FGFR1,MEF2C,DNMT3B,EP300,ADNP,JAG1,PQBP1,FBXO31,SALL1,EYA1,MEGF8,EZH2,GLI3,DVL1,IFNG,FIG4,WNT5A,ATP8A2,NGF,BIN1,CDK5RAP2,SIX3,TCF12,KATNB1,ARHGDIA,AKT1,VLDLR,BRAF,RET,IL1RAPL1,PTEN,NKX2-5,MED12,NLGN3,TCF4,NTRK1,L1CAM,DMD,NEU1,SHANK3,ADRA2B
1	!	0.000154	64	807	15	0.019	0.234	GO:0003143	BP	2	embryonic heart tube morphogenesis	6	MEF2C,MEGF8,SUFU,FOLR1,WNT5A,ACVR1,MKKS,AHI1,YAP1,IFT172,BBS7,BBS4,BBS5,C2CD3,NKX2-5
1	!	0.000158	760	807	65	0.081	0.086	GO:0071363	BP	2	cellular response to growth factor stimulus	6	TFAP2B,CPS1,FGFR2,FGFR3,NDST1,PAX2,FGFR1,MEF2C,PDGFB,EP300,FGD1,TSC2,STUB1,MEGF8,SHOC2,PRKAR1A,FOLR1,WNT5A,ACVR1,SOS1,ARG1,PIK3CA,TWIST1,USP9X,WNT1,FGFRL1,ARHGEF6,CDKN1C,ARHGEF9,DDC,KRAS,NGF,NKX2-1,FBN2,GATA6,ARHGDIA,SMAD4,AKT1,RIT1,CASK,BRAF,SKI,TGFBR2,BMPER,OTX2,CEP57,FBN1,CTNNB1,ROR2,INSR,PTEN,HRAS,RPS6KA3,FAM20C,PTPN11,NDN,NKX2-5,CCBE1,TBX1,ADAMTSL2,NTRK1,SLC9A6,DMD,NRAS,CERS1
1	!	0.000175	93	807	18	0.022	0.194	GO:0009798	BP	2	axis specification	5	PAX6,LRP2,WNT5A,WNT1,AHI1,IFT172,SIX3,SMAD4,KDM6A,SKI,LRP5,TTC8,OTX2,C2CD3,CTNNB1,BCOR,WT1,PTCH1
1	!	0.000179	2095	807	138	0.171	0.066	GO:0071310	BP	2	cellular response to organic substance	5	ABCC8,PAFAH1B1,TFAP2B,MLXIPL,MBTPS2,DDX11,ATP1A2,CPS1,GABRA1,FGFR2,FGFR3,NDST1,PAX2,RARB,FGFR1,MEF2C,GNAS,DNMT3B,HDAC6,AAAS,PDGFB,EP300,MLC1,MID1,SYP,GATA1,FGD1,TSC2,STUB1,ATP1A3,MEGF8,SLC5A5,PLOD3,GCK,C10ORF2,SHOC2,GOSR2,PRKAR1A,WFS1,FOLR1,IFNG,PDE4D,WNT5A,ACVR1,SOS1,CTH,ARG1,SATB2,DNMT3A,PIK3CA,TWIST1,USP9X,WNT1,BBS2,MKKS,AVPR2,FGFRL1,POR,DGCR8,ARHGEF6,CDKN1C,ASS1,ARHGEF9,DDC,KRAS,NGF,FLNB,NKX2…
1	!	0.00018	1883	807	127	0.157	0.067	GO:0033554	BP	34	cellular response to stress	1	CREBBP,PAFAH1B1,ERCC1,MBTPS2,DDX11,CCDC88C,ZMYND11,PNKP,RRM2B,ERCC8,KIAA2022,ZFYVE26,TP63,PAX2,PAK3,UBE2A,MEF2C,ATRX,DNMT3B,IGBP1,HDAC6,AAAS,SNAP29,PRODH,DEPDC5,EP300,CHRNA4,RBBP8,MID1,FGF14,FBXO31,STUB1,XYLT1,CA2,EYA1,NBN,ERCC2,CDK6,EZH2,FKTN,GOSR2,WFS1,WHSC1,FOLR1,CEP164,IFNG,FANCE,WNT5A,MPV17,RAB3GAP1,CTH,ARG1,RAB3GAP2,DNMT3A,PIK3CA,TWIST1,WNT1,SNRPB,MGME1,HERC2,ARHGEF6,ASS1,GCH1,YAP1,DNA2,PDX…
1	!	0.000185	1903	807	128	0.159	0.067	GO:0008283	BP	2	cell proliferation	3	ARX,CREBBP,CRLF1,PAFAH1B1,PAX6,TFAP2B,MLXIPL,ERCC1,ZMYND11,IGF1,GRN,ELN,POU1F1,ASPM,FGFR2,ROGDI,FGFR3,NDE1,TP63,PAX2,RARB,UBE2A,FGFR1,SMARCA2,MEF2C,LRP2,DLG3,ORC1,B4GALT1,EFNB1,SOX10,PDGFB,JAG1,STS,GATA1,TSC2,SALL1,EYA1,NBN,ERCC2,CDK6,EZH2,GLI3,FKTN,PRKAR1A,ZBTB16,IFNG,PDE4D,WNT5A,FOXP1,SOS1,KMT2A,ARG1,TWIST1,NDP,ATXN1,WNT1,PAX1,SBDS,AVPR2,FGFRL1,POR,DGCR8,CDKN1C,DKC1,ATP8A2,KRAS,MYCN,PAX3,BIN1,T…
1	!	0.000191	2852	807	176	0.218	0.062	GO:0023051	BP	2	regulation of signaling	1	CREBBP,CRLF1,ABCC8,PAFAH1B1,TFAP2B,MKS1,ZMYND11,IGF1,ATP1A2,ARHGAP31,ZIC2,RRM2B,POU1F1,ASPM,FGFR2,FGFR3,EVC,TP63,PAK3,FGFR1,OPHN1,MID2,MEF2C,GNAS,IGBP1,HDAC6,SOX10,DEPDC5,PDGFB,EP300,ADNP,JAG1,MID1,SYP,GATA1,FGD1,FGF14,TSC2,STUB1,SALL1,RPGRIP1L,CA2,EYA1,DMPK,EZH2,GLI3,GCK,FKTN,DVL1,SUFU,SHOC2,PRKAR1A,WFS1,FOLR1,IFNG,PDE4D,ARL6,UBE3A,WNT5A,FOXP1,ACVR1,RAB3GAP1,SOS1,CTH,PTCH2,GPSM2,OCRL,TWIST1,TTC2…
1	!	0.000192	65	807	15	0.019	0.231	GO:0048645	BP	2	organ formation	4	FGFR2,TP63,PAX2,FGFR1,MEF2C,EYA1,GLI3,FOLR1,WNT5A,PAX3,GATA6,TGFBR2,CTNNB1,TBX1,WT1
1	!	0.000193	1003	807	79	0.098	0.079	GO:0000278	BP	2	mitotic cell cycle	5	CREBBP,PAFAH1B1,PAX6,IGF1,NSUN2,OFD1,SDCCAG8,CTDP1,TAF2,ASPM,FGFR2,FGFR3,NDE1,TP63,WDR62,PAK3,ORC1,KIF4A,AAAS,PDGFB,EP300,VRK1,RBBP8,FBXO31,EYA1,NBN,ERCC2,CDK6,EZH2,CEP41,CEP164,ACVR1,ALMS1,DNMT3A,GPSM2,USP9X,SBDS,TUBGCP6,CDKN1C,CHMP1A,CDK5RAP2,CASC5,KIF11,DNA2,BBS4,KATNB1,AKT1,PLK4,DIS3L2,MCPH1,ANK3,CENPJ,RANBP2,BUB1B,CUL4B,PCNT,LMNA,LRP5,ERCC3,NIPBL,CEP57,IGF2,CDT1,TUBA1A,WDR81,CTNNB1,INSR,PTEN…
1	!	0.000195	781	807	66	0.082	0.085	GO:0070848	BP	2	response to growth factor	5	TFAP2B,CPS1,FGFR2,FGFR3,NDST1,PAX2,FGFR1,MEF2C,HDAC6,PDGFB,EP300,FGD1,TSC2,STUB1,MEGF8,SHOC2,PRKAR1A,FOLR1,WNT5A,ACVR1,SOS1,ARG1,PIK3CA,TWIST1,USP9X,WNT1,FGFRL1,ARHGEF6,CDKN1C,ARHGEF9,DDC,KRAS,NGF,NKX2-1,FBN2,GATA6,ARHGDIA,SMAD4,AKT1,RIT1,CASK,BRAF,SKI,TGFBR2,BMPER,OTX2,CEP57,FBN1,CTNNB1,ROR2,INSR,PTEN,HRAS,RPS6KA3,FAM20C,PTPN11,NDN,NKX2-5,CCBE1,TBX1,ADAMTSL2,NTRK1,SLC9A6,DMD,NRAS,CERS1
1	!	0.000197	196	807	27	0.033	0.138	GO:0030323	BP	2	respiratory tube development	5	IGF1,FGFR2,FGFR3,FGFR1,EP300,EYA1,PLOD3,GLI3,LHX3,PDE4D,WNT5A,FOXP1,ARG1,GPSM2,ATXN1,KRAS,MYCN,NKX2-1,YAP1,STRA6,GATA6,TGFBR2,ATP7A,CTNNB1,ASXL1,DHCR7,DAG1
1	!	0.000199	104	807	19	0.024	0.183	GO:0051262	BP	2	protein tetramerization	8	AASS,HSD17B10,TP63,FH,RPS19,DNM1,ALDH5A1,CTH,ACADM,ACADS,ASL,PEX5,DPYS,PDSS1,ALDOA,HPRT1,INSR,KCNJ10,ADSL
1	!	0.000208	316	807	36	0.045	0.114	GO:0051656	BP	2	establishment of organelle localization	5	PAFAH1B1,PAX6,GRN,FGFR2,NDE1,OPHN1,SNAP29,FGF14,EYA1,ARL6,GPSM2,BBS2,MKKS,CHMP1A,DDC,AP3B1,AHI1,STXBP1,CDK5RAP2,LRPPRC,BBS7,BBS4,KATNB1,NLGN4X,MCPH1,BRAF,BBS5,WDR81,CTNNB1,CPLX1,CEP83,PCLO,NLGN3,DYNC1H1,MYO5A,IKBKG
1	!	0.000212	235	807	30	0.037	0.128	GO:0045927	BP	2	positive regulation of growth	2	ARX,PAFAH1B1,CDKL5,IGF1,POU1F1,FGFR2,FGFR1,MEF2C,EP300,ADNP,MEGF8,WFS1,BBS2,MKKS,ATP8A2,NGF,YAP1,PEX5,BBS4,GATA6,AKT1,SLC6A3,TGFBR2,NIPBL,TSHR,INSR,CHD7,RPS6KA3,WT1,L1CAM
1	!	0.000256	150	807	23	0.029	0.153	GO:0072089	BP	2	stem cell proliferation	4	PAFAH1B1,PAX6,ASPM,FGFR2,NDE1,TP63,FGFR1,SOX10,GLI3,WNT5A,FOXP1,WNT1,DGCR8,MYCN,YAP1,SIX3,VAX1,LRP5,TGFBR2,TERT,CTNNB1,TBX1,NF1
1	!	0.000266	1333	807	97	0.12	0.073	GO:1901566	BP	2	organonitrogen compound biosynthetic process	5	COX10,COX15,IGF1,CPS1,OTC,ALDH18A1,NDST1,B4GALT1,GNAS,PHGDH,UPB1,CHKB,PDGFB,EP300,GSS,ADNP,EEF1A2,FMR1,SMS,SLC25A15,XYLT1,MTFMT,RPS19,WFS1,SEPSECS,RARS,UMPS,DARS,KYNU,SPR,CTH,ARG1,TSFM,UPF3B,ASL,AVPR2,GAMT,ASS1,GCH1,DDC,GUCY2D,MMACHC,LARGE,LARS,SUCLA2,TACO1,NARS2,LRPPRC,ATIC,MMAB,EIF4A3,AKT1,SLC6A3,HSPG2,FARS2,RARS2,PSPH,PRPS1,SURF1,GLUD1,ALDOA,PTS,MAT1A,QDPR,MMAA,ADK,PTDSS1,ALDH4A1,AIMP1,ALDH7A1…
1	!	0.000272	199	807	27	0.033	0.136	GO:0006836	BP	2	neurotransmitter transport	5	ATP1A2,MEF2C,SNAP29,DVL1,ALDH5A1,RAB3GAP1,GAD1,SLC6A8,PPT1,KCNC3,NGF,STXBP1,SLC6A3,CASK,SLC6A1,BRAF,SLC6A20,CPLX1,SLC6A19,ATP2A2,KCNJ10,NRXN1,CLN8,PCLO,MAOA,NF1,SLC6A17
1	!	0.000272	4434	807	251	0.311	0.057	GO:0048519	BP	2	negative regulation of biological process	2	ARX,CREBBP,CRLF1,ABCC8,PAFAH1B1,PAX6,TFAP2B,NFIX,MLXIPL,ABHD5,ERCC1,ZMYND11,IGF1,ATP1A2,HMGB3,ZIC2,RRM2B,POU1F1,ASPM,FGFR2,FGFR3,TP63,PAX2,RARB,NFKB2,FGFR1,OPHN1,SMARCA2,MID2,MEF2C,DLG3,ATRX,B4GALT1,GNAS,DNMT3B,IGBP1,MCOLN1,HDAC6,SOX10,DEPDC5,PDGFB,EP300,ADNP,JAG1,RNF125,RBBP8,MID1,FMR1,GATA1,CTCF,TSC2,FBXO31,STUB1,SALL1,RPGRIP1L,EYA1,NBN,ERCC2,GPI,RPS19,CDK6,EZH2,GLI3,GCK,FKTN,LHX3,DVL1,SUFU,PRK…
1	!	0.000283	5458	807	298	0.369	0.055	GO:0019538	BP	2	protein metabolic process	4	DPM1,CREBBP,CRLF1,PAFAH1B1,PAX6,CDKL5,TFAP2B,POMT2,MLXIPL,ABHD5,MBTPS2,PGM3,DDX11,CCDC88C,ZMYND11,IGF1,CPS1,AGA,ERCC8,CTDP1,PIGV,TAF2,CTSA,FGFR2,FGFR3,NDST1,TP63,ACTB,PAX2,NT5C2,PAK3,DCX,UBE2A,FGFR1,OPHN1,MID2,MEF2C,LRP2,DLG3,POMGNT1,B4GALT1,L2HGDH,DNMT3B,IGBP1,GNPTG,HDAC6,AAAS,SBF1,PDGFB,EP300,VRK1,ADNP,EEF1A2,JAG1,RNF125,STS,MID1,NAA10,FMR1,GATA1,PORCN,FGF14,CLN5,CTCF,TSC2,FBXO31,STUB1,SALL1,XY…
1	!	0.000292	96	807	18	0.022	0.188	GO:0061326	BP	2	renal tubule development	5	TFAP2B,ACAT1,PAX2,MEF2C,JAG1,SALL1,EYA1,GLI3,WNT1,AHI1,YAP1,SMAD4,DCHS1,CTNNB1,WT1,PTCH1,COL4A1,FAT4
1	!	0.000298	3675	807	215	0.266	0.059	GO:0036211	BP	2	protein modification process	2	DPM1,CREBBP,CRLF1,PAFAH1B1,PAX6,CDKL5,POMT2,MLXIPL,PGM3,CCDC88C,ZMYND11,IGF1,AGA,ERCC8,CTDP1,PIGV,CTSA,FGFR2,FGFR3,NDST1,NT5C2,PAK3,DCX,UBE2A,FGFR1,MID2,MEF2C,LRP2,DLG3,POMGNT1,B4GALT1,DNMT3B,IGBP1,GNPTG,HDAC6,AAAS,SBF1,PDGFB,EP300,VRK1,ADNP,RNF125,STS,MID1,NAA10,GATA1,PORCN,FGF14,CTCF,TSC2,FBXO31,STUB1,SALL1,MTFMT,EYA1,NBN,MAN2B1,ERCC2,DMPK,CDK6,PLOD3,EZH2,CEP41,FKTN,DVL1,SUFU,PIGL,PEX12,PRKAR1A…
1	!	0.000298	3675	807	215	0.266	0.059	GO:0006464	BP	2	cellular protein modification process	3	DPM1,CREBBP,CRLF1,PAFAH1B1,PAX6,CDKL5,POMT2,MLXIPL,PGM3,CCDC88C,ZMYND11,IGF1,AGA,ERCC8,CTDP1,PIGV,CTSA,FGFR2,FGFR3,NDST1,NT5C2,PAK3,DCX,UBE2A,FGFR1,MID2,MEF2C,LRP2,DLG3,POMGNT1,B4GALT1,DNMT3B,IGBP1,GNPTG,HDAC6,AAAS,SBF1,PDGFB,EP300,VRK1,ADNP,RNF125,STS,MID1,NAA10,GATA1,PORCN,FGF14,CTCF,TSC2,FBXO31,STUB1,SALL1,MTFMT,EYA1,NBN,MAN2B1,ERCC2,DMPK,CDK6,PLOD3,EZH2,CEP41,FKTN,DVL1,SUFU,PIGL,PEX12,PRKAR1A…
1	!	0.000315	808	807	67	0.083	0.083	GO:0014070	BP	2	response to organic cyclic compound	5	ATP1A2,CPS1,GABRA1,GRN,OTC,TAF2,ACAT1,RARB,MEF2C,GNAS,DNMT3B,PDGFB,EP300,MLC1,CHRNA4,RBBP8,STS,CA2,ATP1A3,SLC5A5,EZH2,GLI3,FOLR1,PDE4D,KYNU,ACADM,ARG1,DNMT3A,ACADS,DGCR8,ASS1,KRAS,TSHB,ALDOB,PDX1,GATA6,NPC1,ARHGDIA,AKT1,SLC6A3,HSPD1,PSPH,SLC16A1,SLC6A1,BRAF,HLCS,TGFBR2,NDUFS4,TERT,HCN1,SMPD1,KMT2D,CTNNB1,PTEN,ARNT2,HCFC1,NR2F1,MTHFR,KCNJ10,PRKRA,WT1,PTCH1,KCNJ11,BLM,NTRK1,TAT,DHFR
1	!	0.00032	107	807	19	0.024	0.178	GO:0006664	BP	2	glycolipid metabolic process	6	DPM1,PIGV,CTSA,GBA2,STS,ASAH1,PIGL,ALDH5A1,SERAC1,PIGT,LARGE,SUMF1,PGAP2,ARSE,SMPD1,GLB1,PSAP,NAGA,NEU1
1	!	0.000331	409	807	42	0.052	0.103	GO:0097485	BP	2	neuron projection guidance	7	ARX,PAX6,KCNQ2,ACTB,PAK3,DCX,FGFR1,OPHN1,DLG3,EFNB1,KIF4A,MEGF8,GLI3,DNM1,LHX3,DVL1,WNT5A,FOXP1,SOS1,MNX1,KRAS,NKX2-1,SMAD4,VAX1,ANK3,CACNA1D,OTX2,SEMA3E,DAG1,SPTBN2,HRAS,RPS6KA3,PTPN11,NRXN1,COL4A1,LAMA2,SPTAN1,NTRK1,L1CAM,NRAS,ISPD,GRIN2B
1	!	0.000331	409	807	42	0.052	0.103	GO:0007411	BP	2	axon guidance	8	ARX,PAX6,KCNQ2,ACTB,PAK3,DCX,FGFR1,OPHN1,DLG3,EFNB1,KIF4A,MEGF8,GLI3,DNM1,LHX3,DVL1,WNT5A,FOXP1,SOS1,MNX1,KRAS,NKX2-1,SMAD4,VAX1,ANK3,CACNA1D,OTX2,SEMA3E,DAG1,SPTBN2,HRAS,RPS6KA3,PTPN11,NRXN1,COL4A1,LAMA2,SPTAN1,NTRK1,L1CAM,NRAS,ISPD,GRIN2B
1	!	0.000333	2572	807	161	0.2	0.063	GO:0007166	BP	2	cell surface receptor signaling pathway	1	CREBBP,PAFAH1B1,PAX6,TFAP2B,MKS1,CCDC88C,ZMYND11,IGF1,ZIC2,CC2D2A,POU1F1,ASPM,FGFR2,FGFR3,NDST1,EVC,TP63,ACTB,NFKB2,PAK3,FGFR1,MEF2C,LRP2,B4GALT1,EFNB1,AAAS,SOX10,PDGFB,IFT27,EP300,VRK1,JAG1,MID1,GATA1,FGD1,PORCN,TSC2,STUB1,SALL1,RPGRIP1L,EYA1,ATP1A3,MEGF8,CDK6,GLI3,DNM1,DVL1,SUFU,SHOC2,PRKAR1A,FOLR1,IFNG,PDE4D,ARL6,WNT5A,ACVR1,SOS1,PTCH2,TCTN3,PIK3CA,PLP1,TTC21B,NDP,USP9X,ATXN1,WNT1,BBS2,GRIA3,M…
1	!	0.000337	912	807	73	0.09	0.08	GO:0060548	BP	2	negative regulation of cell death	2	CRLF1,TFAP2B,ZMYND11,IGF1,RRM2B,FGFR2,TP63,PAX2,RARB,MEF2C,IGBP1,SOX10,EP300,ADNP,GATA1,EYA1,GPI,GLI3,LHX3,WFS1,WNT5A,FOXP1,ACVR1,PROC,CTH,PIK3CA,TWIST1,WNT1,POR,PPT1,THOC6,KRAS,NGF,AHI1,STXBP1,TFAP2A,YAP1,PDX1,PTRH2,GATA6,NPC1,ARHGDIA,SMAD4,AKT1,HSPD1,PGAP2,SLC25A4,BRAF,LMNA,TERT,GRIK2,ATP7A,CTNNB1,MECP2,PTEN,EIF2AK3,ARNT2,HRAS,RPS6KA3,CLN8,PYCR1,NKX2-5,TBX1,MED12,WT1,FLNA,BLM,PSAP,NTRK1,PSMB8,N…
1	!	0.000338	77	807	16	0.02	0.208	GO:0035050	BP	2	embryonic heart tube development	6	MEF2C,MEGF8,SUFU,FOLR1,WNT5A,ACVR1,MKKS,AHI1,YAP1,IFT172,BBS7,BBS4,BBS5,C2CD3,CTNNB1,NKX2-5
1	!	0.000388	22	807	9	0.011	0.409	GO:0035058	BP	2	nonmotile primary cilium assembly	8	MKS1,BBS2,MKKS,BBS7,BBS4,TTC8,C2CD3,BBS1,BBS10
1	!	0.000388	22	807	9	0.011	0.409	GO:0009081	BP	2	branched-chain amino acid metabolic process	8	HSD17B10,ACAT1,MCCC1,BCKDHB,IVD,DBT,AUH,ACADSB,BCKDHA
1	!	0.0004	4090	807	234	0.29	0.057	GO:0048523	BP	2	negative regulation of cellular process	3	ARX,CREBBP,CRLF1,ABCC8,PAFAH1B1,PAX6,TFAP2B,NFIX,MLXIPL,ERCC1,ZMYND11,IGF1,ATP1A2,HMGB3,ZIC2,RRM2B,POU1F1,ASPM,FGFR2,FGFR3,TP63,PAX2,RARB,NFKB2,FGFR1,OPHN1,SMARCA2,MID2,MEF2C,DLG3,ATRX,B4GALT1,DNMT3B,IGBP1,MCOLN1,HDAC6,SOX10,DEPDC5,PDGFB,EP300,ADNP,JAG1,RBBP8,MID1,FMR1,GATA1,CTCF,TSC2,FBXO31,STUB1,SALL1,RPGRIP1L,EYA1,NBN,GPI,CDK6,EZH2,GLI3,GCK,FKTN,LHX3,DVL1,SUFU,PRKAR1A,WFS1,WHSC1,ZBTB16,IFNG,FI…
1	!	0.00045	270	807	32	0.04	0.119	GO:0050804	BP	2	modulation of synaptic transmission	2	ATP1A2,OPHN1,MEF2C,ADNP,SYP,FGF14,CA2,DMPK,IFNG,RAB3GAP1,KCNC3,KRAS,NGF,STXBP1,NLGN4X,GRM1,SLC6A1,BRAF,GRIK2,MECP2,PTEN,ATP2A2,HRAS,KCNJ10,NRXN1,NLGN3,LAMA2,NF1,SYNGAP1,NTRK1,SHANK3,GRIN2B
1	!	0.000454	8	807	6	0.007	0.75	GO:0046146	BP	2	tetrahydrobiopterin metabolic process	6	SPR,GCH1,PTS,QDPR,PAH,DHFR
1	!	0.00046	143	807	22	0.027	0.154	GO:0051188	BP	2	cofactor biosynthetic process	5	COX10,COX15,COQ9,MLYCD,PDHX,KYNU,SPR,PDHA1,GCH1,SUCLA2,ATIC,NDUFA9,PDSS1,DLAT,PTS,MAT1A,QDPR,ADCK3,PDP1,COQ2,PNP,DHFR
1	!	0.000491	132	807	21	0.026	0.159	GO:0001838	BP	2	embryonic epithelial tube formation	6	MKS1,ZIC2,PAX2,TSC2,SALL1,DVL1,SUFU,FOLR1,WNT5A,TWIST1,PAX3,IFT172,BBS4,KDM6A,SKI,TSC1,RET,CTNNB1,DEAF1,MED12,PTCH1
1	!	0.000496	415	807	42	0.052	0.101	GO:0000226	BP	2	microtubule cytoskeleton organization	6	PAFAH1B1,PAX6,SPAST,OFD1,SDCCAG8,ASPM,NDE1,WDR62,KIF4A,HDAC6,NIN,MID1,EYA1,DVL1,TBCE,GPSM2,BBS2,SBDS,TUBGCP6,CHMP1A,CDK5RAP2,CASC5,IFT172,KIF11,BBS4,KATNB1,PLK4,MCPH1,CENPJ,SLC16A1,SASS6,PCNT,LMNA,TMEM67,CEP57,WDR81,C2CD3,CTNNB1,DAG1,CEP135,FLNA,DYNC1H1
1	!	0.000504	110	807	19	0.024	0.173	GO:1903509	BP	2	liposaccharide metabolic process	5	DPM1,PIGV,CTSA,GBA2,STS,ASAH1,PIGL,ALDH5A1,SERAC1,PIGT,LARGE,SUMF1,PGAP2,ARSE,SMPD1,GLB1,PSAP,NAGA,NEU1
1	!	0.000549	70	807	15	0.019	0.214	GO:2000648	BP	2	positive regulation of stem cell proliferation	4	PAX6,ASPM,FGFR2,TP63,FGFR1,SOX10,GLI3,WNT5A,FOXP1,MYCN,LRP5,TGFBR2,TERT,CTNNB1,TBX1
1	!	0.000555	976	807	76	0.094	0.078	GO:0034220	BP	2	ion transmembrane transport	5	ABCC8,COX10,COX15,ATP1A2,GABRA1,ABCC9,SLC12A1,KCNQ2,SLC46A1,SLC4A4,MEF2C,MCOLN1,PDGFB,CHRNA4,FGF14,SLC25A15,ATP1A3,SLC5A5,KCNT1,PDE4D,CRBN,SLC35A3,GRIA3,COX6B1,SLC6A8,ARHGEF9,KCNC3,SLC12A6,AKT1,SLC6A3,KCNH1,CASK,SLC16A2,ATP6V1B2,SURF1,ANK3,KCNJ1,GJA1,PIEZO2,SLC16A1,CLIC2,CACNA1D,KCNJ6,ANO10,BSND,SLC6A20,UQCRQ,GRIK2,HCN1,ATP7A,AQP2,CTNNB1,IL1RAPL1,KCND3,SLC6A19,ATP2A2,KCNA2,KCNJ10,NRXN1,SLC35C1,NK…
1	!	0.00056	133	807	21	0.026	0.158	GO:0072175	BP	2	epithelial tube formation	5	MKS1,ZIC2,PAX2,TSC2,SALL1,DVL1,SUFU,FOLR1,WNT5A,TWIST1,PAX3,IFT172,BBS4,KDM6A,SKI,TSC1,RET,CTNNB1,DEAF1,MED12,PTCH1
1	!	0.000677	112	807	19	0.024	0.17	GO:0001841	BP	2	neural tube formation	7	MKS1,ZIC2,PAX2,TSC2,SALL1,DVL1,SUFU,FOLR1,WNT5A,TWIST1,PAX3,IFT172,BBS4,KDM6A,SKI,TSC1,DEAF1,MED12,PTCH1
1	!	0.000707	62	807	14	0.017	0.226	GO:0060078	BP	2	regulation of postsynaptic membrane potential	3	MEF2C,CHRNA4,FGF14,DMPK,RAB3GAP1,ATXN1,NLGN4X,GRIK2,MECP2,PTEN,NRXN1,NLGN3,SHANK3,GRIN2B
1	!	0.000744	30	807	10	0.012	0.333	GO:0048854	BP	2	brain morphogenesis	5	PAFAH1B1,PAX2,WNT5A,BBS2,MKKS,BBS4,OTX2,PTEN,NF1,SHANK3
1	!	0.000748	896	807	71	0.088	0.079	GO:1901701	BP	2	cellular response to oxygen-containing compound	5	MLXIPL,CPS1,FGFR2,FGFR3,PAX2,FGFR1,MEF2C,GNAS,DNMT3B,HDAC6,PDGFB,EP300,MLC1,TSC2,SLC5A5,EZH2,GCK,C10ORF2,PRKAR1A,FOLR1,IFNG,PDE4D,WNT5A,MPV17,SOS1,ARG1,DNMT3A,PIK3CA,WNT1,POR,ASS1,GCH1,KRAS,ALDOB,YAP1,PDX1,POLG,AKT1,ATP6V1B2,VLDLR,FANCC,UBR1,LRP5,NDUFAF2,HCN1,ATP7A,TSC1,RET,FBN1,IGF2,AQP2,CTNNB1,LMBRD1,INSR,HRAS,PTPN11,NRXN1,PYCR1,TBX1,WT1,ATP6V0A2,PTCH1,KCNJ11,COL4A1,BLM,MYO5A,PSAP,MBD5,NRAS,CER…
1	!	0.000755	147	807	22	0.027	0.15	GO:0035148	BP	2	tube formation	4	MKS1,ZIC2,SDCCAG8,PAX2,TSC2,SALL1,DVL1,SUFU,FOLR1,WNT5A,TWIST1,PAX3,IFT172,BBS4,KDM6A,SKI,TSC1,RET,CTNNB1,DEAF1,MED12,PTCH1
1	!	0.000825	136	807	21	0.026	0.154	GO:0006766	BP	2	vitamin metabolic process	5	SLC46A1,MCCC1,LRP2,CYB5R3,FOLR1,IFNG,RPE65,SLC19A2,MMACHC,CYP27A1,MMAB,MUT,MMAA,HLCS,LMBRD1,MMADHC,BTD,PC,MTHFR,TCN2,DHFR
1	!	0.000896	581	807	52	0.064	0.09	GO:0001944	BP	2	vasculature development	5	PAX6,TFAP2B,IGF1,PNPLA6,FGFR2,FGFR1,SMARCA2,MEF2C,B4GALT1,PDGFB,JAG1,EYA1,GPI,GLI3,FOLR1,WNT5A,ACVR1,PIK3CA,TWIST1,NDP,SPINK5,ITGA7,YAP1,STRA6,SLC12A6,GATA6,AKT1,HSPG2,NSDHL,LRP5,FLVCR1,TGFBR2,AIMP1,BMPER,ATP7A,JAM3,CTNNB1,SEMA3E,CHD7,PTEN,EIF2AK3,DHCR7,NRXN1,NKX2-5,CCBE1,TBX1,WT1,COL4A1,NF1,NTRK1,ADGRG1,ADRA2B
1	!	0.000901	565	807	51	0.063	0.09	GO:1901699	BP	2	cellular response to nitrogen compound	5	CPS1,GABRA1,FGFR2,FGFR3,FGFR1,MEF2C,ATRX,GNAS,DNMT3B,EP300,TSC2,SLC5A5,GCK,PRKAR1A,FOLR1,PDE4D,SOS1,ARG1,DNMT3A,PIK3CA,WNT1,POR,DGCR8,ASS1,DDC,KRAS,ALDOB,AKT1,ATP6V1B2,VLDLR,UBR1,TERT,HCN1,TSC1,FBN1,IGF2,CTNNB1,LMBRD1,INSR,HRAS,PTPN11,PRKRA,WT1,ATP6V0A2,KCNJ11,COL4A1,BLM,MYO5A,NTRK1,MBD5,NRAS
1	!	0.000935	815	807	66	0.082	0.081	GO:0008284	BP	2	positive regulation of cell proliferation	3	CRLF1,PAX6,TFAP2B,MLXIPL,IGF1,GRN,POU1F1,ASPM,FGFR2,ROGDI,FGFR3,TP63,PAX2,RARB,UBE2A,FGFR1,MEF2C,ORC1,B4GALT1,EFNB1,SOX10,PDGFB,STS,GATA1,EYA1,CDK6,GLI3,IFNG,PDE4D,WNT5A,FOXP1,ARG1,TWIST1,ATXN1,WNT1,AVPR2,KRAS,MYCN,PAX3,YAP1,PDX1,GATA6,SMAD4,AKT1,PTH1R,LRP5,DDR2,TGFBR2,NDUFS4,TERT,TSHR,IGF2,KMT2D,CTNNB1,MECP2,CNBP,INSR,PTEN,ARNT2,HRAS,NKX2-5,TBX1,NF1,BLM,PNP,ADGRG1
1	!	0.000944	307	807	34	0.042	0.111	GO:0060249	BP	2	anatomical structure homeostasis	3	MKS1,ERCC1,ACTB,ATRX,GNAS,FH,CA2,NBN,RPE65,BBS2,MKKS,DKC1,LARGE,KRAS,DNA2,BBS4,ALDOA,KCNJ1,PTH1R,TERT,ANKRD11,CTNNB1,BBS1,ERCC4,PTPN11,BBS10,BBS12,CLN8,NF1,BLM,CEP290,DMD,ERCC6,RTEL1
1	!	0.000984	73	807	15	0.019	0.205	GO:0021675	BP	2	nerve development	4	FGFR3,PAX2,SALL1,GLI3,MNX1,TFAP2A,AFG3L2,RET,CHD7,DAG1,KCNA2,KCNJ10,TBX1,NTRK1,DMD
1	!	0.00101	83	807	16	0.02	0.193	GO:0051705	BP	2	multi-organism behavior	3	GRN,DVL1,MKKS,KRAS,BBS4,NLGN4X,GNAQ,MECP2,PTEN,HRAS,NRXN1,CLN8,TBX1,NLGN3,SHANK3,GRIN2B
1	!	0.00101	83	807	16	0.02	0.193	GO:0060021	BP	2	palate development	4	ALX4,GLI3,WNT5A,SATB2,TWIST1,TFAP2A,IFT172,BBS7,FRAS1,SMAD4,VAX1,SKI,TGFBR2,CHD7,BCOR,TBX1
1	!	0.00103	104	807	18	0.022	0.173	GO:0001823	BP	2	mesonephros development	6	CRLF1,FGFR2,PAX2,RARB,FGFR1,SALL1,EYA1,GLI3,ZBTB16,WNT1,SMAD4,BMPER,RET,DCHS1,CTNNB1,WT1,PTCH1,FAT4
1	!	0.00104	115	807	19	0.024	0.165	GO:0009108	BP	2	coenzyme biosynthetic process	6	COQ9,MLYCD,PDHX,KYNU,SPR,PDHA1,GCH1,ATIC,NDUFA9,PDSS1,DLAT,PTS,MAT1A,QDPR,ADCK3,PDP1,COQ2,PNP,DHFR
1	!	0.00108	55	807	13	0.016	0.236	GO:0010171	BP	2	body morphogenesis	4	GNAS,MYH3,RAB3GAP1,STRA6,BRAF,SKI,FLVCR1,NIPBL,ANKRD11,DAG1,PTPN11,ATP6AP2,TBX1
1	!	0.00114	94	807	17	0.021	0.181	GO:0072080	BP	2	nephron tubule development	6	TFAP2B,ACAT1,PAX2,MEF2C,JAG1,SALL1,EYA1,GLI3,WNT1,AHI1,YAP1,SMAD4,DCHS1,CTNNB1,WT1,PTCH1,FAT4
1	!	0.00119	74	807	15	0.019	0.203	GO:0021782	BP	2	glial cell development	6	FGFR3,PHGDH,ERCC2,CDK6,PLP1,TFAP2A,AKT1,SKI,PTEN,DAG1,KCNJ10,MED12,LAMA2,NF1,DMD
1	!	0.00119	855	807	68	0.084	0.08	GO:0043069	BP	2	negative regulation of programmed cell death	3	CRLF1,TFAP2B,ZMYND11,IGF1,RRM2B,FGFR2,TP63,PAX2,RARB,MEF2C,IGBP1,SOX10,EP300,ADNP,GATA1,EYA1,GPI,GLI3,LHX3,WFS1,WNT5A,FOXP1,ACVR1,PROC,CTH,PIK3CA,TWIST1,WNT1,POR,PPT1,THOC6,KRAS,NGF,AHI1,STXBP1,TFAP2A,YAP1,PDX1,PTRH2,GATA6,ARHGDIA,AKT1,HSPD1,PGAP2,SLC25A4,BRAF,LMNA,TERT,GRIK2,ATP7A,CTNNB1,MECP2,PTEN,EIF2AK3,ARNT2,HRAS,RPS6KA3,CLN8,NKX2-5,TBX1,MED12,WT1,FLNA,BLM,NTRK1,PSMB8,NUP62,NDUFS3
1	!	0.00124	47	807	12	0.015	0.255	GO:0060324	BP	2	face development	4	MYH3,WNT5A,RAB3GAP1,MKKS,STRA6,BBS4,SKI,NIPBL,ANKRD11,CHD7,PTPN11,TBX1
1	!	0.00127	1642	807	111	0.138	0.068	GO:0040011	BP	2	locomotion	2	ARX,PAFAH1B1,PAX6,CDKL5,IGF1,ATP1A2,SDCCAG8,ASPM,NDE1,KCNQ2,ACTB,PAK3,DCX,FGFR1,OPHN1,MID2,MEF2C,DLG3,B4GALT1,EFNB1,KIF4A,HDAC6,SOX10,PDGFB,JAG1,TSC2,FBXO31,RPS19,MEGF8,CDK6,GLI3,DNM1,LHX3,DVL1,FOLR1,IFNG,PEX7,PDE4D,WNT5A,FOXP1,ACVR1,PROC,SOS1,SATB2,PIK3CA,TWIST1,USP9X,BBS2,MKKS,SBDS,ZSWIM6,MNX1,KRAS,ITGA7,PAX3,NKX2-1,TUBB2B,SIX3,PEX5,BBS4,NPC1,ARHGDIA,SMAD4,AKT1,XPR1,VAX1,ANK3,SLC16A1,CACNA1D,BR…
1	!	0.00132	621	807	54	0.067	0.087	GO:0040008	BP	2	regulation of growth	1	ARX,PAFAH1B1,CDKL5,IGF1,POU1F1,FGFR2,FGFR3,FGFR1,SMARCA2,MEF2C,GNAS,EP300,ADNP,MEGF8,WFS1,IFNG,WNT5A,FOXP1,SPR,PIK3CA,BBS2,MKKS,POR,GAMT,PPT1,ATP8A2,NGF,YAP1,PEX5,BBS4,FTO,AFG3L2,GATA6,SMAD4,AKT1,SLC6A3,GJA1,FLVCR1,TGFBR2,NIPBL,TSHR,HEPACAM,INSR,CHD7,PTEN,RPS6KA3,PTPN11,NDN,NKX2-5,WT1,PTCH1,L1CAM,MBD5,NDUFS3
1	!	0.00133	95	807	17	0.021	0.179	GO:0006767	BP	2	water-soluble vitamin metabolic process	6	SLC46A1,MCCC1,CYB5R3,FOLR1,SLC19A2,MMACHC,MMAB,MUT,MMAA,HLCS,LMBRD1,MMADHC,BTD,PC,MTHFR,TCN2,DHFR
1	!	0.0014	2854	807	172	0.213	0.06	GO:0031325	BP	2	positive regulation of cellular metabolic process	2	CREBBP,CRLF1,PAX6,TFAP2B,NFIX,MLXIPL,ABHD5,MBTPS2,IGF1,ZIC2,ERCC8,ALX4,CTDP1,TAF2,POU1F1,FGFR2,FGFR3,TP63,PAX2,RARB,NFKB2,PAK3,FGFR1,SMARCA2,MID2,MEF2C,ATRX,GNAS,DNMT3B,IGBP1,HDAC6,SOX10,PDGFB,EP300,ADNP,EEF1A2,JAG1,RNF125,MID1,GATA1,CTCF,MLYCD,TSC2,STUB1,SALL1,EYA1,NBN,ERCC2,EZH2,GLI3,GCK,LHX3,EXOSC3,DVL1,PRKAR1A,WFS1,WHSC1,ZBTB16,IFNG,UBE3A,WNT5A,FOXP1,ACVR1,RAB3GAP1,CTH,KMT2A,RAB3GAP2,SATB2,PI…
1	!	0.00156	844	807	67	0.083	0.079	GO:0043066	BP	2	negative regulation of apoptotic process	4	CRLF1,TFAP2B,ZMYND11,IGF1,RRM2B,FGFR2,TP63,PAX2,RARB,MEF2C,IGBP1,SOX10,EP300,ADNP,GATA1,EYA1,GPI,GLI3,LHX3,WFS1,WNT5A,FOXP1,ACVR1,PROC,CTH,PIK3CA,TWIST1,WNT1,POR,PPT1,THOC6,KRAS,NGF,AHI1,STXBP1,TFAP2A,YAP1,PDX1,PTRH2,GATA6,ARHGDIA,AKT1,HSPD1,PGAP2,BRAF,LMNA,TERT,GRIK2,ATP7A,CTNNB1,MECP2,PTEN,EIF2AK3,ARNT2,HRAS,RPS6KA3,CLN8,NKX2-5,TBX1,MED12,WT1,FLNA,BLM,NTRK1,PSMB8,NUP62,NDUFS3
1	!	0.0016	107	807	18	0.022	0.168	GO:0009791	BP	2	post-embryonic development	4	ERCC1,ALX4,FGFR2,ATRX,GNAS,ERCC2,ALDH5A1,TBCE,ACADM,USP9X,MNX1,MUT,KCNJ1,GNAQ,FBN1,MECP2,DHCR7,NDN
1	!	0.00161	1423	807	99	0.123	0.07	GO:0010629	BP	2	negative regulation of gene expression	1	ARX,CREBBP,PAX6,TFAP2B,NFIX,MLXIPL,ZMYND11,ZIC2,POU1F1,FGFR2,FGFR3,TP63,PAX2,RARB,NFKB2,FGFR1,SMARCA2,MID2,MEF2C,ATRX,DNMT3B,IGBP1,HDAC6,SOX10,PDGFB,EP300,ADNP,RBBP8,FMR1,GATA1,CTCF,SALL1,ERCC2,EZH2,GLI3,SUFU,WFS1,WHSC1,ZBTB16,IFNG,WNT5A,FOXP1,SATB2,DNMT3A,TWIST1,USP9X,ATXN1,BBS2,MKKS,KDM5C,MASP1,DGCR8,CDKN1C,CHMP1A,CC2D1A,PAX3,NKX2-1,TFAP2A,SIX3,PDX1,BBS4,PTRH2,GATA6,EIF4A3,SMAD4,VLDLR,VAX1,SKI,…
1	!	0.00168	40	807	11	0.014	0.275	GO:0035136	BP	2	forelimb morphogenesis	6	TFAP2B,ALX4,ATRX,SALL1,RPGRIP1L,ZBTB16,TWIST1,TFAP2A,ALX3,NIPBL,CTNNB1
1	!	0.00168	40	807	11	0.014	0.275	GO:0060323	BP	2	head morphogenesis	4	MYH3,RAB3GAP1,STRA6,BRAF,SKI,FLVCR1,NIPBL,ANKRD11,PTPN11,ATP6AP2,TBX1
1	!	0.00171	1519	807	104	0.129	0.068	GO:0010941	BP	2	regulation of cell death	1	CRLF1,TFAP2B,ZMYND11,IGF1,RRM2B,ALX4,FGFR2,FGFR3,TP63,PAX2,RARB,PAK3,FGFR1,MEF2C,B4GALT1,IGBP1,HDAC6,SOX10,EP300,ADNP,EEF1A2,GATA1,FGD1,EYA1,GPI,GLI3,LHX3,WFS1,ZBTB16,IFNG,WNT5A,FOXP1,ACVR1,PROC,SOS1,CTH,DNMT3A,PIK3CA,TWIST1,WNT1,POR,ARHGEF6,ARHGEF9,PPT1,THOC6,KRAS,IER3IP1,NGF,MYCN,AHI1,BIN1,STXBP1,TFAP2A,YAP1,PDX1,KATNB1,PTRH2,GATA6,NPC1,ARHGDIA,SMAD4,AKT1,HSPD1,PGAP2,SLC25A4,ALX3,AIFM1,BRAF,SKI…
1	!	0.00172	2337	807	146	0.181	0.062	GO:0008104	BP	2	protein localization	4	ABCC8,PAFAH1B1,PAX6,TFAP2B,IGF1,CTSA,MID2,AP4E1,DLG3,GNAS,DNMT3B,GNPTG,MCOLN1,HDAC6,AAAS,RAB18,SNAP29,IFT27,EP300,MLC1,AP4S1,MID1,TSC2,EYA1,RPS19,AP1S1,PLOD3,EZH2,CEP41,GLI3,GCK,DVL1,SUFU,GOSR2,PEX12,PRKAR1A,WFS1,WHSC1,ZBTB16,IFNG,GNPTAB,PEX7,ARL6,WNT5A,FOXP1,RAB3GAP1,RAB3GAP2,SIL1,SERAC1,BBS9,TWIST1,TTC21B,ARFGEF2,BBS2,PEX1,HERC2,CHMP1A,PPT1,VPS13B,AP3B1,COG6,AP4B1,AHI1,KIAA1033,FLNB,STXBP1,CASC…
1	!	0.00173	3506	807	203	0.252	0.058	GO:0009893	BP	2	positive regulation of metabolic process	1	CREBBP,CRLF1,PAX6,CDKL5,TFAP2B,NFIX,MLXIPL,ABHD5,MBTPS2,IGF1,ARHGAP31,ZIC2,ERCC8,ALX4,CTDP1,TAF2,CTSA,POU1F1,FGFR2,FGFR3,TP63,PAX2,RARB,NFKB2,PAK3,FGFR1,OPHN1,SMARCA2,MID2,MEF2C,ATRX,GNAS,DNMT3B,IGBP1,HDAC6,SOX10,DEPDC5,SBF1,PDGFB,EP300,ADNP,EEF1A2,JAG1,RNF125,MID1,GATA1,FGD1,CTCF,MLYCD,TSC2,STUB1,SALL1,EYA1,NBN,ERCC2,RPS19,CDK6,EZH2,GLI3,GCK,LHX3,EXOSC3,DVL1,PRKAR1A,WFS1,WHSC1,ZBTB16,IFNG,UBE3A,…
1	!	0.00175	179	807	24	0.03	0.134	GO:0007584	BP	2	response to nutrient	6	ERCC1,OTC,DNMT3B,FOLR1,KYNU,GNPAT,ACADM,ARG1,DNMT3A,POR,ASS1,CHMP1A,TSHB,PDX1,SUOX,VLDLR,SLC16A1,HLCS,TGFBR2,GATM,PTEN,SLC6A19,MTHFR,ADSL
1	!	0.00186	390	807	39	0.048	0.1	GO:0006066	BP	2	alcohol metabolic process	5	DPM1,PAFAH1B1,MBTPS2,IGF1,PNPLA6,POU1F1,ALDH3A2,LRP2,CYB5R3,CHKB,SC5D,MVK,IFNG,RPE65,NPC2,OCRL,POR,SRD5A3,CYP27A1,NPC1,LBR,EBP,NSDHL,ERLIN2,VLDLR,INPP5E,PTH1R,LRP5,ALDH7A1,SMPD1,MECP2,CNBP,PTEN,DPAGT1,DHCR7,COQ2,CLN8,PLA2G6,GK
1	!	0.00193	14	807	7	0.009	0.5	GO:0035269	BP	2	protein O-linked mannosylation	5	DPM1,POMT2,FKTN,POMT1,LARGE,FKRP,ISPD
1	!	0.00193	14	807	7	0.009	0.5	GO:0008535	BP	2	respiratory chain complex IV assembly	3	COX10,COX15,BCS1L,SCO2,SCO1,SURF1,COX14
1	!	0.00193	14	807	7	0.009	0.5	GO:0006264	BP	2	mitochondrial DNA replication	1	RRM2B,C10ORF2,MGME1,DNA2,POLG,LONP1,POLG2
1	!	0.00195	2382	807	148	0.183	0.062	GO:0009605	BP	2	response to external stimulus	3	ARX,ABCC8,PAX6,ERCC1,POLR3B,ATP1A2,CPS1,OTC,TG,ABCC9,KCNQ2,ACAT1,ACTB,PAX2,NFKB2,PAK3,DCX,FGFR1,OPHN1,MEF2C,LRP2,DLG3,DNMT3B,EFNB1,KIF4A,HDAC6,SNAP29,DEPDC5,PDGFB,GSS,ADNP,FGF14,TSC2,RPS19,MEGF8,CDK6,AP1S1,GLI3,DNM1,LHX3,DVL1,FOLR1,MVK,IFNG,PDE4D,WNT5A,FOXP1,IFIH1,PROC,RAB3GAP1,SOS1,KYNU,RPE65,GNPAT,ACADM,ARG1,RAB3GAP2,NPC2,DNMT3A,PIK3CA,ACADS,BBS2,SNRPB,MKKS,SBDS,MASP1,POR,MNX1,ASS1,CHMP1A,GCH1,…
1	!	0.00197	274	807	31	0.038	0.113	GO:0031346	BP	2	positive regulation of cell projection organization	1	PAFAH1B1,CDKL5,GRN,PAK3,FGFR1,EP300,ADNP,FBXO31,MEGF8,EZH2,DVL1,FIG4,WNT5A,WNT1,ATP8A2,NGF,BBS4,KATNB1,ARHGDIA,VLDLR,BRAF,RET,IL1RAPL1,HRAS,MED12,NLGN3,NTRK1,L1CAM,DMD,NEU1,SHANK3
1	!	0.00203	991	807	75	0.093	0.076	GO:0048878	BP	2	chemical homeostasis	3	PAX6,TFAP2B,MLXIPL,ABHD5,IGF1,ATP1A2,CPS1,OTC,TP63,SLC12A1,PAX2,SLC46A1,SLC4A4,GNAS,MCOLN1,EP300,ADNP,CLN5,CA2,DMPK,ATP1A3,GCK,C10ORF2,PRKAR1A,WFS1,PDE4D,ACADM,NPC2,PIK3CA,ACADS,TBC1D20,AVPR2,IDUA,IVD,SCO2,PPT1,SCO1,NGF,PDX1,SLC12A6,POLG,NPC1,SMAD4,AKT1,ATP6V1B2,CNNM2,ANK3,GJA1,GRM1,RANBP2,SLC16A1,CLIC2,PTH1R,ACOX1,LRP5,FLVCR1,NDUFAF2,GRIK2,ATP7A,AQP2,INSR,ATP2A2,KCNJ10,PTPN11,NRXN1,SFXN4,ATP6V0A…
1	!	0.00205	516	807	47	0.058	0.091	GO:0071417	BP	2	cellular response to organonitrogen compound	6	CPS1,GABRA1,FGFR2,FGFR3,FGFR1,MEF2C,GNAS,DNMT3B,EP300,TSC2,SLC5A5,GCK,PRKAR1A,FOLR1,PDE4D,SOS1,ARG1,DNMT3A,PIK3CA,WNT1,POR,ASS1,DDC,KRAS,ALDOB,AKT1,ATP6V1B2,VLDLR,UBR1,HCN1,TSC1,FBN1,IGF2,CTNNB1,LMBRD1,INSR,HRAS,PTPN11,WT1,ATP6V0A2,KCNJ11,COL4A1,BLM,MYO5A,NTRK1,MBD5,NRAS
1	!	0.00211	98	807	17	0.021	0.173	GO:0030282	BP	2	bone mineralization	6	IGF1,FGFR2,FGFR3,MEF2C,GATA1,ERCC2,MGP,ACVR1,TWIST1,SBDS,TFAP2A,FBN2,PTH1R,DDR2,EIF2AK3,FAM20C,BCOR
1	!	0.00215	664	807	56	0.069	0.084	GO:0009991	BP	2	response to extracellular stimulus	4	ERCC1,CPS1,OTC,ACAT1,PAX2,DNMT3B,HDAC6,SNAP29,DEPDC5,GSS,ADNP,RPS19,FOLR1,RAB3GAP1,KYNU,GNPAT,ACADM,ARG1,RAB3GAP2,DNMT3A,PIK3CA,ACADS,BBS2,SNRPB,MKKS,POR,ASS1,CHMP1A,TSHB,ALDOB,PDX1,SUOX,BBS4,NPC1,AKT1,KIAA0226,PSPH,NDUFB9,VLDLR,POLR3A,SLC16A1,SLC6A1,FANCC,HLCS,TGFBR2,AQP2,GATM,PTEN,EIF2AK3,SLC6A19,MTHFR,SLC35C1,WDR45,NTRK1,MBD5,ADSL
1	!	0.00216	207	807	26	0.032	0.126	GO:0051650	BP	2	establishment of vesicle localization	5	PAFAH1B1,GRN,FGFR2,NDE1,OPHN1,SNAP29,FGF14,ARL6,BBS2,MKKS,DDC,AP3B1,AHI1,STXBP1,BBS7,BBS4,NLGN4X,BRAF,BBS5,WDR81,CTNNB1,CPLX1,PCLO,NLGN3,MYO5A,IKBKG
1	!	0.00216	132	807	20	0.025	0.152	GO:0072006	BP	2	nephron development	4	TFAP2B,ACAT1,PAX2,MEF2C,PDGFB,JAG1,SALL1,EYA1,GLI3,MPV17,WNT1,AHI1,YAP1,SMAD4,RET,DCHS1,CTNNB1,WT1,PTCH1,FAT4
1	!	0.00222	304	807	33	0.041	0.109	GO:0043413	BP	2	macromolecule glycosylation	2	DPM1,POMT2,PGM3,CTSA,LRP2,POMGNT1,B4GALT1,GNPTG,ADNP,FKTN,GNPTAB,ALG2,SLC17A5,SRD5A3,POMT1,LARGE,STT3A,NPC1,GMPPA,GNE,B3GALNT2,STT3B,MGAT2,GLB1,DPAGT1,GMPPB,B3GALT6,MAN1B1,FKRP,POMK,B3GLCT,NEU1,ISPD
1	!	0.00222	304	807	33	0.041	0.109	GO:0006486	BP	2	protein glycosylation	3	DPM1,POMT2,PGM3,CTSA,LRP2,POMGNT1,B4GALT1,GNPTG,ADNP,FKTN,GNPTAB,ALG2,SLC17A5,SRD5A3,POMT1,LARGE,STT3A,NPC1,GMPPA,GNE,B3GALNT2,STT3B,MGAT2,GLB1,DPAGT1,GMPPB,B3GALT6,MAN1B1,FKRP,POMK,B3GLCT,NEU1,ISPD
1	!	0.00237	68	807	14	0.017	0.206	GO:0021872	BP	2	forebrain generation of neurons	8	ARX,PAX6,ASPM,FGFR2,FGFR1,SALL1,GLI3,WNT5A,SATB2,NKX2-1,GNAQ,UQCRQ,ATP7A,SHANK3
1	!	0.00245	99	807	17	0.021	0.172	GO:0001657	BP	2	ureteric bud development	9	CRLF1,FGFR2,PAX2,RARB,FGFR1,SALL1,EYA1,GLI3,WNT1,SMAD4,BMPER,RET,DCHS1,CTNNB1,WT1,PTCH1,FAT4
1	!	0.00245	20	807	8	0.01	0.4	GO:0017004	BP	2	cytochrome complex assembly	2	COX10,TTC19,COX15,BCS1L,SCO2,SCO1,SURF1,COX14
1	!	0.00271	264	807	30	0.037	0.114	GO:0019318	BP	2	hexose metabolic process	6	TFAP2B,IGF1,B4GALT1,PGK1,MLYCD,MAN2B1,GPI,GCK,ALDH5A1,GBE1,ACADM,GALE,PIK3CA,PDHA1,ALDOB,PDX1,AKT1,ALDOA,DLAT,RANBP2,LRP5,AIMP1,IGF2,GLB1,INSR,PC,FUCA1,KCNJ11,B3GLCT,GALT
1	!	0.00272	1687	807	112	0.139	0.066	GO:0007049	BP	2	cell cycle	4	CREBBP,PAFAH1B1,PAX6,CDKL5,MLXIPL,TTC19,DDX11,ZMYND11,IGF1,SPAST,NSUN2,OFD1,SDCCAG8,CTDP1,TAF2,ASPM,FGFR2,FGFR3,ZFYVE26,NDE1,TP63,WDR62,PAK3,FGFR1,ATRX,ORC1,KIF4A,PHGDH,AAAS,SPECC1L,PDGFB,EP300,VRK1,RBBP8,CTCF,TSC2,FBXO31,CSPP1,EYA1,NBN,ERCC2,CDK6,EZH2,CEP41,PRKAR1A,CEP164,IFNG,WNT5A,ACVR1,ALMS1,DNMT3A,GPSM2,USP9X,SBDS,TUBGCP6,CDKN1C,CHMP1A,NGF,BIN1,CDK5RAP2,CASC5,SIX3,KIF11,DNA2,BBS4,KATNB1,GATA…
1	!	0.00278	34	807	10	0.012	0.294	GO:0042558	BP	2	pteridine-containing compound metabolic process	5	SLC46A1,FOLR1,SPR,GCH1,ATIC,PTS,QDPR,PAH,MTHFR,DHFR
1	!	0.00278	34	807	10	0.012	0.294	GO:0002053	BP	2	positive regulation of mesenchymal cell proliferation	1	FGFR2,TP63,FGFR1,WNT5A,FOXP1,MYCN,LRP5,TGFBR2,CTNNB1,TBX1
1	!	0.00283	100	807	17	0.021	0.17	GO:0072163	BP	2	mesonephric epithelium development	7	CRLF1,FGFR2,PAX2,RARB,FGFR1,SALL1,EYA1,GLI3,WNT1,SMAD4,BMPER,RET,DCHS1,CTNNB1,WT1,PTCH1,FAT4
1	!	0.00283	100	807	17	0.021	0.17	GO:0072164	BP	2	mesonephric tubule development	8	CRLF1,FGFR2,PAX2,RARB,FGFR1,SALL1,EYA1,GLI3,WNT1,SMAD4,BMPER,RET,DCHS1,CTNNB1,WT1,PTCH1,FAT4
1	!	0.003	1256	807	89	0.11	0.071	GO:2000113	BP	2	negative regulation of cellular macromolecule biosynthetic process	3	ARX,CREBBP,PAX6,TFAP2B,NFIX,MLXIPL,ZMYND11,ZIC2,POU1F1,FGFR2,FGFR3,TP63,PAX2,RARB,NFKB2,FGFR1,SMARCA2,MEF2C,ATRX,DNMT3B,IGBP1,HDAC6,SOX10,PDGFB,EP300,RBBP8,FMR1,GATA1,CTCF,SALL1,EZH2,GLI3,SUFU,WFS1,WHSC1,ZBTB16,IFNG,WNT5A,FOXP1,SATB2,DNMT3A,TWIST1,USP9X,ATXN1,KDM5C,CDKN1C,CHMP1A,CC2D1A,PAX3,NKX2-1,TFAP2A,SIX3,PDX1,GATA6,EIF4A3,SMAD4,VLDLR,VAX1,GJA1,SKI,CTBP1,NIPBL,NSD1,TSC1,KMT2D,CTNNB1,MECP2,ZEB…
1	!	0.00317	60	807	13	0.016	0.217	GO:0061371	BP	2	determination of heart left/right asymmetry	6	MEF2C,MEGF8,SUFU,FOLR1,WNT5A,MKKS,AHI1,IFT172,BBS7,BBS4,BBS5,C2CD3,NKX2-5
1	!	0.00317	60	807	13	0.016	0.217	GO:0003151	BP	2	outflow tract morphogenesis	4	FGFR2,RARB,MEF2C,JAG1,EYA1,FOLR1,WNT5A,TWIST1,GATA6,NIPBL,CTNNB1,NKX2-5,TBX1
1	!	0.00321	2686	807	162	0.201	0.06	GO:0033036	BP	2	macromolecule localization	3	ABCC8,PAFAH1B1,PAX6,TFAP2B,ABHD5,IGF1,CTSA,MID2,AP4E1,DLG3,GNAS,DNMT3B,GNPTG,MCOLN1,HDAC6,AAAS,RAB18,SNAP29,IFT27,EP300,MLC1,AP4S1,MID1,FMR1,TSC2,EYA1,RPS19,AP1S1,PLOD3,EZH2,CEP41,GLI3,GCK,EXOSC3,DVL1,SUFU,GOSR2,PEX12,PRKAR1A,WFS1,WHSC1,ZBTB16,IFNG,GNPTAB,PEX7,ARL6,WNT5A,FOXP1,RAB3GAP1,RAB3GAP2,NPC2,SIL1,SERAC1,BBS9,TWIST1,TTC21B,ARFGEF2,BBS2,UPF3B,PEX1,HERC2,CHMP1A,PPT1,THOC6,VPS13B,AP3B1,ATP8A2…
1	!	0.0034	239	807	28	0.035	0.117	GO:0021700	BP	2	developmental maturation	4	IGF1,FGFR3,PAX2,FGFR1,SOX10,SYP,CLN5,ERCC2,PLP1,WNT1,CDKN1C,SPINK5,NGF,STXBP1,SIX3,GNAQ,PTH1R,FLVCR1,RET,DCHS1,CTNNB1,MECP2,PTEN,DAG1,FAM20C,NRXN1,MED12,FAT4
1	!	0.00349	15	807	7	0.009	0.467	GO:0051131	BP	2	chaperone-mediated protein complex assembly	2	HDAC6,STUB1,MKKS,HSPD1,BBS10,BBS12,LONP1
1	!	0.00363	559	807	49	0.061	0.088	GO:0001568	BP	2	blood vessel development	4	PAX6,TFAP2B,PNPLA6,FGFR2,FGFR1,MEF2C,B4GALT1,PDGFB,JAG1,EYA1,GPI,GLI3,FOLR1,WNT5A,ACVR1,PIK3CA,TWIST1,SPINK5,ITGA7,YAP1,STRA6,SLC12A6,GATA6,AKT1,HSPG2,NSDHL,LRP5,FLVCR1,TGFBR2,AIMP1,BMPER,ATP7A,JAM3,CTNNB1,SEMA3E,CHD7,PTEN,EIF2AK3,DHCR7,NRXN1,NKX2-5,CCBE1,TBX1,WT1,COL4A1,NF1,NTRK1,ADGRG1,ADRA2B
1	!	0.00365	625	807	53	0.066	0.085	GO:0003006	BP	2	developmental process involved in reproduction	3	PAFAH1B1,ERCC1,IGF1,NSUN2,ASPM,FGFR2,AFF4,HSD17B10,TP63,SMARCA2,ATRX,B4GALT1,PDGFB,GATA1,SALL1,LHX3,ZBTB16,UBE3A,WNT5A,ACVR1,NDP,BBS2,MKKS,TBC1D20,CDKN1C,HSD17B4,NKX2-1,CASC5,STRA6,BBS4,GATA6,AKT1,PLK4,NPHP1,NSDHL,FANCC,NIPBL,CEP57,JAM3,KMT2D,WDR81,CTNNB1,ROR2,INSR,CHD7,PTEN,DEAF1,PTPN11,WT1,FANCA,PSAP,NTRK1,DNAJC19
1	!	0.00376	213	807	26	0.032	0.122	GO:0050808	BP	2	synapse organization	4	FGFR2,PAK3,MEF2C,ADNP,DMPK,DVL1,WNT5A,GNPAT,AFG3L2,NLGN4X,ANK3,TSC1,CTNNB1,MECP2,IL1RAPL1,SEMA3E,PTEN,SPTBN2,NRXN1,PCLO,COL4A1,NLGN3,MYO5A,NTRK1,SLC9A6,SHANK3
1	!	0.00381	21	807	8	0.01	0.381	GO:0009084	BP	2	glutamine family amino acid biosynthetic process	9	CPS1,OTC,ALDH18A1,ASL,ASS1,GLUD1,ALDH4A1,PYCR1
1	!	0.00402	81	807	15	0.019	0.185	GO:0045778	BP	2	positive regulation of ossification	3	IGF1,TP63,MEF2C,GNAS,JAG1,GLI3,ZBTB16,WNT5A,ACVR1,TFAP2A,FBN2,DDR2,NIPBL,CTNNB1,FAM20C
1	!	0.00421	1119	807	81	0.1	0.072	GO:0045892	BP	2	negative regulation of transcription, DNA-templated	2	ARX,CREBBP,PAX6,TFAP2B,NFIX,MLXIPL,ZMYND11,ZIC2,POU1F1,FGFR2,FGFR3,TP63,PAX2,RARB,NFKB2,FGFR1,SMARCA2,MEF2C,ATRX,DNMT3B,IGBP1,HDAC6,SOX10,PDGFB,EP300,RBBP8,GATA1,CTCF,SALL1,EZH2,GLI3,SUFU,WFS1,WHSC1,ZBTB16,IFNG,WNT5A,FOXP1,SATB2,DNMT3A,TWIST1,USP9X,ATXN1,KDM5C,CDKN1C,CHMP1A,CC2D1A,PAX3,NKX2-1,TFAP2A,SIX3,PDX1,GATA6,SMAD4,VLDLR,VAX1,SKI,CTBP1,NIPBL,NSD1,KMT2D,CTNNB1,MECP2,ZEB2,ASXL1,HCFC1,NR2F1,FO…
1	!	0.00424	201	807	25	0.031	0.124	GO:0007626	BP	2	locomotory behavior	3	PAFAH1B1,ATP1A2,CHRNA4,FGF14,ATP1A3,DNM1,NAGLU,SOBP,FIG4,TBCE,ATXN1,PPT1,NPC1,SLC6A3,GRM1,ATP7A,TSHR,HPRT1,MECP2,CHD7,PTEN,KCNJ10,CLN8,SCN8A,MYO5A
1	!	0.00424	201	807	25	0.031	0.124	GO:0001649	BP	2	osteoblast differentiation	6	IGF1,FGFR2,TP63,FGFR1,MEF2C,GNAS,JAG1,CDK6,GLI3,SUFU,ACVR1,SATB2,TWIST1,HSD17B4,FBN2,AKT1,SKI,PTH1R,LRP5,DDR2,CTNNB1,FAM20C,PTCH1,NF1,SMOC1
1	!	0.00447	596	807	51	0.063	0.086	GO:0090407	BP	2	organophosphate biosynthetic process	6	DPM1,ABHD5,PGM3,CPS1,RRM2B,PIGV,POU1F1,GNAS,CHKB,PDGFB,ADNP,PIGL,WFS1,MVK,FIG4,UMPS,KYNU,GNPAT,PIK3CA,OCRL,SERAC1,PIGT,AVPR2,SRD5A3,NDUFA10,GCH1,GUCY2D,ATIC,GMPPA,PRPS1,SURF1,INPP5E,PGAP2,ALDOA,ADK,PTDSS1,PTH1R,TSHR,HPRT1,PTEN,GMPPB,PLA2G6,ATP6V0A2,NF1,FAR1,NTRK1,PNP,GK,MT-ATP6,DHFR,ADSL
1	!	0.00472	62	807	13	0.016	0.21	GO:0009060	BP	2	aerobic respiration	7	COX10,SDHA,FH,ACO2,PDHA1,SUCLA2,UQCRC2,SURF1,DLAT,SUCLG1,NDUFV1,DHTKD1,ADSL
1	!	0.005	36	807	10	0.012	0.278	GO:0048048	BP	2	embryonic eye morphogenesis	6	PAX6,PAX2,RARB,WNT5A,TWIST1,TFAP2A,STRA6,SIX3,FBN2,FBN1
1	!	0.005	104	807	17	0.021	0.163	GO:0072329	BP	2	monocarboxylic acid catabolic process	7	PRODH,ALDH5A1,PEX7,ACADM,TWIST1,ACADS,IDUA,IVD,HSD17B4,HADH,PEX5,AKT1,MUT,MMAA,ALDH4A1,ACOX1,ACADSB
1	!	0.00502	53	807	12	0.015	0.226	GO:0060079	BP	2	excitatory postsynaptic potential	4	MEF2C,DMPK,RAB3GAP1,ATXN1,NLGN4X,GRIK2,MECP2,PTEN,NRXN1,NLGN3,SHANK3,GRIN2B
1	!	0.00534	633	807	53	0.066	0.084	GO:0031667	BP	2	response to nutrient levels	5	ERCC1,CPS1,OTC,ACAT1,PAX2,DNMT3B,HDAC6,SNAP29,DEPDC5,GSS,FOLR1,RAB3GAP1,KYNU,GNPAT,ACADM,ARG1,RAB3GAP2,DNMT3A,PIK3CA,ACADS,BBS2,SNRPB,MKKS,POR,ASS1,CHMP1A,TSHB,ALDOB,PDX1,SUOX,BBS4,NPC1,AKT1,KIAA0226,PSPH,NDUFB9,VLDLR,POLR3A,SLC16A1,SLC6A1,FANCC,HLCS,TGFBR2,GATM,PTEN,EIF2AK3,SLC6A19,MTHFR,SLC35C1,WDR45,NTRK1,MBD5,ADSL
1	!	0.00534	2688	807	161	0.2	0.06	GO:0010604	BP	2	positive regulation of macromolecule metabolic process	2	CREBBP,CRLF1,PAX6,TFAP2B,NFIX,MLXIPL,MBTPS2,IGF1,ZIC2,ERCC8,ALX4,CTDP1,TAF2,POU1F1,FGFR2,FGFR3,TP63,PAX2,RARB,NFKB2,PAK3,FGFR1,SMARCA2,MID2,MEF2C,ATRX,DNMT3B,IGBP1,HDAC6,SOX10,PDGFB,EP300,ADNP,JAG1,RNF125,MID1,GATA1,CTCF,TSC2,STUB1,SALL1,EYA1,NBN,ERCC2,CDK6,EZH2,GLI3,GCK,LHX3,EXOSC3,DVL1,PRKAR1A,WFS1,WHSC1,ZBTB16,IFNG,UBE3A,WNT5A,FOXP1,ACVR1,RAB3GAP1,CTH,KMT2A,RAB3GAP2,SATB2,PIK3CA,TWIST1,PLP1,ND…
1	!	0.00549	5338	807	285	0.353	0.053	GO:0048518	BP	2	positive regulation of biological process	1	ARX,CREBBP,CRLF1,ABCC8,PAFAH1B1,PAX6,CDKL5,TFAP2B,NFIX,MLXIPL,ABHD5,MBTPS2,POLR3B,IGF1,SPAST,CPS1,GRN,ARHGAP31,ZIC2,ERCC8,ALX4,CTDP1,TAF2,CTSA,POU1F1,ASPM,FGFR2,ROGDI,FGFR3,EVC,TP63,ACTB,PAX2,RARB,NFKB2,PAK3,UBE2A,FGFR1,OPHN1,SMARCA2,MID2,MEF2C,ATRX,ORC1,B4GALT1,GNAS,DNMT3B,IGBP1,EFNB1,HDAC6,SOX10,DEPDC5,SBF1,PDGFB,EP300,MLC1,ADNP,EEF1A2,JAG1,RNF125,STS,MID1,GATA1,FGD1,FGF14,CTCF,MLYCD,TSC2,FBXO3…
1	!	0.00554	302	807	32	0.04	0.106	GO:0016053	BP	2	organic acid biosynthetic process	5	MLXIPL,CPS1,OTC,ALDH18A1,PHGDH,UPB1,MLYCD,SC5D,KYNU,CTH,ACADM,PLP1,ASL,GAMT,ASS1,GCH1,HSD17B4,CYP27A1,SUCLA2,ATIC,PSPH,ERLIN2,GLUD1,ALDH4A1,CHST14,PAH,GATM,MTHFR,PYCR1,DPYD,MYO5A,DHFR
1	!	0.00554	302	807	32	0.04	0.106	GO:0046394	BP	2	carboxylic acid biosynthetic process	6	MLXIPL,CPS1,OTC,ALDH18A1,PHGDH,UPB1,MLYCD,SC5D,KYNU,CTH,ACADM,PLP1,ASL,GAMT,ASS1,GCH1,HSD17B4,CYP27A1,SUCLA2,ATIC,PSPH,ERLIN2,GLUD1,ALDH4A1,CHST14,PAH,GATM,MTHFR,PYCR1,DPYD,MYO5A,DHFR
1	!	0.00559	140	807	20	0.025	0.143	GO:0007270	BP	2	neuron-neuron synaptic transmission	3	ATP1A2,GABRA1,OPHN1,MEF2C,CA2,DNM1,RAB3GAP1,GRIA3,KRAS,STXBP1,SLC6A3,GRM1,SLC6A1,GRIK2,PTEN,NRXN1,NLGN3,NF1,NTRK1,SHANK3
1	!	0.00573	105	807	17	0.021	0.162	GO:0031023	BP	2	microtubule organizing center organization	5	PAFAH1B1,SDCCAG8,NDE1,CHMP1A,CDK5RAP2,KIF11,BBS4,PLK4,MCPH1,CENPJ,SLC16A1,SASS6,TMEM67,WDR81,C2CD3,CTNNB1,CEP135
1	!	0.00577	22	807	8	0.01	0.364	GO:0000132	BP	2	establishment of mitotic spindle orientation	9	PAFAH1B1,PAX6,NDE1,EYA1,GPSM2,CDK5RAP2,MCPH1,WDR81
1	!	0.00598	29	807	9	0.011	0.31	GO:0097502	BP	2	mannosylation	6	DPM1,POMT2,PIGV,FKTN,ALG2,POMT1,LARGE,FKRP,ISPD
1	!	0.00598	29	807	9	0.011	0.31	GO:0071514	BP	2	genetic imprinting	1	GNAS,DNMT3B,CTCF,DNMT3A,PIK3CA,CDKN1C,IGF2,MECP2,NDN
1	!	0.00634	179	807	23	0.029	0.128	GO:1901136	BP	2	carbohydrate derivative catabolic process	5	GBA2,UPB1,MLYCD,NAGLU,PDE4D,IDUA,GNS,HSPG2,DPYS,NGLY1,STT3B,HGSNAT,HPRT1,GUSB,GLB1,MAN1B1,FUCA1,SGSH,DPYD,PNP,NAGA,NEU1,GALT
1	!	0.00659	37	807	10	0.012	0.27	GO:0051653	BP	2	spindle localization	5	PAFAH1B1,PAX6,ASPM,NDE1,EYA1,GPSM2,CDK5RAP2,MCPH1,WDR81,DYNC1H1
1	!	0.00664	1169	807	83	0.103	0.071	GO:1902679	BP	2	negative regulation of RNA biosynthetic process	1	ARX,CREBBP,PAX6,TFAP2B,NFIX,MLXIPL,ZMYND11,ZIC2,POU1F1,FGFR2,FGFR3,TP63,PAX2,RARB,NFKB2,FGFR1,SMARCA2,MID2,MEF2C,ATRX,DNMT3B,IGBP1,HDAC6,SOX10,PDGFB,EP300,RBBP8,GATA1,CTCF,SALL1,EZH2,GLI3,SUFU,WFS1,WHSC1,ZBTB16,IFNG,WNT5A,FOXP1,SATB2,DNMT3A,TWIST1,USP9X,ATXN1,KDM5C,CDKN1C,CHMP1A,CC2D1A,PAX3,NKX2-1,TFAP2A,YAP1,SIX3,PDX1,GATA6,SMAD4,VLDLR,VAX1,SKI,CTBP1,NIPBL,NSD1,KMT2D,CTNNB1,MECP2,ZEB2,ASXL1,HCFC…
1	!	0.0069	64	807	13	0.016	0.203	GO:0009880	BP	2	embryonic pattern specification	5	FGFR2,EFNB1,ZBTB16,WNT5A,SATB2,WNT1,SMAD4,KDM6A,OTX2,C2CD3,CTNNB1,WT1,PTCH1
1	!	0.00694	220	807	26	0.032	0.118	GO:0060485	BP	2	mesenchyme development	5	ZIC2,FGFR2,PAX2,FGFR1,MEF2C,EFNB1,SOX10,JAG1,EZH2,FOLR1,WNT5A,ACVR1,TWIST1,PAX1,PAX3,NKX2-1,YAP1,SMAD4,RET,CTNNB1,DAG1,NKX2-5,TBX1,AMER1,WT1,FLNA
1	!	0.00721	1153	807	82	0.102	0.071	GO:1903507	BP	2	negative regulation of nucleic acid-templated transcription	1	ARX,CREBBP,PAX6,TFAP2B,NFIX,MLXIPL,ZMYND11,ZIC2,POU1F1,FGFR2,FGFR3,TP63,PAX2,RARB,NFKB2,FGFR1,SMARCA2,MEF2C,ATRX,DNMT3B,IGBP1,HDAC6,SOX10,PDGFB,EP300,RBBP8,GATA1,CTCF,SALL1,EZH2,GLI3,SUFU,WFS1,WHSC1,ZBTB16,IFNG,WNT5A,FOXP1,SATB2,DNMT3A,TWIST1,USP9X,ATXN1,KDM5C,CDKN1C,CHMP1A,CC2D1A,PAX3,NKX2-1,TFAP2A,YAP1,SIX3,PDX1,GATA6,SMAD4,VLDLR,VAX1,SKI,CTBP1,NIPBL,NSD1,KMT2D,CTNNB1,MECP2,ZEB2,ASXL1,HCFC1,NR2…
1	!	0.00726	3535	807	201	0.249	0.057	GO:0048583	BP	2	regulation of response to stimulus	1	CREBBP,CRLF1,PAFAH1B1,TFAP2B,MKS1,POLR3B,ZMYND11,IGF1,ARHGAP31,ZIC2,RRM2B,ERCC8,POU1F1,ASPM,FGFR2,FGFR3,EVC,TP63,ACTB,NFKB2,PAK3,FGFR1,OPHN1,MID2,MEF2C,GNAS,IGBP1,HDAC6,AAAS,SOX10,DEPDC5,PDGFB,EP300,MLC1,JAG1,MID1,SYP,GATA1,FGD1,FGF14,TSC2,STUB1,SALL1,RPGRIP1L,EYA1,RPS19,MEGF8,CDK6,AP1S1,EZH2,GLI3,FKTN,EXOSC3,DVL1,SUFU,SHOC2,WFS1,WHSC1,FOLR1,MVK,IFNG,PDE4D,ARL6,UBE3A,WNT5A,FOXP1,ACVR1,IFIH1,PROC,…
1	!	0.00734	1209	807	85	0.105	0.07	GO:0051253	BP	2	negative regulation of RNA metabolic process	1	ARX,CREBBP,PAX6,TFAP2B,NFIX,MLXIPL,ZMYND11,ZIC2,POU1F1,FGFR2,FGFR3,TP63,PAX2,RARB,NFKB2,FGFR1,SMARCA2,MID2,MEF2C,ATRX,DNMT3B,IGBP1,HDAC6,SOX10,PDGFB,EP300,RBBP8,GATA1,CTCF,SALL1,EZH2,GLI3,SUFU,WFS1,WHSC1,ZBTB16,IFNG,WNT5A,FOXP1,SATB2,DNMT3A,TWIST1,USP9X,ATXN1,KDM5C,CDKN1C,CHMP1A,CC2D1A,PAX3,NKX2-1,TFAP2A,YAP1,SIX3,LRPPRC,PDX1,GATA6,SMAD4,VLDLR,VAX1,SKI,CTBP1,NIPBL,TERT,NSD1,KMT2D,CTNNB1,MECP2,ZEB…
1	!	0.00763	55	807	12	0.015	0.218	GO:0042398	BP	2	cellular modified amino acid biosynthetic process	5	CPS1,OTC,ALDH18A1,GSS,GAMT,GCH1,ATIC,MAT1A,PTDSS1,ALDH7A1,GATM,DHFR
1	!	0.00774	96	807	16	0.02	0.167	GO:0021761	BP	2	limbic system development	5	PAFAH1B1,FGFR2,FGFR1,CDK6,EZH2,GLI3,RAB3GAP1,USP9X,BBS2,MKKS,NKX2-1,BBS4,UQCRQ,TSC1,PTEN,ZBTB18
1	!	0.00797	208	807	25	0.031	0.12	GO:0007601	BP	29	visual perception	2	PAX6,ZIC2,PAX2,CLN5,WFS1,ARL6,RPE65,BBS9,NDP,BBS2,MKKS,PPT1,GUCY2D,ATP8A2,SIX3,BBS7,BBS4,BBS5,BBS1,KCNJ10,BBS10,CLN8,MED12,MYO5A,DNAJC19
1	!	0.00812	7	807	5	0.006	0.714	GO:0021798	BP	2	forebrain dorsal/ventral pattern formation	6	PAX6,GLI3,TTC21B,NKX2-1,SIX3
1	!	0.00812	7	807	5	0.006	0.714	GO:0006729	BP	2	tetrahydrobiopterin biosynthetic process	1	SPR,GCH1,PTS,QDPR,DHFR
1	!	0.00829	65	807	13	0.016	0.2	GO:0006687	BP	2	glycosphingolipid metabolic process	7	CTSA,GBA2,STS,ASAH1,ALDH5A1,LARGE,SUMF1,ARSE,SMPD1,GLB1,PSAP,NAGA,NEU1
1	!	0.00849	694	807	56	0.069	0.081	GO:0007005	BP	2	mitochondrion organization	5	COX10,TTC19,IGF1,NDUFS1,RRM2B,BCS1L,HDAC6,NDUFAF5,MTFMT,C10ORF2,FOXRED1,NDUFS8,MPV17,NDUFS7,AKT3,PIK3CA,TSFM,NDUFAF4,SNRPB,MGME1,MTO1,LRPPRC,DNA2,PEX5,POLG,AFG3L2,AKT1,NDUFS6,RARS2,NDUFB9,POLR3A,NUBPL,SLC25A4,NDUFAF6,AIFM1,SLC6A1,FANCC,LMNA,NDUFS4,TERT,ATP7A,LETM1,HCFC1,NDUFAF3,COX14,SLC35C1,CLN8,MED12,LONP1,WDR45,MBD5,SDHAF1,DNAJC19,PAM16,APOPT1,POLG2
1	!	0.0085	1963	807	124	0.154	0.063	GO:0016265	BP	2	death	3	CRLF1,TFAP2B,ZMYND11,IGF1,NDUFS1,RRM2B,ALX4,FGFR2,FGFR3,TP63,PAX2,RARB,PAK3,FGFR1,MEF2C,B4GALT1,IGBP1,HDAC6,PRODH,SOX10,EP300,ADNP,EEF1A2,GATA1,FGD1,EYA1,NBN,ERCC2,DMPK,GPI,GLI3,LHX3,WFS1,ZBTB16,IFNG,LMNB1,WNT5A,FOXP1,ACVR1,PROC,SOS1,SPR,CTH,KMT2A,DNMT3A,TCTN3,PIK3CA,TWIST1,PIGT,WNT1,POR,ARHGEF6,ARHGEF9,PPT1,THOC6,KRAS,IER3IP1,NGF,MYCN,AHI1,PAX3,BIN1,STXBP1,TFAP2A,YAP1,SIX3,PDX1,KATNB1,PTRH2,AFG3…
1	!	0.00851	353	807	35	0.043	0.099	GO:0060537	BP	2	muscle tissue development	5	ELN,FGFR2,TP63,RARB,FGFR1,MEF2C,EP300,EYA1,PRKAR1A,WNT5A,FOXP1,ACVR1,ACADM,TWIST1,FLNB,STRA6,GATA6,HSPG2,VAX1,GJA1,SKI,LMNA,TGFBR2,TSC1,CTNNB1,PTEN,NDUFV2,ZBTB18,NKX2-5,TBX1,WT1,STAC3,NF1,DMD,NRAS
1	!	0.00859	279	807	30	0.037	0.108	GO:0050678	BP	2	regulation of epithelial cell proliferation	1	PAX6,IGF1,GRN,FGFR2,FGFR3,TP63,PAX2,B4GALT1,PDGFB,EYA1,CDK6,IFNG,WNT5A,FOXP1,ARG1,TWIST1,CDKN1C,YAP1,IFT172,AKT1,CASK,GJA1,AIMP1,CTNNB1,PTEN,HRAS,DEAF1,TBX1,PTCH1,NF1
1	!	0.00861	38	807	10	0.012	0.263	GO:0072350	BP	2	tricarboxylic acid metabolic process	7	SDHA,FH,ACO2,ASS1,PDHA1,SUCLA2,GLUD1,DLAT,SUCLG1,DHTKD1
1	!	0.00869	209	807	25	0.031	0.12	GO:0044344	BP	2	cellular response to fibroblast growth factor stimulus	7	CPS1,FGFR2,FGFR3,NDST1,FGFR1,PDGFB,TSC2,SHOC2,PRKAR1A,WNT5A,SOS1,PIK3CA,FGFRL1,KRAS,AKT1,BRAF,OTX2,CEP57,CTNNB1,PTEN,HRAS,FAM20C,PTPN11,TBX1,NRAS
1	!	0.00876	1067	807	77	0.095	0.072	GO:0007010	BP	2	cytoskeleton organization	5	PAFAH1B1,PAX6,SPAST,OFD1,ELN,SDCCAG8,ASPM,NDE1,WDR62,PAK3,OPHN1,KIF4A,HDAC6,EP300,NIN,MID1,FGD1,EYA1,DVL1,PRKAR1A,MYH3,FOXP1,ALMS1,TBCE,KPTN,GPSM2,IQSEC2,BBS2,MKKS,SBDS,TUBGCP6,CHMP1A,ATP8A2,KRAS,FLNB,CDK5RAP2,CASC5,IFT172,KIF11,BBS4,KATNB1,PLK4,NPHP1,MCPH1,ALDOA,ANK3,CENPJ,SLC16A1,SASS6,BRAF,PCNT,LMNA,TMEM67,BRWD3,TSC1,CEP57,JAM3,WDR81,C2CD3,CTNNB1,SEMA3E,PTEN,DAG1,SPTBN2,HRAS,CEP135,NRXN1,CLN8,…
1	!	0.00886	1327	807	91	0.113	0.069	GO:0045934	BP	2	negative regulation of nucleobase-containing compound metabolic process	2	ARX,CREBBP,PAX6,TFAP2B,NFIX,MLXIPL,ERCC1,ZMYND11,ZIC2,POU1F1,FGFR2,FGFR3,TP63,PAX2,RARB,NFKB2,FGFR1,SMARCA2,MID2,MEF2C,ATRX,DNMT3B,IGBP1,HDAC6,SOX10,PDGFB,EP300,RBBP8,GATA1,CTCF,SALL1,EZH2,GLI3,SUFU,WFS1,WHSC1,ZBTB16,IFNG,WNT5A,FOXP1,SATB2,DNMT3A,TWIST1,USP9X,ATXN1,KDM5C,CDKN1C,CHMP1A,CC2D1A,PAX3,NKX2-1,TFAP2A,YAP1,SIX3,LRPPRC,PDX1,GATA6,SMAD4,VLDLR,VAX1,GJA1,SKI,CTBP1,NIPBL,TERT,NSD1,KMT2D,CTNNB…
1	!	0.00893	447	807	41	0.051	0.092	GO:0043434	BP	2	response to peptide hormone	7	ABCC8,CPS1,OTC,FGFR2,FGFR3,FGFR1,GNAS,PDGFB,STS,TSC2,GCK,PRKAR1A,SOS1,ARG1,PIK3CA,WNT1,POR,ASS1,KRAS,ALDOB,HADH,AKT1,ATP6V1B2,VLDLR,QDPR,GJA1,BRAF,TSC1,FBN1,IGF2,LMBRD1,INSR,GATM,DAG1,ATP2A2,HRAS,PTPN11,ATP6V0A2,MYO5A,MBD5,NRAS
1	!	0.00898	132	807	19	0.024	0.144	GO:0002065	BP	2	columnar/cuboidal epithelial cell differentiation	7	PAFAH1B1,PAX6,FGFR2,TP63,RARB,FGFR1,MEF2C,SOX10,JAG1,CDK6,GLI3,WNT5A,FOXP1,PDX1,GATA6,GNAQ,ZEB2,FAM20C,MYO5A
1	!	0.00908	782	807	61	0.076	0.078	GO:0071705	BP	2	nitrogen compound transport	5	ABCC8,TFAP2B,ATP1A2,SLC46A1,GNAS,AAAS,CHRNA4,FMR1,SLC25A15,CA2,GCK,PRKAR1A,FOLR1,IFNG,RAB3GAP1,SLC19A2,SLC35A3,ARG1,SLC17A5,UPF3B,SLC6A8,THOC6,DDC,STXBP1,LRPPRC,HADH,PDX1,EIF4A3,SLC6A3,SLC16A2,GLUD1,SLC25A4,GJA1,RANBP2,SLC16A1,SLC6A1,CACNA1D,LRP5,FLVCR1,SLC6A20,NDUFAF2,TSC1,CPLX1,MECP2,CHD7,EIF2AK3,SLC6A19,KCNA2,KCNJ10,PTPN11,NRXN1,CLN8,TCN2,SLC36A2,PCLO,KCNJ11,SLC6A17,MYO5A,NUP62,RBM8A,ADRA2B
1	!	0.00917	157	807	21	0.026	0.134	GO:0050954	BP	7	sensory perception of mechanical stimulus	1	FGFR1,EYA1,DNM1,WFS1,IFNG,SOBP,KPTN,NDP,MKKS,PAX3,TFAP2A,NDUFB9,PIEZO2,CACNA1D,NIPBL,ALDH7A1,CHD7,TBX1,SCN8A,NTRK1,GRIN2B
1	!	0.00944	480	807	43	0.053	0.09	GO:1901652	BP	2	response to peptide	6	ABCC8,CPS1,OTC,FGFR2,FGFR3,FGFR1,GNAS,PDGFB,JAG1,STS,TSC2,GCK,PRKAR1A,SOS1,ARG1,PIK3CA,WNT1,AVPR2,POR,ASS1,KRAS,ALDOB,HADH,AKT1,ATP6V1B2,VLDLR,QDPR,GJA1,BRAF,TSC1,FBN1,IGF2,LMBRD1,INSR,GATM,DAG1,ATP2A2,HRAS,PTPN11,ATP6V0A2,MYO5A,MBD5,NRAS
1	!	0.00954	2571	807	154	0.191	0.06	GO:0071702	BP	2	organic substance transport	5	ABCC8,PAFAH1B1,TFAP2B,IGF1,ATP1A2,CTSA,SLC46A1,SLC4A4,AP4E1,GNAS,GNPTG,MCOLN1,HDAC6,AAAS,RAB18,SNAP29,IFT27,EP300,MLC1,AP4S1,CHRNA4,FMR1,SLC25A15,TSC2,CA2,RPS19,AP1S1,CEP41,GLI3,GCK,SUFU,GOSR2,PEX12,PRKAR1A,WFS1,FOLR1,IFNG,GNPTAB,PEX7,ARL6,WNT5A,FOXP1,RAB3GAP1,SLC19A2,SLC35A3,ARG1,RAB3GAP2,NPC2,SLC17A5,SIL1,SERAC1,BBS9,TWIST1,ARFGEF2,BBS2,UPF3B,PEX1,HERC2,SLC6A8,CHMP1A,PPT1,THOC6,DDC,VPS13B,AP3B1…
1	!	0.00974	109	807	17	0.021	0.156	GO:0050905	BP	2	neuromuscular process	6	PAFAH1B1,FGF14,NBN,DVL1,GCH1,ATP8A2,STRA6,PEX5,SLC6A3,KCNH1,MECP2,PTEN,NRXN1,CLN8,POMK,SCN8A,GRIN2B
1	!	0.00974	109	807	17	0.021	0.156	GO:0072009	BP	2	nephron epithelium development	5	TFAP2B,ACAT1,PAX2,MEF2C,JAG1,SALL1,EYA1,GLI3,WNT1,AHI1,YAP1,SMAD4,DCHS1,CTNNB1,WT1,PTCH1,FAT4
1	!	0.0098	17	807	7	0.009	0.412	GO:0071941	BP	2	nitrogen cycle metabolic process	4	CPS1,OTC,SLC25A15,ARG1,ASL,ASS1,SUOX
1	!	0.0098	2511	807	151	0.187	0.06	GO:0009966	BP	2	regulation of signal transduction	2	CREBBP,CRLF1,PAFAH1B1,TFAP2B,MKS1,ZMYND11,IGF1,ARHGAP31,ZIC2,RRM2B,POU1F1,ASPM,FGFR2,FGFR3,EVC,TP63,PAK3,FGFR1,OPHN1,MID2,MEF2C,GNAS,IGBP1,HDAC6,SOX10,DEPDC5,PDGFB,EP300,JAG1,MID1,SYP,GATA1,FGD1,TSC2,STUB1,SALL1,RPGRIP1L,EYA1,EZH2,GLI3,FKTN,DVL1,SUFU,SHOC2,WFS1,FOLR1,IFNG,PDE4D,ARL6,UBE3A,WNT5A,FOXP1,ACVR1,SOS1,CTH,PTCH2,GPSM2,OCRL,TWIST1,TTC21B,ARFGEF2,IQSEC2,ATXN1,WNT1,POR,ARHGEF6,CDKN1C,ARHGEF…
1	!	0.00988	4	807	4	0.005	1	GO:0021553	BP	89	olfactory nerve development	1	SALL1,CHD7,NTRK1,DMD
1	!	0.00992	197	807	24	0.03	0.122	GO:0060560	BP	2	developmental growth involved in morphogenesis	4	PAFAH1B1,CDKL5,FGFR2,FGFR3,EVC,RARB,DCX,EP300,ADNP,SALL1,MEGF8,DVL1,WNT5A,USP9X,POR,NGF,YAP1,DDR2,TGFBR2,NDN,MED12,NLGN3,SLC9A6,L1CAM
1	!	0.00994	1540	807	102	0.126	0.066	GO:0006811	BP	2	ion transport	5	ABCC8,COX10,COX15,ATP1A2,GABRA1,TG,ABCC9,SLC12A1,KCNQ2,SLC46A1,SLC4A4,MEF2C,MCOLN1,PDGFB,MLC1,CHRNA4,FGF14,SLC25A15,CA2,DMPK,ATP1A3,SLC5A5,GCK,KCNT1,WFS1,FOLR1,PDE4D,CRBN,RAB3GAP1,SLC19A2,SLC35A3,ARG1,NPC2,SLC17A5,TWIST1,GRIA3,COX6B1,SCO2,SLC6A8,ARHGEF9,KCNC3,ATP8A2,SCO1,NGF,STXBP1,NDUFA9,SLC12A6,AKT1,SLC6A3,KCNH1,CASK,SLC16A2,ATP6V1B2,SURF1,CNNM2,ANK3,KCNJ1,GJA1,PIEZO2,SLC16A1,CLIC2,SLC6A1,CACNA…
1	!	0.0103	211	807	25	0.031	0.118	GO:0050953	BP	29	sensory perception of light stimulus	1	PAX6,ZIC2,PAX2,CLN5,WFS1,ARL6,RPE65,BBS9,NDP,BBS2,MKKS,PPT1,GUCY2D,ATP8A2,SIX3,BBS7,BBS4,BBS5,BBS1,KCNJ10,BBS10,CLN8,MED12,MYO5A,DNAJC19
1	!	0.0108	198	807	24	0.03	0.121	GO:0001505	BP	2	regulation of neurotransmitter levels	2	ATP1A2,MEF2C,SNAP29,DVL1,ALDH5A1,RAB3GAP1,GAD1,PPT1,KCNC3,NGF,STXBP1,SLC6A3,CASK,SLC6A1,BRAF,CPLX1,PAH,ATP2A2,KCNJ10,NRXN1,CLN8,PCLO,MAOA,NF1
1	!	0.0111	31	807	9	0.011	0.29	GO:0035116	BP	2	embryonic hindlimb morphogenesis	7	ALX4,RARB,GNAS,RPGRIP1L,ZBTB16,TWIST1,ALX3,CTNNB1,CHD7
1	!	0.0111	31	807	9	0.011	0.29	GO:0006536	BP	2	glutamate metabolic process	10	ALDH18A1,HAL,PRODH,ALDH5A1,GAD1,GLUD1,ALDH4A1,UROC1,TAT
1	!	0.0111	39	807	10	0.012	0.256	GO:0040018	BP	2	positive regulation of multicellular organism growth	4	POU1F1,BBS2,MKKS,ATP8A2,PEX5,BBS4,SLC6A3,NIPBL,TSHR,CHD7
1	!	0.0113	582	807	49	0.061	0.084	GO:0032870	BP	2	cellular response to hormone stimulus	6	ATP1A2,CPS1,FGFR2,FGFR3,RARB,FGFR1,MEF2C,GNAS,DNMT3B,EP300,GATA1,TSC2,ATP1A3,SLC5A5,PLOD3,GCK,PRKAR1A,SOS1,ARG1,PIK3CA,WNT1,BBS2,MKKS,AVPR2,POR,ASS1,KRAS,ALDOB,BBS4,GATA6,NPC1,AKT1,ATP6V1B2,VLDLR,TSHR,TSC1,FBN1,IGF2,LMBRD1,INSR,HRAS,NR2F1,PTPN11,WT1,ATP6V0A2,MYO5A,MBD5,NUP62,NRAS
1	!	0.0113	1335	807	91	0.113	0.068	GO:0010558	BP	2	negative regulation of macromolecule biosynthetic process	2	ARX,CREBBP,PAX6,TFAP2B,NFIX,MLXIPL,ZMYND11,ZIC2,POU1F1,FGFR2,FGFR3,TP63,PAX2,RARB,NFKB2,FGFR1,SMARCA2,MID2,MEF2C,ATRX,DNMT3B,IGBP1,HDAC6,SOX10,PDGFB,EP300,RBBP8,FMR1,GATA1,CTCF,SALL1,EZH2,GLI3,SUFU,WFS1,WHSC1,ZBTB16,IFNG,WNT5A,FOXP1,SATB2,DNMT3A,TWIST1,USP9X,ATXN1,KDM5C,CDKN1C,CHMP1A,CC2D1A,PAX3,NKX2-1,TFAP2A,YAP1,SIX3,PDX1,GATA6,EIF4A3,SMAD4,VLDLR,VAX1,GJA1,SKI,CTBP1,NIPBL,NSD1,TSC1,KMT2D,CTNNB1…
1	!	0.0114	57	807	12	0.015	0.211	GO:0001947	BP	2	heart looping	7	MEF2C,SUFU,FOLR1,WNT5A,MKKS,AHI1,IFT172,BBS7,BBS4,BBS5,C2CD3,NKX2-5
1	!	0.0118	298	807	31	0.038	0.104	GO:0010038	BP	2	response to metal ion	5	ABCC8,CPS1,OTC,MEF2C,EP300,GSS,CA2,WNT5A,ACADM,KMT2A,ARG1,ALG2,DNMT3A,ASS1,TSHB,ALDOB,TFAP2A,PDX1,NPC1,KCNH1,ANK3,QDPR,SLC6A1,BRAF,ATP7A,AQP2,GATM,PTEN,D2HGDH,LONP1,TAT
1	!	0.0118	298	807	31	0.038	0.104	GO:0048864	BP	2	stem cell development	6	CREBBP,ASPM,FGFR2,FGFR3,PAX2,FGFR1,EFNB1,SOX10,JAG1,SALL1,EZH2,FOLR1,WNT5A,ACVR1,TWIST1,PAX3,NKX2-1,YAP1,SMAD4,DIS3L2,MCPH1,BRAF,SKI,LRP5,NIPBL,RET,CTNNB1,DAG1,TBX1,MED12,FLNA
1	!	0.0119	88	807	15	0.019	0.17	GO:0008344	BP	2	adult locomotory behavior	5	PAFAH1B1,ATP1A2,FGF14,ATP1A3,DNM1,TBCE,ATXN1,PPT1,NPC1,TSHR,MECP2,CHD7,KCNJ10,CLN8,SCN8A
1	!	0.0119	67	807	13	0.016	0.194	GO:0003279	BP	2	cardiac septum development	4	FGFR2,RARB,JAG1,SALL1,WHSC1,WNT5A,ACVR1,FGFRL1,STRA6,GATA6,SMAD4,NKX2-5,TBX1
1	!	0.0119	88	807	15	0.019	0.17	GO:0021549	BP	2	cerebellum development	4	NFIX,RPGRIP1L,EZH2,NAGLU,GNPAT,USP9X,WNT1,ATIC,NLGN4X,UQCRQ,ATP7A,MECP2,SPTBN2,ZBTB18,NRXN1
1	!	0.0119	67	807	13	0.016	0.194	GO:0006635	BP	2	fatty acid beta-oxidation	1	PEX7,ACADM,TWIST1,ACADS,IVD,HSD17B4,HADH,PEX5,AKT1,MUT,MMAA,ACOX1,ACADSB
1	!	0.0123	24	807	8	0.01	0.333	GO:0040001	BP	2	establishment of mitotic spindle localization	8	PAFAH1B1,PAX6,NDE1,EYA1,GPSM2,CDK5RAP2,MCPH1,WDR81
1	!	0.0124	227	807	26	0.032	0.115	GO:1901617	BP	2	organic hydroxy compound biosynthetic process	5	POU1F1,CYB5R3,CHKB,SC5D,MVK,IFNG,WNT5A,ACADM,POR,GCH1,DDC,HSD17B4,CYP27A1,SLC6A3,LBR,EBP,NSDHL,ERLIN2,PTH1R,ATP7A,ZEB2,CNBP,PAH,DPAGT1,DHCR7,MYO5A
1	!	0.0132	1435	807	96	0.119	0.067	GO:0043067	BP	2	regulation of programmed cell death	2	CRLF1,TFAP2B,ZMYND11,IGF1,RRM2B,ALX4,FGFR2,FGFR3,TP63,PAX2,RARB,PAK3,FGFR1,MEF2C,B4GALT1,IGBP1,HDAC6,SOX10,EP300,ADNP,EEF1A2,GATA1,FGD1,EYA1,GPI,GLI3,LHX3,WFS1,ZBTB16,IFNG,WNT5A,FOXP1,ACVR1,PROC,SOS1,CTH,PIK3CA,TWIST1,WNT1,POR,ARHGEF6,ARHGEF9,PPT1,THOC6,KRAS,IER3IP1,NGF,AHI1,BIN1,STXBP1,TFAP2A,YAP1,PDX1,PTRH2,GATA6,ARHGDIA,AKT1,HSPD1,PGAP2,SLC25A4,ALX3,AIFM1,BRAF,SKI,LMNA,LRP5,ERCC3,TERT,GRIK2,AT…
1	!	0.0133	214	807	25	0.031	0.117	GO:0071774	BP	2	response to fibroblast growth factor	6	CPS1,FGFR2,FGFR3,NDST1,FGFR1,PDGFB,TSC2,SHOC2,PRKAR1A,WNT5A,SOS1,PIK3CA,FGFRL1,KRAS,AKT1,BRAF,OTX2,CEP57,CTNNB1,PTEN,HRAS,FAM20C,PTPN11,TBX1,NRAS
1	!	0.0133	78	807	14	0.017	0.179	GO:0061333	BP	2	renal tubule morphogenesis	6	PAX2,MEF2C,SALL1,EYA1,GLI3,WNT1,AHI1,SMAD4,DCHS1,CTNNB1,WT1,PTCH1,COL4A1,FAT4
1	!	0.0133	214	807	25	0.031	0.117	GO:0051402	BP	2	neuron apoptotic process	8	CRLF1,TFAP2B,FGFR3,TP63,PAK3,MEF2C,ADNP,GPI,WFS1,PIK3CA,PIGT,PPT1,KRAS,NGF,STXBP1,TFAP2A,HSPD1,AIFM1,BRAF,GRIK2,ATP7A,MECP2,HRAS,NF1,NTRK1
1	!	0.0134	100	807	16	0.02	0.16	GO:0022037	BP	2	metencephalon development	4	NFIX,RPGRIP1L,EZH2,NAGLU,GNPAT,USP9X,WNT1,ATIC,NLGN4X,UQCRQ,ATP7A,OTX2,MECP2,SPTBN2,ZBTB18,NRXN1
1	!	0.0135	187	807	23	0.029	0.123	GO:0051216	BP	2	cartilage development	5	FGFR3,EVC,RARB,FGFR1,MEF2C,GNAS,GLI3,ZBTB16,MGP,WNT5A,SATB2,BBS2,MKKS,POR,MYCN,HSPG2,PTH1R,TGFBR2,ATP7A,CTNNB1,ROR2,EIF2AK3,MAF
1	!	0.0138	471	807	42	0.052	0.089	GO:0009314	BP	2	response to radiation	4	CREBBP,ERCC1,ATP1A2,PNKP,ERCC8,TP63,UBE2A,LRP2,DNMT3B,EP300,EYA1,ERCC2,ATP1A3,RPE65,DNMT3A,ATXN1,GUCY2D,ATP8A2,KRAS,YAP1,STRA6,POLG,AKT1,HSPG2,NPHP1,FANCD2,GNAQ,BRAF,CUL4B,ERCC3,NIPBL,MECP2,ATR,ERCC4,DEAF1,KCNJ10,NLGN3,NF1,BLM,NTRK1,CERS1,ERCC6
1	!	0.0138	58	807	12	0.015	0.207	GO:0007405	BP	2	neuroblast proliferation	8	PAFAH1B1,PAX6,ASPM,FGFR2,NDE1,FGFR1,SOX10,GLI3,SIX3,VAX1,CTNNB1,NF1
1	!	0.0141	136	807	19	0.024	0.14	GO:0006487	BP	2	protein N-linked glycosylation	4	DPM1,PGM3,CTSA,B4GALT1,GNPTG,GNPTAB,ALG2,SLC17A5,SRD5A3,STT3A,GMPPA,GNE,STT3B,MGAT2,GLB1,DPAGT1,GMPPB,MAN1B1,NEU1
1	!	0.0143	40	807	10	0.012	0.25	GO:0010464	BP	2	regulation of mesenchymal cell proliferation	6	FGFR2,TP63,FGFR1,WNT5A,FOXP1,MYCN,LRP5,TGFBR2,CTNNB1,TBX1
1	!	0.0143	2244	807	137	0.17	0.061	GO:0010605	BP	2	negative regulation of macromolecule metabolic process	1	ARX,CREBBP,PAFAH1B1,PAX6,TFAP2B,NFIX,MLXIPL,ERCC1,ZMYND11,IGF1,ZIC2,POU1F1,FGFR2,FGFR3,TP63,PAX2,RARB,NFKB2,FGFR1,OPHN1,SMARCA2,MID2,MEF2C,DLG3,ATRX,DNMT3B,IGBP1,HDAC6,SOX10,PDGFB,EP300,ADNP,RBBP8,FMR1,GATA1,CTCF,TSC2,FBXO31,SALL1,ERCC2,GPI,EZH2,GLI3,FKTN,DVL1,SUFU,PRKAR1A,WFS1,WHSC1,ZBTB16,IFNG,PDE4D,WNT5A,FOXP1,SATB2,DNMT3A,TWIST1,USP9X,ATXN1,WNT1,BBS2,MKKS,KDM5C,MASP1,POR,DGCR8,CDKN1C,CHMP1A,C…
1	!	0.0149	32	807	9	0.011	0.281	GO:0009225	BP	2	nucleotide-sugar metabolic process	9	DPM1,PGM3,TGDS,SLC35A3,GMPPA,GNE,DPAGT1,GMPPB,GALT
1	!	0.0152	162	807	21	0.026	0.13	GO:1901215	BP	2	negative regulation of neuron death	3	CRLF1,TFAP2B,MEF2C,ADNP,GPI,WFS1,PIK3CA,PPT1,KRAS,NGF,STXBP1,AKT1,HSPD1,BRAF,GRIK2,ATP7A,CTNNB1,MECP2,HRAS,NTRK1,IKBKG
1	!	0.0154	18	807	7	0.009	0.389	GO:0035268	BP	2	protein mannosylation	4	DPM1,POMT2,FKTN,POMT1,LARGE,FKRP,ISPD
1	!	0.0156	79	807	14	0.017	0.177	GO:0046620	BP	2	regulation of organ growth	3	ARX,FGFR2,FGFR1,MEF2C,FOXP1,POR,YAP1,GATA6,GJA1,FLVCR1,TGFBR2,PTEN,NKX2-5,WT1
1	!	0.0161	189	807	23	0.029	0.122	GO:0008543	BP	2	fibroblast growth factor receptor signaling pathway	8	FGFR2,FGFR3,NDST1,FGFR1,PDGFB,TSC2,SHOC2,PRKAR1A,WNT5A,SOS1,PIK3CA,FGFRL1,KRAS,AKT1,BRAF,OTX2,CEP57,CTNNB1,PTEN,HRAS,FAM20C,PTPN11,NRAS
1	!	0.0162	125	807	18	0.022	0.144	GO:0007612	BP	2	learning	5	ATP1A2,AAAS,ATP1A3,ATXN1,PPT1,KRAS,STRA6,NLGN4X,SLC6A1,BRAF,MECP2,DEAF1,NRXN1,CLN8,NLGN3,NF1,SHANK3,GRIN2B
1	!	0.0167	69	807	13	0.016	0.188	GO:0021766	BP	2	hippocampus development	4	PAFAH1B1,CDK6,EZH2,GLI3,USP9X,BBS2,MKKS,NKX2-1,BBS4,UQCRQ,TSC1,PTEN,ZBTB18
1	!	0.0167	1424	807	95	0.118	0.067	GO:0051172	BP	2	negative regulation of nitrogen compound metabolic process	1	ARX,CREBBP,PAX6,TFAP2B,NFIX,MLXIPL,ERCC1,ZMYND11,ZIC2,POU1F1,FGFR2,FGFR3,TP63,PAX2,RARB,NFKB2,FGFR1,SMARCA2,MID2,MEF2C,ATRX,DNMT3B,IGBP1,HDAC6,SOX10,PDGFB,EP300,RBBP8,FMR1,GATA1,CTCF,SALL1,EZH2,GLI3,SUFU,WFS1,WHSC1,ZBTB16,IFNG,WNT5A,FOXP1,SATB2,DNMT3A,TWIST1,USP9X,ATXN1,KDM5C,CDKN1C,CHMP1A,CC2D1A,PAX3,NKX2-1,TFAP2A,YAP1,SIX3,LRPPRC,PDX1,GATA6,EIF4A3,SMAD4,VLDLR,VAX1,GJA1,SKI,CTBP1,NIPBL,TERT,NSD1…
1	!	0.0168	1348	807	91	0.113	0.068	GO:0050877	BP	2	neurological system process	5	PAFAH1B1,PAX6,ATP1A2,GABRA1,ZIC2,DGCR2,KCNQ2,PAX2,FGFR1,MEF2C,GNAS,AAAS,EP300,ADNP,CHRNA4,STS,FGF14,CLN5,EYA1,NBN,GPI,ATP1A3,DNM1,DVL1,WFS1,IFNG,SOBP,FIG4,PDE4D,ARL6,RPE65,KPTN,BBS9,NDP,ATXN1,BBS2,MKKS,PPT1,GCH1,GUCY2D,ATP8A2,KRAS,NGF,PAX3,TFAP2A,STRA6,SIX3,BBS7,PEX5,BBS4,SLC6A3,KCNH1,NLGN4X,NDUFB9,VLDLR,ANK3,GRM1,PIEZO2,SLC6A1,CACNA1D,BRAF,BBS5,NIPBL,GRIK2,ALDH7A1,TTC8,JAM3,MECP2,CHD7,PTEN,EIF2A…
1	!	0.0168	163	807	21	0.026	0.129	GO:0048762	BP	2	mesenchymal cell differentiation	7	FGFR2,PAX2,FGFR1,MEF2C,EFNB1,SOX10,JAG1,EZH2,FOLR1,WNT5A,ACVR1,TWIST1,PAX3,NKX2-1,SMAD4,RET,CTNNB1,DAG1,TBX1,AMER1,FLNA
1	!	0.0182	177	807	22	0.027	0.124	GO:0060538	BP	2	skeletal muscle organ development	6	ELN,MEF2C,EP300,FOXP1,TWIST1,FGFRL1,MNX1,ASS1,LARGE,PAX3,FLNB,STRA6,VAX1,SKI,CTNNB1,ZBTB18,TBX1,WT1,STAC3,NF1,DMD,NRAS
1	!	0.0182	41	807	10	0.012	0.244	GO:0090102	BP	2	cochlea development	4	PAFAH1B1,FGFR3,PAX2,RPGRIP1L,EYA1,DVL1,WNT5A,TSHR,DCHS1,TBX1
1	!	0.0198	33	807	9	0.011	0.273	GO:0010107	BP	76	potassium ion import	1	ATP1A2,ABCC9,SLC12A1,ATP1A3,SLC12A6,KCNJ1,KCNJ6,KCNJ10,KCNJ11
1	!	0.0198	33	807	9	0.011	0.273	GO:0051293	BP	2	establishment of spindle localization	7	PAFAH1B1,PAX6,NDE1,EYA1,GPSM2,CDK5RAP2,MCPH1,WDR81,DYNC1H1
1	!	0.0204	4581	807	247	0.306	0.054	GO:0048522	BP	2	positive regulation of cellular process	2	CREBBP,CRLF1,PAFAH1B1,PAX6,CDKL5,TFAP2B,NFIX,MLXIPL,ABHD5,MBTPS2,IGF1,SPAST,GRN,ZIC2,ERCC8,ALX4,CTDP1,TAF2,POU1F1,ASPM,FGFR2,ROGDI,FGFR3,EVC,TP63,PAX2,RARB,NFKB2,PAK3,UBE2A,FGFR1,SMARCA2,MID2,MEF2C,ATRX,ORC1,B4GALT1,GNAS,DNMT3B,IGBP1,EFNB1,HDAC6,SOX10,PDGFB,EP300,ADNP,EEF1A2,JAG1,RNF125,STS,MID1,GATA1,FGD1,FGF14,CTCF,MLYCD,TSC2,FBXO31,STUB1,SALL1,CSPP1,CA2,EYA1,NBN,ERCC2,RPS19,MEGF8,CDK6,EZH2,GLI…
1	!	0.0207	1959	807	122	0.151	0.062	GO:0008219	BP	2	cell death	4	CRLF1,TFAP2B,ZMYND11,IGF1,NDUFS1,RRM2B,ALX4,FGFR2,FGFR3,TP63,PAX2,RARB,PAK3,FGFR1,MEF2C,B4GALT1,IGBP1,HDAC6,PRODH,SOX10,EP300,ADNP,EEF1A2,GATA1,FGD1,EYA1,NBN,ERCC2,DMPK,GPI,GLI3,LHX3,WFS1,ZBTB16,IFNG,LMNB1,WNT5A,FOXP1,ACVR1,PROC,SOS1,CTH,KMT2A,DNMT3A,TCTN3,PIK3CA,TWIST1,PIGT,WNT1,POR,ARHGEF6,ARHGEF9,PPT1,THOC6,KRAS,IER3IP1,NGF,MYCN,AHI1,PAX3,BIN1,STXBP1,TFAP2A,YAP1,SIX3,PDX1,KATNB1,PTRH2,GATA6,NP…
1	!	0.0209	8	807	5	0.006	0.625	GO:0060430	BP	2	lung saccule development	4	FGFR3,NKX2-1,STRA6,GATA6,ASXL1
1	!	0.021	192	807	23	0.029	0.12	GO:0043523	BP	2	regulation of neuron apoptotic process	4	CRLF1,TFAP2B,FGFR3,TP63,PAK3,MEF2C,ADNP,GPI,WFS1,PIK3CA,PPT1,KRAS,NGF,STXBP1,TFAP2A,HSPD1,BRAF,GRIK2,ATP7A,MECP2,HRAS,NF1,NTRK1
1	!	0.0214	447	807	40	0.05	0.089	GO:0023061	BP	2	signal release	2	ABCC8,TFAP2B,MEF2C,GNAS,SNAP29,GCK,DVL1,PRKAR1A,IFNG,ALDH5A1,RAB3GAP1,GAD1,PPT1,KCNC3,NGF,STXBP1,HADH,PDX1,CASK,GLUD1,SLC25A4,GJA1,SLC16A1,SLC6A1,CACNA1D,BRAF,LRP5,NDUFAF2,CPLX1,CHD7,EIF2AK3,ATP2A2,PTPN11,NRXN1,PCLO,KCNJ11,MAOA,NF1,MYO5A,ADRA2B
1	!	0.0217	140	807	19	0.024	0.136	GO:0060041	BP	2	retina development in camera-type eye	8	PAX6,TFAP2B,PAX2,RARB,ARL6,NDP,ATP8A2,AHI1,TFAP2A,SIX3,NPHP1,SKI,LRP5,HCN1,RET,CHD7,CLN8,COL4A1,CEP290
1	!	0.0219	179	807	22	0.027	0.123	GO:0006643	BP	2	membrane lipid metabolic process	5	DPM1,PIGV,CTSA,GBA2,STS,ASAH1,PIGL,ALDH5A1,SERAC1,PIGT,PPT1,LARGE,SUMF1,PGAP2,ARSE,SMPD1,GLB1,CLN8,PSAP,NAGA,NEU1,CERS1
1	!	0.0222	4390	807	238	0.295	0.054	GO:1901362	BP	2	organic cyclic compound biosynthetic process	5	ARX,CREBBP,COX10,PAX6,TFAP2B,NFIX,MLXIPL,MBTPS2,PGM3,POLR3B,COX15,ZMYND11,IGF1,CPS1,HMGB3,ZIC2,RRM2B,KIAA2022,ALX4,ALDH18A1,CTDP1,TAF2,POU1F1,FGFR2,FGFR3,AFF4,TP63,PAX2,RARB,NFKB2,PAK3,FGFR1,SMARCA2,MID2,MEF2C,ATRX,ORC1,GNAS,DNMT3B,IGBP1,HDAC6,AAAS,SOX10,CYB5R3,PDGFB,EP300,ADNP,JAG1,RBBP8,PQBP1,GATA1,CTCF,TSC2,SALL1,EYA1,ERCC2,GPI,RPS19,MEGF8,EZH2,GLI3,LHX3,DVL1,C10ORF2,SUFU,PRKAR1A,WFS1,SEPSECS,…
1	!	0.0226	104	807	16	0.02	0.154	GO:0042472	BP	2	inner ear morphogenesis	7	FGFR2,PAX2,FGFR1,EYA1,DVL1,SOBP,WNT5A,WNT1,ATP8A2,TFAP2A,TSHR,OTX2,ROR2,CHD7,TBX1,CEP290
1	!	0.0232	13	807	6	0.007	0.462	GO:0000050	BP	2	urea cycle	1	CPS1,OTC,SLC25A15,ARG1,ASL,ASS1
1	!	0.0236	19	807	7	0.009	0.368	GO:0032042	BP	2	mitochondrial DNA metabolic process	2	RRM2B,C10ORF2,MGME1,DNA2,POLG,LONP1,POLG2
1	!	0.024	61	807	12	0.015	0.197	GO:0021879	BP	2	forebrain neuron differentiation	8	ARX,PAX6,FGFR2,FGFR1,SALL1,WNT5A,SATB2,NKX2-1,GNAQ,UQCRQ,ATP7A,SHANK3
1	!	0.0241	339	807	33	0.041	0.097	GO:0014706	BP	2	striated muscle tissue development	6	ELN,FGFR2,RARB,FGFR1,MEF2C,EP300,EYA1,PRKAR1A,WNT5A,FOXP1,ACVR1,ACADM,TWIST1,FLNB,GATA6,HSPG2,VAX1,GJA1,SKI,LMNA,TGFBR2,TSC1,CTNNB1,PTEN,NDUFV2,ZBTB18,NKX2-5,TBX1,WT1,STAC3,NF1,DMD,NRAS
1	!	0.0241	93	807	15	0.019	0.161	GO:0019395	BP	2	fatty acid oxidation	1	MLYCD,PEX7,ACADM,TWIST1,ACADS,POR,IVD,HSD17B4,HADH,PEX5,AKT1,MUT,MMAA,ACOX1,ACADSB
1	!	0.0242	26	807	8	0.01	0.308	GO:0021871	BP	2	forebrain regionalization	5	PAX6,GLI3,TTC21B,WNT1,NKX2-1,SIX3,NR2F1,ADGRG1
1	!	0.0242	26	807	8	0.01	0.308	GO:0051294	BP	2	establishment of spindle orientation	8	PAFAH1B1,PAX6,NDE1,EYA1,GPSM2,CDK5RAP2,MCPH1,WDR81
1	!	0.0243	8283	807	410	0.508	0.049	GO:0044260	BP	2	cellular macromolecule metabolic process	4	DPM1,ARX,CREBBP,CRLF1,PAFAH1B1,PAX6,CDKL5,TFAP2B,NFIX,POMT2,MLXIPL,ERCC1,MBTPS2,PGM3,POLR3B,DDX11,CCDC88C,ZMYND11,IGF1,CPS1,HMGB3,NSUN2,AGA,PNKP,ZIC2,RRM2B,ERCC8,KIAA2022,ALX4,CTDP1,PIGV,TAF2,CTSA,POU1F1,FGFR2,FGFR3,NDST1,ZFYVE26,AFF4,HSD17B10,TP63,ACTB,PAX2,NT5C2,RARB,NFKB2,PAK3,DCX,UBE2A,FGFR1,OPHN1,SMARCA2,MID2,MEF2C,LRP2,DLG3,ATRX,ORC1,POMGNT1,B4GALT1,L2HGDH,GNAS,DNMT3B,IGBP1,GNPTG,HDAC6,AAAS…
1	!	0.0245	1399	807	93	0.115	0.066	GO:0031327	BP	2	negative regulation of cellular biosynthetic process	2	ARX,CREBBP,PAX6,TFAP2B,NFIX,MLXIPL,ZMYND11,ZIC2,POU1F1,FGFR2,FGFR3,TP63,PAX2,RARB,NFKB2,FGFR1,SMARCA2,MID2,MEF2C,ATRX,DNMT3B,IGBP1,HDAC6,SOX10,PDGFB,EP300,RBBP8,FMR1,GATA1,CTCF,SALL1,EZH2,GLI3,GCK,SUFU,WFS1,WHSC1,ZBTB16,IFNG,WNT5A,FOXP1,SATB2,DNMT3A,TWIST1,USP9X,ATXN1,KDM5C,CDKN1C,CHMP1A,CC2D1A,PAX3,NKX2-1,TFAP2A,YAP1,SIX3,PDX1,GATA6,EIF4A3,SMAD4,ERLIN2,VLDLR,VAX1,GJA1,SKI,CTBP1,NIPBL,NSD1,TSC1,K…
1	!	0.0247	309	807	31	0.038	0.1	GO:0005996	BP	2	monosaccharide metabolic process	5	TFAP2B,IGF1,B4GALT1,CYB5R3,PGK1,MLYCD,MAN2B1,GPI,GCK,ALDH5A1,GBE1,ACADM,GALE,PIK3CA,PDHA1,ALDOB,PDX1,AKT1,ALDOA,DLAT,RANBP2,LRP5,AIMP1,IGF2,GLB1,INSR,PC,FUCA1,KCNJ11,B3GLCT,GALT
1	!	0.0254	129	807	18	0.022	0.14	GO:0061008	BP	2	hepaticobiliary system development	5	MKS1,CPS1,OTC,ACAT1,EP300,RPGRIP1L,IFNG,ACADM,ARG1,PIK3CA,WNT1,ASS1,ALDOB,PDX1,GATA6,QDPR,NIPBL,NF1
1	!	0.0262	181	807	22	0.027	0.122	GO:0016358	BP	2	dendrite development	6	PAFAH1B1,CDKL5,GRN,PAK3,DCX,MEF2C,PQBP1,FBXO31,EZH2,DVL1,BBS4,VLDLR,GRIP1,ATP7A,HPRT1,MECP2,IL1RAPL1,PTEN,MED12,NLGN3,SLC9A6,SHANK3
1	!	0.0268	142	807	19	0.024	0.134	GO:0030902	BP	2	hindbrain development	4	NFIX,IGF1,RPGRIP1L,EZH2,NAGLU,GNPAT,USP9X,WNT1,AHI1,ATIC,NLGN4X,UQCRQ,ATP7A,OTX2,MECP2,SPTBN2,ZBTB18,NRXN1,CEP290
1	!	0.0277	209	807	24	0.03	0.115	GO:0002064	BP	2	epithelial cell development	6	PAFAH1B1,PAX6,FGFR2,FGFR3,TP63,PAX2,RARB,FGFR1,ATRX,B4GALT1,PDGFB,SALL1,CDK6,PLOD3,PDE4D,WNT5A,TBC1D20,HSD17B4,FLNB,SIX3,CTNNB1,WT1,NTRK1,DMD
1	!	0.0281	1423	807	94	0.116	0.066	GO:0042981	BP	2	regulation of apoptotic process	3	CRLF1,TFAP2B,ZMYND11,IGF1,RRM2B,ALX4,FGFR2,FGFR3,TP63,PAX2,RARB,PAK3,FGFR1,MEF2C,B4GALT1,IGBP1,SOX10,EP300,ADNP,EEF1A2,GATA1,FGD1,EYA1,GPI,GLI3,LHX3,WFS1,ZBTB16,IFNG,WNT5A,FOXP1,ACVR1,PROC,SOS1,CTH,PIK3CA,TWIST1,WNT1,POR,ARHGEF6,ARHGEF9,PPT1,THOC6,KRAS,IER3IP1,NGF,AHI1,BIN1,STXBP1,TFAP2A,YAP1,PDX1,PTRH2,GATA6,ARHGDIA,AKT1,HSPD1,PGAP2,ALX3,AIFM1,BRAF,SKI,LMNA,LRP5,ERCC3,TERT,GRIK2,ATP7A,RET,SMPD1,…
1	!	0.0284	130	807	18	0.022	0.138	GO:0031214	BP	2	biomineral tissue development	5	IGF1,FGFR2,FGFR3,MEF2C,GATA1,ERCC2,MGP,ACVR1,TWIST1,SBDS,TFAP2A,FBN2,PTH1R,DDR2,EIF2AK3,FAM20C,BCOR,TBX1
1	!	0.0296	169	807	21	0.026	0.124	GO:2000027	BP	2	regulation of organ morphogenesis	5	MKS1,FGFR2,PAX2,FGFR1,B4GALT1,SALL1,EYA1,DVL1,IFNG,WNT5A,TWIST1,POR,AHI1,TFAP2A,SMAD4,CTNNB1,ROR2,BCOR,TBX1,MED12,WT1
1	!	0.0315	95	807	15	0.019	0.158	GO:0034440	BP	2	lipid oxidation	5	MLYCD,PEX7,ACADM,TWIST1,ACADS,POR,IVD,HSD17B4,HADH,PEX5,AKT1,MUT,MMAA,ACOX1,ACADSB
1	!	0.0315	95	807	15	0.019	0.158	GO:0018958	BP	2	phenol-containing compound metabolic process	5	IYD,TG,SLC5A5,WNT5A,SPR,GCH1,DDC,DUOXA2,SLC6A3,ATP7A,HPRT1,ZEB2,PAH,MAOA,MYO5A
1	!	0.0326	84	807	14	0.017	0.167	GO:0001708	BP	2	cell fate specification	5	PAX6,POU1F1,PAX2,FGFR1,EYA1,GLI3,LHX3,SUFU,PTCH2,MNX1,OTX2,CTNNB1,TBX1,PTCH1
1	!	0.0328	144	807	19	0.024	0.132	GO:0016052	BP	2	carbohydrate catabolic process	5	MLXIPL,IGF1,CPS1,PGK1,GPI,GCK,MANBA,GALE,PDHA1,ALDOB,ALDOA,LRP5,GLB1,INSR,DHTKD1,GK,NAGA,NEU1,GALT
1	!	0.0329	107	807	16	0.02	0.15	GO:0009953	BP	2	dorsal/ventral pattern formation	6	PAX6,MKS1,LRP2,GLI3,LHX3,SUFU,ACVR1,TTC21B,MNX1,NKX2-1,IFT172,SIX3,LRP5,OTX2,CTNNB1,PTCH1
1	!	0.033	1839	807	115	0.143	0.063	GO:0006915	BP	2	apoptotic process	6	CRLF1,TFAP2B,ZMYND11,IGF1,NDUFS1,RRM2B,ALX4,FGFR2,FGFR3,TP63,PAX2,RARB,PAK3,FGFR1,MEF2C,B4GALT1,IGBP1,PRODH,SOX10,EP300,ADNP,EEF1A2,GATA1,FGD1,EYA1,NBN,ERCC2,DMPK,GPI,GLI3,LHX3,WFS1,ZBTB16,IFNG,LMNB1,WNT5A,FOXP1,ACVR1,PROC,SOS1,CTH,KMT2A,DNMT3A,TCTN3,PIK3CA,TWIST1,PIGT,WNT1,POR,ARHGEF6,ARHGEF9,PPT1,THOC6,KRAS,IER3IP1,NGF,AHI1,PAX3,BIN1,STXBP1,TFAP2A,YAP1,SIX3,PDX1,PTRH2,GATA6,ARHGDIA,AKT1,HSPD1,P…
1	!	0.0331	1859	807	116	0.144	0.062	GO:0012501	BP	2	programmed cell death	5	CRLF1,TFAP2B,ZMYND11,IGF1,NDUFS1,RRM2B,ALX4,FGFR2,FGFR3,TP63,PAX2,RARB,PAK3,FGFR1,MEF2C,B4GALT1,IGBP1,HDAC6,PRODH,SOX10,EP300,ADNP,EEF1A2,GATA1,FGD1,EYA1,NBN,ERCC2,DMPK,GPI,GLI3,LHX3,WFS1,ZBTB16,IFNG,LMNB1,WNT5A,FOXP1,ACVR1,PROC,SOS1,CTH,KMT2A,DNMT3A,TCTN3,PIK3CA,TWIST1,PIGT,WNT1,POR,ARHGEF6,ARHGEF9,PPT1,THOC6,KRAS,IER3IP1,NGF,AHI1,PAX3,BIN1,STXBP1,TFAP2A,YAP1,SIX3,PDX1,PTRH2,GATA6,ARHGDIA,AKT1,H…
1	!	0.0333	887	807	65	0.081	0.073	GO:0006259	BP	2	DNA metabolic process	1	NFIX,ERCC1,IGF1,HMGB3,PNKP,RRM2B,ERCC8,KIAA2022,ZFYVE26,PAK3,UBE2A,ATRX,ORC1,GNAS,DNMT3B,PDGFB,CHRNA4,RBBP8,CTCF,STUB1,EYA1,NBN,ERCC2,EZH2,EXOSC3,C10ORF2,WHSC1,CEP164,IFNG,FANCE,FOXP1,KMT2A,DNMT3A,PIK3CA,TWIST1,MGME1,HERC2,DKC1,DNA2,POLG,FTO,HSPD1,FANCD2,GJA1,AIFM1,FANCC,CUL4B,RECQL4,ERCC3,TERT,FAM111A,CDT1,CTNNB1,INSR,HRAS,ATR,ERCC4,EHMT1,FANCA,LONP1,BLM,CERS1,ERCC6,POLG2,RTEL1
1	!	0.0334	53	807	11	0.014	0.208	GO:1900006	BP	2	positive regulation of dendrite development	3	PAFAH1B1,CDKL5,GRN,PAK3,FBXO31,EZH2,VLDLR,IL1RAPL1,MED12,NLGN3,SHANK3
1	!	0.034	589	807	48	0.059	0.081	GO:0015672	BP	70	monovalent inorganic cation transport	1	ABCC8,COX10,COX15,ATP1A2,ABCC9,SLC12A1,KCNQ2,SLC46A1,SLC4A4,CHRNA4,FGF14,DMPK,ATP1A3,SLC5A5,GCK,KCNT1,SLC35A3,SLC17A5,TWIST1,COX6B1,SLC6A8,KCNC3,NDUFA9,SLC12A6,AKT1,SLC6A3,KCNH1,ATP6V1B2,SURF1,ANK3,KCNJ1,CACNA1D,KCNJ6,UQCRQ,HCN1,TSC1,KCND3,KCNA2,KCNJ10,NKX2-5,ATP6V0A2,SLC36A2,KCNJ11,SCN8A,SLC2A10,SLC9A6,MT-ATP6,DMD
1	!	0.0349	20	807	7	0.009	0.35	GO:0009235	BP	2	cobalamin metabolic process	1	MMACHC,MMAB,MUT,MMAA,LMBRD1,MMADHC,TCN2
1	!	0.035	2182	807	132	0.164	0.06	GO:0051128	BP	2	regulation of cellular component organization	1	PAFAH1B1,CDKL5,ERCC1,IGF1,SPAST,GRN,ELN,FGFR2,FGFR3,PAX2,PAK3,FGFR1,OPHN1,SMARCA2,MEF2C,ATRX,DNMT3B,HDAC6,PDGFB,EP300,VRK1,ADNP,MID1,PQBP1,FGD1,CTCF,TSC2,FBXO31,STUB1,SALL1,DMPK,MEGF8,EZH2,DVL1,PRKAR1A,FIG4,CRBN,WNT5A,RAB3GAP1,ALMS1,DNAJC6,KMT2A,RAB3GAP2,PIK3CA,TWIST1,WNT1,SNRPB,MKKS,SBDS,DKC1,CHMP1A,PPT1,ATP8A2,NGF,ITGA7,AHI1,NKX2-1,BIN1,STXBP1,CDK5RAP2,LRPPRC,KIF11,PEX5,BBS4,KATNB1,ARHGDIA,SMAD…
1	!	0.0368	241	807	26	0.032	0.108	GO:1901214	BP	2	regulation of neuron death	2	CRLF1,TFAP2B,FGFR3,TP63,PAK3,MEF2C,ADNP,GPI,WFS1,PIK3CA,PPT1,KRAS,NGF,STXBP1,TFAP2A,AKT1,HSPD1,BRAF,GRIK2,ATP7A,CTNNB1,MECP2,HRAS,NF1,NTRK1,IKBKG
1	!	0.0369	409	807	37	0.046	0.09	GO:0048545	BP	2	response to steroid hormone	6	ATP1A2,CPS1,GRN,RARB,DNMT3B,PDGFB,EP300,RBBP8,STS,CA2,ATP1A3,EZH2,GLI3,ACADM,ARG1,DNMT3A,ACADS,ASS1,KRAS,TSHB,ALDOB,PDX1,GATA6,NPC1,HSPD1,PSPH,SLC6A1,TGFBR2,KMT2D,CTNNB1,PTEN,ARNT2,NR2F1,KCNJ10,PTCH1,KCNJ11,TAT
1	!	0.0369	346	807	33	0.041	0.095	GO:0009416	BP	2	response to light stimulus	5	CREBBP,ERCC1,ATP1A2,ERCC8,TP63,UBE2A,LRP2,EP300,ERCC2,ATP1A3,RPE65,ATXN1,GUCY2D,ATP8A2,KRAS,STRA6,POLG,AKT1,HSPG2,NPHP1,GNAQ,BRAF,CUL4B,ERCC3,MECP2,ATR,ERCC4,DEAF1,KCNJ10,NLGN3,NF1,CERS1,ERCC6
1	!	0.0403	64	807	12	0.015	0.188	GO:0007098	BP	2	centrosome cycle	6	NDE1,CHMP1A,CDK5RAP2,KIF11,PLK4,MCPH1,CENPJ,SASS6,TMEM67,C2CD3,CTNNB1,CEP135
1	!	0.0403	64	807	12	0.015	0.188	GO:0032392	BP	26	DNA geometric change	1	DDX11,HMGB3,ATRX,NBN,ERCC2,C10ORF2,DNA2,RECQL4,ERCC3,CHD2,BLM,RTEL1
1	!	0.0404	54	807	11	0.014	0.204	GO:0048546	BP	2	digestive tract morphogenesis	5	FGFR2,FGFR3,TP63,SOX10,GLI3,WNT5A,AHI1,STRA6,BBS7,NIPBL,CTNNB1
1	!	0.0411	121	807	17	0.021	0.14	GO:0008203	BP	63	cholesterol metabolic process	1	MBTPS2,CYB5R3,SC5D,MVK,NPC2,POR,CYP27A1,NPC1,LBR,EBP,NSDHL,ERLIN2,VLDLR,LRP5,CNBP,DHCR7,CLN8
1	!	0.0429	333	807	32	0.04	0.096	GO:0048871	BP	2	multicellular organismal homeostasis	4	TFAP2B,MLXIPL,MKS1,TP63,ACTB,GNAS,FH,CA2,PRKAR1A,WFS1,RPE65,PIK3CA,BBS2,MKKS,AVPR2,KRAS,BBS4,FTO,KCNJ1,PTH1R,ANKRD11,AQP2,CTNNB1,BBS1,PTPN11,BBS10,BBS12,CLN8,NDN,NF1,CEP290,ERCC6
1	!	0.043	1419	807	93	0.115	0.066	GO:0009890	BP	2	negative regulation of biosynthetic process	1	ARX,CREBBP,PAX6,TFAP2B,NFIX,MLXIPL,ZMYND11,ZIC2,POU1F1,FGFR2,FGFR3,TP63,PAX2,RARB,NFKB2,FGFR1,SMARCA2,MID2,MEF2C,ATRX,DNMT3B,IGBP1,HDAC6,SOX10,PDGFB,EP300,RBBP8,FMR1,GATA1,CTCF,SALL1,EZH2,GLI3,GCK,SUFU,WFS1,WHSC1,ZBTB16,IFNG,WNT5A,FOXP1,SATB2,DNMT3A,TWIST1,USP9X,ATXN1,KDM5C,CDKN1C,CHMP1A,CC2D1A,PAX3,NKX2-1,TFAP2A,YAP1,SIX3,PDX1,GATA6,EIF4A3,SMAD4,ERLIN2,VLDLR,VAX1,GJA1,SKI,CTBP1,NIPBL,NSD1,TSC1,K…
1	!	0.0434	134	807	18	0.022	0.134	GO:0043524	BP	2	negative regulation of neuron apoptotic process	4	CRLF1,TFAP2B,MEF2C,ADNP,GPI,WFS1,PIK3CA,PPT1,KRAS,NGF,STXBP1,HSPD1,BRAF,GRIK2,ATP7A,MECP2,HRAS,NTRK1
1	!	0.0441	1116	807	77	0.095	0.069	GO:0007167	BP	2	enzyme linked receptor protein signaling pathway	2	TFAP2B,IGF1,ZIC2,POU1F1,FGFR2,FGFR3,NDST1,ACTB,PAK3,FGFR1,MEF2C,EFNB1,PDGFB,FGD1,TSC2,STUB1,MEGF8,DNM1,SHOC2,PRKAR1A,FOLR1,WNT5A,ACVR1,SOS1,PIK3CA,USP9X,ATXN1,WNT1,FGFRL1,ARHGEF6,CDKN1C,ARHGEF9,GUCY2D,KRAS,NGF,AHI1,NKX2-1,FBN2,ARHGDIA,SMAD4,AKT1,RIT1,ATP6V1B2,BRAF,SKI,DDR2,TGFBR2,BMPER,OTX2,TSC1,RET,CEP57,FBN1,IGF2,CTNNB1,LMBRD1,ROR2,INSR,PTEN,EIF2AK3,HRAS,RPS6KA3,FAM20C,PTPN11,NDN,NKX2-5,CCBE1,A…
1	!	0.0444	45	807	10	0.012	0.222	GO:0061005	BP	2	cell differentiation involved in kidney development	6	PAX2,MEF2C,PDGFB,GLI3,YAP1,CTNNB1,AMER1,WT1,PTCH1,FAT4
1	!	0.0444	45	807	10	0.012	0.222	GO:0001709	BP	2	cell fate determination	5	PAX6,PAX2,MEF2C,JAG1,PTCH2,WNT1,GATA6,OTX2,CTNNB1,PTCH1
1	!	0.0448	28	807	8	0.01	0.286	GO:0032400	BP	88	melanosome localization	1	ARL6,BBS2,MKKS,BBS7,BBS4,BBS5,VPS33B,MYO5A
1	!	0.0458	788	807	59	0.073	0.075	GO:0033993	BP	2	response to lipid	5	ABCC8,ATP1A2,CPS1,GRN,TG,PAX2,RARB,NFKB2,MEF2C,GNAS,DNMT3B,PDGFB,EP300,MLC1,RBBP8,STS,CA2,ATP1A3,EZH2,GLI3,IFNG,PDE4D,WNT5A,FOXP1,GNPAT,ACADM,ARG1,DNMT3A,ACADS,ASS1,GCH1,KRAS,TSHB,NKX2-1,ALDOB,TFAP2A,YAP1,PDX1,GATA6,NPC1,AKT1,HSPD1,PSPH,VLDLR,SLC6A1,TGFBR2,RET,KMT2D,CTNNB1,ASXL1,PTEN,ARNT2,NR2F1,RPS6KA3,KCNJ10,TBX1,PTCH1,KCNJ11,TAT
1	!	0.0475	304	807	30	0.037	0.099	GO:0001101	BP	2	response to acid chemical	4	CPS1,OTC,PAX2,GNAS,DNMT3B,PDGFB,EP300,GSS,FOLR1,WNT5A,GNPAT,ARG1,DNMT3A,ASS1,ALDOB,TFAP2A,YAP1,PDX1,AKT1,HLCS,UBR1,RET,AQP2,ASXL1,MTHFR,TBX1,PTCH1,COL4A1,NTRK1,DHFR
1	!	0.0478	274	807	28	0.035	0.102	GO:0070997	BP	2	neuron death	5	CRLF1,TFAP2B,FGFR3,TP63,PAK3,MEF2C,ADNP,GPI,WFS1,PIK3CA,PIGT,PPT1,KRAS,NGF,STXBP1,TFAP2A,AKT1,HSPD1,AIFM1,BRAF,GRIK2,ATP7A,CTNNB1,MECP2,HRAS,NF1,NTRK1,IKBKG
1	!	4.23e-54	7775	807	548	0.679	0.07	GO:0044444	CC	78	cytoplasmic part	6	DPM1,HCCS,LAMP2,ABCC8,COX10,PAFAH1B1,CDKL5,AASS,POMT2,MLXIPL,MKS1,ABHD5,TTC19,MBTPS2,PGM3,POLR3B,COX15,IGF1,ATP1A2,SPAST,CPS1,NDUFS1,GRN,ARHGAP31,PNPLA6,OTC,NSUN2,AGA,TG,OFD1,CC2D2A,RRM2B,ELN,SDCCAG8,ALDH18A1,PIGV,CTSA,FGFR2,FGFR3,ABCC9,GBA2,NDST1,ZFYVE26,ALDH3A2,AFF4,HSD17B10,NDE1,TP63,SDHA,BCS1L,ACAT1,ACTB,PAX2,NT5C2,NFKB2,PAK3,DCX,UBE2A,FGFR1,MCCC1,OPHN1,AP4E1,MEF2C,LRP2,BCKDHB,HAL,DDHD2,ORC1,…
1	!	9.14e-48	10403	807	639	0.792	0.061	GO:0005737	CC	78	cytoplasm	5	DPM1,HCCS,CREBBP,LAMP2,ABCC8,COX10,PAFAH1B1,PAX6,CDKL5,AASS,POMT2,MLXIPL,MKS1,ABHD5,TTC19,ERCC1,MBTPS2,PGM3,POLR3B,DDX11,COX15,CCDC88C,IGF1,ATP1A2,SPAST,CPS1,NDUFS1,GRN,ARHGAP31,PNPLA6,OTC,NSUN2,AGA,TG,ZIC2,OFD1,CC2D2A,RRM2B,ELN,SDCCAG8,ALDH18A1,CTDP1,PIGV,CTSA,POU1F1,ASPM,FGFR2,FGFR3,ABCC9,GBA2,NDST1,ZFYVE26,ALDH3A2,AFF4,HSD17B10,EVC,NDE1,TP63,SDHA,BCS1L,ACAT1,ACTB,WDR62,PAX2,SLC46A1,NT5C2,RARB,…
1	!	1.36e-45	7922	807	537	0.665	0.068	GO:0044422	CC	78	organelle part	2	DPM1,HCCS,CREBBP,LAMP2,ABCC8,COX10,PAFAH1B1,PAX6,CDKL5,AASS,NFIX,POMT2,MLXIPL,MKS1,TTC19,ERCC1,MBTPS2,POLR3B,DDX11,COX15,ZMYND11,IGF1,SPAST,CPS1,NDUFS1,PNPLA6,OTC,NSUN2,PNKP,OFD1,CC2D2A,RRM2B,ERCC8,KIAA2022,SDCCAG8,ALDH18A1,CTDP1,PIGV,TAF2,CTSA,POU1F1,ASPM,FGFR2,ROGDI,ABCC9,GBA2,NDST1,ZFYVE26,ALDH3A2,AFF4,HSD17B10,EVC,NDE1,TP63,SDHA,BCS1L,ACAT1,ACTB,WDR62,PAX2,RARB,NFKB2,DCX,UBE2A,MCCC1,SMARCA2,M…
1	!	1.59e-41	7707	807	519	0.643	0.067	GO:0044446	CC	78	intracellular organelle part	6	DPM1,HCCS,CREBBP,LAMP2,ABCC8,COX10,PAFAH1B1,PAX6,CDKL5,AASS,NFIX,POMT2,MLXIPL,MKS1,TTC19,ERCC1,MBTPS2,POLR3B,DDX11,COX15,ZMYND11,IGF1,SPAST,CPS1,NDUFS1,PNPLA6,OTC,NSUN2,PNKP,OFD1,RRM2B,ERCC8,KIAA2022,SDCCAG8,ALDH18A1,CTDP1,PIGV,TAF2,CTSA,POU1F1,ASPM,FGFR2,ROGDI,GBA2,NDST1,ZFYVE26,ALDH3A2,AFF4,HSD17B10,EVC,NDE1,TP63,SDHA,BCS1L,ACAT1,ACTB,WDR62,PAX2,RARB,NFKB2,DCX,UBE2A,MCCC1,SMARCA2,MID2,AP4E1,MEF…
1	!	1.94e-37	13397	807	720	0.892	0.054	GO:0044424	CC	78	intracellular part	4	DPM1,ARX,HCCS,CREBBP,LAMP2,ABCC8,COX10,PAFAH1B1,PAX6,CDKL5,TFAP2B,AASS,NFIX,POMT2,MLXIPL,MKS1,ABHD5,TTC19,ERCC1,MBTPS2,PGM3,POLR3B,DDX11,COX15,CCDC88C,ZMYND11,IGF1,ATP1A2,SPAST,CPS1,NDUFS1,HMGB3,GRN,ARHGAP31,PNPLA6,OTC,NSUN2,AGA,PNKP,TG,ZIC2,OFD1,CC2D2A,RRM2B,ERCC8,ELN,KIAA2022,ALX4,SDCCAG8,ALDH18A1,CTDP1,PIGV,TAF2,CTSA,POU1F1,ASPM,FGFR2,ROGDI,FGFR3,ABCC9,GBA2,NDST1,ZFYVE26,ALDH3A2,AFF4,HSD17B10,…
1	!	4.73e-36	13777	807	729	0.903	0.053	GO:0005622	CC	78	intracellular	3	DPM1,ARX,HCCS,CREBBP,LAMP2,ABCC8,COX10,PAFAH1B1,PAX6,CDKL5,TFAP2B,AASS,NFIX,POMT2,MLXIPL,MKS1,ABHD5,TTC19,ERCC1,MBTPS2,PGM3,POLR3B,DDX11,COX15,CCDC88C,ZMYND11,IGF1,ATP1A2,SPAST,CPS1,NDUFS1,HMGB3,GRN,ARHGAP31,PNPLA6,OTC,NSUN2,AGA,PNKP,TG,ZIC2,OFD1,CC2D2A,RRM2B,ERCC8,ELN,KIAA2022,ALX4,SDCCAG8,ALDH18A1,CTDP1,PIGV,TAF2,CTSA,POU1F1,ASPM,FGFR2,ROGDI,FGFR3,ABCC9,GBA2,NDST1,ZFYVE26,ALDH3A2,AFF4,HSD17B10,…
1	!	1.15e-34	12640	807	691	0.856	0.055	GO:0043226	CC	78	organelle	2	DPM1,ARX,HCCS,CREBBP,LAMP2,ABCC8,COX10,PAFAH1B1,PAX6,CDKL5,TFAP2B,AASS,NFIX,POMT2,MLXIPL,MKS1,ABHD5,TTC19,ERCC1,MBTPS2,POLR3B,DDX11,COX15,ZMYND11,IGF1,ATP1A2,SPAST,CPS1,NDUFS1,HMGB3,GRN,PNPLA6,OTC,NSUN2,AGA,PNKP,TG,ZIC2,OFD1,CC2D2A,RRM2B,ERCC8,ELN,KIAA2022,ALX4,SDCCAG8,ALDH18A1,CTDP1,PIGV,TAF2,CTSA,POU1F1,ASPM,FGFR2,ROGDI,FGFR3,ABCC9,GBA2,NDST1,ZFYVE26,ALDH3A2,AFF4,HSD17B10,EVC,NDE1,TP63,SDHA,BCS…
1	!	1.02e-33	11583	807	653	0.809	0.056	GO:0043229	CC	78	intracellular organelle	5	DPM1,ARX,HCCS,CREBBP,LAMP2,ABCC8,COX10,PAFAH1B1,PAX6,CDKL5,TFAP2B,AASS,NFIX,POMT2,MLXIPL,MKS1,ABHD5,TTC19,ERCC1,MBTPS2,POLR3B,DDX11,COX15,ZMYND11,IGF1,ATP1A2,SPAST,CPS1,NDUFS1,HMGB3,GRN,PNPLA6,OTC,NSUN2,AGA,PNKP,TG,ZIC2,OFD1,CC2D2A,RRM2B,ERCC8,ELN,KIAA2022,ALX4,SDCCAG8,ALDH18A1,CTDP1,PIGV,TAF2,CTSA,POU1F1,ASPM,FGFR2,ROGDI,FGFR3,ABCC9,GBA2,NDST1,ZFYVE26,ALDH3A2,AFF4,HSD17B10,EVC,NDE1,TP63,SDHA,BCS…
1	!	1.42e-30	1662	807	181	0.224	0.109	GO:0005739	CC	78	mitochondrion	7	HCCS,COX10,AASS,TTC19,COX15,CPS1,NDUFS1,GRN,OTC,RRM2B,ELN,ALDH18A1,CTSA,ALDH3A2,AFF4,HSD17B10,SDHA,BCS1L,ACAT1,MCCC1,BCKDHB,L2HGDH,COQ9,FH,PRODH,SOX10,CYB5R3,ACO2,NDUFAF5,SLC25A15,MLYCD,MTFMT,DMPK,ETHE1,GCK,C10ORF2,FOXRED1,PDHX,NDUFS8,FBXL4,ALDH5A1,RARS,MPV17,NDUFS7,KYNU,SPR,GNPAT,ACADM,FASTKD2,ARG1,NDUFB3,SERAC1,ACADS,TSFM,NDUFAF4,NDUFA1,CLPP,MGME1,COX6B1,POR,HERC2,IVD,NDUFA10,SCO2,ASS1,NDUFA2,P…
1	!	6.45e-28	11726	807	645	0.799	0.055	GO:0043227	CC	78	membrane-bounded organelle	3	DPM1,ARX,HCCS,CREBBP,LAMP2,ABCC8,COX10,PAFAH1B1,PAX6,CDKL5,TFAP2B,AASS,NFIX,POMT2,MLXIPL,ABHD5,TTC19,ERCC1,MBTPS2,POLR3B,DDX11,COX15,ZMYND11,IGF1,ATP1A2,SPAST,CPS1,NDUFS1,HMGB3,GRN,PNPLA6,OTC,NSUN2,AGA,PNKP,TG,ZIC2,OFD1,RRM2B,ERCC8,ELN,ALX4,ALDH18A1,CTDP1,PIGV,TAF2,CTSA,POU1F1,ASPM,FGFR2,ROGDI,FGFR3,GBA2,NDST1,ZFYVE26,ALDH3A2,AFF4,HSD17B10,EVC,TP63,SDHA,BCS1L,SLC12A1,ACAT1,ACTB,WDR62,PAX2,RARB,NF…
1	!	6.21e-27	15887	807	772	0.957	0.049	GO:0044464	CC	78	cell part	2	DPM1,ARX,HCCS,CREBBP,LAMP2,ABCC8,COX10,PAFAH1B1,PAX6,CDKL5,TFAP2B,AASS,NFIX,IYD,POMT2,MLXIPL,MKS1,ABHD5,TTC19,ERCC1,MBTPS2,PGM3,POLR3B,DDX11,COX15,CCDC88C,ZMYND11,IGF1,ATP1A2,SPAST,CPS1,GABRA1,NDUFS1,HMGB3,GRN,ARHGAP31,PNPLA6,OTC,NSUN2,AGA,PNKP,TG,ZIC2,OFD1,CC2D2A,RRM2B,ERCC8,ELN,KIAA2022,ALX4,SDCCAG8,ALDH18A1,CTDP1,PIGV,TAF2,CTSA,POU1F1,ASPM,FGFR2,ROGDI,FGFR3,ABCC9,GBA2,NDST1,ZFYVE26,ALDH3A2,AFF…
1	!	1.64e-26	915	807	121	0.15	0.132	GO:0044429	CC	78	mitochondrial part	8	HCCS,COX10,AASS,TTC19,COX15,CPS1,NDUFS1,OTC,ALDH18A1,ALDH3A2,HSD17B10,SDHA,BCS1L,ACAT1,MCCC1,BCKDHB,L2HGDH,COQ9,FH,PRODH,SOX10,CYB5R3,ACO2,NDUFAF5,SLC25A15,MLYCD,DMPK,ETHE1,C10ORF2,FOXRED1,PDHX,NDUFS8,FBXL4,ALDH5A1,MPV17,NDUFS7,ACADM,FASTKD2,ARG1,NDUFB3,ACADS,TSFM,NDUFAF4,NDUFA1,CLPP,COX6B1,HERC2,IVD,NDUFA10,SCO2,ASS1,NDUFA2,PDHA1,SCO1,CYP27A1,SUCLA2,NARS2,NDUFAF1,DBT,LRPPRC,DNA2,HADH,NDUFA9,MMAB…
1	!	3.92e-26	15933	807	772	0.957	0.048	GO:0005623	CC	78	cell	2	DPM1,ARX,HCCS,CREBBP,LAMP2,ABCC8,COX10,PAFAH1B1,PAX6,CDKL5,TFAP2B,AASS,NFIX,IYD,POMT2,MLXIPL,MKS1,ABHD5,TTC19,ERCC1,MBTPS2,PGM3,POLR3B,DDX11,COX15,CCDC88C,ZMYND11,IGF1,ATP1A2,SPAST,CPS1,GABRA1,NDUFS1,HMGB3,GRN,ARHGAP31,PNPLA6,OTC,NSUN2,AGA,PNKP,TG,ZIC2,OFD1,CC2D2A,RRM2B,ERCC8,ELN,KIAA2022,ALX4,SDCCAG8,ALDH18A1,CTDP1,PIGV,TAF2,CTSA,POU1F1,ASPM,FGFR2,ROGDI,FGFR3,ABCC9,GBA2,NDST1,ZFYVE26,ALDH3A2,AFF…
1	!	7.92e-26	10548	807	596	0.739	0.057	GO:0043231	CC	78	intracellular membrane-bounded organelle	6	DPM1,ARX,HCCS,CREBBP,LAMP2,ABCC8,COX10,PAFAH1B1,PAX6,CDKL5,TFAP2B,AASS,NFIX,POMT2,MLXIPL,ABHD5,TTC19,ERCC1,MBTPS2,POLR3B,DDX11,COX15,ZMYND11,IGF1,ATP1A2,SPAST,CPS1,NDUFS1,HMGB3,GRN,PNPLA6,OTC,NSUN2,AGA,PNKP,TG,ZIC2,OFD1,RRM2B,ERCC8,ELN,ALX4,ALDH18A1,CTDP1,PIGV,TAF2,CTSA,POU1F1,ASPM,FGFR2,ROGDI,FGFR3,GBA2,NDST1,ZFYVE26,ALDH3A2,AFF4,HSD17B10,TP63,SDHA,BCS1L,ACAT1,ACTB,WDR62,PAX2,RARB,NFKB2,PAK3,UBE…
1	!	1.25e-19	4005	807	288	0.357	0.072	GO:0043234	CC	78	protein complex	3	DPM1,CREBBP,CRLF1,ABCC8,COX10,PAFAH1B1,MLXIPL,MKS1,ERCC1,POLR3B,COX15,IGF1,ATP1A2,SPAST,CPS1,GABRA1,NDUFS1,TG,CC2D2A,RRM2B,ERCC8,KIAA2022,ALX4,TAF2,ASPM,ABCC9,AFF4,NDE1,TP63,SDHA,BCS1L,KCNQ2,ACTB,PAX2,NFKB2,DCX,UBE2A,FGFR1,SMARCA2,MID2,AP4E1,MEF2C,LRP2,DLG3,BCKDHB,ATRX,ORC1,GNAS,IGBP1,MCOLN1,KIF4A,FH,HDAC6,SNAP29,DEPDC5,CYB5R3,IFT27,EP300,NIN,CHRNA4,EEF1A2,RBBP8,MID1,NAA10,FMR1,GATA1,PORCN,TSC2,F…
1	!	2.63e-17	2986	807	228	0.283	0.076	GO:0031090	CC	78	organelle membrane	1	DPM1,HCCS,LAMP2,ABCC8,COX10,PAFAH1B1,POMT2,TTC19,MBTPS2,COX15,CPS1,NDUFS1,PNPLA6,OTC,ALDH18A1,PIGV,GBA2,NDST1,ZFYVE26,ALDH3A2,HSD17B10,EVC,SDHA,BCS1L,ACAT1,MCCC1,AP4E1,LRP2,POMGNT1,B4GALT1,L2HGDH,GNAS,COQ9,GNPTG,MCOLN1,AAAS,SNAP29,PRODH,SOX10,DEPDC5,CYB5R3,PDGFB,AP4S1,NDUFAF5,STS,SYP,PORCN,SLC25A15,CLN5,XYLT1,DMXL2,SPG11,MAN2B1,DMPK,AP1S1,PLOD3,FKTN,GOSR2,PIGL,PEX12,WFS1,SC5D,FOXRED1,NDUFS8,GNPTA…
1	!	1.12e-16	4690	807	313	0.388	0.067	GO:0032991	CC	78	macromolecular complex	2	DPM1,CREBBP,CRLF1,ABCC8,COX10,PAFAH1B1,PAX6,MLXIPL,MKS1,ERCC1,POLR3B,DDX11,COX15,IGF1,ATP1A2,SPAST,CPS1,GABRA1,NDUFS1,NSUN2,TG,CC2D2A,RRM2B,ERCC8,KIAA2022,ALX4,TAF2,ASPM,ABCC9,AFF4,NDE1,TP63,SDHA,BCS1L,KCNQ2,ACTB,PAX2,NFKB2,DCX,UBE2A,FGFR1,SMARCA2,MID2,AP4E1,MEF2C,LRP2,DLG3,BCKDHB,ATRX,ORC1,GNAS,DNMT3B,IGBP1,MCOLN1,KIF4A,FH,HDAC6,SNAP29,DGCR14,DEPDC5,CYB5R3,IFT27,EP300,NIN,CHRNA4,EEF1A2,RBBP8,MID…
1	!	1.68e-16	100	807	32	0.04	0.32	GO:1990204	CC	78	oxidoreductase complex	3	NDUFS1,RRM2B,SDHA,BCS1L,BCKDHB,FOXRED1,PDHX,NDUFS8,NDUFS7,NDUFB3,NDUFA1,NDUFA10,NDUFA2,PDHA1,NDUFAF1,DBT,NDUFA9,UQCRC2,GCSH,NDUFS6,NDUFB9,DLAT,NDUFS2,NDUFS4,NDUFV1,NDUFA11,NDUFV2,GLDC,DHTKD1,NDUFA12,NDUFS3,BCKDHA
1	!	3.65e-16	367	807	60	0.074	0.163	GO:0005759	CC	78	mitochondrial matrix	9	AASS,CPS1,OTC,HSD17B10,ACAT1,MCCC1,BCKDHB,FH,PRODH,ACO2,MLYCD,ETHE1,C10ORF2,PDHX,ALDH5A1,ACADM,FASTKD2,ACADS,TSFM,CLPP,IVD,NDUFA10,SCO2,PDHA1,CYP27A1,SUCLA2,NARS2,DBT,LRPPRC,DNA2,HADH,NDUFA9,MMAB,SUOX,POLG,HSPD1,FARS2,MUT,RARS2,AUH,PDSS1,GLUD1,DLAT,MMAA,ALDH4A1,SUCLG1,TERT,ALDH7A1,PDP1,BTD,PC,D2HGDH,PYCR1,ACADSB,LONP1,SDHAF1,PAM16,MARS2,BCKDHA,POLG2
1	!	1.39e-14	1022	807	106	0.131	0.104	GO:0015630	CC	78	microtubule cytoskeleton	8	PAFAH1B1,MKS1,TTC19,DDX11,SPAST,NSUN2,OFD1,SDCCAG8,CTDP1,ASPM,ZFYVE26,EVC,NDE1,WDR62,PAX2,DCX,MID2,DDHD2,IGBP1,KIF4A,HDAC6,AAAS,SNAP29,SPECC1L,IFT27,NIN,VRK1,MID1,PQBP1,FBXO31,RPGRIP1L,CSPP1,ERCC2,CDK6,CEP41,DNM1,DVL1,CEP164,PDE4D,ARL6,ALMS1,TBCE,KPTN,BBS9,ARFGEF2,BBS2,MKKS,SBDS,TUBGCP6,DGCR8,HERC2,TTI2,CHMP1A,CC2D1A,AHI1,CDK5RAP2,ALDOB,TFAP2A,TUBB2A,TUBB2B,IFT172,LRPPRC,KIF11,BBS7,BBS4,KATNB1,SM…
1	!	2.22e-14	1772	807	152	0.188	0.086	GO:0042995	CC	78	cell projection	3	PAFAH1B1,CDKL5,MKS1,ATP1A2,GABRA1,ARHGAP31,OFD1,CC2D2A,EVC,TP63,KCNQ2,SLC46A1,DCX,OPHN1,LRP2,DLG3,B4GALT1,GNAS,HDAC6,SNAP29,IFT27,ADNP,CHRNA4,SYP,FMR1,PQBP1,FGD1,RPGRIP1L,CA2,GPI,ATP1A3,CDK6,CEP41,GLI3,DVL1,SUFU,PRKAR1A,WFS1,CEP164,ARL6,NDUFS7,ALMS1,DNAJC6,ACADM,KPTN,ARG1,TCTN3,PIK3CA,OCRL,BBS9,TTC21B,ARFGEF2,USP9X,BBS2,GRIA3,MKKS,ARHGEF6,ATXN10,ASS1,PPT1,KCNC3,DDC,GUCY2D,ATP8A2,AHI1,FLNB,BIN1,ST…
1	!	2.02e-13	597	807	74	0.092	0.124	GO:0005815	CC	78	microtubule organizing center	8	PAFAH1B1,MKS1,TTC19,SPAST,OFD1,SDCCAG8,CTDP1,ZFYVE26,EVC,NDE1,PAX2,DDHD2,AAAS,SNAP29,IFT27,NIN,PQBP1,FBXO31,RPGRIP1L,CSPP1,CDK6,CEP41,CEP164,PDE4D,ALMS1,KPTN,BBS9,ARFGEF2,BBS2,MKKS,TUBGCP6,HERC2,TTI2,CHMP1A,CC2D1A,AHI1,CDK5RAP2,ALDOB,TFAP2A,IFT172,BBS7,BBS4,KATNB1,SMAD4,AKT1,PLK4,MCPH1,CENPJ,SLC16A1,VPS37A,SASS6,BUB1B,SKI,CCDC28B,PCNT,CCDC78,BBS5,TMEM67,TTC8,CEP57,WDR81,C2CD3,CTNNB1,CKAP2L,CEP83,…
1	!	2.52e-13	533	807	69	0.086	0.129	GO:0019866	CC	78	organelle inner membrane	2	HCCS,COX10,TTC19,COX15,CPS1,NDUFS1,OTC,ALDH18A1,ALDH3A2,HSD17B10,SDHA,BCS1L,ACAT1,MCCC1,L2HGDH,COQ9,PRODH,CYB5R3,NDUFAF5,SLC25A15,FOXRED1,NDUFS8,LMNB1,MPV17,NDUFS7,NDUFB3,NDUFA1,COX6B1,HERC2,NDUFA10,SCO2,NDUFA2,SCO1,CYP27A1,NDUFAF1,LRPPRC,HADH,NDUFA9,POLG,UQCRC2,AFG3L2,KCNH1,LBR,HSPD1,NDUFS6,NDUFB9,SURF1,SLC25A4,NDUFAF6,AIFM1,NDUFS2,SUCLG1,NDUFS4,UQCRQ,NDUFV1,LETM1,GATM,COQ2,NDUFA11,NDUFAF3,NDUFV…
1	!	7.03e-13	4136	807	273	0.338	0.066	GO:0031974	CC	78	membrane-enclosed lumen	2	CREBBP,PAX6,CDKL5,AASS,NFIX,MLXIPL,ERCC1,POLR3B,DDX11,ZMYND11,IGF1,CPS1,NDUFS1,OTC,NSUN2,PNKP,RRM2B,ERCC8,CTDP1,TAF2,CTSA,POU1F1,FGFR2,AFF4,HSD17B10,TP63,ACAT1,ACTB,WDR62,RARB,NFKB2,UBE2A,MCCC1,SMARCA2,AP4E1,MEF2C,BCKDHB,ATRX,ORC1,DNMT3B,KIF4A,FH,HDAC6,AAAS,PRODH,PDGFB,EP300,ACO2,AP4S1,NIN,VRK1,RBBP8,STS,NAA10,FMR1,PQBP1,GATA1,CLN5,CTCF,MLYCD,STUB1,SPG11,CSPP1,NBN,ASAH1,ERCC2,GPI,RPS19,ETHE1,CDK6…
1	!	1.24e-12	484	807	64	0.079	0.132	GO:0005743	CC	78	mitochondrial inner membrane	3	HCCS,COX10,TTC19,COX15,CPS1,NDUFS1,OTC,ALDH18A1,ALDH3A2,HSD17B10,SDHA,BCS1L,ACAT1,MCCC1,L2HGDH,COQ9,PRODH,CYB5R3,NDUFAF5,SLC25A15,FOXRED1,NDUFS8,MPV17,NDUFS7,NDUFB3,NDUFA1,COX6B1,HERC2,NDUFA10,SCO2,NDUFA2,SCO1,CYP27A1,NDUFAF1,HADH,NDUFA9,POLG,UQCRC2,AFG3L2,HSPD1,NDUFS6,NDUFB9,SURF1,SLC25A4,NDUFAF6,AIFM1,NDUFS2,SUCLG1,NDUFS4,UQCRQ,NDUFV1,LETM1,GATM,COQ2,NDUFA11,NDUFAF3,NDUFV2,SFXN4,MED12,NDUFA12,M…
1	!	1.68e-12	4082	807	269	0.333	0.066	GO:0043233	CC	78	organelle lumen	3	CREBBP,PAX6,CDKL5,AASS,NFIX,MLXIPL,ERCC1,POLR3B,DDX11,ZMYND11,IGF1,CPS1,OTC,NSUN2,PNKP,RRM2B,ERCC8,CTDP1,TAF2,CTSA,POU1F1,FGFR2,AFF4,HSD17B10,TP63,ACAT1,ACTB,WDR62,RARB,NFKB2,UBE2A,MCCC1,SMARCA2,AP4E1,MEF2C,BCKDHB,ATRX,ORC1,DNMT3B,KIF4A,FH,HDAC6,AAAS,PRODH,PDGFB,EP300,ACO2,AP4S1,NIN,VRK1,RBBP8,STS,NAA10,FMR1,PQBP1,GATA1,CLN5,CTCF,MLYCD,STUB1,SPG11,CSPP1,NBN,ASAH1,ERCC2,GPI,RPS19,ETHE1,CDK6,RBM28,…
1	!	1.96e-12	4026	807	266	0.33	0.066	GO:0070013	CC	78	intracellular organelle lumen	7	CREBBP,PAX6,CDKL5,AASS,NFIX,MLXIPL,ERCC1,POLR3B,DDX11,ZMYND11,CPS1,OTC,NSUN2,PNKP,RRM2B,ERCC8,CTDP1,TAF2,CTSA,POU1F1,FGFR2,AFF4,HSD17B10,TP63,ACAT1,ACTB,WDR62,RARB,NFKB2,UBE2A,MCCC1,SMARCA2,AP4E1,MEF2C,BCKDHB,ATRX,ORC1,DNMT3B,KIF4A,FH,HDAC6,AAAS,PRODH,PDGFB,EP300,ACO2,AP4S1,NIN,VRK1,RBBP8,STS,NAA10,FMR1,PQBP1,GATA1,CLN5,CTCF,MLYCD,STUB1,SPG11,CSPP1,NBN,ASAH1,ERCC2,GPI,RPS19,ETHE1,CDK6,RBM28,EZH2,…
1	!	3.54e-12	890	807	92	0.114	0.103	GO:0044463	CC	78	cell projection part	4	PAFAH1B1,CDKL5,MKS1,ATP1A2,OFD1,CC2D2A,EVC,KCNQ2,SLC46A1,OPHN1,LRP2,DLG3,B4GALT1,SNAP29,IFT27,SYP,PQBP1,RPGRIP1L,ATP1A3,CEP41,GLI3,DVL1,SUFU,PRKAR1A,CEP164,ARL6,ALMS1,DNAJC6,KPTN,TCTN3,BBS9,TTC21B,ARFGEF2,USP9X,BBS2,MKKS,KCNC3,GUCY2D,AHI1,BIN1,STXBP1,IFT172,BBS7,BBS4,POLG,KATNB1,AKT1,KCNH1,NPHP1,CASK,INPP5E,ANK3,TMEM237,WDR19,PTH1R,BBS5,PRSS12,GRIK2,TMEM67,ATP7A,TTC8,OTX2,TSC1,KIF7,C2CD3,CTNNB1,T…
1	!	5.3e-12	662	807	76	0.094	0.115	GO:0031966	CC	78	mitochondrial membrane	2	HCCS,COX10,TTC19,COX15,CPS1,NDUFS1,OTC,ALDH18A1,ALDH3A2,HSD17B10,SDHA,BCS1L,ACAT1,MCCC1,L2HGDH,COQ9,PRODH,SOX10,CYB5R3,NDUFAF5,SLC25A15,DMPK,FOXRED1,NDUFS8,MPV17,NDUFS7,ARG1,NDUFB3,NDUFAF4,NDUFA1,COX6B1,HERC2,IVD,NDUFA10,SCO2,ASS1,NDUFA2,SCO1,CYP27A1,NDUFAF1,HADH,NDUFA9,POLG,UQCRC2,AFG3L2,HSPD1,NDUFS6,NDUFB9,SURF1,SLC25A4,GJA1,NDUFAF6,AIFM1,NDUFS2,FLVCR1,SUCLG1,NDUFS4,UQCRQ,NDUFV1,LETM1,GATM,COQ2…
1	!	5.61e-12	3108	807	218	0.27	0.07	GO:0005829	CC	78	cytosol	7	PAFAH1B1,MLXIPL,MKS1,ABHD5,PGM3,POLR3B,ATP1A2,ARHGAP31,OFD1,CC2D2A,RRM2B,SDCCAG8,NDE1,TP63,ACTB,NT5C2,NFKB2,PAK3,DCX,UBE2A,FGFR1,MCCC1,OPHN1,MEF2C,HAL,DDHD2,ORC1,GNAS,IGBP1,KIF4A,FH,PHGDH,HDAC6,UPB1,DEPDC5,CYB5R3,CHKB,VRK1,GSS,MID1,NAA10,PGK1,SMS,FGD1,FGF14,TSC2,STUB1,RPGRIP1L,SPG11,CA2,DMPK,GPI,RPS19,CDK6,AP1S1,CEP41,GLI3,GCK,EXOSC3,DVL1,SUFU,PRKAR1A,MYH3,ZBTB16,CEP164,MVK,PEX7,PDE4D,RARS,ARL6,U…
1	!	1.06e-11	699	807	78	0.097	0.112	GO:0005740	CC	78	mitochondrial envelope	9	HCCS,COX10,TTC19,COX15,CPS1,NDUFS1,OTC,ALDH18A1,ALDH3A2,HSD17B10,SDHA,BCS1L,ACAT1,MCCC1,L2HGDH,COQ9,PRODH,SOX10,CYB5R3,NDUFAF5,SLC25A15,DMPK,FOXRED1,NDUFS8,FBXL4,MPV17,NDUFS7,ARG1,NDUFB3,NDUFAF4,NDUFA1,COX6B1,HERC2,IVD,NDUFA10,SCO2,ASS1,NDUFA2,SCO1,CYP27A1,NDUFAF1,HADH,NDUFA9,SUOX,POLG,UQCRC2,AFG3L2,HSPD1,NDUFS6,NDUFB9,SURF1,SLC25A4,GJA1,NDUFAF6,AIFM1,NDUFS2,FLVCR1,SUCLG1,NDUFS4,UQCRQ,NDUFV1,LETM…
1	!	1.23e-11	468	807	61	0.076	0.13	GO:0005813	CC	78	centrosome	9	PAFAH1B1,MKS1,TTC19,SPAST,OFD1,SDCCAG8,CTDP1,ZFYVE26,NDE1,PAX2,AAAS,SNAP29,IFT27,NIN,PQBP1,FBXO31,RPGRIP1L,CSPP1,CDK6,CEP41,CEP164,PDE4D,ALMS1,BBS9,MKKS,TUBGCP6,HERC2,TTI2,AHI1,CDK5RAP2,ALDOB,TFAP2A,BBS7,BBS4,KATNB1,SMAD4,PLK4,CENPJ,SLC16A1,VPS37A,SASS6,SKI,CCDC28B,PCNT,CCDC78,TMEM67,TTC8,CEP57,WDR81,C2CD3,CTNNB1,CKAP2L,CEP83,CEP19,BBS1,CEP135,RTTN,NDN,MED12,DYNC1H1,CEP290
1	!	2.09e-11	312	807	48	0.059	0.154	GO:0044441	CC	78	ciliary part	5	MKS1,OFD1,CC2D2A,EVC,SNAP29,IFT27,PQBP1,RPGRIP1L,CEP41,GLI3,SUFU,PRKAR1A,CEP164,ARL6,ALMS1,TCTN3,BBS9,TTC21B,ARFGEF2,BBS2,MKKS,GUCY2D,AHI1,IFT172,BBS7,BBS4,AKT1,NPHP1,CASK,INPP5E,TMEM237,WDR19,BBS5,TMEM67,TTC8,KIF7,C2CD3,TCTN2,EVC2,CEP83,CEP19,BBS1,RTTN,PTCH1,TMEM216,CEP290,TMEM231,SHANK3
1	!	2.91e-11	79	807	24	0.03	0.304	GO:0005746	CC	78	mitochondrial respiratory chain	4	COX15,NDUFS1,SDHA,BCS1L,FOXRED1,NDUFS8,NDUFS7,NDUFB3,NDUFA1,NDUFA10,NDUFA2,NDUFAF1,NDUFA9,UQCRC2,NDUFS6,NDUFB9,SURF1,NDUFS2,NDUFS4,NDUFV1,NDUFA11,NDUFV2,NDUFA12,NDUFS3
1	!	9.52e-11	142	807	31	0.038	0.218	GO:0098798	CC	78	mitochondrial protein complex	8	NDUFS1,SDHA,BCS1L,BCKDHB,FOXRED1,NDUFS8,NDUFS7,NDUFB3,NDUFA1,NDUFA10,NDUFA2,NDUFAF1,DBT,NDUFA9,POLG,UQCRC2,NDUFS6,NDUFB9,DLAT,NDUFS2,SUCLG1,NDUFS4,NDUFV1,NDUFA11,NDUFV2,NDUFA12,MT-ATP6,DNAJC19,NDUFS3,PAM16,BCKDHA
1	!	1.08e-10	91	807	25	0.031	0.275	GO:0070469	CC	78	respiratory chain	1	COX15,NDUFS1,SDHA,BCS1L,FOXRED1,NDUFS8,NDUFS7,NDUFB3,NDUFA1,NDUFA10,NDUFA2,NDUFAF1,NDUFA9,UQCRC2,NDUFS6,NDUFB9,SURF1,NDUFS2,NDUFS4,UQCRQ,NDUFV1,NDUFA11,NDUFV2,NDUFA12,NDUFS3
1	!	1.12e-10	49	807	19	0.024	0.388	GO:0030964	CC	78	NADH dehydrogenase complex	4	NDUFS1,FOXRED1,NDUFS8,NDUFS7,NDUFB3,NDUFA1,NDUFA10,NDUFA2,NDUFAF1,NDUFA9,NDUFS6,NDUFB9,NDUFS2,NDUFS4,NDUFV1,NDUFA11,NDUFV2,NDUFA12,NDUFS3
1	!	1.12e-10	49	807	19	0.024	0.388	GO:0045271	CC	78	respiratory chain complex I	2	NDUFS1,FOXRED1,NDUFS8,NDUFS7,NDUFB3,NDUFA1,NDUFA10,NDUFA2,NDUFAF1,NDUFA9,NDUFS6,NDUFB9,NDUFS2,NDUFS4,NDUFV1,NDUFA11,NDUFV2,NDUFA12,NDUFS3
1	!	1.12e-10	49	807	19	0.024	0.388	GO:0005747	CC	78	mitochondrial respiratory chain complex I	5	NDUFS1,FOXRED1,NDUFS8,NDUFS7,NDUFB3,NDUFA1,NDUFA10,NDUFA2,NDUFAF1,NDUFA9,NDUFS6,NDUFB9,NDUFS2,NDUFS4,NDUFV1,NDUFA11,NDUFV2,NDUFA12,NDUFS3
1	!	2.4e-10	1065	807	99	0.123	0.093	GO:0031975	CC	78	envelope	3	HCCS,COX10,PAFAH1B1,TTC19,COX15,CPS1,NDUFS1,OTC,ALDH18A1,ROGDI,ALDH3A2,HSD17B10,SDHA,BCS1L,ACAT1,MCCC1,L2HGDH,COQ9,AAAS,PRODH,SOX10,CYB5R3,NDUFAF5,STS,SLC25A15,DMPK,FOXRED1,NDUFS8,FBXL4,LMNB1,MPV17,NDUFS7,ARG1,NDUFB3,NDUFAF4,NDUFA1,TBC1D20,COX6B1,HERC2,IVD,NDUFA10,SCO2,ASS1,NDUFA2,GCH1,GUCY2D,SCO1,CYP27A1,NDUFAF1,LRPPRC,HADH,NDUFA9,SUOX,POLG,UQCRC2,AFG3L2,NPC1,KCNH1,LBR,HSPD1,NDUFS6,NDUFB9,SURF1,…
1	!	3.33e-10	72	807	22	0.027	0.306	GO:0098803	CC	78	respiratory chain complex	2	NDUFS1,SDHA,BCS1L,FOXRED1,NDUFS8,NDUFS7,NDUFB3,NDUFA1,NDUFA10,NDUFA2,NDUFAF1,NDUFA9,UQCRC2,NDUFS6,NDUFB9,NDUFS2,NDUFS4,NDUFV1,NDUFA11,NDUFV2,NDUFA12,NDUFS3
1	!	4.81e-10	1061	807	98	0.121	0.092	GO:0031967	CC	78	organelle envelope	7	HCCS,COX10,PAFAH1B1,TTC19,COX15,CPS1,NDUFS1,OTC,ALDH18A1,ROGDI,ALDH3A2,HSD17B10,SDHA,BCS1L,ACAT1,MCCC1,L2HGDH,COQ9,AAAS,PRODH,SOX10,CYB5R3,NDUFAF5,STS,SLC25A15,DMPK,FOXRED1,NDUFS8,FBXL4,LMNB1,MPV17,NDUFS7,ARG1,NDUFB3,NDUFAF4,NDUFA1,TBC1D20,COX6B1,HERC2,IVD,NDUFA10,SCO2,ASS1,NDUFA2,GCH1,GUCY2D,SCO1,CYP27A1,NDUFAF1,LRPPRC,HADH,NDUFA9,SUOX,POLG,UQCRC2,AFG3L2,NPC1,KCNH1,LBR,HSPD1,NDUFS6,NDUFB9,SURF1,…
1	!	7.35e-10	941	807	90	0.112	0.096	GO:1902494	CC	78	catalytic complex	4	DPM1,CREBBP,ERCC1,POLR3B,ATP1A2,NDUFS1,RRM2B,ERCC8,KIAA2022,TAF2,SDHA,BCS1L,ACTB,UBE2A,BCKDHB,GNAS,HDAC6,EP300,NAA10,FBXO31,STUB1,ERCC2,ATP1A3,CDK6,EZH2,SHOC2,PRKAR1A,FOXRED1,PDHX,NDUFS8,FBXL4,CRBN,ACVR1,NDUFS7,DCAF17,KMT2A,NDUFB3,SATB2,KANSL1,PIK3CA,PIGT,NDUFA1,SNRPB,DGCR8,NDUFA10,NDUFA2,PDHA1,STT3A,NDUFAF1,DBT,NDUFA9,POLG,UQCRC2,GCSH,NDUFS6,KDM6A,PRPS1,NDUFB9,PDSS1,POLR3A,DLAT,GNAQ,BUB1B,CUL4B,…
1	!	7.97e-10	1184	807	105	0.13	0.089	GO:0097458	CC	78	neuron part	3	ABCC8,PAFAH1B1,CDKL5,ATP1A2,GABRA1,TP63,KCNQ2,DCX,OPHN1,SMARCA2,DLG3,GNAS,HDAC6,SNAP29,ADNP,CHRNA4,EEF1A2,SYP,FMR1,PQBP1,FBXO31,DMXL2,CA2,GPI,ATP1A3,DNM1,DVL1,WFS1,NDUFS7,SOS1,DNAJC6,ACADM,KPTN,ARG1,SLC17A5,OCRL,ARFGEF2,USP9X,GRIA3,ATXN10,ASS1,PPT1,KCNC3,DDC,GUCY2D,ATP8A2,AHI1,BIN1,STXBP1,BBS7,BBS4,POLG,KATNB1,SLC6A3,KCNH1,PSPH,NLGN4X,CASK,ANK3,QDPR,SACS,GRM1,GRIP1,GNAQ,SLC6A1,BRAF,PRSS12,GRIK2,H…
1	!	1.41e-09	465	807	57	0.071	0.123	GO:0005929	CC	78	cilium	4	PAFAH1B1,MKS1,OFD1,CC2D2A,EVC,SNAP29,IFT27,PQBP1,RPGRIP1L,CEP41,GLI3,SUFU,PRKAR1A,CEP164,ARL6,ALMS1,TCTN3,OCRL,BBS9,TTC21B,ARFGEF2,BBS2,MKKS,GUCY2D,ATP8A2,AHI1,IFT172,BBS7,BBS4,AKT1,NPHP1,CASK,INPP5E,TMEM138,TMEM237,GNAQ,WDR19,BBS5,TMEM67,TTC8,KIF7,C2CD3,TCTN2,EVC2,CEP83,CEP19,BBS1,RTTN,BBS10,BBS12,PTCH1,TMEM216,MYO5A,CEP290,TMEM231,BBIP1,SHANK3
1	!	3.67e-09	182	807	33	0.041	0.181	GO:0044455	CC	78	mitochondrial membrane part	3	COX15,NDUFS1,SDHA,BCS1L,L2HGDH,SOX10,NDUFAF5,DMPK,FOXRED1,NDUFS8,NDUFS7,NDUFB3,NDUFA1,NDUFA10,NDUFA2,NDUFAF1,NDUFA9,UQCRC2,HSPD1,NDUFS6,NDUFB9,SURF1,NDUFS2,NDUFS4,NDUFV1,NDUFA11,NDUFV2,MED12,NDUFA12,MT-ATP6,DNAJC19,NDUFS3,PAM16
1	!	1.26e-08	25	807	13	0.016	0.52	GO:0035869	CC	78	ciliary transition zone	7	MKS1,CC2D2A,RPGRIP1L,BBS9,AHI1,BBS4,NPHP1,TMEM237,TMEM67,TCTN2,TMEM216,CEP290,TMEM231
1	!	1.42e-08	111	807	25	0.031	0.225	GO:0098800	CC	78	inner mitochondrial membrane protein complex	4	NDUFS1,SDHA,BCS1L,FOXRED1,NDUFS8,NDUFS7,NDUFB3,NDUFA1,NDUFA10,NDUFA2,NDUFAF1,NDUFA9,UQCRC2,NDUFS6,NDUFB9,NDUFS2,NDUFS4,NDUFV1,NDUFA11,NDUFV2,NDUFA12,MT-ATP6,DNAJC19,NDUFS3,PAM16
1	!	5.12e-08	902	807	83	0.103	0.092	GO:0043005	CC	78	neuron projection	4	PAFAH1B1,CDKL5,ATP1A2,GABRA1,TP63,KCNQ2,DCX,OPHN1,DLG3,GNAS,HDAC6,SNAP29,ADNP,CHRNA4,SYP,FMR1,PQBP1,CA2,GPI,ATP1A3,DVL1,WFS1,NDUFS7,ACADM,KPTN,ARG1,ARFGEF2,USP9X,GRIA3,ATXN10,ASS1,PPT1,KCNC3,DDC,BIN1,STXBP1,POLG,KATNB1,SLC6A3,KCNH1,PSPH,NLGN4X,ANK3,QDPR,SACS,GRM1,GRIP1,SLC6A1,BRAF,PRSS12,GRIK2,HCN1,ATP7A,HEPACAM,OTX2,TSC1,RET,CPLX1,IL1RAPL1,KCND3,PTEN,HCFC1,DAG1,MTHFR,KCNA2,NRXN1,ATP6AP2,MED12,PT…
1	!	6.47e-08	128	807	26	0.032	0.203	GO:0044450	CC	78	microtubule organizing center part	9	MKS1,OFD1,SDCCAG8,PAX2,NIN,CEP41,CEP164,ALMS1,BBS9,TUBGCP6,HERC2,AHI1,CDK5RAP2,ALDOB,BBS4,KATNB1,PLK4,CENPJ,SASS6,PCNT,CCDC78,C2CD3,CEP83,CEP19,CEP135,CEP290
1	!	6.67e-08	1376	807	111	0.138	0.081	GO:0044430	CC	78	cytoskeletal part	7	PAFAH1B1,MKS1,TTC19,DDX11,SPAST,NSUN2,OFD1,SDCCAG8,CTDP1,ASPM,ZFYVE26,EVC,NDE1,WDR62,PAX2,DCX,MID2,DDHD2,IGBP1,KIF4A,HDAC6,AAAS,SNAP29,SPECC1L,IFT27,NIN,VRK1,MID1,PQBP1,FBXO31,RPGRIP1L,CSPP1,ERCC2,CDK6,CEP41,DNM1,DVL1,MYH3,CEP164,LMNB1,PDE4D,ARL6,ALMS1,TBCE,KPTN,BBS9,ARFGEF2,BBS2,MKKS,SBDS,TUBGCP6,HERC2,TTI2,CHMP1A,CC2D1A,KRT85,AHI1,FLNB,CDK5RAP2,ALDOB,TFAP2A,TUBB2A,TUBB2B,IFT172,LRPPRC,KIF11,BBS…
1	!	1.06e-07	980	807	87	0.108	0.089	GO:0098796	CC	78	membrane protein complex	4	ABCC8,ATP1A2,GABRA1,NDUFS1,ABCC9,SDHA,BCS1L,KCNQ2,AP4E1,DLG3,GNAS,SNAP29,CHRNA4,PORCN,ATP1A3,AP1S1,DNM1,KCNT1,GOSR2,FOXRED1,NDUFS8,PDE4D,ARL6,ACVR1,NDUFS7,NDUFB3,PIK3CA,PIGT,NDUFA1,GRIA3,NDUFA10,CHMP1A,KCNC3,NDUFA2,AP3B1,AP4B1,STT3A,ITGA7,NDUFAF1,NDUFA9,UQCRC2,SLC6A3,KCNH1,HSPD1,NDUFS6,ATP6V1B2,NDUFB9,KCNJ1,GJA1,GRM1,RANBP2,CLIC2,VPS37A,GNAQ,CACNA1D,KCNJ6,NDUFS2,TGFBR2,STT3B,NDUFS4,GRIK2,NDUFV1,C…
1	!	2.18e-07	199	807	32	0.04	0.161	GO:0072372	CC	78	primary cilium	5	PAFAH1B1,MKS1,CC2D2A,IFT27,PQBP1,RPGRIP1L,CEP41,GLI3,SUFU,ARL6,OCRL,BBS9,TTC21B,MKKS,GUCY2D,ATP8A2,AHI1,IFT172,BBS7,BBS4,NPHP1,INPP5E,TMEM237,GNAQ,WDR19,TMEM67,TCTN2,PTCH1,TMEM216,MYO5A,CEP290,TMEM231
1	!	2.65e-07	9	807	8	0.01	0.889	GO:0034464	CC	78	BBSome	4	BBS9,BBS2,BBS7,BBS4,BBS5,TTC8,BBS1,BBIP1
1	!	4.27e-07	17936	807	792	0.981	0.044	GO:0005575	CC	78	cellular_component	1	DPM1,ARX,HCCS,CREBBP,LAMP2,CRLF1,ABCC8,COX10,PAFAH1B1,PAX6,CDKL5,TFAP2B,AASS,NFIX,IYD,POMT2,MLXIPL,MKS1,ABHD5,TTC19,ERCC1,MBTPS2,PGM3,POLR3B,DDX11,COX15,CCDC88C,ZMYND11,IGF1,ATP1A2,SPAST,CPS1,GABRA1,NDUFS1,HMGB3,GRN,ARHGAP31,PNPLA6,OTC,NSUN2,AGA,PNKP,TG,ZIC2,OFD1,CC2D2A,RRM2B,ERCC8,ELN,KIAA2022,ALX4,SDCCAG8,ALDH18A1,CTDP1,PIGV,TAF2,CTSA,POU1F1,ASPM,FGFR2,ROGDI,FGFR3,ABCC9,DGCR2,GBA2,NDST1,ZFYVE26…
1	!	8.29e-07	1908	807	137	0.17	0.072	GO:0005856	CC	78	cytoskeleton	7	PAFAH1B1,MKS1,TTC19,DDX11,SPAST,NSUN2,OFD1,CC2D2A,SDCCAG8,CTDP1,ASPM,ZFYVE26,EVC,NDE1,ACTB,WDR62,PAX2,DCX,OPHN1,SMARCA2,MID2,DDHD2,IGBP1,KIF4A,HDAC6,AAAS,SNAP29,SPECC1L,IFT27,NIN,VRK1,MID1,PQBP1,FGD1,FBXO31,STUB1,RPGRIP1L,CSPP1,ERCC2,CDK6,CEP41,DNM1,DVL1,MYH3,CEP164,LMNB1,PDE4D,ARL6,ALMS1,TBCE,KPTN,BBS9,TTC21B,ARFGEF2,BBS2,MKKS,SBDS,TUBGCP6,DGCR8,HERC2,TTI2,CHMP1A,CC2D1A,KRT85,AHI1,FLNB,BIN1,CDK5…
1	!	9.86e-07	77	807	19	0.024	0.247	GO:0060170	CC	78	ciliary membrane	3	EVC,SNAP29,ARL6,TCTN3,BBS9,BBS2,GUCY2D,BBS7,BBS4,CASK,BBS5,TMEM67,TTC8,TCTN2,EVC2,BBS1,PTCH1,TMEM231,SHANK3
1	!	1.13e-06	3607	807	223	0.276	0.062	GO:0043228	CC	78	non-membrane-bounded organelle	3	CREBBP,PAFAH1B1,PAX6,MKS1,ABHD5,TTC19,ERCC1,DDX11,ZMYND11,SPAST,CPS1,HMGB3,NSUN2,PNKP,OFD1,CC2D2A,SDCCAG8,CTDP1,ASPM,ABCC9,ZFYVE26,AFF4,EVC,NDE1,TP63,ACTB,WDR62,PAX2,DCX,UBE2A,OPHN1,SMARCA2,MID2,ATRX,DDHD2,ORC1,DNMT3B,IGBP1,KIF4A,HDAC6,AAAS,SNAP29,SPECC1L,CYB5R3,IFT27,EP300,NIN,VRK1,RBBP8,MID1,NAA10,FMR1,PQBP1,FGD1,CTCF,FBXO31,STUB1,SALL1,RPGRIP1L,SPG11,CSPP1,NBN,ERCC2,RPS19,CDK6,RBM28,EZH2,CEP41…
1	!	1.13e-06	3607	807	223	0.276	0.062	GO:0043232	CC	78	intracellular non-membrane-bounded organelle	6	CREBBP,PAFAH1B1,PAX6,MKS1,ABHD5,TTC19,ERCC1,DDX11,ZMYND11,SPAST,CPS1,HMGB3,NSUN2,PNKP,OFD1,CC2D2A,SDCCAG8,CTDP1,ASPM,ABCC9,ZFYVE26,AFF4,EVC,NDE1,TP63,ACTB,WDR62,PAX2,DCX,UBE2A,OPHN1,SMARCA2,MID2,ATRX,DDHD2,ORC1,DNMT3B,IGBP1,KIF4A,HDAC6,AAAS,SNAP29,SPECC1L,CYB5R3,IFT27,EP300,NIN,VRK1,RBBP8,MID1,NAA10,FMR1,PQBP1,FGD1,CTCF,FBXO31,STUB1,SALL1,RPGRIP1L,SPG11,CSPP1,NBN,ERCC2,RPS19,CDK6,RBM28,EZH2,CEP41…
1	!	2.75e-06	1905	807	135	0.167	0.071	GO:0098805	CC	78	whole membrane	1	LAMP2,ATP1A2,GABRA1,ZFYVE26,EVC,SLC12A1,SLC46A1,SLC4A4,AP4E1,LRP2,DLG3,B4GALT1,MCOLN1,EFNB1,HDAC6,SNAP29,SOX10,DEPDC5,CYB5R3,PDGFB,MLC1,AP4S1,CHRNA4,SYP,PGK1,CLN5,SPG11,CA2,MAN2B1,DMPK,AP1S1,GOSR2,PEX12,PRKAR1A,FOLR1,FIG4,PDE4D,ARL6,WNT5A,NDUFS7,GNPAT,CTSD,ARG1,SLC17A5,TCTN3,OCRL,BBS9,BBS2,GRIA3,PEX1,GAD1,ASS1,CHMP1A,PPT1,KCNC3,GUCY2D,AP3B1,KRAS,HSD17B4,AP4B1,LRPPRC,BBS7,PEX5,SLC12A6,BBS4,VPS53,N…
1	!	2.78e-06	608	807	60	0.074	0.099	GO:0036477	CC	78	somatodendritic compartment	4	PAFAH1B1,CDKL5,ATP1A2,TP63,DCX,OPHN1,DLG3,GNAS,HDAC6,ADNP,CHRNA4,EEF1A2,FMR1,FBXO31,ATP1A3,DVL1,WFS1,NDUFS7,SOS1,ARG1,ARFGEF2,GRIA3,ATXN10,ASS1,PPT1,KCNC3,DDC,KATNB1,SLC6A3,KCNH1,NLGN4X,SACS,GRM1,GRIP1,PRSS12,GRIK2,HCN1,ATP7A,RET,CPLX1,IL1RAPL1,KCND3,PTEN,HCFC1,SPTBN2,KCNA2,NRXN1,NDN,MED12,PTCH1,KCNJ11,NLGN3,LAMA2,NF1,SCN8A,FLNA,MYO5A,NTRK1,SLC9A6,SHANK3
1	!	4.36e-06	1072	807	88	0.109	0.082	GO:0098589	CC	78	membrane region	1	ATP1A2,GABRA1,EVC,SLC12A1,SLC46A1,SLC4A4,AP4E1,LRP2,DLG3,B4GALT1,EFNB1,HDAC6,SNAP29,PDGFB,MLC1,AP4S1,CHRNA4,SYP,PGK1,CA2,AP1S1,PRKAR1A,FOLR1,PDE4D,ARL6,NDUFS7,CTSD,TCTN3,OCRL,BBS9,BBS2,GRIA3,PPT1,KCNC3,GUCY2D,KRAS,AP4B1,BBS7,SLC12A6,BBS4,NPC1,SLC6A3,KCNH1,HSPD1,NLGN4X,CASK,ERLIN2,VLDLR,CNNM2,ANK3,GJA1,GRIP1,PTH1R,BSND,DDR2,BBS5,TGFBR2,SLC6A20,GRIK2,TMEM67,ATP7A,TTC8,RET,AQP2,CTNNB1,TCTN2,IL1RAPL1…
1	!	7.41e-06	86	807	19	0.024	0.221	GO:0036064	CC	78	ciliary basal body	9	MKS1,OFD1,EVC,RPGRIP1L,CEP41,ALMS1,BBS2,MKKS,AHI1,IFT172,BBS7,BBS4,AKT1,BBS5,TTC8,C2CD3,CEP19,BBS1,RTTN
1	!	7.75e-06	169	807	27	0.033	0.16	GO:0043209	CC	78	myelin sheath	3	ATP1A2,NDUFS1,SDHA,ACTB,PHGDH,ACO2,EEF1A2,CA2,ATP1A3,DNM1,PLP1,NDUFA10,PDHA1,SUCLA2,STXBP1,UQCRC2,HSPD1,ATP6V1B2,DLAT,SLC25A4,JAM3,TUBA1A,PTEN,NDUFV2,KCNJ11,GJC2,NDUFS3
1	!	8.73e-06	2245	807	151	0.187	0.067	GO:0098588	CC	78	bounding membrane of organelle	2	DPM1,LAMP2,ABCC8,POMT2,MBTPS2,PNPLA6,PIGV,GBA2,NDST1,ZFYVE26,ALDH3A2,EVC,AP4E1,LRP2,POMGNT1,B4GALT1,GNAS,GNPTG,MCOLN1,SNAP29,SOX10,DEPDC5,CYB5R3,PDGFB,AP4S1,STS,SYP,PORCN,CLN5,XYLT1,DMXL2,SPG11,MAN2B1,DMPK,AP1S1,PLOD3,FKTN,GOSR2,PIGL,PEX12,WFS1,SC5D,GNPTAB,FIG4,ARL6,WNT5A,GNPAT,SLC35A3,ARG1,ALG2,SLC17A5,TCTN3,OCRL,BBS9,PIGT,ARFGEF2,BBS2,GRIA3,TBC1D20,POR,PEX1,SRD5A3,GAD1,ASS1,POMT1,CHMP1A,GUCY2D,…
1	!	3.26e-05	13	807	8	0.01	0.615	GO:0036038	CC	78	TCTN-B9D complex	8	MKS1,CC2D2A,AHI1,TMEM67,TCTN2,TMEM216,CEP290,TMEM231
1	!	3.55e-05	94	807	19	0.024	0.202	GO:0005814	CC	78	centriole	10	MKS1,OFD1,SDCCAG8,NIN,CEP41,CEP164,ALMS1,HERC2,AHI1,BBS4,PLK4,CENPJ,SASS6,PCNT,CCDC78,C2CD3,CEP83,CEP19,CEP135
1	!	0.000141	20	807	9	0.011	0.45	GO:0034451	CC	78	centriolar satellite	10	OFD1,SDCCAG8,PAX2,BBS9,ALDOB,BBS4,PCNT,C2CD3,CEP290
1	!	0.000144	368	807	40	0.05	0.109	GO:0030424	CC	78	axon	5	PAFAH1B1,KCNQ2,OPHN1,HDAC6,ADNP,CA2,ATP1A3,DVL1,ACADM,PPT1,KCNC3,DDC,BIN1,STXBP1,POLG,KATNB1,SLC6A3,KCNH1,ANK3,SACS,SLC6A1,PRSS12,GRIK2,HCN1,HEPACAM,RET,CPLX1,IL1RAPL1,HCFC1,DAG1,KCNA2,NRXN1,PTCH1,KCNJ11,NF1,SCN8A,NTRK1,ATL1,SLC9A6,L1CAM
1	!	0.000222	418	807	43	0.053	0.103	GO:0030425	CC	78	dendrite	5	CDKL5,ATP1A2,TP63,DCX,OPHN1,DLG3,GNAS,HDAC6,ADNP,CHRNA4,FMR1,ATP1A3,DVL1,WFS1,ARFGEF2,GRIA3,ATXN10,PPT1,KCNH1,NLGN4X,SACS,GRM1,GRIP1,PRSS12,GRIK2,HCN1,RET,CPLX1,IL1RAPL1,KCND3,PTEN,HCFC1,KCNA2,MED12,PTCH1,NLGN3,LAMA2,NF1,SCN8A,FLNA,NTRK1,SLC9A6,SHANK3
1	!	0.000227	494	807	48	0.059	0.097	GO:0000323	CC	78	lytic vacuole	8	LAMP2,AGA,CTSA,FGFR3,ZFYVE26,PAX2,LRP2,MCOLN1,DEPDC5,MLC1,STS,CLN5,TSC2,SPG11,ASAH1,MAN2B1,AP1S1,NAGLU,MANBA,CTSD,NPC2,SLC17A5,IDUA,ASS1,PPT1,AP3B1,GNS,ALDOB,NPC1,HSPG2,KIAA0226,ATP6V1B2,ANK3,GJA1,GNAQ,HGSNAT,SMPD1,LMBRD1,GUSB,GLB1,FUCA1,SGSH,VPS33B,TCN2,ATP6V0A2,PSAP,NAGA,NEU1
1	!	0.000227	494	807	48	0.059	0.097	GO:0005764	CC	78	lysosome	9	LAMP2,AGA,CTSA,FGFR3,ZFYVE26,PAX2,LRP2,MCOLN1,DEPDC5,MLC1,STS,CLN5,TSC2,SPG11,ASAH1,MAN2B1,AP1S1,NAGLU,MANBA,CTSD,NPC2,SLC17A5,IDUA,ASS1,PPT1,AP3B1,GNS,ALDOB,NPC1,HSPG2,KIAA0226,ATP6V1B2,ANK3,GJA1,GNAQ,HGSNAT,SMPD1,LMBRD1,GUSB,GLB1,FUCA1,SGSH,VPS33B,TCN2,ATP6V0A2,PSAP,NAGA,NEU1
1	!	0.000638	134	807	21	0.026	0.157	GO:0031513	CC	78	nonmotile primary cilium	6	MKS1,CC2D2A,RPGRIP1L,OCRL,BBS9,MKKS,GUCY2D,ATP8A2,AHI1,BBS7,BBS4,NPHP1,TMEM237,GNAQ,WDR19,TMEM67,TCTN2,TMEM216,MYO5A,CEP290,TMEM231
1	!	0.000717	895	807	71	0.088	0.079	GO:0098590	CC	78	plasma membrane region	2	ATP1A2,GABRA1,EVC,SLC12A1,SLC46A1,SLC4A4,LRP2,DLG3,B4GALT1,HDAC6,SNAP29,PDGFB,MLC1,CHRNA4,SYP,CA2,PRKAR1A,FOLR1,PDE4D,ARL6,NDUFS7,TCTN3,BBS9,BBS2,GRIA3,KCNC3,GUCY2D,BBS7,SLC12A6,BBS4,SLC6A3,KCNH1,NLGN4X,CASK,CNNM2,ANK3,GRIP1,PTH1R,BSND,DDR2,BBS5,TGFBR2,SLC6A20,GRIK2,TMEM67,ATP7A,TTC8,AQP2,CTNNB1,TCTN2,IL1RAPL1,INSR,PTEN,EVC2,DAG1,SPTBN2,SLC6A19,BBS1,KCNA2,KCNJ10,NRXN1,PTCH1,KCNJ11,NHS,OCLN,L1CAM,…
1	!	0.00162	3587	807	207	0.257	0.058	GO:0031982	CC	78	vesicle	3	LAMP2,ABCC8,PAFAH1B1,DDX11,IGF1,ATP1A2,SPAST,GRN,AGA,RRM2B,CTSA,FGFR2,FGFR3,ALDH3A2,SLC12A1,ACAT1,ACTB,FGFR1,SLC4A4,MID2,LRP2,B4GALT1,GNAS,GNPTG,EFNB1,FH,PHGDH,RAB18,SNAP29,UPB1,CYB5R3,PDGFB,MLC1,GSS,SYP,PGK1,SMS,CLN5,STUB1,DMXL2,SPG11,CA2,ASAH1,MAN2B1,GPI,RPS19,ATP1A3,MEGF8,SLC5A5,AP1S1,PLOD3,DNM1,DVL1,GOSR2,NAGLU,MYH3,FOLR1,MVK,MGP,RARS,ARL6,WNT5A,GBE1,RAB3GAP1,DARS,SPR,CTH,ACADM,GALE,CTSD,ARG1…
1	!	0.00245	584	807	51	0.063	0.087	GO:0005773	CC	78	vacuole	7	LAMP2,AGA,CTSA,FGFR3,ZFYVE26,PAX2,LRP2,MCOLN1,SNAP29,DEPDC5,MLC1,STS,CLN5,TSC2,SPG11,ASAH1,MAN2B1,AP1S1,NAGLU,MANBA,CTSD,NPC2,SLC17A5,IDUA,ASS1,PPT1,AP3B1,GNS,ALDOB,NPC1,HSPG2,KIAA0226,ATP6V1B2,TMEM138,ANK3,GJA1,GNAQ,HGSNAT,SMPD1,LMBRD1,GUSB,GLB1,FUCA1,SGSH,VPS33B,TCN2,ATP6V0A2,SLC36A2,PSAP,NAGA,NEU1
1	!	0.0025	277	807	31	0.038	0.112	GO:0031253	CC	78	cell projection membrane	3	EVC,SLC46A1,LRP2,B4GALT1,SNAP29,ARL6,TCTN3,BBS9,BBS2,KCNC3,GUCY2D,BBS7,BBS4,KCNH1,CASK,PTH1R,BBS5,TMEM67,ATP7A,TTC8,CTNNB1,TCTN2,EVC2,SLC6A19,BBS1,KCNA2,PTCH1,KCNJ11,DMD,TMEM231,SHANK3
1	!	0.00555	83	807	15	0.019	0.181	GO:0005775	CC	78	vacuolar lumen	8	CTSA,CLN5,ASAH1,NAGLU,CTSD,IDUA,GNS,HSPG2,SMPD1,GUSB,GLB1,SGSH,TCN2,PSAP,NEU1
1	!	0.0102	3468	807	197	0.244	0.057	GO:0031988	CC	78	membrane-bounded vesicle	4	LAMP2,ABCC8,PAFAH1B1,DDX11,IGF1,SPAST,GRN,AGA,RRM2B,CTSA,FGFR2,FGFR3,ALDH3A2,SLC12A1,ACAT1,ACTB,FGFR1,SLC4A4,MID2,LRP2,B4GALT1,GNAS,GNPTG,EFNB1,FH,PHGDH,RAB18,UPB1,CYB5R3,PDGFB,GSS,SYP,PGK1,SMS,CLN5,STUB1,DMXL2,SPG11,CA2,ASAH1,MAN2B1,GPI,RPS19,MEGF8,SLC5A5,AP1S1,PLOD3,DNM1,DVL1,GOSR2,NAGLU,MYH3,FOLR1,MVK,MGP,RARS,ARL6,WNT5A,GBE1,RAB3GAP1,DARS,SPR,CTH,ACADM,GALE,CTSD,ARG1,NDUFB3,NPC2,SLC17A5,TCTN3…
1	!	0.0111	1410	807	95	0.118	0.067	GO:0005794	CC	78	Golgi apparatus	7	MBTPS2,TG,FGFR2,FGFR3,GBA2,NDST1,AP4E1,LRP2,DDHD2,POMGNT1,B4GALT1,GNAS,GNPTG,RAB18,SNAP29,PDGFB,AP4S1,VRK1,STS,FGD1,CLN5,TSC2,XYLT1,ATP1A3,AP1S1,FKTN,GOSR2,GNPTAB,FIG4,PDE4D,WNT5A,PROC,RAB3GAP1,AKT3,SLC35A3,GORAB,OCRL,ARFGEF2,WNT1,TBC1D20,AVPR2,FGFRL1,PPT1,AP3B1,ATP8A2,COG6,LARGE,IER3IP1,NGF,AP4B1,CDK5RAP2,TFAP2A,PEX5,VPS53,NPC1,HSPG2,XPR1,HSPD1,FANCD2,INPP5E,PGAP2,ANK3,GJA1,ARSE,KCNJ6,HPD,B3GALN…
1	!	0.0129	12	807	6	0.007	0.5	GO:0045239	CC	78	tricarboxylic acid cycle enzyme complex	7	BCKDHB,FH,DBT,SUCLG1,DHTKD1,BCKDHA
1	!	0.0133	78	807	14	0.017	0.179	GO:0043202	CC	78	lysosomal lumen	9	CTSA,ASAH1,NAGLU,CTSD,IDUA,GNS,HSPG2,SMPD1,GUSB,GLB1,SGSH,TCN2,PSAP,NEU1
1	!	0.0144	2754	807	162	0.201	0.059	GO:0043230	CC	78	extracellular organelle	3	LAMP2,PAFAH1B1,DDX11,ATP1A2,SPAST,GRN,AGA,RRM2B,CTSA,ALDH3A2,SLC12A1,ACAT1,ACTB,SLC4A4,MID2,LRP2,B4GALT1,GNAS,GNPTG,EFNB1,FH,PHGDH,RAB18,UPB1,CYB5R3,GSS,PGK1,SMS,CLN5,STUB1,SPG11,CA2,ASAH1,MAN2B1,GPI,RPS19,ATP1A3,MEGF8,SLC5A5,AP1S1,PLOD3,DNM1,NAGLU,MYH3,FOLR1,MVK,MGP,RARS,ARL6,WNT5A,GBE1,RAB3GAP1,DARS,SPR,CTH,ACADM,GALE,CTSD,ARG1,NDUFB3,NPC2,TCTN3,OCRL,PEPD,SNRPB,ASL,IDUA,PEX1,TUBGCP6,GAMT,ASS1,C…
1	!	0.0144	2754	807	162	0.201	0.059	GO:1903561	CC	78	extracellular vesicle	4	LAMP2,PAFAH1B1,DDX11,ATP1A2,SPAST,GRN,AGA,RRM2B,CTSA,ALDH3A2,SLC12A1,ACAT1,ACTB,SLC4A4,MID2,LRP2,B4GALT1,GNAS,GNPTG,EFNB1,FH,PHGDH,RAB18,UPB1,CYB5R3,GSS,PGK1,SMS,CLN5,STUB1,SPG11,CA2,ASAH1,MAN2B1,GPI,RPS19,ATP1A3,MEGF8,SLC5A5,AP1S1,PLOD3,DNM1,NAGLU,MYH3,FOLR1,MVK,MGP,RARS,ARL6,WNT5A,GBE1,RAB3GAP1,DARS,SPR,CTH,ACADM,GALE,CTSD,ARG1,NDUFB3,NPC2,TCTN3,OCRL,PEPD,SNRPB,ASL,IDUA,PEX1,TUBGCP6,GAMT,ASS1,C…
1	!	0.0206	115	807	17	0.021	0.148	GO:0000922	CC	78	spindle pole	8	DDX11,CTDP1,ASPM,NDE1,WDR62,NIN,CSPP1,ALMS1,SBDS,TUBGCP6,CDK5RAP2,CTNNB1,CKAP2L,CEP19,WDR73,NUP62,IKBKG
1	!	0.023	42	807	10	0.012	0.238	GO:0009295	CC	78	nucleoid	2	CPS1,C10ORF2,FASTKD2,DBT,LRPPRC,DNA2,POLG,TERT,LONP1,POLG2
1	!	0.023	42	807	10	0.012	0.238	GO:0042645	CC	78	mitochondrial nucleoid	8	CPS1,C10ORF2,FASTKD2,DBT,LRPPRC,DNA2,POLG,TERT,LONP1,POLG2
1	!	0.0385	378	807	35	0.043	0.093	GO:0044437	CC	78	vacuolar part	8	LAMP2,CTSA,ZFYVE26,LRP2,MCOLN1,SNAP29,DEPDC5,CLN5,SPG11,ASAH1,MAN2B1,AP1S1,NAGLU,CTSD,SLC17A5,IDUA,AP3B1,GNS,NPC1,HSPG2,ATP6V1B2,TMEM138,GNAQ,HGSNAT,SMPD1,LMBRD1,GUSB,GLB1,SGSH,VPS33B,TCN2,ATP6V0A2,SLC36A2,PSAP,NEU1
1	!	0.0475	304	807	30	0.037	0.099	GO:1990351	CC	78	transporter complex	4	ABCC8,ATP1A2,GABRA1,ABCC9,BCS1L,KCNQ2,DLG3,CHRNA4,PORCN,ATP1A3,KCNT1,PEX12,PDE4D,GRIA3,KCNC3,UQCRC2,KCNH1,KCNJ1,CLIC2,CACNA1D,KCNJ6,GRIK2,KCND3,ATP2A2,KCNA2,CLCNKB,CLCNKA,KCNJ11,SCN8A,GRIN2B
1	!	0.0478	274	807	28	0.035	0.102	GO:0005819	CC	78	spindle	8	PAFAH1B1,DDX11,SPAST,NSUN2,CTDP1,ASPM,NDE1,WDR62,KIF4A,SPECC1L,NIN,VRK1,MID1,CSPP1,ERCC2,ALMS1,SBDS,TUBGCP6,CDK5RAP2,KIF11,AKT1,BUB1B,CTNNB1,CKAP2L,CEP19,WDR73,NUP62,IKBKG
1	!	3.36e-09	17	805	12	0.015	0.706	CORUM:2920	co	47	Respiratory chain complex I (lambda subunit) mitochondrial	1	NDUFS1,NDUFS8,NDUFS7,NDUFA2,NDUFS6,NDUFS2,NDUFS4,NDUFV1,NDUFA11,NDUFV2,NDUFA12,NDUFS3
1	!	1.24e-07	45	805	17	0.021	0.378	CORUM:178	co	39	Respiratory chain complex I (holoenzyme), mitochondrial	1	NDUFS1,NDUFS8,NDUFS7,NDUFB3,NDUFA1,NDUFA10,NDUFA2,NDUFA9,NDUFS6,NDUFB9,NDUFS2,NDUFS4,NDUFV1,NDUFA11,NDUFV2,NDUFA12,NDUFS3
1	!	1.54e-07	11	805	9	0.011	0.818	CORUM:2948	co	90	Respiratory chain complex I (incomplete intermediate), mitochondrial	1	NDUFS1,NDUFS7,NDUFA10,NDUFA9,NDUFS6,NDUFS2,NDUFS4,NDUFV1,NDUFV2
1	!	8.19e-05	10	805	7	0.009	0.7	CORUM:2904	co	92	Respiratory chain complex I (intermediate VII/650kD), mitochondrial	1	NDUFS7,NDUFA2,NDUFA9,NDUFS2,NDUFS4,NDUFV2,NDUFS3
1	!	0.000213	11	805	7	0.009	0.636	CORUM:2905	co	53	Respiratory chain complex I (holoenzyme), mitochondrial	1	NDUFS7,NDUFA2,NDUFA9,NDUFS2,NDUFS4,NDUFV2,NDUFS3
1	!	0.0032	4	805	4	0.005	1	CORUM:67	co	23	AP4 adaptor complex	1	AP4E1,AP4S1,AP4B1,AP4M1
1	!	0.0152	5	805	4	0.005	0.8	CORUM:2903	co	36	Respiratory chain complex I (intermediate V/380kD and VI/480kD), mitochondrial	1	NDUFA2,NDUFA9,NDUFS2,NDUFS3
1	!	0.0152	5	805	4	0.005	0.8	CORUM:5260	co	38	TCF4-CTNNB1-SUMO1-EP300-HADAC6 complex	1	HDAC6,EP300,CTNNB1,TCF4
1	!	0.0432	6	805	4	0.005	0.667	CORUM:5608	co	98	Emerin architectural complex	1	ACTB,LMNB1,LMNA,SPTAN1
1	!	0.05	3	805	3	0.004	1	CORUM:5264	co	94	TCF4-CTNNB1-CREBBP complex	1	CREBBP,CTNNB1,TCF4
1	!	0.05	3	805	3	0.004	1	CORUM:5261	co	28	TCF4-CTNNB1-EP300 complex	1	EP300,CTNNB1,TCF4
1	!	0.05	3	805	3	0.004	1	CORUM:2898	co	96	Respiratory chain complex I (intermediate I/200kD and III/250kD), mitochondrial	1	NDUFA9,NDUFS2,NDUFS3
1	!	0.05	3	805	3	0.004	1	CORUM:2906	co	87	Respiratory chain complex I (intermediate II/230kD), mitochondrial	1	NDUFS7,NDUFS4,NDUFV2
1	!	9.61e-297	1167	807	739	0.916	0.633	HP:0012759	hp	1	Neurodevelopmental abnormality	3	DPM1,ARX,HCCS,CREBBP,LAMP2,CRLF1,ABCC8,COX10,PAFAH1B1,PAX6,CDKL5,TFAP2B,AASS,NFIX,IYD,POMT2,MKS1,ABHD5,TTC19,ERCC1,MBTPS2,PGM3,POLR3B,DDX11,COX15,CCDC88C,ZMYND11,IGF1,ATP1A2,SPAST,CPS1,GABRA1,NDUFS1,HMGB3,ARHGAP31,PNPLA6,OTC,NSUN2,AGA,PNKP,TG,ZIC2,OFD1,CC2D2A,RRM2B,ERCC8,KIAA2022,ALX4,SDCCAG8,ALDH18A1,CTDP1,PIGV,TAF2,CTSA,POU1F1,ASPM,FGFR2,ROGDI,FGFR3,ABCC9,NDST1,ZFYVE26,ALDH3A2,AFF4,HSD17B10,EVC…
1	!	9.61e-297	732	807	610	0.756	0.833	HP:0001249	hp	1	Intellectual disability	4	ARX,HCCS,CREBBP,LAMP2,CRLF1,ABCC8,COX10,PAFAH1B1,PAX6,CDKL5,TFAP2B,AASS,NFIX,IYD,POMT2,MKS1,ABHD5,MBTPS2,PGM3,POLR3B,DDX11,COX15,CCDC88C,ZMYND11,IGF1,ATP1A2,SPAST,CPS1,GABRA1,HMGB3,ARHGAP31,PNPLA6,OTC,NSUN2,AGA,PNKP,TG,ZIC2,OFD1,CC2D2A,RRM2B,ERCC8,KIAA2022,ALX4,SDCCAG8,ALDH18A1,CTDP1,PIGV,TAF2,CTSA,POU1F1,ASPM,FGFR2,ROGDI,FGFR3,ABCC9,NDST1,ZFYVE26,ALDH3A2,AFF4,HSD17B10,EVC,NDE1,TP63,SDHA,BCS1L,SL…
1	!	7.36e-169	1982	807	774	0.959	0.391	HP:0012638	hp	1	Abnormality of nervous system physiology	2	DPM1,ARX,HCCS,CREBBP,LAMP2,CRLF1,ABCC8,COX10,PAFAH1B1,PAX6,CDKL5,TFAP2B,AASS,NFIX,IYD,POMT2,MKS1,ABHD5,TTC19,ERCC1,MBTPS2,PGM3,POLR3B,DDX11,COX15,CCDC88C,ZMYND11,IGF1,ATP1A2,SPAST,CPS1,GABRA1,NDUFS1,HMGB3,GRN,ARHGAP31,PNPLA6,OTC,NSUN2,AGA,PNKP,TG,ZIC2,OFD1,CC2D2A,RRM2B,ERCC8,KIAA2022,ALX4,SDCCAG8,ALDH18A1,CTDP1,PIGV,TAF2,CTSA,POU1F1,ASPM,FGFR2,ROGDI,FGFR3,ABCC9,GBA2,NDST1,ZFYVE26,ALDH3A2,AFF4,HSD…
1	!	9.14e-143	793	807	477	0.591	0.602	HP:0012758	hp	1	Neurodevelopmental delay	4	DPM1,ARX,CREBBP,LAMP2,ABCC8,COX10,PAFAH1B1,CDKL5,AASS,NFIX,POMT2,MKS1,TTC19,ERCC1,MBTPS2,PGM3,DDX11,COX15,ZMYND11,IGF1,CPS1,GABRA1,NDUFS1,HMGB3,ARHGAP31,OTC,NSUN2,AGA,PNKP,ZIC2,CC2D2A,KIAA2022,SDCCAG8,ALDH18A1,CTDP1,PIGV,TAF2,ASPM,FGFR2,ROGDI,FGFR3,NDST1,AFF4,HSD17B10,NDE1,SDHA,BCS1L,SLC12A1,KCNQ2,ACTB,WDR62,SLC46A1,NT5C2,NFKB2,PAK3,DCX,FGFR1,MCCC1,OPHN1,SMARCA2,MID2,AP4E1,MEF2C,LRP2,DLG3,ATRX,DD…
1	!	9.12e-139	2159	807	777	0.963	0.36	HP:0000707	hp	1	Abnormality of the nervous system	1	DPM1,ARX,HCCS,CREBBP,LAMP2,CRLF1,ABCC8,COX10,PAFAH1B1,PAX6,CDKL5,TFAP2B,AASS,NFIX,IYD,POMT2,MKS1,ABHD5,TTC19,ERCC1,MBTPS2,PGM3,POLR3B,DDX11,COX15,CCDC88C,ZMYND11,IGF1,ATP1A2,SPAST,CPS1,GABRA1,NDUFS1,HMGB3,GRN,ARHGAP31,PNPLA6,OTC,NSUN2,AGA,PNKP,TG,ZIC2,OFD1,CC2D2A,RRM2B,ERCC8,KIAA2022,ALX4,SDCCAG8,ALDH18A1,CTDP1,PIGV,TAF2,CTSA,POU1F1,ASPM,FGFR2,ROGDI,FGFR3,ABCC9,GBA2,NDST1,ZFYVE26,ALDH3A2,AFF4,HSD…
1	!	9.23e-120	612	807	390	0.483	0.637	HP:0001263	hp	1	Global developmental delay	5	DPM1,ARX,LAMP2,ABCC8,COX10,PAFAH1B1,CDKL5,MKS1,TTC19,ERCC1,MBTPS2,PGM3,DDX11,COX15,ZMYND11,CPS1,GABRA1,NDUFS1,HMGB3,ARHGAP31,OTC,NSUN2,ZIC2,CC2D2A,KIAA2022,SDCCAG8,ALDH18A1,CTDP1,TAF2,FGFR2,ROGDI,FGFR3,NDST1,AFF4,HSD17B10,NDE1,SDHA,BCS1L,SLC12A1,KCNQ2,ACTB,WDR62,SLC46A1,NFKB2,FGFR1,MCCC1,OPHN1,MID2,AP4E1,LRP2,DLG3,ATRX,DDHD2,POMGNT1,B4GALT1,TGDS,COQ9,EFNB1,FH,AAAS,CWF19L1,SNAP29,SPECC1L,PRODH,SOX…
1	!	2.21e-119	897	807	486	0.602	0.542	HP:0001250	hp	1	Seizures	3	DPM1,ARX,HCCS,CREBBP,CRLF1,ABCC8,COX10,PAFAH1B1,CDKL5,AASS,POMT2,MKS1,ERCC1,MBTPS2,COX15,CCDC88C,ATP1A2,CPS1,GABRA1,NDUFS1,GRN,ARHGAP31,OTC,NSUN2,AGA,OFD1,CC2D2A,RRM2B,ERCC8,KIAA2022,ALDH18A1,PIGV,CTSA,ASPM,FGFR2,ROGDI,FGFR3,NDST1,ALDH3A2,HSD17B10,NDE1,SDHA,BCS1L,SLC12A1,KCNQ2,ACTB,WDR62,PAX2,SLC46A1,PAK3,DCX,UBE2A,FGFR1,MCCC1,OPHN1,SMARCA2,MID2,AP4E1,MEF2C,LRP2,DLG3,BCKDHB,ATRX,POMGNT1,L2HGDH,GN…
1	!	3.86e-119	1269	807	590	0.731	0.465	HP:0012443	hp	1	Abnormality of brain morphology	4	DPM1,ARX,HCCS,CREBBP,ABCC8,COX10,PAFAH1B1,PAX6,CDKL5,NFIX,POMT2,MKS1,ABHD5,TTC19,ERCC1,MBTPS2,PGM3,POLR3B,DDX11,COX15,CCDC88C,IGF1,ATP1A2,CPS1,NDUFS1,HMGB3,GRN,ARHGAP31,PNPLA6,OTC,NSUN2,AGA,PNKP,ZIC2,OFD1,CC2D2A,RRM2B,ERCC8,KIAA2022,ALX4,CTDP1,PIGV,TAF2,POU1F1,ASPM,FGFR2,ROGDI,FGFR3,GBA2,ZFYVE26,ALDH3A2,EVC,NDE1,TP63,SDHA,BCS1L,KCNQ2,ACTB,WDR62,PAX2,SLC46A1,NT5C2,NFKB2,PAK3,DCX,UBE2A,FGFR1,MCCC1,…
1	!	4.6e-109	1393	807	609	0.755	0.437	HP:0002011	hp	1	Morphological abnormality of the central nervous system	3	DPM1,ARX,HCCS,CREBBP,ABCC8,COX10,PAFAH1B1,PAX6,CDKL5,NFIX,POMT2,MKS1,ABHD5,TTC19,ERCC1,MBTPS2,PGM3,POLR3B,DDX11,COX15,CCDC88C,IGF1,ATP1A2,SPAST,CPS1,NDUFS1,HMGB3,GRN,ARHGAP31,PNPLA6,OTC,NSUN2,AGA,PNKP,ZIC2,OFD1,CC2D2A,RRM2B,ERCC8,KIAA2022,ALX4,CTDP1,PIGV,TAF2,POU1F1,ASPM,FGFR2,ROGDI,FGFR3,GBA2,ZFYVE26,ALDH3A2,EVC,NDE1,TP63,SDHA,BCS1L,KCNQ2,ACTB,WDR62,PAX2,SLC46A1,NT5C2,NFKB2,PAK3,DCX,UBE2A,FGFR1,…
1	!	1.28e-100	893	807	463	0.574	0.518	HP:0002060	hp	1	Abnormality of the cerebrum	6	DPM1,ARX,HCCS,CREBBP,PAFAH1B1,PAX6,CDKL5,NFIX,POMT2,MKS1,TTC19,ERCC1,MBTPS2,DDX11,COX15,IGF1,CPS1,NDUFS1,HMGB3,GRN,ARHGAP31,OTC,NSUN2,AGA,PNKP,ZIC2,OFD1,CC2D2A,ERCC8,KIAA2022,ALX4,CTDP1,TAF2,POU1F1,ASPM,FGFR2,ROGDI,FGFR3,GBA2,ZFYVE26,ALDH3A2,NDE1,SDHA,BCS1L,KCNQ2,ACTB,WDR62,SLC46A1,NT5C2,PAK3,DCX,UBE2A,FGFR1,OPHN1,SMARCA2,AP4E1,MEF2C,LRP2,BCKDHB,ATRX,DDHD2,ORC1,POMGNT1,L2HGDH,GNAS,COQ9,IGBP1,MCOL…
1	!	1.9e-100	1008	807	497	0.616	0.493	HP:0003808	hp	1	Abnormal muscle tone	3	DPM1,ARX,CREBBP,CRLF1,ABCC8,COX10,PAFAH1B1,PAX6,CDKL5,AASS,NFIX,IYD,POMT2,MKS1,TTC19,ERCC1,MBTPS2,PGM3,DDX11,COX15,CCDC88C,SPAST,CPS1,NDUFS1,ARHGAP31,PNPLA6,NSUN2,AGA,PNKP,TG,OFD1,CC2D2A,RRM2B,KIAA2022,ALDH18A1,PIGV,TAF2,POU1F1,ROGDI,FGFR3,GBA2,NDST1,ZFYVE26,ALDH3A2,HSD17B10,NDE1,SDHA,BCS1L,KCNQ2,ACTB,WDR62,SLC46A1,NT5C2,RARB,DCX,FGFR1,MCCC1,OPHN1,AP4E1,MEF2C,DLG3,BCKDHB,ATRX,DDHD2,POMGNT1,B4GALT…
1	!	7.25e-100	896	807	463	0.574	0.517	HP:0100547	hp	1	Abnormality of forebrain morphology	5	DPM1,ARX,HCCS,CREBBP,PAFAH1B1,PAX6,CDKL5,NFIX,POMT2,MKS1,TTC19,ERCC1,MBTPS2,DDX11,COX15,IGF1,CPS1,NDUFS1,HMGB3,GRN,ARHGAP31,OTC,NSUN2,AGA,PNKP,ZIC2,OFD1,CC2D2A,ERCC8,KIAA2022,ALX4,CTDP1,TAF2,POU1F1,ASPM,FGFR2,ROGDI,FGFR3,GBA2,ZFYVE26,ALDH3A2,NDE1,SDHA,BCS1L,KCNQ2,ACTB,WDR62,SLC46A1,NT5C2,PAK3,DCX,UBE2A,FGFR1,OPHN1,SMARCA2,AP4E1,MEF2C,LRP2,BCKDHB,ATRX,DDHD2,ORC1,POMGNT1,L2HGDH,GNAS,COQ9,IGBP1,MCOL…
1	!	1.71e-93	1547	807	626	0.776	0.405	HP:0012639	hp	1	Abnormality of nervous system morphology	2	DPM1,ARX,HCCS,CREBBP,CRLF1,ABCC8,COX10,PAFAH1B1,PAX6,CDKL5,NFIX,POMT2,MKS1,ABHD5,TTC19,ERCC1,MBTPS2,PGM3,POLR3B,DDX11,COX15,CCDC88C,IGF1,ATP1A2,SPAST,CPS1,NDUFS1,HMGB3,GRN,ARHGAP31,PNPLA6,OTC,NSUN2,AGA,PNKP,ZIC2,OFD1,CC2D2A,RRM2B,ERCC8,KIAA2022,ALX4,CTDP1,PIGV,TAF2,POU1F1,ASPM,FGFR2,ROGDI,FGFR3,GBA2,ZFYVE26,ALDH3A2,EVC,NDE1,TP63,SDHA,BCS1L,SLC12A1,KCNQ2,ACTB,WDR62,PAX2,SLC46A1,NT5C2,NFKB2,PAK3,DC…
1	!	4.2e-90	1167	807	528	0.654	0.452	HP:0011446	hp	1	Abnormality of higher mental function	3	DPM1,ARX,HCCS,LAMP2,ABCC8,COX10,PAX6,CDKL5,TFAP2B,AASS,NFIX,IYD,POMT2,MKS1,TTC19,ERCC1,MBTPS2,PGM3,POLR3B,COX15,CCDC88C,ATP1A2,SPAST,CPS1,NDUFS1,GRN,ARHGAP31,PNPLA6,OTC,NSUN2,AGA,PNKP,TG,OFD1,CC2D2A,RRM2B,ERCC8,KIAA2022,ALX4,SDCCAG8,ALDH18A1,CTDP1,PIGV,TAF2,CTSA,POU1F1,FGFR2,ROGDI,FGFR3,ABCC9,GBA2,NDST1,ZFYVE26,ALDH3A2,HSD17B10,EVC,NDE1,TP63,SDHA,BCS1L,KCNQ2,ACTB,SLC46A1,RARB,PAK3,DCX,UBE2A,FGFR1…
1	!	2.29e-87	827	807	426	0.528	0.515	HP:0001252	hp	1	Muscular hypotonia	4	DPM1,ARX,CREBBP,ABCC8,COX10,PAFAH1B1,PAX6,CDKL5,AASS,NFIX,IYD,POMT2,MKS1,ERCC1,MBTPS2,PGM3,DDX11,COX15,CPS1,NDUFS1,ARHGAP31,PNPLA6,NSUN2,AGA,PNKP,TG,OFD1,CC2D2A,RRM2B,KIAA2022,ALDH18A1,PIGV,POU1F1,FGFR3,NDST1,ALDH3A2,HSD17B10,SDHA,BCS1L,KCNQ2,ACTB,SLC46A1,RARB,DCX,FGFR1,MCCC1,OPHN1,AP4E1,MEF2C,DLG3,BCKDHB,ATRX,POMGNT1,B4GALT1,L2HGDH,COQ9,MCOLN1,EFNB1,FH,AAAS,CWF19L1,RAB18,SNAP29,SPECC1L,UPB1,PROD…
1	!	1.83e-83	709	807	383	0.475	0.54	HP:0000240	hp	1	Abnormality of skull size	4	DPM1,ARX,HCCS,CREBBP,PAFAH1B1,PAX6,CDKL5,NFIX,POMT2,MKS1,ERCC1,MBTPS2,DDX11,COX15,IGF1,NDUFS1,HMGB3,ARHGAP31,NSUN2,AGA,PNKP,ZIC2,OFD1,CC2D2A,ERCC8,KIAA2022,ALX4,TAF2,ASPM,FGFR2,FGFR3,ABCC9,ALDH3A2,NDE1,ACTB,WDR62,PAK3,UBE2A,FGFR1,OPHN1,SMARCA2,AP4E1,LRP2,ATRX,ORC1,POMGNT1,B4GALT1,L2HGDH,GNAS,DNMT3B,COQ9,IGBP1,MCOLN1,EFNB1,FH,PHGDH,HDAC6,AAAS,RAB18,SNAP29,UPB1,SBF1,CYB5R3,CHKB,PDGFB,EP300,ACO2,MLC…
1	!	4.2e-81	1127	807	505	0.626	0.448	HP:0000929	hp	1	Abnormality of the skull	3	DPM1,ARX,HCCS,CREBBP,CRLF1,ABCC8,PAFAH1B1,PAX6,CDKL5,TFAP2B,NFIX,IYD,POMT2,MKS1,ERCC1,MBTPS2,DDX11,COX15,IGF1,NDUFS1,HMGB3,ARHGAP31,PNPLA6,NSUN2,AGA,PNKP,TG,ZIC2,OFD1,CC2D2A,ERCC8,KIAA2022,ALX4,ALDH18A1,CTDP1,PIGV,TAF2,POU1F1,ASPM,FGFR2,FGFR3,ABCC9,ALDH3A2,EVC,NDE1,TP63,ACTB,WDR62,PAX2,RARB,NFKB2,PAK3,UBE2A,FGFR1,OPHN1,SMARCA2,AP4E1,LRP2,ATRX,ORC1,POMGNT1,B4GALT1,L2HGDH,GNAS,DNMT3B,TGDS,COQ9,IGBP…
1	!	1.06e-80	651	807	360	0.446	0.553	HP:0007364	hp	1	Aplasia/Hypoplasia of the cerebrum	7	DPM1,ARX,HCCS,CREBBP,PAFAH1B1,PAX6,CDKL5,NFIX,POMT2,MKS1,ERCC1,MBTPS2,DDX11,COX15,IGF1,HMGB3,ARHGAP31,NSUN2,AGA,PNKP,ZIC2,OFD1,CC2D2A,ERCC8,KIAA2022,ALX4,TAF2,ASPM,FGFR2,FGFR3,GBA2,ZFYVE26,ALDH3A2,NDE1,KCNQ2,ACTB,WDR62,NT5C2,PAK3,DCX,FGFR1,SMARCA2,AP4E1,MEF2C,LRP2,ATRX,DDHD2,ORC1,POMGNT1,COQ9,IGBP1,MCOLN1,EFNB1,FH,PHGDH,AAAS,RAB18,SNAP29,SPECC1L,UPB1,SBF1,CYB5R3,CHKB,PDGFB,EP300,ACO2,AP4S1,NIN,VR…
1	!	1.67e-80	811	807	412	0.511	0.508	HP:0002977	hp	1	Aplasia/Hypoplasia involving the central nervous system	4	DPM1,ARX,HCCS,CREBBP,PAFAH1B1,PAX6,CDKL5,NFIX,POMT2,MKS1,TTC19,ERCC1,MBTPS2,DDX11,COX15,IGF1,HMGB3,GRN,ARHGAP31,NSUN2,AGA,PNKP,ZIC2,OFD1,CC2D2A,ERCC8,KIAA2022,ALX4,CTDP1,TAF2,POU1F1,ASPM,FGFR2,ROGDI,FGFR3,GBA2,ZFYVE26,ALDH3A2,NDE1,BCS1L,KCNQ2,ACTB,WDR62,NT5C2,PAK3,DCX,FGFR1,OPHN1,SMARCA2,AP4E1,MEF2C,LRP2,ATRX,DDHD2,ORC1,POMGNT1,L2HGDH,COQ9,IGBP1,MCOLN1,EFNB1,FH,PHGDH,HDAC6,AAAS,RAB18,SNAP29,SPECC…
1	!	4.92e-80	1352	807	562	0.696	0.416	HP:0009121	hp	1	Abnormal axial skeleton morphology	3	DPM1,ARX,HCCS,CREBBP,CRLF1,ABCC8,PAFAH1B1,PAX6,CDKL5,TFAP2B,NFIX,IYD,POMT2,MKS1,ERCC1,MBTPS2,PGM3,DDX11,COX15,IGF1,SPAST,NDUFS1,HMGB3,ARHGAP31,PNPLA6,NSUN2,AGA,PNKP,TG,ZIC2,OFD1,CC2D2A,ERCC8,KIAA2022,ALX4,SDCCAG8,ALDH18A1,CTDP1,PIGV,TAF2,POU1F1,ASPM,FGFR2,FGFR3,ABCC9,GBA2,ALDH3A2,HSD17B10,EVC,NDE1,TP63,ACTB,WDR62,PAX2,RARB,NFKB2,PAK3,UBE2A,FGFR1,OPHN1,SMARCA2,AP4E1,LRP2,DLG3,ATRX,ORC1,POMGNT1,B4G…
1	!	7.83e-75	1473	807	584	0.724	0.396	HP:0003011	hp	1	Abnormality of the musculature	1	DPM1,ARX,CREBBP,LAMP2,CRLF1,ABCC8,COX10,PAFAH1B1,PAX6,CDKL5,AASS,NFIX,IYD,POMT2,MKS1,ABHD5,TTC19,ERCC1,MBTPS2,PGM3,DDX11,COX15,CCDC88C,SPAST,CPS1,NDUFS1,ARHGAP31,PNPLA6,NSUN2,AGA,PNKP,TG,OFD1,CC2D2A,RRM2B,ERCC8,KIAA2022,ALDH18A1,CTDP1,PIGV,TAF2,POU1F1,FGFR2,ROGDI,FGFR3,ABCC9,GBA2,NDST1,ZFYVE26,ALDH3A2,HSD17B10,NDE1,TP63,SDHA,BCS1L,SLC12A1,KCNQ2,ACTB,WDR62,SLC46A1,NT5C2,RARB,DCX,FGFR1,MCCC1,OPHN1,…
1	!	3.4e-73	609	807	336	0.416	0.552	HP:0011282	hp	1	Abnormality of hindbrain morphology	5	DPM1,ABCC8,COX10,PAFAH1B1,PAX6,NFIX,POMT2,MKS1,ABHD5,TTC19,ERCC1,MBTPS2,PGM3,POLR3B,COX15,CCDC88C,ATP1A2,CPS1,NDUFS1,GRN,PNPLA6,OTC,PNKP,OFD1,CC2D2A,RRM2B,ERCC8,ALX4,CTDP1,FGFR2,ROGDI,FGFR3,GBA2,ZFYVE26,EVC,NDE1,SDHA,BCS1L,PAX2,SLC46A1,DCX,FGFR1,OPHN1,AP4E1,MEF2C,BCKDHB,POMGNT1,B4GALT1,L2HGDH,COQ9,MCOLN1,PHGDH,HDAC6,AAAS,CWF19L1,RAB18,SPECC1L,SOX10,ACO2,MLC1,VRK1,GSS,NDUFAF5,RBBP8,FMR1,PGK1,PORCN…
1	!	3.4e-73	609	807	336	0.416	0.552	HP:0011283	hp	1	Abnormality of the metencephalon	6	DPM1,ABCC8,COX10,PAFAH1B1,PAX6,NFIX,POMT2,MKS1,ABHD5,TTC19,ERCC1,MBTPS2,PGM3,POLR3B,COX15,CCDC88C,ATP1A2,CPS1,NDUFS1,GRN,PNPLA6,OTC,PNKP,OFD1,CC2D2A,RRM2B,ERCC8,ALX4,CTDP1,FGFR2,ROGDI,FGFR3,GBA2,ZFYVE26,EVC,NDE1,SDHA,BCS1L,PAX2,SLC46A1,DCX,FGFR1,OPHN1,AP4E1,MEF2C,BCKDHB,POMGNT1,B4GALT1,L2HGDH,COQ9,MCOLN1,PHGDH,HDAC6,AAAS,CWF19L1,RAB18,SPECC1L,SOX10,ACO2,MLC1,VRK1,GSS,NDUFAF5,RBBP8,FMR1,PGK1,PORCN…
1	!	5.89e-73	607	807	335	0.415	0.552	HP:0001317	hp	1	Abnormality of the cerebellum	7	DPM1,ABCC8,COX10,PAFAH1B1,PAX6,NFIX,POMT2,MKS1,ABHD5,TTC19,ERCC1,MBTPS2,PGM3,POLR3B,COX15,CCDC88C,ATP1A2,CPS1,NDUFS1,GRN,PNPLA6,OTC,PNKP,OFD1,CC2D2A,RRM2B,ERCC8,ALX4,CTDP1,FGFR2,ROGDI,FGFR3,GBA2,ZFYVE26,EVC,NDE1,SDHA,BCS1L,PAX2,SLC46A1,DCX,FGFR1,OPHN1,AP4E1,MEF2C,BCKDHB,POMGNT1,B4GALT1,L2HGDH,COQ9,MCOLN1,PHGDH,HDAC6,AAAS,CWF19L1,RAB18,SPECC1L,SOX10,ACO2,MLC1,VRK1,GSS,NDUFAF5,RBBP8,FMR1,PGK1,PORCN…
1	!	7.47e-73	1274	807	532	0.659	0.418	HP:0011804	hp	1	Abnormality of muscle physiology	2	DPM1,ARX,CREBBP,LAMP2,CRLF1,ABCC8,COX10,PAFAH1B1,PAX6,CDKL5,AASS,NFIX,IYD,POMT2,MKS1,ABHD5,TTC19,ERCC1,MBTPS2,PGM3,DDX11,COX15,CCDC88C,SPAST,CPS1,NDUFS1,ARHGAP31,PNPLA6,NSUN2,AGA,PNKP,TG,OFD1,CC2D2A,RRM2B,ERCC8,KIAA2022,ALDH18A1,PIGV,TAF2,POU1F1,ROGDI,FGFR3,ABCC9,GBA2,NDST1,ZFYVE26,ALDH3A2,HSD17B10,NDE1,SDHA,BCS1L,SLC12A1,KCNQ2,ACTB,WDR62,SLC46A1,NT5C2,RARB,DCX,FGFR1,MCCC1,OPHN1,AP4E1,MEF2C,DLG3,…
1	!	1.93e-62	535	807	296	0.367	0.553	HP:0000252	hp	1	Microcephaly	5	DPM1,ARX,HCCS,CREBBP,PAFAH1B1,PAX6,CDKL5,POMT2,MKS1,ERCC1,MBTPS2,DDX11,COX15,IGF1,HMGB3,ARHGAP31,NSUN2,AGA,PNKP,ZIC2,OFD1,CC2D2A,ERCC8,KIAA2022,ALX4,TAF2,ASPM,FGFR3,ALDH3A2,NDE1,ACTB,WDR62,PAK3,FGFR1,SMARCA2,AP4E1,ATRX,ORC1,POMGNT1,COQ9,MCOLN1,EFNB1,FH,PHGDH,AAAS,RAB18,SNAP29,UPB1,SBF1,CYB5R3,CHKB,PDGFB,EP300,ACO2,AP4S1,NIN,VRK1,EEF1A2,RBBP8,NAA10,PQBP1,PORCN,CTCF,SALL1,RPGRIP1L,MTFMT,CSPP1,NBN,E…
1	!	3.34e-61	869	807	402	0.498	0.463	HP:0100543	hp	1	Cognitive impairment	4	DPM1,ARX,HCCS,LAMP2,PAX6,CDKL5,TFAP2B,AASS,NFIX,IYD,POMT2,MKS1,TTC19,ERCC1,MBTPS2,PGM3,ATP1A2,SPAST,GRN,ARHGAP31,PNPLA6,AGA,PNKP,TG,OFD1,CC2D2A,RRM2B,ERCC8,KIAA2022,ALX4,SDCCAG8,ALDH18A1,CTDP1,CTSA,POU1F1,FGFR2,ROGDI,FGFR3,ABCC9,GBA2,ALDH3A2,HSD17B10,EVC,NDE1,TP63,SDHA,KCNQ2,ACTB,SLC46A1,RARB,PAK3,DCX,FGFR1,OPHN1,SMARCA2,MID2,MEF2C,LRP2,DLG3,ATRX,ORC1,POMGNT1,L2HGDH,GNAS,DNMT3B,IGBP1,MCOLN1,EFNB1…
1	!	3.24e-57	1627	807	593	0.735	0.364	HP:0011842	hp	1	Abnormality of skeletal morphology	2	DPM1,ARX,HCCS,CREBBP,CRLF1,ABCC8,PAFAH1B1,PAX6,CDKL5,TFAP2B,NFIX,IYD,POMT2,MKS1,ERCC1,MBTPS2,PGM3,DDX11,COX15,IGF1,SPAST,NDUFS1,HMGB3,ARHGAP31,PNPLA6,NSUN2,AGA,PNKP,TG,ZIC2,OFD1,CC2D2A,ERCC8,ELN,KIAA2022,ALX4,SDCCAG8,ALDH18A1,CTDP1,PIGV,TAF2,CTSA,POU1F1,ASPM,FGFR2,FGFR3,ABCC9,GBA2,ALDH3A2,AFF4,HSD17B10,EVC,NDE1,TP63,SDHA,SLC12A1,ACTB,WDR62,PAX2,NT5C2,RARB,NFKB2,PAK3,UBE2A,FGFR1,OPHN1,SMARCA2,AP4E…
1	!	2.21e-54	951	807	415	0.514	0.436	HP:0011442	hp	1	Abnormality of central motor function	3	DPM1,ARX,CREBBP,CRLF1,ABCC8,COX10,PAFAH1B1,PAX6,CDKL5,AASS,POMT2,MKS1,ABHD5,TTC19,ERCC1,PGM3,POLR3B,COX15,CCDC88C,ATP1A2,SPAST,CPS1,NDUFS1,GRN,ARHGAP31,PNPLA6,OTC,NSUN2,AGA,PNKP,OFD1,CC2D2A,RRM2B,ERCC8,KIAA2022,SDCCAG8,ALDH18A1,CTDP1,TAF2,ROGDI,GBA2,ZFYVE26,ALDH3A2,HSD17B10,NDE1,SDHA,BCS1L,KCNQ2,WDR62,SLC46A1,NT5C2,DCX,FGFR1,MCCC1,OPHN1,AP4E1,BCKDHB,ATRX,DDHD2,POMGNT1,L2HGDH,COQ9,MCOLN1,PHGDH,AAA…
1	!	1.82e-53	427	807	245	0.304	0.574	HP:0000549	hp	1	Abnormal conjugate eye movement	4	DPM1,ARX,CREBBP,ABCC8,COX10,PAX6,TFAP2B,POMT2,MKS1,ABHD5,COX15,NDUFS1,HMGB3,ARHGAP31,PNPLA6,NSUN2,OFD1,CC2D2A,ERCC8,KIAA2022,ALX4,ALDH18A1,CTDP1,FGFR2,FGFR3,EVC,SDHA,BCS1L,PAX2,FGFR1,OPHN1,MID2,MEF2C,DLG3,ATRX,DDHD2,ORC1,POMGNT1,L2HGDH,MCOLN1,EFNB1,SPECC1L,SBF1,CYB5R3,ACO2,ADNP,NDUFAF5,JAG1,FMR1,PQBP1,FGD1,PORCN,FGF14,SALL1,RPGRIP1L,MTFMT,CSPP1,DMPK,RPS19,EZH2,CEP41,FKTN,EXOSC3,DVL1,SUFU,SHOC2,PI…
1	!	2.85e-53	425	807	244	0.302	0.574	HP:0000486	hp	1	Strabismus	5	DPM1,ARX,CREBBP,ABCC8,COX10,PAX6,TFAP2B,POMT2,MKS1,ABHD5,COX15,NDUFS1,HMGB3,ARHGAP31,PNPLA6,NSUN2,OFD1,CC2D2A,ERCC8,KIAA2022,ALX4,ALDH18A1,CTDP1,FGFR2,FGFR3,EVC,SDHA,BCS1L,PAX2,FGFR1,OPHN1,MID2,MEF2C,DLG3,ATRX,DDHD2,ORC1,POMGNT1,L2HGDH,MCOLN1,EFNB1,SPECC1L,SBF1,CYB5R3,ACO2,ADNP,NDUFAF5,JAG1,FMR1,PQBP1,FGD1,PORCN,FGF14,SALL1,RPGRIP1L,MTFMT,CSPP1,DMPK,RPS19,EZH2,CEP41,FKTN,EXOSC3,DVL1,SUFU,SHOC2,PI…
1	!	1.75e-51	1295	807	503	0.623	0.388	HP:0001507	hp	3	Growth abnormality	1	DPM1,ARX,HCCS,CREBBP,ABCC8,COX10,PAX6,CDKL5,AASS,NFIX,IYD,MKS1,ERCC1,MBTPS2,DDX11,COX15,IGF1,CPS1,NDUFS1,HMGB3,PNPLA6,OTC,NSUN2,AGA,TG,OFD1,CC2D2A,RRM2B,ERCC8,KIAA2022,ALX4,SDCCAG8,ALDH18A1,CTDP1,CTSA,POU1F1,ASPM,FGFR2,ROGDI,FGFR3,ABCC9,NDST1,ALDH3A2,AFF4,EVC,NDE1,TP63,SDHA,BCS1L,SLC12A1,ACTB,SLC46A1,RARB,DCX,UBE2A,FGFR1,MCCC1,SLC4A4,SMARCA2,AP4E1,BCKDHB,ATRX,DDHD2,ORC1,GNAS,DNMT3B,TGDS,IGBP1,GNP…
1	!	2.17e-51	572	807	293	0.363	0.512	HP:0000356	hp	9	Abnormality of the outer ear	2	ARX,HCCS,CREBBP,CRLF1,TFAP2B,NFIX,POMT2,MKS1,ABHD5,ERCC1,MBTPS2,DDX11,HMGB3,PNPLA6,AGA,ZIC2,OFD1,CC2D2A,ERCC8,ALX4,SDCCAG8,ALDH18A1,PIGV,FGFR2,FGFR3,EVC,NDE1,TP63,ACTB,PAX2,RARB,PAK3,FGFR1,OPHN1,MID2,AP4E1,MEF2C,LRP2,ATRX,ORC1,POMGNT1,DNMT3B,TGDS,IGBP1,PHGDH,HDAC6,RAB18,SNAP29,SPECC1L,IFT27,NIN,EEF1A2,JAG1,RBBP8,NAA10,FMR1,PQBP1,GATA1,SMS,FGD1,PORCN,SALL1,XYLT1,RPGRIP1L,CSPP1,EYA1,NBN,MAN2B1,MEGF…
1	!	8.25e-51	362	807	217	0.269	0.599	HP:0010993	hp	1	Abnormality of the cerebral subcortex	7	ARX,HCCS,CREBBP,PAFAH1B1,NFIX,POMT2,MKS1,MBTPS2,ARHGAP31,PNKP,OFD1,CC2D2A,ERCC8,KIAA2022,ALX4,TAF2,ASPM,FGFR2,FGFR3,GBA2,ZFYVE26,NDE1,KCNQ2,ACTB,WDR62,SLC46A1,NT5C2,DCX,UBE2A,FGFR1,MEF2C,LRP2,ATRX,DDHD2,POMGNT1,L2HGDH,GNAS,IGBP1,MCOLN1,EFNB1,FH,PHGDH,RAB18,SNAP29,SPECC1L,PDGFB,ACO2,MLC1,VRK1,MID1,NAA10,PORCN,TSC2,SALL1,RPGRIP1L,MTFMT,SPG11,CSPP1,CA2,ETHE1,CEP41,GLI3,FKTN,KCNT1,SUFU,SEPSECS,PDHX,C…
1	!	9.36e-51	1710	807	601	0.745	0.351	HP:0000924	hp	1	Abnormality of the skeletal system	1	DPM1,ARX,HCCS,CREBBP,CRLF1,ABCC8,PAFAH1B1,PAX6,CDKL5,TFAP2B,NFIX,IYD,POMT2,MKS1,ERCC1,MBTPS2,PGM3,DDX11,COX15,IGF1,SPAST,NDUFS1,HMGB3,ARHGAP31,PNPLA6,NSUN2,AGA,PNKP,TG,ZIC2,OFD1,CC2D2A,ERCC8,ELN,KIAA2022,ALX4,SDCCAG8,ALDH18A1,CTDP1,PIGV,TAF2,CTSA,POU1F1,ASPM,FGFR2,ROGDI,FGFR3,ABCC9,GBA2,ALDH3A2,AFF4,HSD17B10,EVC,NDE1,TP63,SDHA,SLC12A1,ACTB,WDR62,PAX2,SLC46A1,NT5C2,RARB,NFKB2,PAK3,UBE2A,FGFR1,OPHN…
1	!	5.58e-50	887	807	389	0.482	0.439	HP:0001510	hp	3	Growth delay	2	ARX,HCCS,CREBBP,ABCC8,PAX6,AASS,IYD,MKS1,ERCC1,MBTPS2,DDX11,IGF1,NDUFS1,HMGB3,PNPLA6,NSUN2,AGA,TG,OFD1,CC2D2A,ERCC8,KIAA2022,ALX4,SDCCAG8,ALDH18A1,CTDP1,CTSA,POU1F1,ASPM,FGFR2,ROGDI,FGFR3,NDST1,ALDH3A2,AFF4,EVC,NDE1,TP63,SDHA,BCS1L,SLC12A1,ACTB,RARB,DCX,FGFR1,SLC4A4,SMARCA2,AP4E1,ATRX,DDHD2,ORC1,GNAS,DNMT3B,TGDS,IGBP1,GNPTG,EFNB1,PHGDH,HDAC6,AAAS,RAB18,SNAP29,CYB5R3,PDGFB,IFT27,AP4S1,NIN,ADNP,NDU…
1	!	2.48e-48	329	807	201	0.249	0.611	HP:0002500	hp	1	Abnormality of the cerebral white matter	8	ARX,HCCS,CREBBP,PAFAH1B1,NFIX,POMT2,MKS1,MBTPS2,ARHGAP31,PNKP,OFD1,CC2D2A,KIAA2022,ALX4,TAF2,ASPM,FGFR2,FGFR3,GBA2,ZFYVE26,NDE1,KCNQ2,ACTB,WDR62,NT5C2,DCX,UBE2A,FGFR1,MEF2C,LRP2,ATRX,DDHD2,POMGNT1,L2HGDH,IGBP1,MCOLN1,EFNB1,FH,PHGDH,RAB18,SNAP29,SPECC1L,ACO2,MLC1,MID1,NAA10,PORCN,TSC2,SALL1,RPGRIP1L,MTFMT,SPG11,CSPP1,CEP41,GLI3,FKTN,KCNT1,SUFU,SEPSECS,PDHX,C12ORF57,FBXL4,FIG4,LMNB1,RARS,GBE1,RAB3G…
1	!	2.55e-48	1702	807	595	0.737	0.35	HP:0000234	hp	1	Abnormality of the head	2	DPM1,ARX,HCCS,CREBBP,CRLF1,ABCC8,PAFAH1B1,PAX6,CDKL5,TFAP2B,NFIX,IYD,POMT2,MKS1,ABHD5,ERCC1,MBTPS2,PGM3,POLR3B,DDX11,COX15,ZMYND11,IGF1,NDUFS1,HMGB3,ARHGAP31,PNPLA6,NSUN2,AGA,PNKP,TG,ZIC2,OFD1,CC2D2A,ERCC8,ELN,KIAA2022,ALX4,SDCCAG8,ALDH18A1,CTDP1,PIGV,TAF2,CTSA,POU1F1,ASPM,FGFR2,ROGDI,FGFR3,ABCC9,ALDH3A2,AFF4,EVC,NDE1,TP63,BCS1L,ACTB,WDR62,PAX2,SLC46A1,RARB,NFKB2,PAK3,UBE2A,FGFR1,OPHN1,SMARCA2,MI…
1	!	2.98e-48	1654	807	584	0.724	0.353	HP:0000478	hp	1	Abnormality of the eye	1	DPM1,ARX,HCCS,CREBBP,LAMP2,ABCC8,COX10,PAX6,CDKL5,TFAP2B,AASS,NFIX,POMT2,MKS1,ABHD5,TTC19,ERCC1,MBTPS2,POLR3B,DDX11,COX15,ZMYND11,IGF1,ATP1A2,SPAST,NDUFS1,HMGB3,GRN,ARHGAP31,PNPLA6,NSUN2,AGA,PNKP,ZIC2,OFD1,CC2D2A,RRM2B,ERCC8,ELN,KIAA2022,ALX4,SDCCAG8,ALDH18A1,CTDP1,PIGV,TAF2,CTSA,POU1F1,FGFR2,FGFR3,GBA2,ZFYVE26,ALDH3A2,AFF4,HSD17B10,EVC,NDE1,TP63,SDHA,BCS1L,KCNQ2,ACTB,PAX2,NT5C2,RARB,DCX,UBE2A,FG…
1	!	3.54e-48	823	807	367	0.455	0.446	HP:0000284	hp	1	Abnormality of the ocular region	4	DPM1,ARX,HCCS,CREBBP,CDKL5,TFAP2B,NFIX,POMT2,MKS1,ABHD5,ERCC1,MBTPS2,DDX11,ZMYND11,HMGB3,ARHGAP31,PNPLA6,NSUN2,AGA,ZIC2,OFD1,CC2D2A,ELN,ALX4,SDCCAG8,ALDH18A1,CTDP1,PIGV,POU1F1,FGFR2,FGFR3,ABCC9,AFF4,EVC,NDE1,TP63,BCS1L,ACTB,PAX2,RARB,UBE2A,FGFR1,OPHN1,SMARCA2,AP4E1,MEF2C,LRP2,DLG3,ATRX,DDHD2,ORC1,POMGNT1,DNMT3B,TGDS,IGBP1,EFNB1,FH,PHGDH,HDAC6,RAB18,SNAP29,SPECC1L,SOX10,IFT27,EP300,NIN,ADNP,EEF1A2…
1	!	2.81e-46	1727	807	597	0.74	0.346	HP:0000152	hp	1	Abnormality of head or neck	1	DPM1,ARX,HCCS,CREBBP,CRLF1,ABCC8,PAFAH1B1,PAX6,CDKL5,TFAP2B,NFIX,IYD,POMT2,MKS1,ABHD5,ERCC1,MBTPS2,PGM3,POLR3B,DDX11,COX15,ZMYND11,IGF1,NDUFS1,HMGB3,ARHGAP31,PNPLA6,NSUN2,AGA,PNKP,TG,ZIC2,OFD1,CC2D2A,ERCC8,ELN,KIAA2022,ALX4,SDCCAG8,ALDH18A1,CTDP1,PIGV,TAF2,CTSA,POU1F1,ASPM,FGFR2,ROGDI,FGFR3,ABCC9,ALDH3A2,AFF4,EVC,NDE1,TP63,BCS1L,ACTB,WDR62,PAX2,SLC46A1,RARB,NFKB2,PAK3,UBE2A,FGFR1,OPHN1,SMARCA2,MI…
1	!	7.32e-46	840	807	368	0.456	0.438	HP:0000496	hp	1	Abnormality of eye movement	3	DPM1,ARX,CREBBP,ABCC8,COX10,PAX6,TFAP2B,POMT2,MKS1,ABHD5,TTC19,ERCC1,MBTPS2,POLR3B,COX15,ATP1A2,SPAST,NDUFS1,HMGB3,ARHGAP31,PNPLA6,NSUN2,PNKP,OFD1,CC2D2A,RRM2B,ERCC8,KIAA2022,ALX4,SDCCAG8,ALDH18A1,CTDP1,TAF2,FGFR2,FGFR3,GBA2,ZFYVE26,HSD17B10,EVC,SDHA,BCS1L,PAX2,NT5C2,DCX,FGFR1,OPHN1,MID2,AP4E1,MEF2C,DLG3,ATRX,DDHD2,ORC1,POMGNT1,L2HGDH,GNAS,IGBP1,MCOLN1,EFNB1,PHGDH,RAB18,SNAP29,SPECC1L,SOX10,SBF1,…
1	!	8.71e-45	701	807	324	0.401	0.462	HP:0000925	hp	1	Abnormality of the vertebral column	4	ARX,HCCS,CREBBP,CRLF1,PAX6,CDKL5,NFIX,POMT2,MKS1,ERCC1,MBTPS2,PGM3,SPAST,HMGB3,AGA,OFD1,CC2D2A,ERCC8,SDCCAG8,ALDH18A1,CTDP1,FGFR2,FGFR3,ABCC9,GBA2,ALDH3A2,HSD17B10,ACTB,UBE2A,FGFR1,SMARCA2,ATRX,ORC1,POMGNT1,GNAS,TGDS,IGBP1,GNPTG,EFNB1,PHGDH,HDAC6,RAB18,UPB1,SBF1,IFT27,NIN,JAG1,RNF125,RBBP8,NAA10,FMR1,PQBP1,GATA1,SMS,FGD1,PORCN,XYLT1,RPGRIP1L,CSPP1,EYA1,NBN,ASAH1,MAN2B1,ERCC2,RPS19,MEGF8,RBM28,PLO…
1	!	2.89e-44	294	807	182	0.226	0.619	HP:0001273	hp	1	Abnormality of the corpus callosum	9	ARX,HCCS,CREBBP,NFIX,POMT2,MKS1,MBTPS2,ARHGAP31,PNKP,OFD1,CC2D2A,KIAA2022,ALX4,TAF2,ASPM,FGFR2,FGFR3,GBA2,ZFYVE26,NDE1,KCNQ2,ACTB,WDR62,NT5C2,DCX,FGFR1,MEF2C,LRP2,ATRX,DDHD2,POMGNT1,L2HGDH,IGBP1,MCOLN1,EFNB1,FH,PHGDH,RAB18,SNAP29,SPECC1L,ACO2,MID1,NAA10,PORCN,TSC2,SALL1,RPGRIP1L,SPG11,CSPP1,CEP41,GLI3,FKTN,KCNT1,SUFU,SEPSECS,PDHX,C12ORF57,FBXL4,FIG4,LMNB1,RARS,RAB3GAP1,DARS,AKT3,PTCH2,DDX59,RAB3G…
1	!	5.47e-44	476	807	249	0.309	0.523	HP:0011443	hp	1	Abnormality of coordination	4	DPM1,CREBBP,ABCC8,COX10,PAX6,CDKL5,MKS1,ABHD5,TTC19,PGM3,POLR3B,COX15,CCDC88C,ATP1A2,CPS1,NDUFS1,GRN,PNPLA6,OTC,PNKP,OFD1,CC2D2A,RRM2B,ERCC8,SDCCAG8,CTDP1,ROGDI,GBA2,ZFYVE26,SDHA,BCS1L,SLC46A1,DCX,FGFR1,OPHN1,BCKDHB,MCOLN1,AAAS,CWF19L1,SNAP29,SOX10,ACO2,MLC1,VRK1,GSS,NDUFAF5,RNF125,FMR1,PGK1,FGF14,SLC25A15,CLN5,STUB1,RPGRIP1L,MTFMT,DMXL2,SPG11,CSPP1,ASAH1,MAN2B1,ERCC2,GPI,ATP1A3,ETHE1,EZH2,CEP41,…
1	!	6.86e-44	445	807	238	0.295	0.535	HP:0001276	hp	1	Hypertonia	5	ARX,CRLF1,ABCC8,COX10,PAFAH1B1,CDKL5,AASS,POMT2,TTC19,ERCC1,COX15,CCDC88C,SPAST,NDUFS1,ARHGAP31,PNPLA6,NSUN2,AGA,CC2D2A,KIAA2022,TAF2,ROGDI,GBA2,ZFYVE26,ALDH3A2,HSD17B10,NDE1,SDHA,BCS1L,KCNQ2,WDR62,NT5C2,DCX,MCCC1,OPHN1,AP4E1,BCKDHB,ATRX,DDHD2,POMGNT1,L2HGDH,MCOLN1,PHGDH,RAB18,SOX10,CYB5R3,MLC1,AP4S1,VRK1,GSS,NDUFAF5,NAA10,FMR1,PQBP1,SLC25A15,STUB1,RPGRIP1L,SPG11,EYA1,MAN2B1,ERCC2,DMPK,EZH2,FKTN,…
1	!	1.91e-43	464	807	244	0.302	0.526	HP:0000290	hp	1	Abnormality of the forehead	4	ARX,CREBBP,ABCC8,CDKL5,TFAP2B,NFIX,MKS1,ERCC1,MBTPS2,DDX11,PNPLA6,ZIC2,OFD1,CC2D2A,ALX4,ALDH18A1,POU1F1,ASPM,FGFR2,FGFR3,ABCC9,NDE1,TP63,ACTB,WDR62,FGFR1,OPHN1,SMARCA2,AP4E1,MEF2C,LRP2,ATRX,ORC1,IGBP1,MCOLN1,EFNB1,FH,PHGDH,HDAC6,RAB18,SPECC1L,ADNP,JAG1,RNF125,RBBP8,MID1,FMR1,FGD1,RPGRIP1L,CSPP1,NBN,MAN2B1,ERCC2,MEGF8,CDK6,AP1S1,EZH2,CEP41,GLI3,GCK,DVL1,SUFU,SHOC2,PIGL,PEX12,MYH3,SC5D,MGP,GNPTAB,C…
1	!	1.36e-42	346	807	200	0.248	0.578	HP:0001251	hp	1	Ataxia	8	DPM1,ABCC8,COX10,PAX6,ABHD5,TTC19,PGM3,POLR3B,COX15,CCDC88C,ATP1A2,CPS1,NDUFS1,GRN,PNPLA6,OTC,PNKP,CC2D2A,RRM2B,ERCC8,CTDP1,ROGDI,GBA2,ZFYVE26,SDHA,BCS1L,SLC46A1,DCX,OPHN1,BCKDHB,AAAS,CWF19L1,SOX10,ACO2,MLC1,VRK1,GSS,NDUFAF5,FMR1,PGK1,FGF14,CLN5,STUB1,RPGRIP1L,MTFMT,DMXL2,SPG11,CSPP1,MAN2B1,ERCC2,GPI,ATP1A3,ETHE1,CEP41,C10ORF2,GOSR2,WFS1,FOXRED1,PDHX,NDUFS8,MVK,FBXL4,ALDH5A1,LMNB1,RARS,UBE3A,MPV1…
1	!	2.37e-41	485	807	248	0.307	0.511	HP:0000159	hp	1	Abnormality of the lip	5	DPM1,ARX,CRLF1,ABCC8,PAX6,CDKL5,TFAP2B,NFIX,POMT2,MKS1,ABHD5,ERCC1,MBTPS2,ARHGAP31,NSUN2,AGA,OFD1,CC2D2A,KIAA2022,ALX4,PIGV,FGFR2,ABCC9,EVC,TP63,ACTB,SLC46A1,PAK3,UBE2A,FGFR1,OPHN1,SMARCA2,AP4E1,MEF2C,ATRX,ORC1,POMGNT1,TGDS,MCOLN1,EFNB1,PHGDH,HDAC6,RAB18,SPECC1L,ADNP,EEF1A2,JAG1,MID1,NAA10,PQBP1,GATA1,SMS,FGD1,PORCN,CTCF,XYLT1,RPGRIP1L,EYA1,NBN,ERCC2,DMPK,RPS19,PLOD3,EZH2,GLI3,GCK,FKTN,DVL1,SUFU,…
1	!	3.13e-41	530	807	263	0.326	0.496	HP:0000315	hp	1	Abnormality of the orbital region	4	DPM1,ARX,HCCS,CREBBP,CDKL5,TFAP2B,NFIX,POMT2,MKS1,ERCC1,ZMYND11,HMGB3,ARHGAP31,NSUN2,AGA,ZIC2,OFD1,CC2D2A,ELN,ALX4,ALDH18A1,PIGV,POU1F1,FGFR2,FGFR3,ABCC9,AFF4,EVC,NDE1,ACTB,PAX2,RARB,UBE2A,FGFR1,OPHN1,MEF2C,LRP2,ATRX,POMGNT1,DNMT3B,TGDS,EFNB1,FH,PHGDH,HDAC6,RAB18,SNAP29,SPECC1L,NIN,EEF1A2,JAG1,RBBP8,MID1,NAA10,PQBP1,SMS,FGD1,PORCN,FBXO31,XYLT1,RPGRIP1L,CSPP1,MAN2B1,ERCC2,RPS19,MEGF8,PLOD3,EZH2,GL…
1	!	7.23e-41	374	807	208	0.258	0.556	HP:0000357	hp	9	Abnormal location of ears	3	ARX,CREBBP,CRLF1,TFAP2B,NFIX,POMT2,MKS1,ERCC1,MBTPS2,HMGB3,PNPLA6,OFD1,CC2D2A,ALX4,SDCCAG8,ALDH18A1,PIGV,FGFR2,FGFR3,ACTB,PAX2,RARB,FGFR1,MEF2C,LRP2,ATRX,ORC1,POMGNT1,DNMT3B,TGDS,IGBP1,HDAC6,RAB18,SPECC1L,IFT27,EEF1A2,NAA10,FGD1,PORCN,XYLT1,RPGRIP1L,CSPP1,EYA1,MEGF8,PLOD3,EZH2,CEP41,GLI3,FKTN,DVL1,SHOC2,PEX12,MYH3,MVK,C12ORF57,ZBTB24,FIG4,ARL6,WNT5A,UMPS,RAB3GAP1,SOS1,TBCE,CTSD,KMT2A,RAB3GAP2,SAT…
1	!	8.49e-41	285	807	174	0.216	0.611	HP:0007370	hp	1	Aplasia/Hypoplasia of the corpus callosum	8	ARX,HCCS,CREBBP,NFIX,POMT2,MKS1,MBTPS2,ARHGAP31,PNKP,OFD1,CC2D2A,KIAA2022,ALX4,TAF2,ASPM,FGFR2,FGFR3,GBA2,ZFYVE26,NDE1,KCNQ2,ACTB,WDR62,NT5C2,DCX,FGFR1,MEF2C,LRP2,ATRX,DDHD2,POMGNT1,IGBP1,EFNB1,FH,PHGDH,RAB18,SNAP29,SPECC1L,ACO2,MID1,NAA10,PORCN,TSC2,SALL1,RPGRIP1L,SPG11,CSPP1,CEP41,GLI3,FKTN,KCNT1,SUFU,SEPSECS,PDHX,C12ORF57,FBXL4,FIG4,LMNB1,RARS,RAB3GAP1,DARS,AKT3,PTCH2,DDX59,RAB3GAP2,KANSL1,GPS…
1	!	9.78e-41	1272	807	477	0.591	0.375	HP:0012374	hp	1	Abnormality of the globe	3	DPM1,ARX,HCCS,CREBBP,COX10,PAX6,CDKL5,TFAP2B,AASS,NFIX,POMT2,MKS1,ABHD5,ERCC1,MBTPS2,DDX11,COX15,ZMYND11,ATP1A2,NDUFS1,HMGB3,GRN,ARHGAP31,PNPLA6,NSUN2,AGA,ZIC2,OFD1,CC2D2A,ERCC8,ELN,ALX4,SDCCAG8,ALDH18A1,CTDP1,PIGV,CTSA,POU1F1,FGFR2,FGFR3,GBA2,ZFYVE26,ALDH3A2,AFF4,HSD17B10,EVC,NDE1,TP63,SDHA,BCS1L,ACTB,PAX2,NT5C2,RARB,UBE2A,FGFR1,OPHN1,SLC4A4,MEF2C,LRP2,ATRX,DDHD2,POMGNT1,L2HGDH,GNAS,DNMT3B,TGDS,…
1	!	1.28e-40	702	807	317	0.393	0.452	HP:0002493	hp	1	Upper motor neuron dysfunction	4	DPM1,ARX,CREBBP,CRLF1,ABCC8,COX10,PAFAH1B1,CDKL5,AASS,POMT2,TTC19,ERCC1,POLR3B,COX15,CCDC88C,ATP1A2,SPAST,NDUFS1,ARHGAP31,PNPLA6,NSUN2,AGA,PNKP,OFD1,CC2D2A,KIAA2022,ALDH18A1,CTDP1,TAF2,ROGDI,GBA2,ZFYVE26,ALDH3A2,HSD17B10,NDE1,SDHA,BCS1L,KCNQ2,WDR62,SLC46A1,NT5C2,DCX,FGFR1,MCCC1,OPHN1,AP4E1,BCKDHB,ATRX,DDHD2,POMGNT1,L2HGDH,COQ9,MCOLN1,PHGDH,AAAS,RAB18,SOX10,CYB5R3,MLC1,AP4S1,VRK1,GSS,NDUFAF5,NAA10…
1	!	1.6e-40	1262	807	474	0.587	0.376	HP:0012373	hp	1	Abnormal eye physiology	2	DPM1,ARX,HCCS,CREBBP,LAMP2,ABCC8,COX10,PAX6,TFAP2B,POMT2,MKS1,ABHD5,TTC19,ERCC1,MBTPS2,POLR3B,COX15,IGF1,ATP1A2,SPAST,NDUFS1,HMGB3,GRN,ARHGAP31,PNPLA6,NSUN2,PNKP,OFD1,CC2D2A,RRM2B,ERCC8,KIAA2022,ALX4,SDCCAG8,ALDH18A1,CTDP1,TAF2,FGFR2,FGFR3,GBA2,ZFYVE26,ALDH3A2,HSD17B10,EVC,TP63,SDHA,BCS1L,ACTB,PAX2,NT5C2,DCX,FGFR1,OPHN1,SLC4A4,MID2,AP4E1,MEF2C,LRP2,DLG3,ATRX,DDHD2,ORC1,POMGNT1,L2HGDH,GNAS,IGBP1,G…
1	!	1e-39	790	807	342	0.424	0.433	HP:0100022	hp	1	Abnormality of movement	3	DPM1,ARX,CREBBP,LAMP2,COX10,PAX6,CDKL5,AASS,POMT2,MKS1,TTC19,PGM3,POLR3B,COX15,CCDC88C,IGF1,ATP1A2,PNPLA6,AGA,PNKP,OFD1,CC2D2A,RRM2B,ERCC8,KIAA2022,ALDH18A1,CTDP1,ASPM,GBA2,ZFYVE26,HSD17B10,NDE1,SDHA,BCS1L,KCNQ2,ACTB,WDR62,SLC46A1,PAK3,FGFR1,MCCC1,OPHN1,MID2,MEF2C,ATRX,POMGNT1,MCOLN1,CWF19L1,RAB18,UPB1,PRODH,SOX10,SBF1,CHKB,PDGFB,ACO2,AP4S1,VRK1,GSS,ADNP,EEF1A2,RNF125,STS,FMR1,SMS,FGD1,FGF14,SLC2…
1	!	2.02e-39	1294	807	480	0.595	0.371	HP:0012372	hp	1	Abnormal eye morphology	2	DPM1,ARX,HCCS,CREBBP,COX10,PAX6,CDKL5,TFAP2B,AASS,NFIX,POMT2,MKS1,ABHD5,ERCC1,MBTPS2,DDX11,COX15,ZMYND11,ATP1A2,NDUFS1,HMGB3,GRN,ARHGAP31,PNPLA6,NSUN2,AGA,ZIC2,OFD1,CC2D2A,ERCC8,ELN,ALX4,SDCCAG8,ALDH18A1,CTDP1,PIGV,CTSA,POU1F1,FGFR2,FGFR3,GBA2,ZFYVE26,ALDH3A2,AFF4,HSD17B10,EVC,NDE1,TP63,SDHA,BCS1L,ACTB,PAX2,NT5C2,RARB,UBE2A,FGFR1,OPHN1,SLC4A4,MEF2C,LRP2,ATRX,DDHD2,POMGNT1,L2HGDH,GNAS,DNMT3B,TGDS,…
1	!	1.73e-38	340	807	192	0.238	0.565	HP:0008050	hp	1	Abnormality of the palpebral fissures	6	DPM1,CREBBP,TFAP2B,MKS1,ERCC1,NSUN2,ZIC2,OFD1,ALX4,SDCCAG8,PIGV,FGFR2,FGFR3,ABCC9,TP63,ACTB,UBE2A,FGFR1,SMARCA2,AP4E1,MEF2C,LRP2,DLG3,ATRX,ORC1,IGBP1,EFNB1,RAB18,SNAP29,SPECC1L,IFT27,ADNP,EEF1A2,JAG1,RBBP8,NAA10,PQBP1,GATA1,FGD1,SALL1,NBN,RPS19,MEGF8,AP1S1,EZH2,GLI3,DVL1,PIGL,PEX12,MYH3,SC5D,MVK,C12ORF57,FANCE,FBXL4,PEX7,FIG4,ARL6,WNT5A,UMPS,FOXP1,SOS1,COLEC11,KMT2A,KPTN,RAB3GAP2,SATB2,DNMT3A,KAN…
1	!	2.05e-38	578	807	274	0.34	0.474	HP:0001595	hp	1	Abnormality of the hair	3	ARX,CREBBP,COX10,CDKL5,TFAP2B,NFIX,MKS1,ABHD5,MBTPS2,COX15,ARHGAP31,PNPLA6,NSUN2,ZIC2,OFD1,CC2D2A,ERCC8,ALX4,SDCCAG8,ALDH18A1,CTDP1,PIGV,FGFR2,FGFR3,ABCC9,AFF4,EVC,TP63,SDHA,BCS1L,ACTB,NFKB2,UBE2A,FGFR1,SMARCA2,MEF2C,LRP2,ATRX,ORC1,TGDS,EFNB1,PHGDH,RAB18,SPECC1L,SOX10,IFT27,EP300,RNF125,RBBP8,MID1,NAA10,PQBP1,GATA1,FGD1,PORCN,FBXO31,XYLT1,RPGRIP1L,CSPP1,NBN,MAN2B1,ERCC2,DMPK,MEGF8,RBM28,PLOD3,EZH…
1	!	2.5e-38	365	807	201	0.249	0.551	HP:0000177	hp	1	Abnormality of upper lip	6	DPM1,ARX,CRLF1,ABCC8,TFAP2B,NFIX,POMT2,MKS1,ERCC1,ARHGAP31,NSUN2,OFD1,CC2D2A,KIAA2022,ALX4,PIGV,FGFR2,ABCC9,EVC,TP63,ACTB,PAK3,FGFR1,OPHN1,SMARCA2,AP4E1,MEF2C,ATRX,POMGNT1,TGDS,EFNB1,PHGDH,HDAC6,RAB18,SPECC1L,ADNP,EEF1A2,MID1,NAA10,PQBP1,SMS,FGD1,PORCN,XYLT1,RPGRIP1L,NBN,DMPK,RPS19,PLOD3,EZH2,GLI3,GCK,FKTN,DVL1,SUFU,SHOC2,PIGL,MYH3,SC5D,MGP,GNPTAB,C12ORF57,FIG4,WNT5A,IFIH1,RAB3GAP1,TBCE,PTCH2,COL…
1	!	1.61e-37	333	807	188	0.233	0.565	HP:0000377	hp	9	Abnormality of the pinna	3	ARX,HCCS,CREBBP,TFAP2B,NFIX,POMT2,ABHD5,MBTPS2,DDX11,HMGB3,PNPLA6,ZIC2,ERCC8,ALDH18A1,FGFR2,FGFR3,EVC,NDE1,TP63,ACTB,PAK3,FGFR1,OPHN1,MID2,AP4E1,ATRX,ORC1,POMGNT1,TGDS,IGBP1,PHGDH,RAB18,SNAP29,NIN,JAG1,RBBP8,NAA10,FMR1,PQBP1,GATA1,SMS,FGD1,PORCN,SALL1,EYA1,NBN,MAN2B1,MEGF8,PLOD3,EZH2,GLI3,FKTN,SHOC2,PIGL,MYH3,MGP,C12ORF57,FBXL4,FIG4,DCAF17,RAB3GAP1,SOS1,RAB3GAP2,TCTN3,KANSL1,PIK3CA,OCRL,TWIST1,ND…
1	!	2.36e-37	358	807	197	0.244	0.55	HP:0000369	hp	9	Low-set ears	4	ARX,CREBBP,CRLF1,TFAP2B,NFIX,POMT2,MKS1,ERCC1,MBTPS2,PNPLA6,OFD1,CC2D2A,ALX4,SDCCAG8,ALDH18A1,FGFR2,FGFR3,ACTB,PAX2,RARB,FGFR1,MEF2C,LRP2,ATRX,ORC1,POMGNT1,DNMT3B,TGDS,IGBP1,HDAC6,RAB18,IFT27,EEF1A2,NAA10,FGD1,PORCN,XYLT1,RPGRIP1L,CSPP1,EYA1,MEGF8,PLOD3,EZH2,CEP41,GLI3,FKTN,DVL1,SHOC2,PEX12,MYH3,MVK,C12ORF57,ZBTB24,FIG4,ARL6,WNT5A,UMPS,RAB3GAP1,SOS1,TBCE,CTSD,KMT2A,RAB3GAP2,SATB2,TCTN3,OCRL,BBS9,…
1	!	2.93e-37	1161	807	441	0.546	0.38	HP:0000598	hp	9	Abnormality of the ear	1	ARX,HCCS,CREBBP,CRLF1,ABCC8,COX10,PAX6,TFAP2B,NFIX,POMT2,MKS1,ABHD5,TTC19,ERCC1,MBTPS2,PGM3,DDX11,COX15,IGF1,ATP1A2,NDUFS1,HMGB3,PNPLA6,AGA,ZIC2,OFD1,CC2D2A,RRM2B,ERCC8,ALX4,SDCCAG8,ALDH18A1,PIGV,CTSA,ASPM,FGFR2,FGFR3,ABCC9,GBA2,AFF4,HSD17B10,EVC,NDE1,TP63,SDHA,BCS1L,ACTB,PAX2,RARB,NFKB2,PAK3,FGFR1,OPHN1,MID2,AP4E1,MEF2C,LRP2,ATRX,ORC1,POMGNT1,L2HGDH,GNAS,DNMT3B,TGDS,IGBP1,EFNB1,PHGDH,HDAC6,AAAS,…
1	!	8.25e-36	640	807	289	0.358	0.452	HP:0000606	hp	1	Abnormality of the periorbital region	4	DPM1,ARX,CREBBP,TFAP2B,NFIX,MKS1,ABHD5,ERCC1,MBTPS2,DDX11,PNPLA6,NSUN2,ZIC2,OFD1,CC2D2A,ALX4,SDCCAG8,CTDP1,PIGV,FGFR2,FGFR3,ABCC9,AFF4,TP63,BCS1L,ACTB,UBE2A,FGFR1,SMARCA2,AP4E1,MEF2C,LRP2,DLG3,ATRX,DDHD2,ORC1,DNMT3B,TGDS,IGBP1,EFNB1,PHGDH,RAB18,SNAP29,SPECC1L,SOX10,IFT27,EP300,ADNP,EEF1A2,JAG1,RNF125,RBBP8,MID1,NAA10,PQBP1,GATA1,FGD1,FBXO31,SALL1,XYLT1,RPGRIP1L,CSPP1,NBN,MAN2B1,ERCC2,RPS19,MEGF8,…
1	!	1.38e-35	445	807	225	0.279	0.506	HP:0100886	hp	1	Abnormality of globe location	5	DPM1,CREBBP,CDKL5,TFAP2B,NFIX,MKS1,ERCC1,ZMYND11,NSUN2,AGA,ZIC2,OFD1,CC2D2A,ELN,ALX4,ALDH18A1,PIGV,POU1F1,FGFR2,FGFR3,AFF4,EVC,NDE1,ACTB,PAX2,UBE2A,FGFR1,OPHN1,MEF2C,LRP2,ATRX,DNMT3B,TGDS,EFNB1,FH,PHGDH,SNAP29,SPECC1L,NIN,EEF1A2,JAG1,MID1,NAA10,SMS,FGD1,FBXO31,XYLT1,RPGRIP1L,CSPP1,MAN2B1,ERCC2,RPS19,MEGF8,PLOD3,EZH2,GLI3,DVL1,SUFU,SHOC2,PIGL,PRKAR1A,MYH3,PDHX,C12ORF57,FANCE,ZBTB24,FIG4,PDE4D,UBE3…
1	!	2.26e-35	369	807	198	0.245	0.537	HP:0000028	hp	14	Cryptorchidism	7	ARX,CREBBP,PAX6,POMT2,MKS1,MBTPS2,PNPLA6,OFD1,CC2D2A,ERCC8,ALX4,SDCCAG8,FGFR2,FGFR3,AFF4,EVC,TP63,ACTB,RARB,FGFR1,OPHN1,SMARCA2,ATRX,ORC1,POMGNT1,TGDS,EFNB1,PHGDH,RAB18,SPECC1L,SOX10,IFT27,JAG1,STS,MID1,NAA10,SMS,FGD1,PORCN,CTCF,SALL1,RPGRIP1L,CSPP1,DMPK,MEGF8,EZH2,GLI3,FKTN,DVL1,SUFU,SHOC2,PEX12,PRKAR1A,MYH3,ZBTB16,FANCE,FIG4,PDE4D,ARL6,WNT5A,RAB3GAP1,SOS1,TBCE,PTCH2,SLC19A2,COLEC11,RAB3GAP2,TCT…
1	!	3.44e-35	742	807	319	0.395	0.43	HP:0000002	hp	3	Abnormality of body height	2	ARX,HCCS,CREBBP,PAX6,AASS,NFIX,IYD,MKS1,ERCC1,MBTPS2,IGF1,HMGB3,PNPLA6,NSUN2,AGA,TG,OFD1,SDCCAG8,ALDH18A1,CTDP1,CTSA,POU1F1,ASPM,FGFR2,ROGDI,FGFR3,ALDH3A2,AFF4,EVC,NDE1,TP63,SDHA,SLC12A1,ACTB,FGFR1,SMARCA2,AP4E1,ATRX,DDHD2,ORC1,GNAS,DNMT3B,TGDS,IGBP1,GNPTG,EFNB1,HDAC6,AAAS,RAB18,SNAP29,IFT27,AP4S1,NIN,ADNP,RBBP8,STS,NAA10,PQBP1,GATA1,SMS,FGD1,PORCN,CTCF,MLYCD,SALL1,XYLT1,MTFMT,DMXL2,CA2,EYA1,NBN,…
1	!	4.02e-35	1062	807	410	0.508	0.386	HP:0000153	hp	1	Abnormality of the mouth	4	DPM1,ARX,HCCS,CREBBP,CRLF1,ABCC8,PAX6,CDKL5,TFAP2B,NFIX,IYD,POMT2,MKS1,ABHD5,ERCC1,MBTPS2,PGM3,POLR3B,DDX11,ZMYND11,ARHGAP31,PNPLA6,NSUN2,AGA,TG,ZIC2,OFD1,CC2D2A,ERCC8,KIAA2022,ALX4,ALDH18A1,CTDP1,PIGV,POU1F1,FGFR2,ROGDI,FGFR3,ABCC9,ALDH3A2,AFF4,EVC,TP63,ACTB,SLC46A1,PAK3,UBE2A,FGFR1,OPHN1,SMARCA2,AP4E1,MEF2C,DLG3,ATRX,DDHD2,ORC1,POMGNT1,GNAS,DNMT3B,TGDS,IGBP1,MCOLN1,EFNB1,FH,PHGDH,HDAC6,RAB18,SN…
1	!	8.93e-35	280	807	164	0.203	0.586	HP:0200006	hp	1	Slanting of the palpebral fissure	7	DPM1,CREBBP,TFAP2B,MKS1,ZIC2,OFD1,ALX4,SDCCAG8,PIGV,FGFR2,FGFR3,ACTB,UBE2A,FGFR1,SMARCA2,AP4E1,MEF2C,LRP2,DLG3,ATRX,IGBP1,EFNB1,SNAP29,SPECC1L,IFT27,ADNP,EEF1A2,JAG1,RBBP8,NAA10,PQBP1,GATA1,FGD1,NBN,RPS19,MEGF8,AP1S1,EZH2,GLI3,DVL1,PIGL,PEX12,MYH3,SC5D,MVK,C12ORF57,FANCE,FBXL4,PEX7,FIG4,ARL6,WNT5A,UMPS,FOXP1,SOS1,COLEC11,KMT2A,KPTN,RAB3GAP2,SATB2,KANSL1,PIK3CA,OCRL,BBS9,BBS2,MKKS,KDM5C,AHDC1,PEX1…
1	!	1.42e-34	693	807	303	0.375	0.437	HP:0004322	hp	3	Short stature	3	ARX,HCCS,CREBBP,PAX6,AASS,IYD,MKS1,ERCC1,MBTPS2,IGF1,HMGB3,PNPLA6,NSUN2,AGA,TG,OFD1,SDCCAG8,ALDH18A1,CTDP1,CTSA,POU1F1,ASPM,FGFR2,ROGDI,FGFR3,ALDH3A2,AFF4,EVC,NDE1,TP63,SDHA,SLC12A1,ACTB,FGFR1,SMARCA2,AP4E1,ATRX,DDHD2,ORC1,GNAS,DNMT3B,TGDS,IGBP1,GNPTG,EFNB1,HDAC6,AAAS,RAB18,SNAP29,IFT27,AP4S1,NIN,ADNP,RBBP8,STS,NAA10,PQBP1,GATA1,SMS,FGD1,PORCN,CTCF,MLYCD,SALL1,XYLT1,MTFMT,DMXL2,CA2,EYA1,NBN,ASAH1…
1	!	3.48e-34	527	807	250	0.31	0.474	HP:0010674	hp	1	Abnormality of the curvature of the vertebral column	5	ARX,CREBBP,CRLF1,PAX6,CDKL5,NFIX,POMT2,MKS1,ERCC1,MBTPS2,PGM3,HMGB3,AGA,CC2D2A,ERCC8,ALDH18A1,CTDP1,FGFR2,FGFR3,GBA2,ALDH3A2,HSD17B10,ACTB,FGFR1,SMARCA2,ATRX,POMGNT1,GNAS,TGDS,IGBP1,GNPTG,EFNB1,PHGDH,RAB18,UPB1,SBF1,NIN,RNF125,RBBP8,NAA10,FMR1,PQBP1,SMS,FGD1,PORCN,XYLT1,RPGRIP1L,CSPP1,ASAH1,MAN2B1,ERCC2,RBM28,PLOD3,EZH2,CEP41,FKTN,DVL1,C10ORF2,SUFU,GOSR2,PRKAR1A,MYH3,FRG1,MVK,GNPTAB,FANCE,FBXL4,P…
1	!	1.25e-33	316	807	176	0.218	0.557	HP:0001257	hp	1	Spasticity	6	ARX,CRLF1,ABCC8,COX10,PAFAH1B1,AASS,TTC19,COX15,CCDC88C,SPAST,NDUFS1,PNPLA6,NSUN2,AGA,CC2D2A,KIAA2022,TAF2,ROGDI,GBA2,ZFYVE26,ALDH3A2,HSD17B10,NDE1,SDHA,BCS1L,KCNQ2,WDR62,NT5C2,MCCC1,OPHN1,AP4E1,ATRX,DDHD2,POMGNT1,L2HGDH,MCOLN1,PHGDH,RAB18,SOX10,CYB5R3,MLC1,AP4S1,GSS,NDUFAF5,NAA10,PQBP1,SLC25A15,STUB1,RPGRIP1L,SPG11,MAN2B1,ERCC2,EZH2,KCNT1,EXOSC3,SEPSECS,FOXRED1,PDHX,NDUFS8,PEX7,LMNB1,IFIH1,NDUFS…
1	!	1.6e-33	479	807	233	0.289	0.486	HP:0002650	hp	1	Scoliosis	6	ARX,CREBBP,CRLF1,PAX6,CDKL5,NFIX,POMT2,MKS1,ERCC1,MBTPS2,PGM3,HMGB3,AGA,CC2D2A,ALDH18A1,CTDP1,FGFR2,FGFR3,GBA2,ALDH3A2,ACTB,FGFR1,SMARCA2,ATRX,TGDS,IGBP1,GNPTG,EFNB1,PHGDH,RAB18,UPB1,SBF1,NIN,RNF125,RBBP8,NAA10,FMR1,PQBP1,SMS,FGD1,PORCN,XYLT1,RPGRIP1L,CSPP1,ASAH1,MAN2B1,ERCC2,RBM28,PLOD3,EZH2,CEP41,FKTN,DVL1,C10ORF2,SUFU,GOSR2,PRKAR1A,MYH3,MVK,GNPTAB,FANCE,FBXL4,PEX7,UBE3A,WNT5A,ACVR1,RAB3GAP1,SO…
1	!	2.19e-33	347	807	187	0.232	0.539	HP:0002118	hp	1	Abnormality of the cerebral ventricles	5	ARX,HCCS,PAFAH1B1,NFIX,POMT2,MKS1,MBTPS2,CCDC88C,GRN,ARHGAP31,PNKP,ZIC2,OFD1,CC2D2A,ERCC8,KIAA2022,CTDP1,PIGV,ASPM,FGFR2,ROGDI,FGFR3,EVC,NDE1,FGFR1,OPHN1,AP4E1,MEF2C,POMGNT1,B4GALT1,GNAS,DNMT3B,TGDS,FH,PHGDH,HDAC6,RAB18,SPECC1L,PDGFB,RNF125,PORCN,TSC2,RPGRIP1L,SPG11,CSPP1,DMPK,EZH2,CEP41,GLI3,FKTN,SUFU,SHOC2,PRKAR1A,PDHX,C12ORF57,FANCE,ZBTB24,FIG4,TBCE,AKT3,PTCH2,SLC17A5,KANSL1,PIK3CA,GPSM2,OCRL,…
1	!	2.27e-33	507	807	242	0.3	0.477	HP:0002683	hp	1	Abnormality of the calvaria	4	DPM1,ARX,CREBBP,ABCC8,TFAP2B,NFIX,IYD,ERCC1,MBTPS2,ARHGAP31,PNPLA6,AGA,TG,ZIC2,OFD1,ERCC8,ALX4,ALDH18A1,PIGV,POU1F1,FGFR2,FGFR3,NDE1,ACTB,FGFR1,OPHN1,LRP2,ATRX,ORC1,GNAS,EFNB1,FH,PHGDH,HDAC6,RAB18,SNAP29,SPECC1L,JAG1,RNF125,RBBP8,MID1,NAA10,FMR1,PQBP1,GATA1,TSC2,CA2,MAN2B1,ERCC2,RPS19,MEGF8,SLC5A5,GLI3,GCK,LHX3,DVL1,SUFU,PIGL,PEX12,NAGLU,PRKAR1A,MYH3,SC5D,PDHX,MVK,GNPTAB,C12ORF57,FANCE,FBXL4,PEX7…
1	!	5.84e-33	60	807	59	0.073	0.983	HP:0010864	hp	1	Intellectual disability, severe	5	ARX,POMT2,PNKP,OFD1,PIGV,ROGDI,NDE1,SMARCA2,AP4E1,MEF2C,ATRX,POMGNT1,L2HGDH,SNAP29,ACO2,AP4S1,NIN,DMPK,SOBP,UBE3A,CTSD,RAB3GAP2,TBC1D20,KDM5C,PEX1,SRD5A3,POMT1,ARHGEF9,CC2D1A,TSHB,AP4B1,STXBP1,KCNH1,SLC16A2,PGAP2,TMEM237,PHF6,KCNJ6,UROC1,ACOX1,SUCLG1,ZNF592,KIF7,TUBA1A,WDR81,MGAT2,MECP2,LARP7,CEP135,FOXG1,NRXN1,EHMT1,SLC35C1,NKX2-5,TCF4,SPTAN1,SLC9A6,NAGA,AP4M1
1	!	5.93e-33	540	807	252	0.312	0.467	HP:0001999	hp	1	Abnormal facial shape	4	ARX,HCCS,CRLF1,TFAP2B,NFIX,IYD,MKS1,DDX11,ZMYND11,NSUN2,AGA,TG,ZIC2,OFD1,CC2D2A,KIAA2022,CTDP1,PIGV,CTSA,POU1F1,FGFR2,FGFR3,ABCC9,AFF4,TP63,ACTB,PAX2,PAK3,UBE2A,FGFR1,OPHN1,SMARCA2,MID2,AP4E1,LRP2,ATRX,POMGNT1,GNAS,DNMT3B,GNPTG,MCOLN1,EFNB1,SNAP29,AP4S1,JAG1,RBBP8,FMR1,PQBP1,GATA1,SMS,FGD1,PORCN,FBXO31,SALL1,XYLT1,RPGRIP1L,CSPP1,EYA1,MAN2B1,SLC5A5,PLOD3,EZH2,CEP41,LHX3,DVL1,SUFU,PEX12,NAGLU,PRKAR…
1	!	2.85e-32	547	807	253	0.314	0.463	HP:0001167	hp	1	Abnormality of finger	5	ARX,CREBBP,CRLF1,ABCC8,CDKL5,TFAP2B,NFIX,MKS1,ERCC1,MBTPS2,IGF1,ARHGAP31,PNPLA6,OFD1,CC2D2A,ERCC8,SDCCAG8,ALDH18A1,CTDP1,PIGV,FGFR2,FGFR3,ABCC9,HSD17B10,EVC,TP63,ACTB,FGFR1,SMARCA2,ATRX,ORC1,GNAS,TGDS,EFNB1,PHGDH,RAB18,IFT27,EP300,VRK1,JAG1,RBBP8,NAA10,PQBP1,GATA1,SMS,FGD1,PORCN,TSC2,SALL1,XYLT1,RPGRIP1L,CSPP1,ERCC2,RPS19,MEGF8,EZH2,CEP41,GLI3,GCK,EXOSC3,DVL1,SUFU,PIGL,PRKAR1A,MYH3,WFS1,ZBTB16,SC…
1	!	2.82e-31	488	807	232	0.287	0.475	HP:0000422	hp	1	Abnormality of the nasal bridge	5	DPM1,ARX,CREBBP,CRLF1,TFAP2B,NFIX,MKS1,ERCC1,NSUN2,AGA,ZIC2,OFD1,CC2D2A,ALX4,SDCCAG8,PIGV,POU1F1,FGFR2,FGFR3,ABCC9,NDE1,TP63,ACTB,RARB,UBE2A,FGFR1,SMARCA2,AP4E1,MEF2C,LRP2,ATRX,POMGNT1,GNAS,DNMT3B,IGBP1,EFNB1,FH,RAB18,SNAP29,SPECC1L,SOX10,IFT27,ADNP,EEF1A2,JAG1,MID1,PQBP1,FGD1,PORCN,FBXO31,XYLT1,RPGRIP1L,CSPP1,EYA1,NBN,MAN2B1,ERCC2,MEGF8,EZH2,CEP41,GLI3,DVL1,SUFU,PIGL,PEX12,PRKAR1A,MYH3,SC5D,MGP,…
1	!	3.2e-31	267	807	154	0.191	0.577	HP:0002921	hp	1	Abnormality of the cerebrospinal fluid	4	HCCS,COX10,POMT2,MKS1,MBTPS2,COX15,CCDC88C,NDUFS1,ARHGAP31,ZIC2,OFD1,CC2D2A,ERCC8,PIGV,FGFR2,ROGDI,FGFR3,SDHA,BCS1L,FGFR1,POMGNT1,B4GALT1,DNMT3B,HDAC6,NDUFAF5,RNF125,PORCN,TSC2,RPGRIP1L,MTFMT,CSPP1,DMPK,CEP41,GLI3,FKTN,SUFU,SHOC2,PRKAR1A,FOXRED1,NDUFS8,FANCE,ZBTB24,NDUFS7,AKT3,PTCH2,FASTKD2,NDUFB3,SLC17A5,PIK3CA,GPSM2,NDUFAF4,NDUFA1,COX6B1,IDUA,NDUFA10,SCO2,POMT1,NDUFA2,PDHA1,DDC,MMACHC,SCO1,LARG…
1	!	3.8e-31	563	807	256	0.317	0.455	HP:0000492	hp	1	Abnormality of the eyelid	5	DPM1,CREBBP,TFAP2B,MKS1,ABHD5,ERCC1,MBTPS2,DDX11,PNPLA6,NSUN2,ZIC2,OFD1,ALX4,SDCCAG8,CTDP1,PIGV,FGFR2,FGFR3,ABCC9,AFF4,TP63,BCS1L,ACTB,UBE2A,FGFR1,SMARCA2,AP4E1,MEF2C,LRP2,DLG3,ATRX,DDHD2,ORC1,DNMT3B,IGBP1,EFNB1,PHGDH,RAB18,SNAP29,SPECC1L,SOX10,IFT27,EP300,ADNP,EEF1A2,JAG1,RNF125,RBBP8,MID1,NAA10,PQBP1,GATA1,FGD1,SALL1,XYLT1,NBN,MAN2B1,ERCC2,RPS19,MEGF8,AP1S1,EZH2,GLI3,DVL1,SUFU,SHOC2,PIGL,PEX12,…
1	!	5.55e-31	720	807	304	0.377	0.422	HP:0011138	hp	1	Abnormality of skin adnexa	2	DPM1,ARX,HCCS,CREBBP,CRLF1,COX10,CDKL5,TFAP2B,NFIX,MKS1,ABHD5,MBTPS2,COX15,ARHGAP31,PNPLA6,NSUN2,ZIC2,OFD1,CC2D2A,ERCC8,ALX4,SDCCAG8,ALDH18A1,CTDP1,PIGV,FGFR2,ROGDI,FGFR3,ABCC9,AFF4,EVC,TP63,SDHA,BCS1L,ACTB,NFKB2,UBE2A,FGFR1,SMARCA2,MEF2C,LRP2,ATRX,ORC1,TGDS,EFNB1,PHGDH,RAB18,SPECC1L,SOX10,IFT27,EP300,RNF125,RBBP8,STS,MID1,NAA10,PQBP1,GATA1,FGD1,PORCN,TSC2,FBXO31,XYLT1,RPGRIP1L,CSPP1,NBN,MAN2B1,E…
1	!	7.91e-31	515	807	240	0.297	0.466	HP:0002167	hp	1	Neurological speech impairment	4	ARX,HCCS,COX10,PAX6,CDKL5,POMT2,MKS1,TTC19,PGM3,POLR3B,COX15,CCDC88C,ATP1A2,GRN,PNPLA6,NSUN2,AGA,RRM2B,ERCC8,KIAA2022,SDCCAG8,PIGV,TAF2,FGFR3,GBA2,NDST1,ZFYVE26,ALDH3A2,HSD17B10,SDHA,BCS1L,KCNQ2,ACTB,DCX,UBE2A,FGFR1,OPHN1,SMARCA2,MID2,MEF2C,ATRX,DDHD2,POMGNT1,L2HGDH,MCOLN1,KIF4A,FH,AAAS,CWF19L1,UPB1,SOX10,CHKB,PDGFB,IFT27,GSS,STS,NAA10,FMR1,SMS,FGF14,CLN5,STUB1,DMXL2,SPG11,EYA1,ASAH1,MAN2B1,ATP1A…
1	!	4.19e-30	706	807	298	0.369	0.422	HP:0001155	hp	1	Abnormality of the hand	3	DPM1,ARX,CREBBP,CRLF1,ABCC8,CDKL5,TFAP2B,NFIX,MKS1,ERCC1,MBTPS2,DDX11,IGF1,ARHGAP31,PNPLA6,OFD1,CC2D2A,ERCC8,SDCCAG8,ALDH18A1,CTDP1,PIGV,FGFR2,FGFR3,ABCC9,HSD17B10,EVC,TP63,ACTB,FGFR1,SMARCA2,ATRX,ORC1,GNAS,TGDS,GNPTG,EFNB1,PHGDH,HDAC6,AAAS,RAB18,SPECC1L,IFT27,EP300,NIN,VRK1,ADNP,JAG1,RBBP8,NAA10,PQBP1,GATA1,SMS,FGD1,PORCN,TSC2,SALL1,XYLT1,RPGRIP1L,SPG11,CSPP1,ERCC2,RPS19,MEGF8,RBM28,PLOD3,EZH2,C…
1	!	9.7e-30	159	807	108	0.134	0.679	HP:0000750	hp	1	Delayed speech and language development	5	ARX,CREBBP,AASS,NSUN2,AGA,PIGV,ASPM,HSD17B10,WDR62,PAK3,FGFR1,OPHN1,SMARCA2,MID2,DLG3,MCOLN1,CHKB,EP300,RNF125,PGK1,MTFMT,EZH2,DNM1,EXOSC3,ALDH5A1,SOBP,PDE4D,UBE3A,FOXP1,IFIH1,GALE,KMT2A,SATB2,SLC17A5,KANSL1,GORAB,ACADS,PLP1,PEX1,SNRPN,TTI2,GAMT,POMT1,SLC6A8,CHMP1A,COG6,AP4B1,GNS,STXBP1,LRPPRC,NLGN4X,CASK,PRPS1,NSDHL,ERLIN2,DPYS,VLDLR,AUH,INPP5E,SETBP1,CLIC2,AFF2,VPS37A,ADK,CUL4B,NIPBL,UQCRQ,ALDH…
1	!	1.68e-29	667	807	285	0.353	0.427	HP:0011297	hp	1	Abnormality of digit	4	ARX,CREBBP,CRLF1,ABCC8,CDKL5,TFAP2B,NFIX,MKS1,ERCC1,MBTPS2,DDX11,IGF1,ARHGAP31,PNPLA6,OFD1,CC2D2A,ERCC8,SDCCAG8,ALDH18A1,CTDP1,PIGV,FGFR2,FGFR3,ABCC9,AFF4,HSD17B10,EVC,TP63,ACTB,UBE2A,FGFR1,SMARCA2,MEF2C,ATRX,ORC1,GNAS,TGDS,EFNB1,PHGDH,HDAC6,RAB18,SBF1,IFT27,EP300,VRK1,JAG1,RBBP8,NAA10,PQBP1,GATA1,SMS,FGD1,PORCN,TSC2,SALL1,XYLT1,RPGRIP1L,CSPP1,ERCC2,RPS19,MEGF8,EZH2,CEP41,GLI3,GCK,EXOSC3,DVL1,SUF…
1	!	1.87e-29	245	807	143	0.177	0.584	HP:0000368	hp	9	Low-set, posteriorly rotated ears	5	POMT2,MKS1,ERCC1,MBTPS2,PNPLA6,OFD1,CC2D2A,ALX4,SDCCAG8,FGFR2,FGFR3,RARB,FGFR1,LRP2,ORC1,POMGNT1,DNMT3B,TGDS,IGBP1,HDAC6,RAB18,IFT27,NAA10,FGD1,PORCN,XYLT1,RPGRIP1L,CSPP1,EZH2,CEP41,GLI3,FKTN,DVL1,SHOC2,PEX12,MYH3,MVK,C12ORF57,ZBTB24,FIG4,ARL6,WNT5A,UMPS,RAB3GAP1,SOS1,TBCE,RAB3GAP2,SATB2,TCTN3,OCRL,BBS9,TWIST1,BBS2,UPF3B,MKKS,TBC1D20,PEX1,CDKN1C,POMT1,LARGE,KRAS,AHI1,TFAP2A,STRA6,IFT172,BBS7,FRAS…
1	!	2.04e-29	240	807	141	0.175	0.588	HP:0100851	hp	1	Abnormal emotion/affect behavior	4	CREBBP,ABCC8,COX10,NFIX,TTC19,COX15,ZMYND11,SPAST,CPS1,GRN,OTC,RRM2B,NDST1,ZFYVE26,HSD17B10,NDE1,SDHA,BCS1L,WDR62,SLC46A1,PAK3,UBE2A,SMARCA2,ATRX,GNAS,PRODH,PDGFB,EEF1A2,RNF125,RBBP8,NAA10,FMR1,PQBP1,PGK1,FGF14,ASAH1,ATP1A3,DNM1,KCNT1,C10ORF2,PIGL,NAGLU,PRKAR1A,MANBA,WFS1,SEPSECS,FOXRED1,NDUFS8,ALDH5A1,FIG4,FOXP1,IFIH1,NDUFS7,SPR,KMT2A,KPTN,ARG1,SATB2,KANSL1,OCRL,NDP,USP9X,GRIA3,KDM5C,ASL,AVPR2,H…
1	!	2.16e-29	282	807	157	0.195	0.557	HP:0000358	hp	9	Posteriorly rotated ears	4	POMT2,MKS1,ERCC1,MBTPS2,PNPLA6,OFD1,CC2D2A,ALX4,SDCCAG8,PIGV,FGFR2,FGFR3,RARB,FGFR1,LRP2,ATRX,ORC1,POMGNT1,DNMT3B,TGDS,IGBP1,HDAC6,RAB18,SPECC1L,IFT27,NAA10,FGD1,PORCN,XYLT1,RPGRIP1L,CSPP1,EZH2,CEP41,GLI3,FKTN,DVL1,SHOC2,PEX12,MYH3,MVK,C12ORF57,ZBTB24,FIG4,ARL6,WNT5A,UMPS,RAB3GAP1,SOS1,TBCE,RAB3GAP2,SATB2,TCTN3,OCRL,BBS9,TWIST1,BBS2,UPF3B,SNRPB,MKKS,TBC1D20,PEX1,CDKN1C,POMT1,AP3B1,LARGE,KRAS,MYCN…
1	!	3.06e-29	418	807	205	0.254	0.49	HP:0002648	hp	1	Abnormality of calvarial morphology	5	DPM1,ARX,CREBBP,TFAP2B,NFIX,MBTPS2,ARHGAP31,PNPLA6,AGA,ZIC2,OFD1,ALX4,ALDH18A1,PIGV,POU1F1,FGFR2,FGFR3,NDE1,ACTB,FGFR1,OPHN1,ATRX,ORC1,EFNB1,FH,PHGDH,HDAC6,RAB18,SNAP29,SPECC1L,JAG1,RBBP8,MID1,FMR1,PQBP1,GATA1,TSC2,MAN2B1,RPS19,MEGF8,GLI3,DVL1,SUFU,PIGL,PEX12,PRKAR1A,MYH3,PDHX,MVK,GNPTAB,C12ORF57,FANCE,FBXL4,PEX7,FIG4,PDE4D,UBE3A,WNT5A,IFIH1,TBCE,PTCH2,COLEC11,KPTN,DDX59,RAB3GAP2,SATB2,PIK3CA,OCR…
1	!	6.94e-29	658	807	281	0.348	0.427	HP:0000708	hp	1	Behavioral abnormality	3	CREBBP,ABCC8,COX10,CDKL5,AASS,NFIX,IYD,TTC19,MBTPS2,COX15,ZMYND11,IGF1,SPAST,CPS1,GRN,PNPLA6,OTC,AGA,TG,OFD1,RRM2B,KIAA2022,POU1F1,ASPM,FGFR2,FGFR3,NDST1,ZFYVE26,ALDH3A2,HSD17B10,NDE1,TP63,SDHA,BCS1L,KCNQ2,WDR62,SLC46A1,PAK3,UBE2A,OPHN1,SMARCA2,AP4E1,MEF2C,DLG3,BCKDHB,ATRX,POMGNT1,L2HGDH,GNAS,MCOLN1,PRODH,DEPDC5,PDGFB,GSS,ADNP,CHRNA4,EEF1A2,RNF125,RBBP8,STS,NAA10,FMR1,PQBP1,PGK1,FGD1,FGF14,CTCF,T…
1	!	9.65e-29	636	807	274	0.34	0.431	HP:0001760	hp	1	Abnormality of the foot	3	ARX,CREBBP,LAMP2,CRLF1,CDKL5,TFAP2B,POMT2,MKS1,ERCC1,DDX11,ARHGAP31,NSUN2,AGA,OFD1,CC2D2A,ALDH18A1,CTDP1,PIGV,TAF2,FGFR2,FGFR3,ABCC9,GBA2,ZFYVE26,EVC,NDE1,TP63,PAX2,NT5C2,UBE2A,FGFR1,SMARCA2,AP4E1,MEF2C,ATRX,ORC1,POMGNT1,GNAS,TGDS,EFNB1,PHGDH,HDAC6,SOX10,SBF1,EP300,AP4S1,VRK1,RBBP8,NAA10,FMR1,PQBP1,SMS,FGD1,PORCN,FGF14,SALL1,XYLT1,RPGRIP1L,SPG11,CSPP1,ERCC2,ATP1A3,MEGF8,PLOD3,EZH2,CEP41,GLI3,FKTN…
1	!	1.48e-28	1075	807	399	0.494	0.371	HP:0040064	hp	1	Abnormality of limbs	1	DPM1,ARX,CREBBP,LAMP2,CRLF1,ABCC8,CDKL5,TFAP2B,NFIX,POMT2,MKS1,ERCC1,MBTPS2,DDX11,IGF1,SPAST,ARHGAP31,PNPLA6,NSUN2,AGA,OFD1,CC2D2A,ERCC8,SDCCAG8,ALDH18A1,CTDP1,PIGV,TAF2,FGFR2,FGFR3,ABCC9,GBA2,ZFYVE26,AFF4,HSD17B10,EVC,NDE1,TP63,ACTB,PAX2,NT5C2,UBE2A,FGFR1,SMARCA2,AP4E1,MEF2C,ATRX,DDHD2,ORC1,POMGNT1,GNAS,TGDS,GNPTG,MCOLN1,EFNB1,PHGDH,HDAC6,AAAS,RAB18,SPECC1L,SOX10,SBF1,IFT27,EP300,AP4S1,NIN,VRK1,…
1	!	1.81e-28	765	807	312	0.387	0.408	HP:0002817	hp	1	Abnormality of the upper limb	2	DPM1,ARX,CREBBP,CRLF1,ABCC8,CDKL5,TFAP2B,NFIX,MKS1,ERCC1,MBTPS2,DDX11,IGF1,ARHGAP31,PNPLA6,AGA,OFD1,CC2D2A,ERCC8,SDCCAG8,ALDH18A1,CTDP1,PIGV,FGFR2,FGFR3,ABCC9,HSD17B10,EVC,TP63,ACTB,FGFR1,SMARCA2,ATRX,ORC1,GNAS,TGDS,GNPTG,EFNB1,PHGDH,HDAC6,AAAS,RAB18,SPECC1L,IFT27,EP300,NIN,VRK1,ADNP,JAG1,RBBP8,NAA10,PQBP1,GATA1,SMS,FGD1,PORCN,TSC2,SALL1,XYLT1,RPGRIP1L,SPG11,CSPP1,EYA1,ERCC2,RPS19,MEGF8,RBM28,PLO…
1	!	4.95e-28	1389	807	479	0.594	0.345	HP:0001438	hp	1	Abnormality of the abdomen	1	DPM1,ARX,HCCS,CREBBP,CRLF1,ABCC8,COX10,PAX6,CDKL5,NFIX,IYD,MKS1,ABHD5,MBTPS2,COX15,CPS1,NDUFS1,ARHGAP31,PNPLA6,OTC,AGA,TG,OFD1,CC2D2A,RRM2B,ERCC8,ELN,KIAA2022,SDCCAG8,ALDH18A1,PIGV,CTSA,POU1F1,FGFR2,FGFR3,ABCC9,ZFYVE26,AFF4,SDHA,BCS1L,SLC12A1,KCNQ2,ACAT1,ACTB,SLC46A1,RARB,NFKB2,FGFR1,MCCC1,LRP2,BCKDHB,ATRX,DDHD2,ORC1,GNAS,DNMT3B,TGDS,COQ9,MCOLN1,EFNB1,FH,AAAS,SNAP29,SPECC1L,UPB1,SOX10,PDGFB,IFT27…
1	!	5.07e-28	714	807	296	0.367	0.415	HP:0004323	hp	3	Abnormality of body weight	2	DPM1,CREBBP,ABCC8,COX10,PAX6,CDKL5,NFIX,MKS1,ERCC1,COX15,IGF1,CPS1,NDUFS1,PNPLA6,OTC,NSUN2,OFD1,RRM2B,KIAA2022,SDCCAG8,ALDH18A1,FGFR3,ABCC9,AFF4,SDHA,BCS1L,SLC12A1,ACTB,SLC46A1,UBE2A,FGFR1,MCCC1,SMARCA2,ATRX,ORC1,GNAS,DNMT3B,FH,SNAP29,SOX10,IFT27,ACO2,ADNP,NDUFAF5,JAG1,RBBP8,PQBP1,FGD1,SLC25A15,XYLT1,MTFMT,SPG11,NBN,ASAH1,ERCC2,RPS19,MEGF8,ETHE1,GCK,PIGL,PEX12,PRKAR1A,MYH3,FOXRED1,CEP164,NDUFS8,M…
1	!	4.13e-27	531	807	238	0.295	0.448	HP:0004325	hp	3	Decreased body weight	3	DPM1,CREBBP,ABCC8,COX10,CDKL5,NFIX,ERCC1,COX15,IGF1,CPS1,NDUFS1,PNPLA6,OTC,NSUN2,RRM2B,KIAA2022,ALDH18A1,SDHA,BCS1L,SLC12A1,ACTB,SLC46A1,FGFR1,MCCC1,SMARCA2,ORC1,DNMT3B,FH,SNAP29,ACO2,NDUFAF5,JAG1,RBBP8,PQBP1,FGD1,SLC25A15,NBN,ASAH1,ERCC2,RPS19,ETHE1,GCK,PEX12,PRKAR1A,MYH3,FOXRED1,NDUFS8,MVK,GNPTAB,FANCE,FBXL4,PEX7,FIG4,GBE1,UMPS,FOXP1,MPV17,IFIH1,NDUFS7,RAB3GAP1,GNPAT,GALE,KMT2A,FASTKD2,NDUFB3,S…
1	!	7.71e-27	767	807	309	0.383	0.403	HP:0002813	hp	1	Abnormality of limb bone morphology	3	DPM1,ARX,CREBBP,CRLF1,ABCC8,CDKL5,TFAP2B,NFIX,MKS1,ERCC1,MBTPS2,DDX11,IGF1,ARHGAP31,PNPLA6,OFD1,CC2D2A,ERCC8,SDCCAG8,ALDH18A1,CTDP1,PIGV,FGFR2,FGFR3,ABCC9,AFF4,HSD17B10,EVC,TP63,ACTB,UBE2A,FGFR1,SMARCA2,MEF2C,ATRX,ORC1,GNAS,TGDS,GNPTG,EFNB1,PHGDH,HDAC6,RAB18,SBF1,IFT27,EP300,VRK1,ADNP,JAG1,RBBP8,NAA10,PQBP1,GATA1,SMS,FGD1,PORCN,TSC2,SALL1,XYLT1,RPGRIP1L,CSPP1,CA2,MAN2B1,ERCC2,RPS19,MEGF8,PLOD3,EZ…
1	!	8.87e-27	802	807	319	0.395	0.398	HP:0040068	hp	1	Abnormality of limb bone	2	DPM1,ARX,CREBBP,CRLF1,ABCC8,CDKL5,TFAP2B,NFIX,MKS1,ERCC1,MBTPS2,DDX11,IGF1,ARHGAP31,PNPLA6,AGA,OFD1,CC2D2A,ERCC8,SDCCAG8,ALDH18A1,CTDP1,PIGV,FGFR2,FGFR3,ABCC9,AFF4,HSD17B10,EVC,TP63,ACTB,UBE2A,FGFR1,SMARCA2,MEF2C,ATRX,ORC1,GNAS,TGDS,GNPTG,EFNB1,PHGDH,HDAC6,RAB18,SOX10,SBF1,IFT27,EP300,VRK1,ADNP,JAG1,RBBP8,NAA10,PQBP1,GATA1,SMS,FGD1,PORCN,TSC2,SALL1,XYLT1,RPGRIP1L,CSPP1,CA2,MAN2B1,ERCC2,RPS19,MEGF…
1	!	1.07e-26	1516	807	507	0.628	0.334	HP:0000271	hp	1	Abnormality of the face	3	DPM1,ARX,HCCS,CREBBP,CRLF1,ABCC8,PAX6,CDKL5,TFAP2B,NFIX,IYD,POMT2,MKS1,ABHD5,ERCC1,MBTPS2,PGM3,POLR3B,DDX11,ZMYND11,HMGB3,ARHGAP31,PNPLA6,NSUN2,AGA,TG,ZIC2,OFD1,CC2D2A,ERCC8,ELN,KIAA2022,ALX4,SDCCAG8,ALDH18A1,CTDP1,PIGV,CTSA,POU1F1,ASPM,FGFR2,ROGDI,FGFR3,ABCC9,ALDH3A2,AFF4,EVC,NDE1,TP63,BCS1L,ACTB,WDR62,PAX2,SLC46A1,RARB,PAK3,UBE2A,FGFR1,OPHN1,SMARCA2,MID2,AP4E1,MEF2C,LRP2,DLG3,ATRX,DDHD2,ORC1,PO…
1	!	2.7e-26	785	807	313	0.388	0.399	HP:0002814	hp	1	Abnormality of the lower limb	2	DPM1,ARX,CREBBP,LAMP2,CRLF1,CDKL5,TFAP2B,POMT2,MKS1,ERCC1,MBTPS2,DDX11,ARHGAP31,PNPLA6,NSUN2,AGA,OFD1,CC2D2A,ALDH18A1,CTDP1,PIGV,TAF2,FGFR2,FGFR3,ABCC9,GBA2,ZFYVE26,EVC,NDE1,TP63,ACTB,PAX2,NT5C2,UBE2A,FGFR1,SMARCA2,AP4E1,MEF2C,ATRX,ORC1,POMGNT1,GNAS,TGDS,GNPTG,MCOLN1,EFNB1,PHGDH,HDAC6,RAB18,SOX10,SBF1,EP300,AP4S1,VRK1,RBBP8,NAA10,FMR1,PQBP1,GATA1,SMS,FGD1,PORCN,FGF14,STUB1,SALL1,XYLT1,RPGRIP1L,SP…
1	!	4.39e-26	478	807	219	0.271	0.458	HP:0005105	hp	1	Abnormal nasal morphology	5	CRLF1,ABCC8,CDKL5,TFAP2B,NFIX,MKS1,ERCC1,NSUN2,AGA,OFD1,CC2D2A,ERCC8,KIAA2022,ALX4,CTDP1,PIGV,POU1F1,FGFR2,FGFR3,ABCC9,AFF4,TP63,ACTB,RARB,PAK3,FGFR1,OPHN1,SMARCA2,AP4E1,MEF2C,LRP2,ATRX,DNMT3B,MCOLN1,EFNB1,FH,HDAC6,RAB18,SOX10,EP300,AP4S1,NIN,ADNP,JAG1,RNF125,RBBP8,MID1,NAA10,PQBP1,GATA1,FGD1,PORCN,XYLT1,RPGRIP1L,CSPP1,EYA1,NBN,ERCC2,RPS19,MEGF8,PLOD3,CEP41,GLI3,GCK,DVL1,SHOC2,PEX12,PRKAR1A,MYH3,…
1	!	5.71e-26	854	807	332	0.411	0.389	HP:0000366	hp	1	Abnormality of the nose	4	DPM1,ARX,HCCS,CREBBP,CRLF1,ABCC8,CDKL5,TFAP2B,NFIX,MKS1,ERCC1,MBTPS2,PGM3,NSUN2,AGA,ZIC2,OFD1,CC2D2A,ERCC8,KIAA2022,ALX4,SDCCAG8,ALDH18A1,CTDP1,PIGV,POU1F1,FGFR2,FGFR3,ABCC9,AFF4,NDE1,TP63,ACTB,RARB,PAK3,UBE2A,FGFR1,OPHN1,SMARCA2,AP4E1,MEF2C,LRP2,ATRX,POMGNT1,GNAS,DNMT3B,IGBP1,MCOLN1,EFNB1,FH,PHGDH,HDAC6,RAB18,SNAP29,SPECC1L,SOX10,IFT27,EP300,AP4S1,NIN,ADNP,EEF1A2,JAG1,RNF125,RBBP8,STS,MID1,NAA10…
1	!	1.12e-25	343	807	173	0.214	0.504	HP:0000508	hp	1	Ptosis	3	CREBBP,ABCC8,COX10,PAX6,TFAP2B,MKS1,COX15,IGF1,NDUFS1,HMGB3,OFD1,CC2D2A,RRM2B,FGFR2,FGFR3,TP63,SDHA,BCS1L,ACTB,FGFR1,ATRX,SOX10,ADNP,NDUFAF5,NAA10,FGD1,RPGRIP1L,CSPP1,ATP1A3,CEP41,GCK,DVL1,C10ORF2,PIGL,PEX12,MYH3,WFS1,SC5D,FOXRED1,NDUFS8,FANCE,PEX7,WNT5A,IFIH1,NDUFS7,RAB3GAP1,SOS1,COLEC11,FASTKD2,NDUFB3,SLC17A5,TCTN3,KANSL1,TWIST1,NDUFAF4,PEPD,NDUFA1,CLPP,MGME1,TBC1D20,COX6B1,MASP1,PEX1,NDUFA10,Z…
1	!	1.26e-25	450	807	209	0.259	0.464	HP:0010938	hp	1	Abnormality of the external nose	5	CREBBP,CRLF1,ABCC8,CDKL5,TFAP2B,NFIX,MKS1,MBTPS2,NSUN2,AGA,OFD1,CC2D2A,ALX4,ALDH18A1,PIGV,POU1F1,FGFR2,FGFR3,ABCC9,TP63,RARB,PAK3,FGFR1,SMARCA2,AP4E1,MEF2C,LRP2,ATRX,DNMT3B,EFNB1,FH,PHGDH,HDAC6,RAB18,SNAP29,SOX10,EP300,AP4S1,RNF125,RBBP8,MID1,NAA10,PQBP1,GATA1,FGD1,PORCN,XYLT1,RPGRIP1L,CSPP1,EYA1,NBN,MAN2B1,ERCC2,RPS19,MEGF8,PLOD3,CEP41,GLI3,GCK,DVL1,SHOC2,PIGL,PEX12,PRKAR1A,MYH3,SC5D,MGP,GNPTAB,…
1	!	1.46e-25	335	807	170	0.211	0.507	HP:0000316	hp	1	Hypertelorism	6	DPM1,TFAP2B,NFIX,MKS1,ZMYND11,NSUN2,AGA,ZIC2,OFD1,CC2D2A,ELN,ALX4,ALDH18A1,PIGV,FGFR2,FGFR3,AFF4,ACTB,PAX2,FGFR1,MEF2C,LRP2,ATRX,DNMT3B,TGDS,EFNB1,FH,PHGDH,SNAP29,SPECC1L,JAG1,MID1,SMS,FGD1,RPGRIP1L,CSPP1,MAN2B1,RPS19,MEGF8,EZH2,GLI3,DVL1,SUFU,SHOC2,PIGL,PRKAR1A,MYH3,PDHX,C12ORF57,FANCE,ZBTB24,FIG4,PDE4D,WNT5A,UMPS,SOS1,TBCE,AKT3,PTCH2,COLEC11,KMT2A,DDX59,TCTN3,PIK3CA,TWIST1,PEPD,AHDC1,MASP1,POR,…
1	!	3.22e-25	832	807	324	0.401	0.389	HP:0011844	hp	1	Abnormal appendicular skeleton morphology	3	DPM1,ARX,CREBBP,CRLF1,ABCC8,CDKL5,TFAP2B,NFIX,POMT2,MKS1,ERCC1,MBTPS2,DDX11,IGF1,ARHGAP31,PNPLA6,OFD1,CC2D2A,ERCC8,SDCCAG8,ALDH18A1,CTDP1,PIGV,FGFR2,FGFR3,ABCC9,AFF4,HSD17B10,EVC,TP63,ACTB,UBE2A,FGFR1,SMARCA2,MEF2C,ATRX,ORC1,GNAS,TGDS,GNPTG,EFNB1,PHGDH,HDAC6,RAB18,SBF1,IFT27,EP300,NIN,VRK1,ADNP,JAG1,RBBP8,NAA10,PQBP1,GATA1,SMS,FGD1,PORCN,TSC2,SALL1,XYLT1,RPGRIP1L,CSPP1,CA2,EYA1,MAN2B1,ERCC2,DMPK,…
1	!	5.27e-25	580	807	249	0.309	0.429	HP:0009115	hp	1	Aplasia/hypoplasia involving the skeleton	3	DPM1,ARX,HCCS,CREBBP,CRLF1,PAX6,CDKL5,NFIX,MKS1,ERCC1,IGF1,ARHGAP31,AGA,OFD1,CC2D2A,CTDP1,PIGV,FGFR2,FGFR3,ABCC9,EVC,TP63,ACTB,RARB,UBE2A,FGFR1,SMARCA2,ATRX,ORC1,POMGNT1,GNAS,DNMT3B,TGDS,IGBP1,EFNB1,PHGDH,HDAC6,RAB18,SPECC1L,EP300,ADNP,JAG1,RBBP8,NAA10,PQBP1,GATA1,FGD1,PORCN,SALL1,XYLT1,RPGRIP1L,CSPP1,EYA1,NBN,ERCC2,RPS19,MEGF8,EZH2,GLI3,DVL1,SUFU,PIGL,PEX12,PRKAR1A,MYH3,ZBTB16,SC5D,MGP,GNPTAB,C1…
1	!	1.16e-24	493	807	221	0.274	0.448	HP:0000035	hp	14	Abnormality of the testis	6	ARX,HCCS,CREBBP,PAX6,POMT2,MKS1,MBTPS2,PNPLA6,AGA,OFD1,CC2D2A,ERCC8,ALX4,SDCCAG8,CTDP1,FGFR2,FGFR3,AFF4,EVC,TP63,ACTB,RARB,FGFR1,OPHN1,SMARCA2,ATRX,ORC1,POMGNT1,GNAS,TGDS,EFNB1,PHGDH,RAB18,SPECC1L,SOX10,IFT27,JAG1,STS,MID1,NAA10,FMR1,PQBP1,SMS,FGD1,PORCN,CTCF,SALL1,RPGRIP1L,CSPP1,DMPK,MEGF8,EZH2,GLI3,FKTN,DVL1,SUFU,SHOC2,PEX12,PRKAR1A,MYH3,WFS1,ZBTB16,FANCE,FIG4,PDE4D,ARL6,WNT5A,DCAF17,RAB3GAP1,S…
1	!	1.27e-24	240	807	134	0.166	0.558	HP:0002119	hp	1	Ventriculomegaly	6	ARX,PAFAH1B1,NFIX,POMT2,MKS1,MBTPS2,CCDC88C,GRN,ARHGAP31,PNKP,OFD1,CC2D2A,KIAA2022,CTDP1,ASPM,FGFR2,ROGDI,FGFR3,EVC,NDE1,OPHN1,AP4E1,MEF2C,POMGNT1,B4GALT1,TGDS,PHGDH,RAB18,SPECC1L,PDGFB,RNF125,RPGRIP1L,SPG11,CSPP1,EZH2,FKTN,C12ORF57,FANCE,FIG4,TBCE,AKT3,KANSL1,PIK3CA,GPSM2,OCRL,TSFM,ATXN1,RNF113A,SNRPN,CDKN1C,ZSWIM6,H19,POMT1,DKC1,PDHA1,LARGE,KRAS,HSD17B4,AHI1,SUCLA2,TUBB2A,SLC12A6,FTO,KATNB1,XPR…
1	!	1.61e-24	423	807	198	0.245	0.468	HP:0000587	hp	1	Abnormality of the optic nerve	6	DPM1,ARX,COX10,PAX6,NFIX,POMT2,MKS1,ERCC1,MBTPS2,DDX11,COX15,NDUFS1,GRN,PNPLA6,OFD1,CC2D2A,ERCC8,POU1F1,FGFR2,FGFR3,AFF4,SDHA,BCS1L,ACTB,PAX2,NT5C2,MEF2C,ATRX,DDHD2,POMGNT1,L2HGDH,GNAS,IGBP1,MCOLN1,FH,AAAS,RAB18,SNAP29,ACO2,NDUFAF5,NAA10,PORCN,TSC2,RPGRIP1L,MTFMT,CSPP1,CA2,ERCC2,ATP1A3,FKTN,LHX3,C10ORF2,SUFU,PEX12,PRKAR1A,WFS1,FOXRED1,PDHX,NDUFS8,MVK,MGP,ARL6,NDUFS7,RAB3GAP1,RPE65,PTCH2,SLC19A2,F…
1	!	4.29e-24	354	807	174	0.216	0.492	HP:0001508	hp	3	Failure to thrive	4	DPM1,CREBBP,COX10,NFIX,ERCC1,COX15,CPS1,NDUFS1,OTC,RRM2B,KIAA2022,ALDH18A1,SDHA,BCS1L,SLC12A1,SLC46A1,FGFR1,MCCC1,SMARCA2,ORC1,DNMT3B,FH,SNAP29,ACO2,NDUFAF5,JAG1,FGD1,SLC25A15,ASAH1,RPS19,ETHE1,PEX12,MYH3,FOXRED1,NDUFS8,MVK,GNPTAB,FBXL4,PEX7,FIG4,GBE1,UMPS,MPV17,NDUFS7,RAB3GAP1,GNPAT,GALE,KMT2A,FASTKD2,NDUFB3,SLC17A5,KANSL1,SIL1,OCRL,SERAC1,ACADS,NDUFAF4,PLP1,ARFGEF2,NDUFA1,COX6B1,ASL,SBDS,AHDC1,…
1	!	4.94e-24	472	807	213	0.264	0.451	HP:0000277	hp	1	Abnormality of the mandible	5	DPM1,ARX,HCCS,CREBBP,CRLF1,PAX6,NFIX,MKS1,ERCC1,IGF1,AGA,OFD1,CC2D2A,ERCC8,CTDP1,PIGV,FGFR2,FGFR3,TP63,ACTB,PAX2,RARB,FGFR1,OPHN1,ATRX,ORC1,POMGNT1,GNAS,DNMT3B,TGDS,IGBP1,PHGDH,HDAC6,RAB18,SPECC1L,EP300,RNF125,RBBP8,NAA10,FMR1,PQBP1,SMS,RPGRIP1L,CSPP1,CA2,EYA1,NBN,MAN2B1,ERCC2,RPS19,MEGF8,EZH2,GLI3,DVL1,SUFU,PEX12,PRKAR1A,MYH3,SC5D,GNPTAB,C12ORF57,FANCE,PEX7,ZBTB24,FIG4,PDE4D,UBE3A,WNT5A,RAB3GAP1…
1	!	6.4e-24	191	807	114	0.141	0.597	HP:0000494	hp	1	Downslanted palpebral fissures	8	DPM1,CREBBP,TFAP2B,MKS1,OFD1,SDCCAG8,FGFR2,FGFR3,ACTB,FGFR1,SMARCA2,AP4E1,LRP2,IGBP1,EFNB1,SNAP29,SPECC1L,IFT27,ADNP,EEF1A2,RBBP8,NAA10,FGD1,RPS19,EZH2,GLI3,DVL1,MYH3,SC5D,MVK,C12ORF57,FBXL4,ARL6,WNT5A,UMPS,FOXP1,SOS1,COLEC11,KMT2A,KPTN,RAB3GAP2,SATB2,PIK3CA,BBS9,BBS2,MKKS,AHDC1,VPS13B,KRAS,PAX3,IFT172,KIF11,BBS7,BBS4,AKT1,PLK4,RIT1,NPHP1,EBP,MCPH1,CENPJ,SETBP1,GJA1,TMEM237,BUB1B,BRAF,SKI,PCNT,RE…
1	!	1.12e-23	296	807	153	0.19	0.517	HP:0000309	hp	1	Abnormality of the midface	4	HCCS,CREBBP,CRLF1,TFAP2B,NFIX,MKS1,OFD1,CC2D2A,ELN,CTDP1,PIGV,POU1F1,FGFR2,FGFR3,TP63,ACTB,UBE2A,FGFR1,LRP2,ATRX,ORC1,POMGNT1,GNAS,DNMT3B,TGDS,PQBP1,GATA1,FGD1,RPGRIP1L,CSPP1,EYA1,NBN,MAN2B1,MEGF8,PLOD3,DVL1,PEX12,PRKAR1A,MYH3,MGP,PEX7,ZBTB24,FIG4,PDE4D,UBE3A,WNT5A,IFIH1,SOS1,COLEC11,RAB3GAP2,SATB2,GORAB,PIK3CA,OCRL,TWIST1,PEPD,NDP,UPF3B,PAX1,SNRPB,KDM5C,IDUA,POR,PEX1,CDKN1C,H19,SLC6A8,VPS13B,KRA…
1	!	1.22e-23	68	807	58	0.072	0.853	HP:0001256	hp	1	Intellectual disability, mild	5	TFAP2B,POLR3B,ABCC9,ACTB,GNPTG,EP300,MLC1,JAG1,FGF14,EYA1,GLI3,MGP,C12ORF57,CRBN,DARS,GPSM2,SBDS,MASP1,AP3B1,NGF,BIN1,TFAP2A,NARS2,KIF11,ADAMTS10,NSDHL,PDSS1,PGAP2,DLAT,HPD,LRP5,BRWD3,CEP57,FBN1,TAC3,BSCL2,MECP2,GLB1,CAMTA1,PTEN,GMPPB,ATP2A2,ERCC4,CA8,PTPN11,DHTKD1,BCOR,AMER1,COL4A1,MAOA,NF1,FLNA,BLM,ATL1,DMD,NAGA,PSMB8,NRAS
1	!	1.79e-23	375	807	180	0.223	0.48	HP:0001347	hp	1	Hyperreflexia	5	DPM1,ARX,CREBBP,ABCC8,COX10,TTC19,ERCC1,POLR3B,COX15,CCDC88C,SPAST,NDUFS1,PNPLA6,NSUN2,OFD1,CC2D2A,ALDH18A1,TAF2,GBA2,ZFYVE26,HSD17B10,NDE1,SDHA,BCS1L,WDR62,SLC46A1,NT5C2,MCCC1,AP4E1,ATRX,DDHD2,COQ9,MCOLN1,AAAS,RAB18,AP4S1,VRK1,NDUFAF5,PQBP1,SLC25A15,STUB1,RPGRIP1L,SPG11,EYA1,MAN2B1,KCNT1,EXOSC3,PEX12,SEPSECS,FOXRED1,NDUFS8,FANCE,LMNB1,RARS,ARL6,UBE3A,NDUFS7,RAB3GAP1,DARS,RPE65,NDUFB3,ALG2,FAM126…
1	!	1.86e-23	523	807	228	0.283	0.436	HP:0000174	hp	1	Abnormality of the palate	6	DPM1,ARX,CREBBP,CRLF1,POMT2,MKS1,MBTPS2,PGM3,DDX11,ARHGAP31,ZIC2,OFD1,CC2D2A,PIGV,FGFR2,FGFR3,TP63,ACTB,PAK3,FGFR1,SMARCA2,DLG3,ATRX,DDHD2,ORC1,POMGNT1,GNAS,TGDS,IGBP1,EFNB1,FH,PHGDH,RAB18,SPECC1L,SOX10,EP300,MID1,NAA10,PQBP1,GATA1,SMS,FGD1,PORCN,CTCF,XYLT1,RPGRIP1L,CSPP1,EYA1,NBN,MAN2B1,RPS19,MEGF8,GLI3,FKTN,DVL1,C10ORF2,SUFU,SHOC2,PIGL,PEX12,MYH3,SC5D,PDHX,C12ORF57,FANCE,PEX7,ZBTB24,FIG4,WNT5A,…
1	!	2.14e-23	575	807	244	0.302	0.424	HP:0000032	hp	14	Abnormality of male external genitalia	5	ARX,HCCS,CREBBP,PAX6,POMT2,MKS1,MBTPS2,PNPLA6,AGA,OFD1,CC2D2A,ERCC8,KIAA2022,ALX4,SDCCAG8,CTDP1,FGFR2,FGFR3,AFF4,EVC,TP63,ACTB,RARB,DCX,UBE2A,FGFR1,OPHN1,SMARCA2,ATRX,ORC1,POMGNT1,GNAS,TGDS,EFNB1,PHGDH,RAB18,SPECC1L,UPB1,SOX10,IFT27,JAG1,RBBP8,STS,MID1,NAA10,FMR1,PQBP1,SMS,FGD1,PORCN,CTCF,SALL1,RPGRIP1L,CSPP1,ERCC2,DMPK,MEGF8,EZH2,CEP41,GLI3,FKTN,DVL1,SUFU,SHOC2,PEX12,PRKAR1A,MYH3,WFS1,ZBTB16,SC5…
1	!	2.41e-23	188	807	112	0.139	0.596	HP:0002269	hp	1	Abnormality of neuronal migration	4	ARX,PAFAH1B1,NFIX,POMT2,MKS1,ERCC1,ARHGAP31,PNKP,OFD1,CC2D2A,ASPM,FGFR3,NDE1,ACTB,WDR62,DCX,POMGNT1,FH,PHGDH,RAB18,SNAP29,PDGFB,STS,FMR1,MLYCD,RPGRIP1L,CSPP1,NBN,CDK6,CEP41,FKTN,PEX12,FIG4,RAB3GAP1,RPE65,AKT3,RAB3GAP2,PIK3CA,GPSM2,ARFGEF2,TBC1D20,AHDC1,PEX1,SRD5A3,TUBGCP6,POMT1,GUCY2D,LARGE,HSD17B4,IER3IP1,AHI1,CDK5RAP2,TUBB2A,TUBB2B,FRAS1,PEX5,FTO,KATNB1,PLK4,XPR1,NPHP1,CASK,NSDHL,VLDLR,INPP5E,T…
1	!	3.98e-23	590	807	248	0.307	0.42	HP:0000811	hp	14	Abnormal external genitalia	4	ARX,HCCS,CREBBP,PAX6,POMT2,MKS1,MBTPS2,PNPLA6,AGA,OFD1,CC2D2A,ERCC8,KIAA2022,ALX4,SDCCAG8,CTDP1,FGFR2,FGFR3,AFF4,EVC,TP63,ACTB,RARB,DCX,UBE2A,FGFR1,OPHN1,SMARCA2,ATRX,ORC1,POMGNT1,GNAS,TGDS,EFNB1,PHGDH,RAB18,SPECC1L,UPB1,SOX10,IFT27,JAG1,RBBP8,STS,MID1,NAA10,FMR1,PQBP1,SMS,FGD1,PORCN,CTCF,SALL1,RPGRIP1L,CSPP1,ERCC2,DMPK,MEGF8,EZH2,CEP41,GLI3,FKTN,DVL1,SUFU,SHOC2,PEX12,PRKAR1A,MYH3,WFS1,ZBTB16,SC5…
1	!	7.32e-23	103	807	75	0.093	0.728	HP:0006919	hp	1	Abnormal aggressive, impulsive or violent behavior	5	CREBBP,TTC19,ZMYND11,SPAST,NDST1,HSD17B10,NDE1,WDR62,PAK3,UBE2A,SMARCA2,ATRX,PRODH,EEF1A2,RBBP8,NAA10,FMR1,DNM1,KCNT1,PIGL,NAGLU,MANBA,ALDH5A1,FIG4,FOXP1,SPR,KMT2A,SATB2,OCRL,NDP,USP9X,GRIA3,KDM5C,HERC2,TTI2,SLC6A8,NGF,CASC5,GCSH,AMT,NSDHL,INPP5E,ANK3,AFF2,SASS6,UROC1,NIPBL,PCDH19,MGAT2,MECP2,SEMA3E,CHD7,PAH,DPAGT1,DHCR7,DEAF1,RPS6KA3,MAN1B1,GLDC,EHMT1,ZBTB20,BCOR,TBX1,PLA2G6,MED12,MAOA,TCF4,WDR4…
1	!	1.09e-22	240	807	131	0.162	0.546	HP:0004207	hp	1	Abnormality of the 5th finger	6	CREBBP,TFAP2B,MKS1,MBTPS2,PNPLA6,OFD1,CC2D2A,SDCCAG8,FGFR2,FGFR3,EVC,TP63,FGFR1,ATRX,ORC1,TGDS,EFNB1,RAB18,IFT27,JAG1,RBBP8,NAA10,PQBP1,GATA1,FGD1,PORCN,SALL1,XYLT1,RPGRIP1L,CSPP1,GLI3,DVL1,PIGL,SC5D,C12ORF57,FANCE,ARL6,WNT5A,ACVR1,SOS1,AKT3,KMT2A,KPTN,DDX59,SATB2,TCTN3,BBS9,TWIST1,TTC21B,BBS2,SNRPB,MKKS,MASP1,H19,VPS13B,KRAS,MYCN,FLNB,TFAP2A,IFT172,BBS7,BBS4,GATA6,EIF4A3,AKT1,PLK4,RIT1,LBR,NPHP1…
1	!	1.89e-22	454	807	204	0.253	0.449	HP:0009122	hp	1	Aplasia/hypoplasia affecting bones of the axial skeleton	4	DPM1,ARX,HCCS,CREBBP,CRLF1,PAX6,NFIX,MKS1,ERCC1,IGF1,AGA,OFD1,CC2D2A,CTDP1,FGFR2,FGFR3,EVC,TP63,ACTB,RARB,FGFR1,ATRX,ORC1,POMGNT1,DNMT3B,TGDS,IGBP1,EFNB1,PHGDH,HDAC6,RAB18,SPECC1L,EP300,RBBP8,NAA10,PQBP1,FGD1,PORCN,XYLT1,RPGRIP1L,CSPP1,EYA1,NBN,ERCC2,RPS19,EZH2,GLI3,DVL1,SUFU,PEX12,PRKAR1A,MYH3,SC5D,GNPTAB,C12ORF57,FANCE,PEX7,ZBTB24,FIG4,UBE3A,WNT5A,ACVR1,IFIH1,RAB3GAP1,SOS1,GNPAT,TBCE,PTCH2,SLC3…
1	!	2.8e-22	911	807	339	0.42	0.372	HP:0000163	hp	1	Abnormality of the oral cavity	5	DPM1,ARX,HCCS,CREBBP,CRLF1,PAX6,TFAP2B,NFIX,IYD,POMT2,MKS1,MBTPS2,PGM3,POLR3B,DDX11,ARHGAP31,PNPLA6,AGA,TG,ZIC2,OFD1,CC2D2A,ERCC8,ALX4,CTDP1,PIGV,POU1F1,FGFR2,ROGDI,FGFR3,ABCC9,ALDH3A2,EVC,TP63,ACTB,SLC46A1,PAK3,FGFR1,SMARCA2,AP4E1,DLG3,ATRX,DDHD2,ORC1,POMGNT1,GNAS,DNMT3B,TGDS,IGBP1,MCOLN1,EFNB1,FH,PHGDH,RAB18,SNAP29,SPECC1L,SOX10,EP300,RNF125,RBBP8,MID1,NAA10,PQBP1,GATA1,SMS,FGD1,PORCN,CTCF,TSC2…
1	!	4.54e-22	392	807	183	0.227	0.467	HP:0012795	hp	1	Abnormality of the optic disc	7	DPM1,ARX,COX10,PAX6,NFIX,POMT2,MKS1,ERCC1,MBTPS2,COX15,NDUFS1,GRN,PNPLA6,OFD1,CC2D2A,ERCC8,FGFR2,FGFR3,AFF4,SDHA,BCS1L,PAX2,NT5C2,MEF2C,ATRX,POMGNT1,L2HGDH,GNAS,MCOLN1,FH,AAAS,RAB18,SNAP29,ACO2,NDUFAF5,PORCN,TSC2,RPGRIP1L,MTFMT,CSPP1,CA2,ERCC2,ATP1A3,FKTN,C10ORF2,PEX12,PRKAR1A,WFS1,FOXRED1,PDHX,NDUFS8,MVK,MGP,ARL6,NDUFS7,RAB3GAP1,RPE65,SLC19A2,FASTKD2,RAB3GAP2,NDUFB3,SIL1,PIK3CA,TWIST1,TSFM,NDUFA…
1	!	5.54e-22	972	807	355	0.44	0.365	HP:0000079	hp	14	Abnormality of the urinary system	2	ARX,HCCS,CREBBP,COX10,PAX6,AASS,POMT2,MKS1,MBTPS2,PGM3,SPAST,CPS1,PNPLA6,OTC,OFD1,CC2D2A,RRM2B,ERCC8,SDCCAG8,FGFR2,FGFR3,GBA2,ZFYVE26,AFF4,EVC,TP63,BCS1L,SLC12A1,ACTB,PAX2,SLC46A1,RARB,FGFR1,MCCC1,SLC4A4,LRP2,DLG3,ATRX,DDHD2,ORC1,POMGNT1,L2HGDH,GNAS,EFNB1,FH,PHGDH,RAB18,SNAP29,SPECC1L,UPB1,PRODH,SOX10,SBF1,IFT27,EP300,JAG1,RBBP8,STS,MID1,NAA10,FMR1,PQBP1,PGK1,GATA1,PORCN,TSC2,SALL1,RPGRIP1L,SPG11…
1	!	6.99e-22	586	807	244	0.302	0.416	HP:0010461	hp	14	Abnormality of the male genitalia	4	ARX,HCCS,CREBBP,PAX6,POMT2,MKS1,MBTPS2,PNPLA6,AGA,OFD1,CC2D2A,ERCC8,KIAA2022,ALX4,SDCCAG8,CTDP1,FGFR2,FGFR3,AFF4,EVC,TP63,ACTB,RARB,DCX,UBE2A,FGFR1,OPHN1,SMARCA2,ATRX,ORC1,POMGNT1,GNAS,TGDS,EFNB1,PHGDH,RAB18,SPECC1L,UPB1,SOX10,IFT27,JAG1,RBBP8,STS,MID1,NAA10,FMR1,PQBP1,SMS,FGD1,PORCN,CTCF,SALL1,RPGRIP1L,CSPP1,ERCC2,DMPK,MEGF8,EZH2,CEP41,GLI3,FKTN,DVL1,SUFU,SHOC2,PEX12,PRKAR1A,MYH3,WFS1,ZBTB16,SC5…
1	!	1.5e-21	77	807	61	0.076	0.792	HP:0000718	hp	1	Aggressive behavior	6	TTC19,ZMYND11,SPAST,NDST1,HSD17B10,WDR62,PAK3,UBE2A,SMARCA2,PRODH,EEF1A2,RBBP8,NAA10,KCNT1,NAGLU,MANBA,ALDH5A1,FIG4,FOXP1,SPR,KMT2A,SATB2,OCRL,NDP,USP9X,GRIA3,KDM5C,HERC2,TTI2,SLC6A8,CASC5,GCSH,AMT,NSDHL,INPP5E,ANK3,AFF2,SASS6,UROC1,PCDH19,MGAT2,PAH,DPAGT1,DHCR7,DEAF1,MAN1B1,GLDC,EHMT1,ZBTB20,TBX1,PLA2G6,MED12,MAOA,TCF4,WDR45,SLC6A17,MBD5,TMEM231,TMEM240,ADSL,SHANK3
1	!	1.53e-21	245	807	131	0.162	0.535	HP:0000288	hp	1	Abnormality of the philtrum	7	DPM1,ARX,CRLF1,ABCC8,TFAP2B,NFIX,ERCC1,NSUN2,OFD1,KIAA2022,ALX4,PIGV,FGFR2,ABCC9,ACTB,FGFR1,OPHN1,SMARCA2,AP4E1,MEF2C,HDAC6,RAB18,SPECC1L,ADNP,MID1,PQBP1,SMS,FGD1,XYLT1,NBN,PLOD3,EZH2,GCK,DVL1,SHOC2,PIGL,MYH3,SC5D,MGP,GNPTAB,C12ORF57,FIG4,WNT5A,IFIH1,RAB3GAP1,TBCE,COLEC11,KMT2A,RAB3GAP2,SATB2,TCTN3,PIK3CA,OCRL,PIGT,UPF3B,SNRPB,TBC1D20,KDM5C,PDHA1,VPS13B,MMACHC,AP3B1,KRAS,HSD17B4,PAX3,TFAP2A,KIF11…
1	!	2.22e-21	366	807	173	0.214	0.473	HP:0005918	hp	1	Abnormality of phalanx of finger	6	CREBBP,TFAP2B,NFIX,MKS1,ERCC1,MBTPS2,ARHGAP31,PNPLA6,OFD1,CC2D2A,ERCC8,SDCCAG8,CTDP1,PIGV,FGFR2,FGFR3,ABCC9,EVC,TP63,ACTB,FGFR1,SMARCA2,ATRX,ORC1,TGDS,EFNB1,IFT27,EP300,JAG1,RBBP8,NAA10,GATA1,FGD1,PORCN,SALL1,XYLT1,RPGRIP1L,CSPP1,ERCC2,RPS19,MEGF8,EZH2,CEP41,GLI3,DVL1,SUFU,PRKAR1A,MYH3,WFS1,SC5D,MGP,GNPTAB,FANCE,FIG4,PDE4D,ARL6,WNT5A,ACVR1,IFIH1,AKT3,PTCH2,SLC35A3,KMT2A,DDX59,RAB3GAP2,SATB2,TCTN3…
1	!	2.74e-21	617	807	252	0.312	0.408	HP:0011821	hp	1	Abnormality of facial skeleton	4	DPM1,ARX,HCCS,CREBBP,CRLF1,PAX6,TFAP2B,NFIX,MKS1,ERCC1,IGF1,AGA,OFD1,CC2D2A,ERCC8,CTDP1,PIGV,POU1F1,FGFR2,FGFR3,TP63,ACTB,PAX2,RARB,NFKB2,UBE2A,FGFR1,OPHN1,LRP2,ATRX,ORC1,POMGNT1,GNAS,DNMT3B,TGDS,IGBP1,PHGDH,HDAC6,RAB18,SPECC1L,EP300,RNF125,RBBP8,NAA10,FMR1,PQBP1,GATA1,SMS,FGD1,RPGRIP1L,CSPP1,CA2,EYA1,NBN,MAN2B1,ERCC2,RPS19,MEGF8,PLOD3,EZH2,GLI3,DVL1,SUFU,PEX12,PRKAR1A,MYH3,SC5D,MGP,GNPTAB,C12ORF…
1	!	3.31e-21	370	807	174	0.216	0.47	HP:0011362	hp	1	Abnormal hair quantity	4	ARX,CREBBP,COX10,NFIX,MKS1,ABHD5,MBTPS2,COX15,ARHGAP31,PNPLA6,NSUN2,ZIC2,OFD1,ALX4,SDCCAG8,FGFR2,ABCC9,EVC,TP63,SDHA,BCS1L,NFKB2,UBE2A,FGFR1,SMARCA2,PHGDH,RAB18,SOX10,IFT27,RNF125,RBBP8,PQBP1,GATA1,PORCN,XYLT1,NBN,MAN2B1,DMPK,RBM28,GLI3,DVL1,SHOC2,PIGL,NAGLU,PRKAR1A,FOXRED1,NDUFS8,MGP,GNPTAB,PEX7,FIG4,ARL6,WNT5A,ACVR1,NDUFS7,DCAF17,RAB3GAP1,SOS1,ALMS1,KMT2A,RAB3GAP2,SATB2,PIK3CA,OCRL,BBS9,PEPD,BB…
1	!	5.55e-21	573	807	238	0.295	0.415	HP:0000639	hp	1	Nystagmus	5	DPM1,ARX,COX10,PAX6,MKS1,ABHD5,TTC19,ERCC1,MBTPS2,POLR3B,COX15,ATP1A2,SPAST,NDUFS1,HMGB3,PNPLA6,OFD1,CC2D2A,ERCC8,ALX4,SDCCAG8,CTDP1,TAF2,GBA2,ZFYVE26,HSD17B10,SDHA,BCS1L,PAX2,NT5C2,DCX,FGFR1,OPHN1,AP4E1,POMGNT1,L2HGDH,GNAS,IGBP1,MCOLN1,EFNB1,PHGDH,RAB18,SOX10,IFT27,ACO2,NDUFAF5,NAA10,FMR1,PORCN,FGF14,CLN5,STUB1,RPGRIP1L,MTFMT,SPG11,CSPP1,ASAH1,MAN2B1,ATP1A3,CEP41,EXOSC3,C10ORF2,SUFU,PEX12,WFS1,F…
1	!	1.02e-20	575	807	238	0.295	0.414	HP:0012547	hp	1	Abnormal involuntary eye movements	4	DPM1,ARX,COX10,PAX6,MKS1,ABHD5,TTC19,ERCC1,MBTPS2,POLR3B,COX15,ATP1A2,SPAST,NDUFS1,HMGB3,PNPLA6,OFD1,CC2D2A,ERCC8,ALX4,SDCCAG8,CTDP1,TAF2,GBA2,ZFYVE26,HSD17B10,SDHA,BCS1L,PAX2,NT5C2,DCX,FGFR1,OPHN1,AP4E1,POMGNT1,L2HGDH,GNAS,IGBP1,MCOLN1,EFNB1,PHGDH,RAB18,SOX10,IFT27,ACO2,NDUFAF5,NAA10,FMR1,PORCN,FGF14,CLN5,STUB1,RPGRIP1L,MTFMT,SPG11,CSPP1,ASAH1,MAN2B1,ATP1A3,CEP41,EXOSC3,C10ORF2,SUFU,PEX12,WFS1,F…
1	!	1.07e-20	703	807	276	0.342	0.393	HP:0004329	hp	1	Abnormality of the posterior segment of the eye	4	DPM1,ARX,HCCS,CREBBP,COX10,PAX6,NFIX,POMT2,MKS1,ERCC1,MBTPS2,DDX11,COX15,ATP1A2,NDUFS1,GRN,PNPLA6,OFD1,CC2D2A,ERCC8,SDCCAG8,CTSA,POU1F1,FGFR2,FGFR3,ZFYVE26,ALDH3A2,AFF4,HSD17B10,SDHA,BCS1L,ACTB,PAX2,NT5C2,MEF2C,LRP2,ATRX,DDHD2,POMGNT1,L2HGDH,GNAS,IGBP1,MCOLN1,FH,AAAS,RAB18,SNAP29,SOX10,IFT27,ACO2,GSS,NDUFAF5,JAG1,NAA10,PGK1,PORCN,SLC25A15,CLN5,TSC2,SALL1,RPGRIP1L,MTFMT,SPG11,CSPP1,CA2,ASAH1,MAN2B…
1	!	1.18e-20	317	807	155	0.192	0.489	HP:0000429	hp	1	Abnormality of the nasal alae	6	CRLF1,ABCC8,CDKL5,TFAP2B,NFIX,MKS1,NSUN2,AGA,OFD1,CC2D2A,ALX4,PIGV,POU1F1,FGFR2,FGFR3,ABCC9,TP63,RARB,PAK3,FGFR1,SMARCA2,MEF2C,LRP2,ATRX,DNMT3B,FH,RAB18,SOX10,RNF125,MID1,NAA10,FGD1,PORCN,XYLT1,RPGRIP1L,CSPP1,EYA1,MEGF8,PLOD3,CEP41,GLI3,GCK,DVL1,SHOC2,PEX12,PRKAR1A,MYH3,SC5D,MGP,GNPTAB,ZBTB24,FIG4,PDE4D,ARL6,WNT5A,FOXP1,RAB3GAP1,RPE65,GNPAT,KPTN,RAB3GAP2,SATB2,SLC17A5,TCTN3,KANSL1,PAX1,TBC1D20,ID…
1	!	1.21e-20	700	807	275	0.341	0.393	HP:0001098	hp	1	Abnormality of the fundus	5	DPM1,ARX,HCCS,CREBBP,COX10,PAX6,NFIX,POMT2,MKS1,ERCC1,MBTPS2,DDX11,COX15,ATP1A2,NDUFS1,GRN,PNPLA6,OFD1,CC2D2A,ERCC8,SDCCAG8,CTSA,POU1F1,FGFR2,FGFR3,ZFYVE26,ALDH3A2,AFF4,HSD17B10,SDHA,BCS1L,ACTB,PAX2,NT5C2,MEF2C,LRP2,ATRX,DDHD2,POMGNT1,L2HGDH,GNAS,IGBP1,MCOLN1,FH,AAAS,RAB18,SNAP29,SOX10,IFT27,ACO2,GSS,NDUFAF5,JAG1,NAA10,PGK1,PORCN,SLC25A15,CLN5,TSC2,SALL1,RPGRIP1L,MTFMT,SPG11,CSPP1,CA2,ASAH1,MAN2B…
1	!	1.24e-20	160	807	97	0.12	0.606	HP:0001272	hp	1	Cerebellar atrophy	8	DPM1,TTC19,CCDC88C,NDUFS1,GRN,PNPLA6,PNKP,GBA2,BCS1L,AP4E1,L2HGDH,COQ9,MCOLN1,ACO2,NDUFAF5,FMR1,FGF14,CLN5,STUB1,MAN2B1,EXOSC3,C10ORF2,MYH3,SEPSECS,FOXRED1,MVK,FBXL4,CTSD,NDUFB3,SIL1,SERAC1,NDUFAF4,ATXN1,NDUFA1,TBC1D20,ATXN10,KCNC3,ATP8A2,HSD17B4,STT3A,CYP27A1,NDUFAF1,POLG,VPS53,PTRH2,AFG3L2,PLK4,SUMF1,KIAA0226,NDUFS6,FARS2,RARS2,NDUFB9,VLDLR,POLR3A,NUBPL,GRM1,NDUFS2,ANO10,CLPB,ADCK3,ERCC3,STT3B,…
1	!	3.25e-20	265	807	136	0.169	0.513	HP:0000534	hp	1	Abnormality of the eyebrow	5	ARX,CREBBP,TFAP2B,NFIX,MKS1,MBTPS2,PNPLA6,NSUN2,ZIC2,OFD1,CC2D2A,ALX4,SDCCAG8,PIGV,ABCC9,AFF4,TP63,BCS1L,ACTB,UBE2A,FGFR1,SMARCA2,MEF2C,TGDS,SOX10,IFT27,RNF125,NAA10,PQBP1,FBXO31,RPGRIP1L,CSPP1,MAN2B1,MEGF8,CEP41,SHOC2,NAGLU,GNPTAB,C12ORF57,FBXL4,FIG4,ARL6,SOS1,COLEC11,KMT2A,TCTN3,BBS9,BBS2,MKKS,MASP1,IDUA,TTI2,DKC1,VPS13B,KRAS,SPINK5,KRT85,AHI1,GNS,PAX3,IFT172,LRPPRC,BBS7,FRAS1,BBS4,SMAD4,HSPG2,…
1	!	4.22e-20	274	807	139	0.172	0.507	HP:0001322	hp	1	Brain very small	5	ARX,NFIX,POMT2,TTC19,ERCC1,MBTPS2,GRN,AGA,ERCC8,KIAA2022,CTDP1,ROGDI,GBA2,NDE1,BCS1L,ACTB,OPHN1,AP4E1,MEF2C,ATRX,L2HGDH,COQ9,FH,RAB18,SPECC1L,SBF1,ACO2,VRK1,RNF125,NAA10,FMR1,PQBP1,SLC25A15,SPG11,ERCC2,DMPK,DNM1,KCNT1,EXOSC3,C10ORF2,PIGL,WFS1,SEPSECS,SC5D,MVK,FBXL4,PEX7,FIG4,LMNB1,UBE3A,IFIH1,RAB3GAP1,CTSD,RAB3GAP2,SLC17A5,TCTN3,SERAC1,PIGT,NDP,RNF113A,CLPP,TBC1D20,TUBGCP6,DKC1,PPT1,PDHA1,MMACHC,…
1	!	4.22e-20	274	807	139	0.172	0.507	HP:0012444	hp	1	Brain atrophy	5	ARX,NFIX,POMT2,TTC19,ERCC1,MBTPS2,GRN,AGA,ERCC8,KIAA2022,CTDP1,ROGDI,GBA2,NDE1,BCS1L,ACTB,OPHN1,AP4E1,MEF2C,ATRX,L2HGDH,COQ9,FH,RAB18,SPECC1L,SBF1,ACO2,VRK1,RNF125,NAA10,FMR1,PQBP1,SLC25A15,SPG11,ERCC2,DMPK,DNM1,KCNT1,EXOSC3,C10ORF2,PIGL,WFS1,SEPSECS,SC5D,MVK,FBXL4,PEX7,FIG4,LMNB1,UBE3A,IFIH1,RAB3GAP1,CTSD,RAB3GAP2,SLC17A5,TCTN3,SERAC1,PIGT,NDP,RNF113A,CLPP,TBC1D20,TUBGCP6,DKC1,PPT1,PDHA1,MMACHC,…
1	!	5.19e-20	198	807	111	0.138	0.561	HP:0001270	hp	1	Motor delay	5	ABCC8,COX10,NFIX,POMT2,IGF1,PNKP,CTDP1,ASPM,FGFR3,HSD17B10,KCNQ2,NT5C2,PAK3,DCX,MEF2C,POMGNT1,CHKB,MLC1,NAA10,DMXL2,ASAH1,GCK,FKTN,SUFU,ALDH5A1,ZBTB24,FIG4,UBE3A,FOXP1,DARS,GALE,PTCH2,FASTKD2,ALG2,FAM126A,COX6B1,SRD5A3,SNRPN,POMT1,SLC6A8,KCNC3,VPS13B,AP3B1,SCO1,LARGE,LARS,HSD17B4,ITGA7,AHI1,SUCLA2,NKX2-1,TACO1,BIN1,TUBB2B,FBN2,SLC12A6,KATNB1,SLC6A3,NPHP1,KIAA0226,TRMT10A,PRPS1,AUH,DLAT,SETBP1,CYP…
1	!	5.85e-20	1309	807	438	0.543	0.335	HP:0000119	hp	14	Abnormality of the genitourinary system	1	ARX,HCCS,CREBBP,COX10,PAX6,AASS,POMT2,MKS1,ERCC1,MBTPS2,PGM3,POLR3B,SPAST,CPS1,ARHGAP31,PNPLA6,OTC,AGA,OFD1,CC2D2A,RRM2B,ERCC8,KIAA2022,ALX4,SDCCAG8,CTDP1,FGFR2,FGFR3,GBA2,ZFYVE26,AFF4,EVC,TP63,BCS1L,SLC12A1,ACTB,PAX2,SLC46A1,RARB,DCX,UBE2A,FGFR1,MCCC1,OPHN1,SLC4A4,SMARCA2,LRP2,DLG3,ATRX,DDHD2,ORC1,POMGNT1,L2HGDH,GNAS,TGDS,EFNB1,FH,PHGDH,RAB18,SNAP29,SPECC1L,UPB1,PRODH,SOX10,SBF1,IFT27,EP300,NIN,…
1	!	7.04e-20	901	807	330	0.409	0.366	HP:0012823	hp	8	Clinical modifier	1	DPM1,CREBBP,LAMP2,ABCC8,COX10,PAFAH1B1,CDKL5,AASS,POMT2,TTC19,ERCC1,MBTPS2,COX15,CCDC88C,IGF1,ATP1A2,SPAST,NDUFS1,GRN,ARHGAP31,PNPLA6,OFD1,CC2D2A,RRM2B,ERCC8,KIAA2022,CTDP1,ASPM,FGFR2,ROGDI,GBA2,ZFYVE26,HSD17B10,NDE1,SDHA,BCS1L,KCNQ2,WDR62,PAX2,SLC46A1,PAK3,DCX,MCCC1,OPHN1,AP4E1,ATRX,DDHD2,POMGNT1,L2HGDH,GNAS,MCOLN1,FH,AAAS,SNAP29,UPB1,PRODH,SOX10,DEPDC5,SBF1,CHKB,PDGFB,EP300,MLC1,AP4S1,VRK1,CHRN…
1	!	8.62e-20	406	807	183	0.227	0.451	HP:0009116	hp	1	Aplasia/Hypoplasia involving bones of the skull	4	DPM1,ARX,HCCS,CREBBP,CRLF1,PAX6,NFIX,MKS1,ERCC1,IGF1,AGA,OFD1,CC2D2A,CTDP1,FGFR2,FGFR3,TP63,ACTB,RARB,FGFR1,ATRX,ORC1,POMGNT1,DNMT3B,TGDS,IGBP1,PHGDH,HDAC6,RAB18,SPECC1L,EP300,RBBP8,NAA10,PQBP1,FGD1,RPGRIP1L,CSPP1,EYA1,NBN,ERCC2,RPS19,EZH2,GLI3,DVL1,PEX12,PRKAR1A,MYH3,SC5D,C12ORF57,FANCE,PEX7,ZBTB24,FIG4,UBE3A,WNT5A,IFIH1,RAB3GAP1,SOS1,GNPAT,TBCE,SLC35A3,RAB3GAP2,SATB2,TCTN3,GORAB,OCRL,TWIST1,PEP…
1	!	9.07e-20	223	807	120	0.149	0.538	HP:0004097	hp	1	Deviation of finger	6	CREBBP,CRLF1,ABCC8,TFAP2B,MKS1,IGF1,PNPLA6,OFD1,FGFR2,FGFR3,EVC,TP63,FGFR1,ATRX,ORC1,TGDS,EFNB1,PHGDH,RAB18,VRK1,JAG1,RBBP8,NAA10,PQBP1,FGD1,SALL1,XYLT1,EZH2,GCK,EXOSC3,DVL1,PIGL,MYH3,C12ORF57,FANCE,WNT5A,ACVR1,SOS1,KMT2A,KPTN,RAB3GAP2,SATB2,TWIST1,SNRPB,KDM5C,MASP1,SNRPN,H19,VPS13B,KRAS,PAX3,FLNB,TFAP2A,FBN2,PTRH2,GATA6,EIF4A3,SMAD4,AKT1,PLK4,RIT1,FANCD2,RARS2,EBP,UBE3B,CENPJ,GJA1,PIEZO2,ALX3,BU…
1	!	1.39e-19	111	807	75	0.093	0.676	HP:0000752	hp	1	Hyperactivity	4	CREBBP,AASS,IGF1,PNKP,KIAA2022,ASPM,WDR62,PAK3,OPHN1,MID2,ATRX,PRODH,ADNP,STS,FMR1,FGD1,TSC2,NBN,SHOC2,NAGLU,MANBA,ALDH5A1,PDE4D,UBE3A,FOXP1,SPR,ARG1,SATB2,OCRL,NDP,UPF3B,HERC2,SNRPN,TTI2,SLC6A8,CC2D1A,GNS,GCSH,HSPG2,AMT,NSDHL,INPP5E,ANK3,SETBP1,PIEZO2,AFF2,GNAQ,CUL4B,GNE,PCNT,NIPBL,HGSNAT,TSHR,TSC1,TRAPPC9,BSCL2,IL1RAPL1,SEMA3E,CHD7,PAH,DHCR7,ATR,GLDC,DHTKD1,SGSH,NDN,CCBE1,TBX1,PLA2G6,MED12,PTCH…
1	!	1.87e-19	787	807	297	0.368	0.377	HP:0000364	hp	9	Hearing abnormality	2	HCCS,CREBBP,COX10,PAX6,TFAP2B,NFIX,MKS1,ABHD5,TTC19,ERCC1,MBTPS2,PGM3,DDX11,COX15,IGF1,ATP1A2,NDUFS1,PNPLA6,OFD1,RRM2B,ERCC8,SDCCAG8,PIGV,CTSA,ASPM,FGFR2,FGFR3,ABCC9,GBA2,AFF4,HSD17B10,TP63,SDHA,BCS1L,ACTB,PAX2,FGFR1,LRP2,ATRX,ORC1,L2HGDH,GNAS,IGBP1,EFNB1,AAAS,SNAP29,SPECC1L,SOX10,IFT27,ACO2,NDUFAF5,NAA10,FMR1,PQBP1,GATA1,PORCN,SALL1,DMXL2,CSPP1,EYA1,NBN,MAN2B1,ERCC2,ATP1A3,PLOD3,FKTN,LHX3,DVL1,C…
1	!	2.18e-19	49	807	44	0.055	0.898	HP:0030085	hp	1	Abnormal CSF lactate level	5	COX10,COX15,NDUFS1,SDHA,BCS1L,NDUFAF5,MTFMT,FOXRED1,NDUFS8,NDUFS7,FASTKD2,NDUFB3,NDUFAF4,NDUFA1,COX6B1,NDUFA10,SCO2,NDUFA2,PDHA1,SCO1,TACO1,NDUFAF1,LRPPRC,NDUFA9,NDUFS6,RARS2,NDUFB9,SURF1,NUBPL,NDUFAF6,AIFM1,NDUFS2,NDUFAF2,NDUFS4,NDUFV1,NDUFA11,NDUFAF3,NDUFV2,COX14,NDUFA12,COX20,NDUFS3,PET100,APOPT1
1	!	2.18e-19	49	807	44	0.055	0.898	HP:0002490	hp	1	Increased CSF lactate	6	COX10,COX15,NDUFS1,SDHA,BCS1L,NDUFAF5,MTFMT,FOXRED1,NDUFS8,NDUFS7,FASTKD2,NDUFB3,NDUFAF4,NDUFA1,COX6B1,NDUFA10,SCO2,NDUFA2,PDHA1,SCO1,TACO1,NDUFAF1,LRPPRC,NDUFA9,NDUFS6,RARS2,NDUFB9,SURF1,NUBPL,NDUFAF6,AIFM1,NDUFS2,NDUFAF2,NDUFS4,NDUFV1,NDUFA11,NDUFAF3,NDUFV2,COX14,NDUFA12,COX20,NDUFS3,PET100,APOPT1
1	!	2.29e-19	244	807	127	0.157	0.52	HP:0004360	hp	14	Abnormality of acid-base homeostasis	2	ABCC8,COX10,COX15,CPS1,NDUFS1,OTC,RRM2B,HSD17B10,SDHA,BCS1L,SLC12A1,ACAT1,MCCC1,SLC4A4,BCKDHB,L2HGDH,COQ9,FH,GSS,NDUFAF5,JAG1,MLYCD,MTFMT,CA2,ETHE1,GCK,C10ORF2,FOXRED1,PDHX,NDUFS8,FBXL4,UMPS,MPV17,NDUFS7,KYNU,ACADM,FASTKD2,ARG1,NDUFB3,OCRL,SERAC1,ACADS,TSFM,NDUFAF4,NDUFA1,COX6B1,ASL,IVD,NDUFA10,SCO2,ASS1,NDUFA2,PDHA1,MMACHC,SCO1,LARS,MTO1,SUCLA2,TACO1,ALDOB,NDUFAF1,DBT,LRPPRC,NDUFA9,MMAB,POLG,UQC…
1	!	2.41e-19	135	807	85	0.105	0.63	HP:0002438	hp	1	Cerebellar malformation	8	POMT2,MKS1,OFD1,CC2D2A,ALX4,FGFR2,FGFR3,EVC,PAX2,FGFR1,OPHN1,POMGNT1,B4GALT1,PHGDH,SPECC1L,PORCN,SALL1,RPGRIP1L,CSPP1,FKTN,EXOSC3,SC5D,CEP164,MVK,RPE65,PIK3CA,TWIST1,RNF113A,AHDC1,POR,SRD5A3,CDKN1C,ZSWIM6,H19,POMT1,LARGE,KRAS,AHI1,TFAP2A,IFT172,FTO,NPHP1,EBP,INPP5E,TMEM138,SACS,GRM1,PIEZO2,TMEM237,GNAQ,BUB1B,SKI,B3GALNT2,TGFBR2,TMEM67,NSD1,CEP57,KIF7,TUBA1A,TRAPPC9,WDR81,TCTN2,SEMA3E,CHD7,ASXL1,D…
1	!	2.58e-19	261	807	133	0.165	0.51	HP:0007369	hp	1	Atrophy/Degeneration affecting the cerebrum	6	ARX,NFIX,POMT2,TTC19,ERCC1,MBTPS2,GRN,AGA,ERCC8,KIAA2022,CTDP1,ROGDI,GBA2,NDE1,BCS1L,ACTB,OPHN1,AP4E1,MEF2C,ATRX,L2HGDH,COQ9,FH,RAB18,SPECC1L,ACO2,VRK1,RNF125,NAA10,FMR1,PQBP1,SLC25A15,SPG11,ERCC2,DMPK,DNM1,KCNT1,EXOSC3,C10ORF2,PIGL,WFS1,SEPSECS,SC5D,MVK,FBXL4,PEX7,FIG4,LMNB1,UBE3A,IFIH1,RAB3GAP1,CTSD,RAB3GAP2,SLC17A5,TCTN3,PIGT,NDP,CLPP,TBC1D20,TUBGCP6,DKC1,PPT1,PDHA1,MMACHC,ATP8A2,KRAS,HSD17B4,…
1	!	3.56e-19	119	807	78	0.097	0.655	HP:0002538	hp	1	Abnormality of the cerebral cortex	7	ARX,PAFAH1B1,NFIX,POMT2,ERCC1,ARHGAP31,PNKP,OFD1,ASPM,NDE1,ACTB,WDR62,DCX,POMGNT1,FH,PHGDH,RAB18,SNAP29,MLYCD,TSC2,CDK6,FKTN,FIG4,AKT3,RAB3GAP2,PIK3CA,GPSM2,TBC1D20,AHDC1,PEX1,SRD5A3,TUBGCP6,POMT1,LARGE,HSD17B4,IER3IP1,CDK5RAP2,TUBB2A,TUBB2B,FRAS1,FTO,KATNB1,PLK4,CASK,MCPH1,NSDHL,VLDLR,FREM2,VIPAS39,CENPJ,GRIP1,BRAF,RECQL4,B3GALNT2,BMPER,TSC1,DCHS1,TUBA1A,MECP2,DHCR7,PC,ATR,FOXG1,RTTN,WDR73,FKRP,…
1	!	3.81e-19	234	807	123	0.152	0.526	HP:0009484	hp	1	Deviation of the hand or of fingers of the hand	4	CREBBP,CRLF1,ABCC8,TFAP2B,MKS1,IGF1,PNPLA6,OFD1,FGFR2,FGFR3,EVC,TP63,FGFR1,ATRX,ORC1,TGDS,EFNB1,PHGDH,RAB18,VRK1,JAG1,RBBP8,NAA10,PQBP1,FGD1,SALL1,XYLT1,RBM28,EZH2,GCK,EXOSC3,DVL1,PIGL,MYH3,C12ORF57,FANCE,WNT5A,ACVR1,SOS1,KMT2A,KPTN,RAB3GAP2,SATB2,TWIST1,SNRPB,KDM5C,MASP1,PEX1,SNRPN,H19,VPS13B,KRAS,PAX3,FLNB,TFAP2A,FBN2,PTRH2,GATA6,EIF4A3,SMAD4,AKT1,PLK4,RIT1,LBR,FANCD2,RARS2,EBP,UBE3B,CENPJ,GJA1…
1	!	8.76e-19	737	807	281	0.348	0.381	HP:0011805	hp	1	Abnormality of muscle morphology	2	DPM1,ARX,CREBBP,LAMP2,CRLF1,ABCC8,COX10,POMT2,ABHD5,TTC19,ERCC1,MBTPS2,NDUFS1,PNPLA6,NSUN2,AGA,PNKP,CTDP1,POU1F1,FGFR2,FGFR3,ABCC9,ZFYVE26,NDE1,TP63,SDHA,BCS1L,SLC46A1,NT5C2,AP4E1,ATRX,ORC1,POMGNT1,B4GALT1,GNAS,DNMT3B,TGDS,EFNB1,PHGDH,RAB18,SOX10,CHKB,AP4S1,VRK1,NDUFAF5,RNF125,NAA10,PQBP1,PGK1,GATA1,SMS,FGD1,PORCN,SALL1,XYLT1,SPG11,NBN,ASAH1,MAN2B1,ERCC2,DMPK,ATP1A3,MEGF8,SLC5A5,RBM28,PLOD3,EZH2,…
1	!	9.87e-19	198	807	109	0.135	0.551	HP:0000218	hp	1	High palate	7	DPM1,ARX,CREBBP,CRLF1,PGM3,DDX11,ZIC2,OFD1,FGFR2,FGFR3,PAK3,FGFR1,DLG3,ATRX,DDHD2,ORC1,TGDS,IGBP1,FH,SPECC1L,EP300,MID1,NAA10,PQBP1,SMS,EYA1,RPS19,MEGF8,C10ORF2,MYH3,SC5D,PDHX,ZBTB24,WNT5A,GNPAT,KMT2A,RAB3GAP2,SATB2,ALG2,SLC17A5,TCTN3,KANSL1,UPF3B,SNRPB,KDM5C,PEX1,VPS13B,KRAS,HSD17B4,AP4B1,MYCN,BIN1,FBN2,PEX5,SLC12A6,EIF4A3,KCNH1,CASK,KDM6A,NSDHL,ERLIN2,UBE3B,SETBP1,PIEZO2,KCNJ6,BRAF,SKI,GNE,LMNA…
1	!	1.1e-18	358	807	165	0.204	0.461	HP:0000648	hp	1	Optic atrophy	8	DPM1,ARX,COX10,PAX6,NFIX,POMT2,MKS1,ERCC1,MBTPS2,COX15,GRN,PNPLA6,OFD1,CC2D2A,ERCC8,FGFR2,FGFR3,AFF4,SDHA,BCS1L,PAX2,NT5C2,MEF2C,ATRX,POMGNT1,L2HGDH,GNAS,MCOLN1,FH,AAAS,RAB18,SNAP29,ACO2,PORCN,TSC2,RPGRIP1L,MTFMT,CSPP1,CA2,ERCC2,ATP1A3,FKTN,C10ORF2,PEX12,PRKAR1A,WFS1,FOXRED1,PDHX,NDUFS8,MGP,ARL6,NDUFS7,RAB3GAP1,RPE65,SLC19A2,FASTKD2,RAB3GAP2,SIL1,PIK3CA,TWIST1,TSFM,PLP1,NDP,ATXN1,TBC1D20,COX6B1,P…
1	!	1.37e-18	212	807	114	0.141	0.538	HP:0007360	hp	1	Aplasia/Hypoplasia of the cerebellum	8	PAFAH1B1,PAX6,NFIX,POMT2,MKS1,ERCC1,MBTPS2,OFD1,CC2D2A,ALX4,FGFR2,ROGDI,FGFR3,NDE1,OPHN1,MEF2C,POMGNT1,L2HGDH,PHGDH,HDAC6,RAB18,VRK1,RBBP8,FMR1,STUB1,RPGRIP1L,CSPP1,ERCC2,CEP41,FKTN,EXOSC3,C10ORF2,FIG4,RAB3GAP1,ALMS1,RPE65,RAB3GAP2,TCTN3,SIL1,PIK3CA,GPSM2,PIGT,NDP,RNF113A,CLPP,MGME1,TBC1D20,TUBGCP6,POMT1,DKC1,CHMP1A,GUCY2D,VPS13B,LARGE,KRAS,HSD17B4,AHI1,TUBB2B,SIX3,AKT1,NPHP1,RARS2,CASK,VLDLR,INP…
1	!	2e-18	257	807	130	0.161	0.506	HP:0002059	hp	1	Cerebral atrophy	7	ARX,NFIX,POMT2,TTC19,ERCC1,MBTPS2,GRN,AGA,ERCC8,KIAA2022,CTDP1,ROGDI,GBA2,NDE1,BCS1L,ACTB,OPHN1,AP4E1,MEF2C,ATRX,COQ9,FH,RAB18,SPECC1L,ACO2,VRK1,RNF125,NAA10,FMR1,PQBP1,SLC25A15,SPG11,ERCC2,DMPK,DNM1,KCNT1,EXOSC3,C10ORF2,PIGL,WFS1,SEPSECS,SC5D,MVK,FBXL4,PEX7,FIG4,LMNB1,UBE3A,IFIH1,RAB3GAP1,CTSD,RAB3GAP2,SLC17A5,TCTN3,PIGT,NDP,CLPP,TBC1D20,TUBGCP6,DKC1,PPT1,PDHA1,MMACHC,ATP8A2,KRAS,HSD17B4,CYP27A1…
1	!	3.09e-18	230	807	120	0.149	0.522	HP:0008056	hp	1	Aplasia/Hypoplasia affecting the eye	4	HCCS,PAX6,POMT2,MKS1,ERCC1,MBTPS2,HMGB3,ARHGAP31,CC2D2A,ALX4,CTDP1,POU1F1,TP63,ACTB,PAX2,RARB,FGFR1,LRP2,DDHD2,POMGNT1,PHGDH,HDAC6,RAB18,SNAP29,SOX10,RBBP8,NAA10,PQBP1,PORCN,SALL1,RPGRIP1L,CSPP1,ERCC2,GLI3,FKTN,LHX3,SUFU,C12ORF57,FANCE,PEX7,FIG4,RAB3GAP1,TBCE,PTCH2,RAB3GAP2,PIK3CA,OCRL,NDP,TBC1D20,TUBGCP6,H19,POMT1,VPS13B,LARGE,KRAS,PAX3,TFAP2A,YAP1,STRA6,SIX3,KIF11,FRAS1,SMAD4,ADAMTS10,PLK4,HSPG…
1	!	3.32e-18	129	807	81	0.1	0.628	HP:0100887	hp	1	Abnormality of globe size	5	ARX,HCCS,POMT2,MKS1,ERCC1,HMGB3,ARHGAP31,PIGV,PAX2,RARB,POMGNT1,PHGDH,HDAC6,RAB18,RBBP8,NAA10,PQBP1,PORCN,RPGRIP1L,CSPP1,ERCC2,GLI3,FKTN,SUFU,FANCE,RAB3GAP1,PTCH2,RAB3GAP2,PIK3CA,OCRL,NDP,TBC1D20,TUBGCP6,POMT1,TFAP2A,YAP1,STRA6,SIX3,FRAS1,SMAD4,PLK4,FANCD2,CASK,EBP,VAX1,FREM2,KCNJ1,GJA1,PIEZO2,TMEM237,GRIP1,ALX3,KCNJ6,FANCC,RECQL4,LRP5,B3GALNT2,ERCC3,OTX2,FBN1,FAM111A,TCTN2,SEMA3E,CHD7,ATR,WDR73,…
1	!	3.38e-18	774	807	290	0.359	0.375	HP:0000365	hp	9	Hearing impairment	3	HCCS,CREBBP,COX10,TFAP2B,NFIX,MKS1,ABHD5,TTC19,ERCC1,MBTPS2,PGM3,DDX11,COX15,IGF1,ATP1A2,NDUFS1,PNPLA6,OFD1,RRM2B,ERCC8,SDCCAG8,PIGV,CTSA,ASPM,FGFR2,FGFR3,ABCC9,GBA2,AFF4,HSD17B10,TP63,SDHA,BCS1L,ACTB,PAX2,FGFR1,LRP2,ATRX,ORC1,L2HGDH,GNAS,IGBP1,EFNB1,AAAS,SNAP29,SPECC1L,SOX10,IFT27,ACO2,NDUFAF5,NAA10,FMR1,PQBP1,GATA1,PORCN,SALL1,DMXL2,CSPP1,EYA1,MAN2B1,ERCC2,ATP1A3,PLOD3,FKTN,LHX3,DVL1,C10ORF2,SU…
1	!	6.82e-18	207	807	111	0.138	0.536	HP:0030084	hp	1	Clinodactyly	5	CREBBP,ABCC8,TFAP2B,MKS1,IGF1,PNPLA6,OFD1,FGFR2,FGFR3,EVC,TP63,FGFR1,ATRX,ORC1,TGDS,EFNB1,PHGDH,RAB18,JAG1,RBBP8,NAA10,PQBP1,FGD1,SALL1,XYLT1,EZH2,GCK,DVL1,PIGL,C12ORF57,FANCE,WNT5A,ACVR1,SOS1,KMT2A,KPTN,SATB2,TCTN3,TWIST1,PAX1,SNRPB,MASP1,SNRPN,H19,VPS13B,KRAS,PAX3,FLNB,TFAP2A,GATA6,EIF4A3,SMAD4,AKT1,PLK4,RIT1,FANCD2,EBP,UBE3B,CENPJ,GJA1,PIEZO2,ALX3,BUB1B,BRAF,WDR19,FANCC,UBR1,PCNT,LMNA,PTH1R,NI…
1	!	9.34e-18	269	807	133	0.165	0.494	HP:0011927	hp	1	Short digit	5	CDKL5,NFIX,ARHGAP31,PNPLA6,OFD1,PIGV,FGFR2,FGFR3,ABCC9,AFF4,EVC,FGFR1,SMARCA2,ATRX,GNAS,EFNB1,HDAC6,JAG1,RBBP8,GATA1,FGD1,PORCN,RPS19,MEGF8,GLI3,DVL1,SUFU,SHOC2,PIGL,PRKAR1A,MGP,C12ORF57,FANCE,FIG4,PDE4D,ARL6,WNT5A,ACVR1,SOS1,PTCH2,KMT2A,DDX59,RAB3GAP2,TCTN3,SIL1,PIK3CA,TWIST1,TTC21B,UPF3B,MKKS,KDM5C,MASP1,H19,KRAS,MYCN,PAX3,FLNB,TFAP2A,IFT172,TCF12,BBS4,FTO,GATA6,EIF4A3,SMAD4,AKT1,ADAMTS10,KCNH1…
1	!	1.04e-17	275	807	135	0.167	0.491	HP:0004298	hp	1	Abnormality of the abdominal wall	2	ARX,PAX6,NFIX,IYD,MKS1,MBTPS2,AGA,TG,OFD1,CC2D2A,ELN,ALDH18A1,POU1F1,FGFR2,ABCC9,BCS1L,FGFR1,LRP2,ATRX,DNMT3B,TGDS,MCOLN1,EFNB1,SNAP29,SPECC1L,UPB1,STS,NAA10,FGD1,PORCN,SALL1,XYLT1,RPGRIP1L,MAN2B1,DMPK,MEGF8,SLC5A5,EZH2,GLI3,LHX3,DVL1,MYH3,MANBA,GNPTAB,FANCE,ZBTB24,UBE3A,WNT5A,SOS1,COLEC11,SATB2,DNMT3A,TCTN3,OCRL,MASP1,IDUA,CDKN1C,H19,KRAS,TSHB,FLNB,NKX2-1,STRA6,FRAS1,DUOXA2,FTO,GATA6,SMAD4,HSPG2…
1	!	1.09e-17	98	807	67	0.083	0.684	HP:0011338	hp	1	Abnormality of mouth shape	5	ABCC8,TFAP2B,NFIX,POMT2,PIGV,FGFR2,AFF4,PAK3,UBE2A,FGFR1,MEF2C,ATRX,RAB18,EEF1A2,PLOD3,GCK,DVL1,PRKAR1A,MYH3,SC5D,PDE4D,WNT5A,FOXP1,COLEC11,KANSL1,OCRL,PIGT,SNRPN,H19,SLC6A8,VPS13B,AHI1,AKT1,HSPG2,KCNH1,DIS3L2,SLC16A2,INPP5E,TMEM237,BUB1B,KCNJ6,BRAF,LMNA,NIPBL,DCHS1,KIF7,TRAPPC9,MGAT2,ROR2,CHST14,IL1RAPL1,ZEB2,RPS6KA3,EHMT1,NDN,TBX1,MED12,STAC3,PCLO,KCNJ11,FAT4,TCF4,SLC9A6,GK,MBD5,NRAS,MAGEL2
1	!	1.6e-17	326	807	152	0.188	0.466	HP:0007367	hp	1	Atrophy/Degeneration affecting the central nervous system	4	ARX,NFIX,POMT2,TTC19,ERCC1,MBTPS2,SPAST,GRN,PNPLA6,AGA,ERCC8,KIAA2022,CTDP1,ROGDI,GBA2,NDE1,BCS1L,ACTB,OPHN1,AP4E1,MEF2C,ATRX,L2HGDH,COQ9,FH,RAB18,SPECC1L,SBF1,ACO2,VRK1,RNF125,NAA10,FMR1,PQBP1,SLC25A15,CLN5,SPG11,NBN,ASAH1,ERCC2,DMPK,DNM1,KCNT1,EXOSC3,C10ORF2,PIGL,WFS1,SEPSECS,SC5D,FOLR1,MVK,FBXL4,PEX7,FIG4,LMNB1,UBE3A,IFIH1,RAB3GAP1,CTSD,RAB3GAP2,SLC17A5,TCTN3,SERAC1,PLP1,PIGT,NDP,RNF113A,CLPP,…
1	!	1.69e-17	228	807	118	0.146	0.518	HP:0001941	hp	14	Acidosis	3	ABCC8,COX10,COX15,NDUFS1,RRM2B,HSD17B10,SDHA,BCS1L,ACAT1,MCCC1,SLC4A4,BCKDHB,L2HGDH,COQ9,FH,GSS,NDUFAF5,JAG1,MLYCD,MTFMT,CA2,ETHE1,GCK,C10ORF2,FOXRED1,PDHX,NDUFS8,FBXL4,UMPS,MPV17,NDUFS7,KYNU,ACADM,FASTKD2,ARG1,NDUFB3,OCRL,SERAC1,ACADS,TSFM,NDUFAF4,NDUFA1,COX6B1,ASL,IVD,NDUFA10,SCO2,ASS1,NDUFA2,PDHA1,MMACHC,SCO1,LARS,MTO1,SUCLA2,TACO1,ALDOB,NDUFAF1,DBT,LRPPRC,NDUFA9,MMAB,POLG,UQCRC2,NDUFS6,FARS2,…
1	!	1.88e-17	231	807	119	0.147	0.515	HP:0002692	hp	1	Hypoplastic facial bones	5	HCCS,CREBBP,TFAP2B,NFIX,OFD1,PIGV,POU1F1,FGFR2,FGFR3,TP63,UBE2A,FGFR1,LRP2,ATRX,ORC1,POMGNT1,DNMT3B,PQBP1,GATA1,FGD1,MAN2B1,PLOD3,DVL1,PEX12,PRKAR1A,MYH3,MGP,PEX7,ZBTB24,FIG4,PDE4D,UBE3A,WNT5A,IFIH1,SOS1,RAB3GAP2,SATB2,GORAB,TWIST1,PEPD,NDP,UPF3B,SNRPB,KDM5C,POR,PEX1,CDKN1C,H19,SLC6A8,VPS13B,KRAS,PAX3,FLNB,TFAP2A,SIX3,LRPPRC,PEX5,SLC12A6,TCF12,SMAD4,ADAMTS10,HSPG2,RIT1,LBR,SLC16A2,EBP,NSDHL,SETBP…
1	!	2.05e-17	159	807	92	0.114	0.579	HP:0010442	hp	1	Polydactyly	5	CREBBP,TFAP2B,MKS1,MBTPS2,PNPLA6,OFD1,CC2D2A,SDCCAG8,FGFR2,FGFR3,ABCC9,EVC,ACTB,FGFR1,EFNB1,IFT27,NAA10,PORCN,SALL1,RPGRIP1L,CSPP1,MEGF8,CEP41,GLI3,SUFU,SC5D,CEP164,ARL6,AKT3,PTCH2,DDX59,SATB2,TCTN3,PIK3CA,BBS9,TWIST1,TTC21B,BBS2,MKKS,ZSWIM6,COG6,AHI1,TFAP2A,IFT172,BBS7,BBS4,GATA6,LBR,NPHP1,SUMF1,EBP,INPP5E,TMEM138,SETBP1,GJA1,TMEM237,ALX3,WDR19,ACOX1,BBS5,TGFBR2,LZTFL1,TMEM67,TTC8,KIF7,ANKRD11,C…
1	!	2.45e-17	226	807	117	0.145	0.518	HP:0005280	hp	1	Depressed nasal bridge	6	DPM1,CRLF1,TFAP2B,NFIX,AGA,ZIC2,ALX4,POU1F1,FGFR2,FGFR3,ABCC9,TP63,UBE2A,FGFR1,MEF2C,LRP2,ATRX,GNAS,DNMT3B,FH,SNAP29,SPECC1L,EEF1A2,JAG1,XYLT1,EYA1,NBN,MAN2B1,MEGF8,EZH2,GLI3,DVL1,PIGL,PEX12,PRKAR1A,MGP,GNPTAB,PEX7,ZBTB24,PDE4D,WNT5A,SOS1,GNPAT,TBCE,AKT3,RAB3GAP2,PIK3CA,PIGT,PEPD,PAX1,AHDC1,IDUA,POR,PEX1,SRD5A3,CDKN1C,KRAS,HSD17B4,TSHB,GNS,PAX3,FLNB,TFAP2A,KIF11,FRAS1,PEX5,AKT1,ADAMTS10,KCNH1,LBR…
1	!	2.45e-17	761	807	284	0.352	0.373	HP:0001627	hp	33	Abnormality of cardiac morphology	2	DPM1,ARX,HCCS,CREBBP,LAMP2,COX10,TFAP2B,NFIX,POMT2,MKS1,DDX11,NDUFS1,ARHGAP31,PNPLA6,AGA,OFD1,CC2D2A,ELN,TAF2,FGFR2,FGFR3,ABCC9,AFF4,HSD17B10,EVC,TP63,SDHA,BCS1L,ACTB,RARB,FGFR1,SMARCA2,LRP2,ATRX,GNAS,TGDS,COQ9,IGBP1,GNPTG,PHGDH,SNAP29,SPECC1L,SOX10,CHKB,ADNP,NDUFAF5,JAG1,MID1,NAA10,FMR1,PQBP1,GATA1,FGD1,PORCN,CTCF,MLYCD,TSC2,SALL1,XYLT1,RPGRIP1L,MTFMT,CSPP1,DMPK,RPS19,MEGF8,EZH2,CEP41,GLI3,FKTN,…
1	!	3.82e-17	104	807	69	0.086	0.663	HP:0000426	hp	1	Prominent nasal bridge	6	ARX,MKS1,ERCC1,NSUN2,OFD1,CC2D2A,SDCCAG8,NDE1,TP63,IGBP1,SNAP29,SOX10,IFT27,RPGRIP1L,CSPP1,CEP41,ARL6,DCAF17,COLEC11,RAB3GAP2,SATB2,TCTN3,KANSL1,BBS9,BBS2,UPF3B,MKKS,KDM5C,VPS13B,AHI1,PAX3,IFT172,ATIC,BBS7,BBS4,SMAD4,HSPG2,NPHP1,RARS2,CASK,NSDHL,INPP5E,TMEM138,TMEM237,AFF2,PCNT,RECQL4,BBS5,LZTFL1,TMEM67,TTC8,KIF7,MGAT2,TCTN2,CKAP2L,BBS1,BBS10,BBS12,BCOR,TBX1,MED12,TMEM216,NHS,C5ORF42,CEP290,KIF1B…
1	!	5.83e-17	214	807	112	0.139	0.523	HP:0002808	hp	1	Kyphosis	6	CRLF1,ERCC1,MBTPS2,HMGB3,AGA,ERCC8,CTDP1,FGFR3,GBA2,ALDH3A2,ACTB,ATRX,GNAS,GNPTG,RAB18,NAA10,SMS,ASAH1,MAN2B1,ERCC2,RBM28,EZH2,SUFU,PRKAR1A,MYH3,MVK,GNPTAB,PEX7,RAB3GAP1,ALMS1,PTCH2,RAB3GAP2,TCTN3,KANSL1,SIL1,PIK3CA,OCRL,WNT1,UPF3B,SNRPB,MGME1,TBC1D20,IDUA,SRD5A3,SNRPN,TTI2,VPS13B,KRAS,FLNB,BIN1,TFAP2A,DNA2,FBN2,AKT1,HSPG2,LBR,EBP,PRPS1,NSDHL,ATP6V1B2,ERLIN2,VIPAS39,PIEZO2,CLIC2,VPS37A,PTDSS1,PHF…
1	!	1.1e-16	103	807	68	0.084	0.66	HP:0000400	hp	9	Macrotia	4	MBTPS2,ZIC2,ALDH18A1,FGFR2,NDE1,PAK3,OPHN1,MID2,PHGDH,RAB18,SNAP29,JAG1,NAA10,FMR1,PQBP1,SALL1,EYA1,NBN,MAN2B1,EZH2,SHOC2,MGP,RAB3GAP1,RAB3GAP2,KANSL1,NDP,PAX1,TBC1D20,KDM5C,TTI2,MMACHC,KRAS,SLC12A6,KCNH1,CASK,KDM6A,SLC16A2,ATP6V1B2,KCNJ1,PIEZO2,CLIC2,PTDSS1,PHF6,BRAF,NIPBL,BRWD3,NSD1,ANKRD11,KMT2D,MGAT2,MECP2,SEMA3E,INSR,CHD7,PTEN,WDR73,ZBTB20,PTCH1,PCLO,NHS,FLNA,SLC6A17,SLC2A10,FAR1,SLC9A6,KIF1…
1	!	1.13e-16	110	807	71	0.088	0.645	HP:0002536	hp	1	Abnormal cortical gyration	8	ARX,PAFAH1B1,NFIX,POMT2,ERCC1,ARHGAP31,PNKP,OFD1,ASPM,NDE1,ACTB,WDR62,DCX,POMGNT1,FH,PHGDH,RAB18,SNAP29,MLYCD,CDK6,FKTN,FIG4,AKT3,RAB3GAP2,PIK3CA,GPSM2,TBC1D20,AHDC1,PEX1,SRD5A3,TUBGCP6,POMT1,LARGE,HSD17B4,IER3IP1,CDK5RAP2,TUBB2A,TUBB2B,FRAS1,FTO,KATNB1,PLK4,CASK,NSDHL,VLDLR,FREM2,VIPAS39,GRIP1,RECQL4,B3GALNT2,BMPER,DCHS1,TUBA1A,MECP2,ATR,FOXG1,RTTN,WDR73,FKRP,CCBE1,TUBA8,VPS33B,ATP6V0A2,POMK,LAM…
1	!	1.74e-16	1127	807	381	0.472	0.338	HP:0002012	hp	1	Abnormality of the abdominal organs	2	DPM1,ARX,HCCS,CREBBP,ABCC8,COX10,CDKL5,IYD,MKS1,ABHD5,MBTPS2,COX15,NDUFS1,ARHGAP31,PNPLA6,OTC,AGA,TG,OFD1,CC2D2A,RRM2B,ERCC8,ELN,KIAA2022,SDCCAG8,PIGV,CTSA,POU1F1,FGFR2,FGFR3,ZFYVE26,AFF4,SDHA,BCS1L,ACTB,SLC46A1,RARB,NFKB2,FGFR1,MCCC1,LRP2,BCKDHB,ATRX,DDHD2,ORC1,GNAS,DNMT3B,FH,AAAS,SNAP29,SPECC1L,UPB1,SOX10,PDGFB,IFT27,EP300,NDUFAF5,JAG1,RNF125,STS,MID1,NAA10,FMR1,PQBP1,GATA1,PORCN,SLC25A15,TSC2,…
1	!	2.2e-16	742	807	276	0.342	0.372	HP:0002564	hp	33	Malformation of the heart and great vessels	3	DPM1,ARX,HCCS,CREBBP,LAMP2,COX10,TFAP2B,NFIX,POMT2,MKS1,DDX11,NDUFS1,ARHGAP31,PNPLA6,AGA,OFD1,CC2D2A,ELN,TAF2,FGFR2,FGFR3,ABCC9,AFF4,HSD17B10,EVC,TP63,SDHA,BCS1L,ACTB,RARB,FGFR1,SMARCA2,LRP2,ATRX,GNAS,TGDS,COQ9,IGBP1,GNPTG,PHGDH,SNAP29,SPECC1L,SOX10,CHKB,ADNP,NDUFAF5,JAG1,MID1,NAA10,FMR1,PQBP1,GATA1,FGD1,PORCN,CTCF,MLYCD,TSC2,SALL1,XYLT1,RPGRIP1L,MTFMT,CSPP1,DMPK,RPS19,MEGF8,EZH2,CEP41,GLI3,FKTN,…
1	!	2.37e-16	195	807	104	0.129	0.533	HP:0000238	hp	1	Hydrocephalus	6	HCCS,POMT2,MKS1,MBTPS2,CCDC88C,ARHGAP31,ZIC2,OFD1,CC2D2A,ERCC8,PIGV,FGFR2,ROGDI,FGFR3,FGFR1,POMGNT1,B4GALT1,DNMT3B,HDAC6,RNF125,PORCN,TSC2,RPGRIP1L,CSPP1,DMPK,CEP41,GLI3,FKTN,SUFU,SHOC2,PRKAR1A,FANCE,ZBTB24,AKT3,PTCH2,SLC17A5,PIK3CA,GPSM2,IDUA,POMT1,MMACHC,LARGE,KRAS,AHI1,IFT172,FRAS1,FTO,NPHP1,SUMF1,FANCD2,KDM6A,INPP5E,TMEM138,FREM2,PIEZO2,TMEM237,CLIC2,GRIP1,GNAQ,PTDSS1,BUB1B,BRAF,SKI,FANCC,REC…
1	!	3.22e-16	325	807	149	0.185	0.458	HP:0003812	hp	8	Phenotypic variability	2	DPM1,CREBBP,LAMP2,COX10,PAFAH1B1,AASS,POMT2,TTC19,ERCC1,MBTPS2,COX15,ATP1A2,SPAST,NDUFS1,ARHGAP31,FGFR2,ROGDI,ZFYVE26,SDHA,BCS1L,KCNQ2,PAX2,PAK3,DCX,MCCC1,ATRX,POMGNT1,GNAS,FH,PRODH,SOX10,DEPDC5,PDGFB,CHRNA4,NDUFAF5,JAG1,FMR1,PGK1,GATA1,SMS,SLC25A15,TSC2,MTFMT,CSPP1,EYA1,ASAH1,ATP1A3,GLI3,FKTN,SUFU,FOXRED1,CEP164,PDHX,NDUFS8,FBXL4,ALDH5A1,MPV17,NDUFS7,PROC,DCAF17,SPR,PTCH2,NDUFB3,TCTN3,KANSL1,FAM…
1	!	3.89e-16	114	807	72	0.089	0.632	HP:0000568	hp	1	Microphthalmos	6	HCCS,POMT2,MKS1,ERCC1,HMGB3,ARHGAP31,PAX2,RARB,POMGNT1,PHGDH,HDAC6,RAB18,RBBP8,NAA10,PQBP1,PORCN,RPGRIP1L,ERCC2,GLI3,FKTN,SUFU,FANCE,RAB3GAP1,PTCH2,RAB3GAP2,PIK3CA,OCRL,NDP,TBC1D20,TUBGCP6,POMT1,TFAP2A,YAP1,STRA6,SIX3,FRAS1,SMAD4,PLK4,FANCD2,EBP,VAX1,FREM2,GJA1,PIEZO2,TMEM237,GRIP1,ALX3,FANCC,RECQL4,LRP5,B3GALNT2,ERCC3,OTX2,FAM111A,TCTN2,SEMA3E,CHD7,WDR73,FKRP,BCOR,POMK,PTCH1,TMEM216,COL4A1,FANCA…
1	!	4.51e-16	119	807	74	0.092	0.622	HP:0002079	hp	1	Hypoplasia of the corpus callosum	9	POMT2,MBTPS2,ARHGAP31,PNKP,ALX4,TAF2,FGFR3,GBA2,ZFYVE26,KCNQ2,WDR62,NT5C2,DDHD2,EFNB1,RAB18,ACO2,SPG11,CSPP1,KCNT1,SEPSECS,FBXL4,RARS,RAB3GAP1,DARS,AKT3,RAB3GAP2,GPSM2,ARFGEF2,TBC1D20,AHDC1,ZSWIM6,POMT1,SLC6A8,CHMP1A,HSD17B4,IER3IP1,AP4B1,STXBP1,TUBB2A,TUBB2B,KATNB1,VPS53,ERLIN2,POLR3A,SETBP1,CYP2U1,BUB1B,DCHS1,TUBA1A,TRAPPC9,WDR81,C2CD3,CTNNB1,ZEB2,ASXL1,ARNT2,DHCR7,FOXG1,WDR73,ZBTB20,BCOR,PCLO,…
1	!	4.57e-16	210	807	109	0.135	0.519	HP:0005656	hp	1	Positional foot deformity	4	CRLF1,POMT2,MKS1,ERCC1,ARHGAP31,OFD1,CC2D2A,ALDH18A1,CTDP1,FGFR2,EVC,NDE1,PAX2,NT5C2,AP4E1,ATRX,ORC1,POMGNT1,TGDS,AP4S1,SMS,FGD1,RPGRIP1L,CSPP1,ERCC2,MEGF8,PLOD3,EZH2,FKTN,MYH3,SC5D,GNPTAB,C12ORF57,IFIH1,RAB3GAP2,SATB2,KANSL1,GORAB,SIL1,KDM5C,PEX1,ZSWIM6,POMT1,CHMP1A,GCH1,LARGE,HSD17B4,FLNB,BIN1,FBN2,PEX5,PTRH2,EIF4A3,AKT1,HSPG2,EBP,DPYS,VIPAS39,SETBP1,PIEZO2,SKI,LMNA,RECQL4,B3GALNT2,TGFBR2,NIPBL…
1	!	4.64e-16	326	807	149	0.185	0.457	HP:0001780	hp	1	Abnormality of toe	5	ARX,CREBBP,CDKL5,TFAP2B,MKS1,ERCC1,DDX11,ARHGAP31,OFD1,CC2D2A,PIGV,FGFR2,FGFR3,ABCC9,EVC,TP63,UBE2A,FGFR1,SMARCA2,MEF2C,GNAS,EFNB1,PHGDH,HDAC6,EP300,RBBP8,NAA10,SMS,FGD1,PORCN,SALL1,XYLT1,RPGRIP1L,CSPP1,EZH2,CEP41,GLI3,PIGL,PRKAR1A,MYH3,SC5D,MGP,C12ORF57,FANCE,PEX7,FIG4,PDE4D,WNT5A,ACVR1,RAB3GAP1,KMT2A,DDX59,RAB3GAP2,SATB2,TCTN3,PIK3CA,TWIST1,TTC21B,MKKS,HERC2,VPS13B,KRAS,LARS,HSD17B4,MYCN,AHI1,F…
1	!	4.78e-16	167	807	93	0.115	0.557	HP:0000998	hp	1	Hypertrichosis	5	ARX,COX10,NFIX,MKS1,COX15,PNPLA6,NSUN2,ZIC2,SDCCAG8,ABCC9,SDHA,BCS1L,UBE2A,FGFR1,RAB18,SOX10,IFT27,RNF125,MAN2B1,NAGLU,PRKAR1A,FOXRED1,NDUFS8,GNPTAB,ARL6,NDUFS7,RAB3GAP1,ALMS1,KMT2A,RAB3GAP2,PIK3CA,BBS9,PEPD,BBS2,MKKS,TBC1D20,IDUA,SRD5A3,TTI2,NDUFA10,CHMP1A,NDUFA2,KRAS,GNS,PAX3,SUCLA2,IFT172,BBS7,NDUFA9,BBS4,AKT1,HSPG2,KCNH1,NPHP1,ATP6V1B2,SURF1,SETBP1,GJA1,NDUFAF6,BRAF,GNE,LMNA,BBS5,LZTFL1,NDUFA…
1	!	5.29e-16	244	807	121	0.15	0.496	HP:0000256	hp	1	Macrocephaly	5	NFIX,POMT2,NDUFS1,OFD1,CC2D2A,FGFR2,FGFR3,ABCC9,UBE2A,OPHN1,LRP2,POMGNT1,B4GALT1,L2HGDH,GNAS,DNMT3B,IGBP1,FH,HDAC6,MLC1,NDUFAF5,RNF125,FMR1,XYLT1,RPGRIP1L,MAN2B1,EZH2,GLI3,FKTN,DVL1,SUFU,SHOC2,PEX12,FOXRED1,C12ORF57,ZBTB24,WNT5A,FOXP1,SOS1,AKT3,PTCH2,NDUFB3,PIK3CA,NDUFAF4,PIGT,UPF3B,NDUFA1,GRIA3,KDM5C,IDUA,PEX1,CDKN1C,H19,POMT1,LARGE,KRAS,HSD17B4,NDUFAF1,PEX5,TCF12,AKT1,HSPG2,RIT1,LBR,SUMF1,DIS3L…
1	!	5.52e-16	139	807	82	0.102	0.59	HP:0009142	hp	1	Duplication of bones involving the upper extremities	3	TFAP2B,MKS1,MBTPS2,PNPLA6,OFD1,CC2D2A,SDCCAG8,FGFR2,FGFR3,EVC,ACTB,EFNB1,IFT27,NAA10,PORCN,SALL1,RPGRIP1L,CSPP1,RPS19,CEP41,GLI3,SUFU,SC5D,FANCE,ARL6,WNT5A,AKT3,PTCH2,DDX59,TCTN3,PIK3CA,BBS9,TWIST1,TTC21B,BBS2,MKKS,AHI1,FLNB,TFAP2A,IFT172,BBS7,BBS4,LBR,NPHP1,FANCD2,INPP5E,TMEM138,SETBP1,GJA1,TMEM237,ALX3,WDR19,FANCC,ACOX1,BBS5,LZTFL1,TMEM67,TTC8,KIF7,ANKRD11,TCTN2,ROR2,SEMA3E,CANT1,CHD7,DHCR7,EVC…
1	!	5.52e-16	139	807	82	0.102	0.59	HP:0004275	hp	1	Duplication of hand bones	4	TFAP2B,MKS1,MBTPS2,PNPLA6,OFD1,CC2D2A,SDCCAG8,FGFR2,FGFR3,EVC,ACTB,EFNB1,IFT27,NAA10,PORCN,SALL1,RPGRIP1L,CSPP1,RPS19,CEP41,GLI3,SUFU,SC5D,FANCE,ARL6,WNT5A,AKT3,PTCH2,DDX59,TCTN3,PIK3CA,BBS9,TWIST1,TTC21B,BBS2,MKKS,AHI1,FLNB,TFAP2A,IFT172,BBS7,BBS4,LBR,NPHP1,FANCD2,INPP5E,TMEM138,SETBP1,GJA1,TMEM237,ALX3,WDR19,FANCC,ACOX1,BBS5,LZTFL1,TMEM67,TTC8,KIF7,ANKRD11,TCTN2,ROR2,SEMA3E,CANT1,CHD7,DHCR7,EVC…
1	!	5.79e-16	276	807	132	0.164	0.478	HP:0000463	hp	1	Anteverted nares	7	CRLF1,ABCC8,CDKL5,TFAP2B,NFIX,MKS1,AGA,OFD1,CC2D2A,ALX4,PIGV,POU1F1,FGFR2,FGFR3,ABCC9,RARB,PAK3,FGFR1,SMARCA2,MEF2C,LRP2,ATRX,DNMT3B,FH,RAB18,RNF125,MID1,FGD1,PORCN,XYLT1,RPGRIP1L,CSPP1,EYA1,MEGF8,PLOD3,CEP41,GLI3,GCK,DVL1,SHOC2,PEX12,PRKAR1A,SC5D,GNPTAB,ZBTB24,FIG4,PDE4D,ARL6,WNT5A,FOXP1,RAB3GAP1,RPE65,GNPAT,KPTN,RAB3GAP2,SATB2,SLC17A5,TCTN3,PAX1,TBC1D20,IDUA,PEX1,TUBGCP6,ZSWIM6,PDHA1,KRAS,MYCN,…
1	!	5.96e-16	279	807	133	0.165	0.477	HP:0001671	hp	33	Abnormality of the cardiac septa	4	ARX,HCCS,CREBBP,TFAP2B,NFIX,MKS1,DDX11,ARHGAP31,FGFR2,FGFR3,AFF4,EVC,TP63,RARB,LRP2,ATRX,TGDS,IGBP1,PHGDH,SPECC1L,JAG1,NAA10,PQBP1,GATA1,PORCN,CTCF,SALL1,XYLT1,MTFMT,RPS19,MEGF8,GLI3,FKTN,SHOC2,PIGL,PEX12,MGP,FANCE,FIG4,UMPS,SOS1,AKT3,SLC19A2,DNMT3A,TCTN3,KANSL1,PIK3CA,TSFM,BBS2,UPF3B,SNRPB,MKKS,PEX1,VPS13B,KRAS,PAX3,FLNB,NKX2-1,STRA6,IFT172,KIF11,ATIC,FBN2,PEX5,FTO,GATA6,SMAD4,ADAMTS10,HSPG2,RIT…
1	!	6.78e-16	110	807	70	0.087	0.636	HP:0011400	hp	1	Abnormal CNS myelination	4	COX10,POLR3B,COX15,NDUFS1,ERCC8,ALDH3A2,SDHA,BCS1L,L2HGDH,MCOLN1,PHGDH,UPB1,SOX10,NDUFAF5,FOXRED1,NDUFS8,FBXL4,PEX7,LMNB1,RARS,NDUFS7,DARS,NDUFB3,FAM126A,NDUFAF4,PLP1,NDUFA1,IDUA,PEX1,NDUFA10,NDUFA2,HSD17B4,STXBP1,NDUFAF1,LRPPRC,NDUFA9,HSPD1,SUMF1,NDUFS6,MUT,SLC16A2,PRPS1,NDUFB9,SURF1,POLR3A,MAT1A,NUBPL,NDUFAF6,NDUFS2,ACOX1,ERCC3,AIMP1,NDUFAF2,NDUFS4,NDUFV1,NDUFA11,NDUFAF3,NDUFV2,D2HGDH,NDUFA12,B…
1	!	6.78e-16	110	807	70	0.087	0.636	HP:0000612	hp	1	Iris coloboma	4	HCCS,PAX6,POMT2,MKS1,MBTPS2,PNPLA6,OFD1,CC2D2A,FGFR2,ACTB,FGFR1,LRP2,POMGNT1,IGBP1,AAAS,NAA10,PQBP1,PORCN,TSC2,SALL1,RPGRIP1L,CSPP1,CEP41,FKTN,SUFU,C12ORF57,PTCH2,ALG2,TCTN3,SRD5A3,POMT1,VPS13B,LARGE,KRAS,AHI1,TFAP2A,YAP1,NPHP1,GMPPA,INPP5E,TMEM138,TMEM237,GNAQ,B3GALNT2,TMEM67,TSC1,FAM111A,KIF7,TCTN2,ZEB2,SEMA3E,CHD7,DHCR7,DAG1,HRAS,MAF,FKRP,BCOR,POMK,PTCH1,TMEM216,COL4A1,B3GLCT,FLNA,C5ORF42,CEP2…
1	!	7.48e-16	38	807	35	0.043	0.921	HP:0006887	hp	1	Intellectual disability, progressive	5	ARX,HCCS,OFD1,NDE1,ATRX,L2HGDH,SNAP29,DMPK,UBE3A,CTSD,RAB3GAP2,NDP,KDM5C,PEX1,SRD5A3,ARHGEF9,GCH1,CC2D1A,TSHB,SUCLA2,KCNH1,SLC16A2,PTS,UROC1,ACOX1,ZNF592,WDR81,MGAT2,MECP2,SLC35C1,NKX2-5,B3GLCT,TCF4,SLC9A6,AP4M1
1	!	8.23e-16	383	807	167	0.207	0.436	HP:0000347	hp	1	Micrognathia	6	DPM1,ARX,HCCS,CREBBP,CRLF1,PAX6,NFIX,MKS1,ERCC1,IGF1,OFD1,CC2D2A,CTDP1,FGFR2,FGFR3,TP63,ACTB,RARB,FGFR1,ATRX,ORC1,POMGNT1,DNMT3B,TGDS,IGBP1,PHGDH,HDAC6,RAB18,SPECC1L,EP300,RBBP8,NAA10,PQBP1,RPGRIP1L,CSPP1,EYA1,NBN,ERCC2,RPS19,EZH2,GLI3,DVL1,PEX12,MYH3,SC5D,C12ORF57,FANCE,PEX7,ZBTB24,FIG4,WNT5A,RAB3GAP1,SOS1,GNPAT,TBCE,SLC35A3,RAB3GAP2,SATB2,TCTN3,OCRL,PEPD,UPF3B,PAX1,SNRPB,TBC1D20,KDM5C,AHDC1,IDU…
1	!	9.24e-16	286	807	135	0.167	0.472	HP:0005288	hp	1	Abnormality of the nares	5	CRLF1,ABCC8,CDKL5,TFAP2B,NFIX,MKS1,AGA,OFD1,CC2D2A,ALX4,PIGV,POU1F1,FGFR2,FGFR3,ABCC9,RARB,PAK3,FGFR1,SMARCA2,MEF2C,LRP2,ATRX,DNMT3B,FH,RAB18,RNF125,MID1,NAA10,FGD1,PORCN,XYLT1,RPGRIP1L,CSPP1,EYA1,MEGF8,PLOD3,CEP41,GLI3,GCK,DVL1,SHOC2,PEX12,PRKAR1A,MYH3,SC5D,GNPTAB,ZBTB24,FIG4,PDE4D,ARL6,WNT5A,FOXP1,RAB3GAP1,RPE65,GNPAT,KPTN,RAB3GAP2,SATB2,SLC17A5,TCTN3,PAX1,TBC1D20,IDUA,PEX1,TUBGCP6,ZSWIM6,PDHA1…
1	!	1.02e-15	45	807	39	0.048	0.867	HP:0001427	hp	4	Mitochondrial inheritance	2	COX10,COX15,NDUFS1,SDHA,BCS1L,CHKB,NDUFAF5,FOXRED1,NDUFS8,NDUFS7,FASTKD2,NDUFB3,NDUFAF4,NDUFA1,COX6B1,NDUFA10,NDUFA2,SCO1,TACO1,NDUFAF1,NDUFA9,NDUFS6,NDUFB9,SURF1,NUBPL,NDUFAF6,NDUFS2,NDUFAF2,NDUFS4,NDUFV1,NDUFA11,NDUFAF3,NDUFV2,COX14,NDUFA12,COX20,NDUFS3,PET100,APOPT1
1	!	1.06e-15	209	807	108	0.134	0.517	HP:0001883	hp	1	Talipes	5	CRLF1,POMT2,MKS1,ERCC1,ARHGAP31,OFD1,CC2D2A,ALDH18A1,CTDP1,FGFR2,EVC,NDE1,PAX2,NT5C2,AP4E1,ATRX,ORC1,POMGNT1,TGDS,AP4S1,SMS,FGD1,RPGRIP1L,CSPP1,ERCC2,MEGF8,PLOD3,EZH2,FKTN,MYH3,SC5D,GNPTAB,C12ORF57,IFIH1,RAB3GAP2,SATB2,GORAB,SIL1,KDM5C,PEX1,ZSWIM6,POMT1,CHMP1A,GCH1,LARGE,HSD17B4,FLNB,BIN1,FBN2,PEX5,PTRH2,EIF4A3,AKT1,HSPG2,EBP,DPYS,VIPAS39,SETBP1,PIEZO2,SKI,LMNA,RECQL4,B3GALNT2,TGFBR2,NIPBL,BMPER,…
1	!	1.14e-15	384	807	167	0.207	0.435	HP:0009118	hp	1	Aplasia/Hypoplasia of the mandible	5	DPM1,ARX,HCCS,CREBBP,CRLF1,PAX6,NFIX,MKS1,ERCC1,IGF1,OFD1,CC2D2A,CTDP1,FGFR2,FGFR3,TP63,ACTB,RARB,FGFR1,ATRX,ORC1,POMGNT1,DNMT3B,TGDS,IGBP1,PHGDH,HDAC6,RAB18,SPECC1L,EP300,RBBP8,NAA10,PQBP1,RPGRIP1L,CSPP1,EYA1,NBN,ERCC2,RPS19,EZH2,GLI3,DVL1,PEX12,MYH3,SC5D,C12ORF57,FANCE,PEX7,ZBTB24,FIG4,WNT5A,RAB3GAP1,SOS1,GNPAT,TBCE,SLC35A3,RAB3GAP2,SATB2,TCTN3,OCRL,PEPD,UPF3B,PAX1,SNRPB,TBC1D20,KDM5C,AHDC1,IDU…
1	!	1.28e-15	90	807	61	0.076	0.678	HP:0000054	hp	14	Micropenis	8	ARX,HCCS,POMT2,PNPLA6,OFD1,ERCC8,TP63,ACTB,DCX,UBE2A,FGFR1,OPHN1,ATRX,ORC1,RAB18,ERCC2,MEGF8,CEP41,GLI3,DVL1,ZBTB16,FIG4,WNT5A,DCAF17,TBCE,RAB3GAP2,RNF113A,TBC1D20,KDM5C,POR,SNRPN,CDKN1C,FRAS1,INPP5E,FREM2,SETBP1,PIEZO2,GRIP1,PHF6,BUB1B,CUL4B,UBR1,STT3B,OTX2,FAM111A,KIF7,KMT2D,C2CD3,ROR2,SEMA3E,CHD7,DHCR7,BBS1,PTPN11,EHMT1,NDN,FAT4,TCF4,ERCC6,MAGEL2,RNU4ATAC
1	!	1.43e-15	138	807	81	0.1	0.587	HP:0009997	hp	1	Duplication of phalanx of hand	6	TFAP2B,MKS1,MBTPS2,PNPLA6,OFD1,CC2D2A,SDCCAG8,FGFR2,FGFR3,EVC,ACTB,EFNB1,IFT27,NAA10,PORCN,SALL1,RPGRIP1L,CSPP1,RPS19,CEP41,GLI3,SUFU,SC5D,FANCE,ARL6,WNT5A,AKT3,PTCH2,DDX59,TCTN3,PIK3CA,BBS9,TWIST1,TTC21B,BBS2,MKKS,AHI1,TFAP2A,IFT172,BBS7,BBS4,LBR,NPHP1,FANCD2,INPP5E,TMEM138,SETBP1,GJA1,TMEM237,ALX3,WDR19,FANCC,ACOX1,BBS5,LZTFL1,TMEM67,TTC8,KIF7,ANKRD11,TCTN2,ROR2,SEMA3E,CANT1,CHD7,DHCR7,EVC2,BBS…
1	!	1.67e-15	151	807	86	0.107	0.57	HP:0000589	hp	1	Coloboma	3	HCCS,CREBBP,PAX6,POMT2,MKS1,MBTPS2,DDX11,HMGB3,PNPLA6,OFD1,CC2D2A,FGFR2,ACTB,PAX2,FGFR1,LRP2,POMGNT1,IGBP1,AAAS,SPECC1L,ADNP,NAA10,PQBP1,PORCN,TSC2,SALL1,RPGRIP1L,CSPP1,CEP41,FKTN,SUFU,PIGL,C12ORF57,IFIH1,PTCH2,ALG2,TCTN3,SRD5A3,POMT1,VPS13B,LARGE,KRAS,AHI1,TFAP2A,YAP1,FRAS1,NPHP1,GMPPA,INPP5E,TMEM138,FREM2,TMEM237,GRIP1,GNAQ,ALX3,B3GALNT2,NIPBL,TMEM67,OTX2,TSC1,FBN1,FAM111A,KIF7,TCTN2,ZEB2,SEMA3…
1	!	1.89e-15	95	807	63	0.078	0.663	HP:0001274	hp	1	Agenesis of corpus callosum	9	ARX,HCCS,CREBBP,NFIX,MKS1,OFD1,ASPM,FGFR2,NDE1,ACTB,DCX,FGFR1,LRP2,IGBP1,FH,PHGDH,SPECC1L,MID1,PORCN,SPG11,GLI3,FKTN,PDHX,C12ORF57,FIG4,RAB3GAP1,DDX59,GPSM2,ZSWIM6,POMT1,PDHA1,TUBB2B,SIX3,SLC12A6,KATNB1,GCSH,DIS3L2,AMT,VAX1,PIEZO2,ALX3,PTDSS1,BUB1B,RECQL4,NSD1,KIF7,TUBA1A,ZEB2,ASXL1,GLDC,ZBTB18,PYCR1,MED12,AMER1,POMK,PTCH1,B3GLCT,DPYD,L1CAM,ISPD,CERS1,ERCC6,RNU4ATAC
1	!	1.95e-15	202	807	105	0.13	0.52	HP:0001156	hp	1	Brachydactyly syndrome	6	CDKL5,ARHGAP31,PNPLA6,OFD1,FGFR2,FGFR3,AFF4,EVC,FGFR1,SMARCA2,ATRX,GNAS,EFNB1,HDAC6,JAG1,FGD1,PORCN,MEGF8,GLI3,DVL1,SUFU,SHOC2,PIGL,PRKAR1A,C12ORF57,FIG4,PDE4D,ARL6,WNT5A,SOS1,PTCH2,DDX59,TCTN3,SIL1,PIK3CA,TWIST1,TTC21B,UPF3B,MKKS,KDM5C,KRAS,PAX3,FLNB,IFT172,TCF12,BBS4,FTO,GATA6,SMAD4,AKT1,ADAMTS10,RIT1,LBR,KDM6A,GJA1,ALX3,PTDSS1,BRAF,WDR19,CUL4B,PCNT,LMNA,PTH1R,BBS5,TGFBR2,LZTFL1,ATP7A,FBN1,FAM1…
1	!	2.13e-15	154	807	87	0.108	0.565	HP:0003196	hp	1	Short nose	6	ABCC8,NFIX,AGA,OFD1,KIAA2022,POU1F1,FGFR2,AFF4,ACTB,PAK3,FGFR1,MEF2C,LRP2,ATRX,DNMT3B,HDAC6,RAB18,ADNP,GATA1,FGD1,RPS19,PLOD3,GLI3,GCK,DVL1,SHOC2,PRKAR1A,MYH3,SC5D,ZBTB24,PDE4D,WNT5A,FOXP1,RAB3GAP1,RAB3GAP2,TCTN3,PEPD,TBC1D20,CDKN1C,KRAS,PAX3,FLNB,SLC12A6,DIS3L2,CASK,UBE3B,SETBP1,GJA1,BUB1B,ARSE,BRAF,UBR1,LMNA,RECQL4,DDR2,NIPBL,BMPER,CEP57,FBN1,FAM111A,KIF7,TCTN2,ROR2,IL1RAPL1,CANT1,PTEN,FOXG1,PU…
1	!	2.18e-15	205	807	106	0.131	0.517	HP:0001159	hp	1	Syndactyly	5	CREBBP,TFAP2B,MKS1,DDX11,ARHGAP31,PNPLA6,OFD1,SDCCAG8,FGFR2,FGFR3,ABCC9,TP63,FGFR1,MEF2C,ORC1,EFNB1,PHGDH,SBF1,IFT27,RBBP8,NAA10,FGD1,PORCN,SALL1,MEGF8,EZH2,GLI3,DVL1,SUFU,SC5D,FANCE,FIG4,ARL6,WNT5A,PTCH2,DDX59,TCTN3,PIK3CA,BBS9,TWIST1,TTC21B,BBS2,MKKS,SNRPN,ZSWIM6,H19,VPS13B,MYCN,PAX3,FLNB,IFT172,BBS7,FRAS1,SLC12A6,BBS4,SMAD4,AKT1,NPHP1,FANCD2,FREM2,GJA1,PIEZO2,GRIP1,PTDSS1,WDR19,FANCC,CUL4B,GNE…
1	!	2.3e-15	606	807	234	0.29	0.386	HP:0011729	hp	1	Abnormality of joint mobility	4	DPM1,ARX,CREBBP,CRLF1,ABCC8,TFAP2B,NFIX,POMT2,ERCC1,MBTPS2,NSUN2,AGA,OFD1,ERCC8,ELN,ALDH18A1,CTDP1,FGFR2,FGFR3,ABCC9,ALDH3A2,EVC,NDE1,TP63,SDHA,ACTB,PAX2,NT5C2,FGFR1,AP4E1,ATRX,ORC1,GNAS,TGDS,GNPTG,EFNB1,PHGDH,RAB18,SOX10,AP4S1,VRK1,ADNP,RBBP8,NAA10,FMR1,PQBP1,GATA1,SMS,FGD1,PORCN,SALL1,XYLT1,ASAH1,MAN2B1,ERCC2,MEGF8,RBM28,PLOD3,EZH2,GLI3,GCK,FKTN,EXOSC3,DVL1,SUFU,PIGL,NAGLU,MYH3,WFS1,SEPSECS,MVK…
1	!	3.57e-15	122	807	74	0.092	0.607	HP:0000204	hp	1	Cleft upper lip	7	POMT2,MKS1,ARHGAP31,OFD1,CC2D2A,PIGV,EVC,TP63,ACTB,FGFR1,POMGNT1,TGDS,EFNB1,PHGDH,SPECC1L,MID1,NAA10,FGD1,PORCN,RPGRIP1L,NBN,DMPK,RPS19,GLI3,FKTN,SUFU,PTCH2,COLEC11,DDX59,TCTN3,KANSL1,MASP1,ZSWIM6,POMT1,LARGE,KRAS,PAX3,FLNB,TFAP2A,YAP1,SIX3,FRAS1,SMAD4,KDM6A,NSDHL,VAX1,FREM2,GJA1,GRIP1,ALX3,B3GALNT2,NIPBL,RET,KIF7,KMT2D,TRAPPC9,TCTN2,ZEB2,SEMA3E,CHD7,ASXL1,EVC2,DAG1,FKRP,MED12,AMER1,POMK,PTCH1,TM…
1	!	3.88e-15	209	807	107	0.133	0.512	HP:0005557	hp	1	Abnormality of the zygomatic arch	5	HCCS,TFAP2B,NFIX,OFD1,CTDP1,PIGV,POU1F1,FGFR2,FGFR3,TP63,UBE2A,FGFR1,LRP2,ATRX,POMGNT1,DNMT3B,PQBP1,GATA1,NBN,MAN2B1,PLOD3,DVL1,PEX12,PRKAR1A,MYH3,MGP,PEX7,ZBTB24,FIG4,PDE4D,UBE3A,WNT5A,SOS1,RAB3GAP2,SATB2,GORAB,TWIST1,PEPD,NDP,UPF3B,SNRPB,POR,PEX1,CDKN1C,H19,SLC6A8,VPS13B,KRAS,PAX3,FLNB,TFAP2A,SIX3,LRPPRC,PEX5,TCF12,SMAD4,HSPG2,RIT1,LBR,SLC16A2,EBP,NSDHL,SETBP1,TMEM237,BUB1B,BRAF,LMNA,PTH1R,DDR2…
1	!	4.25e-15	96	807	63	0.078	0.656	HP:0000729	hp	1	Autistic behavior	4	CREBBP,CDKL5,KIAA2022,OPHN1,MEF2C,ATRX,DEPDC5,ADNP,STS,NAA10,FMR1,CTCF,TSC2,KCNT1,C10ORF2,PIGL,WFS1,ALDH5A1,PDE4D,ALMS1,SLC35A3,SATB2,PIK3CA,ARFGEF2,NDP,GRIA3,KDM5C,SNRPN,SLC6A8,TCF12,SMAD4,AKT1,NLGN4X,GNAQ,ACOX1,NIPBL,TSC1,ANKRD11,MECP2,IL1RAPL1,SEMA3E,CHD7,PAH,GATM,PTEN,DHCR7,CHD2,FOXG1,DEAF1,EHMT1,ZBTB20,NDN,TBX1,MED12,NHS,DPYD,MAOA,SCN8A,SYNGAP1,SLC9A6,NAGA,ADSL,SHANK3
1	!	4.74e-15	379	807	164	0.203	0.433	HP:0040069	hp	1	Abnormality of lower limb bone	3	CREBBP,CDKL5,TFAP2B,MKS1,ERCC1,ARHGAP31,OFD1,CC2D2A,PIGV,FGFR2,FGFR3,ABCC9,EVC,TP63,UBE2A,FGFR1,SMARCA2,ATRX,ORC1,GNAS,GNPTG,EFNB1,PHGDH,HDAC6,SOX10,FGD1,PORCN,SALL1,XYLT1,RPGRIP1L,CSPP1,MAN2B1,ERCC2,MEGF8,PLOD3,EZH2,CEP41,GLI3,PIGL,PRKAR1A,MYH3,ZBTB16,SC5D,MGP,C12ORF57,FANCE,FBXL4,FIG4,PDE4D,WNT5A,ACVR1,IFIH1,TBCE,KMT2A,DDX59,RAB3GAP2,SATB2,TCTN3,GORAB,SIL1,PIK3CA,TWIST1,TTC21B,MKKS,KDM5C,SBDS,M…
1	!	8.88e-15	141	807	81	0.1	0.574	HP:0004337	hp	14	Abnormality of amino acid metabolism	3	COX10,AASS,CPS1,OTC,RRM2B,BCS1L,BCKDHB,FH,PRODH,SLC25A15,PDHX,FBXL4,UMPS,KYNU,SPR,CTH,ACADM,GALE,SLC19A2,FASTKD2,ARG1,OCRL,SERAC1,COX6B1,ASL,PEX1,IVD,ASS1,PDHA1,GCH1,GUCY2D,MMACHC,SCO1,SPINK5,MTO1,SUCLA2,TACO1,ALDOB,DBT,PEX5,MMAB,SUOX,POLG,GCSH,AMT,FARS2,MUT,AUH,PTS,MAT1A,VIPAS39,QDPR,MMAA,ADK,HPD,ALDH4A1,SUCLG1,SLC6A20,LMBRD1,GLYCTK,MMADHC,PAH,GATM,HCFC1,PC,SLC6A19,MTHFR,GLDC,COX14,DHTKD1,VPS33B…
1	!	9.25e-15	432	807	180	0.223	0.417	HP:0000765	hp	1	Abnormality of the thorax	4	CREBBP,NFIX,MBTPS2,ARHGAP31,AGA,OFD1,ALDH18A1,FGFR2,FGFR3,ABCC9,ALDH3A2,EVC,ACTB,FGFR1,DLG3,ORC1,TGDS,IGBP1,GNPTG,EFNB1,HDAC6,SOX10,JAG1,RBBP8,NAA10,FMR1,PQBP1,SMS,FGD1,PORCN,TSC2,SALL1,XYLT1,CSPP1,EYA1,MAN2B1,ERCC2,RPS19,MEGF8,EZH2,GLI3,FKTN,DVL1,SUFU,SHOC2,PIGL,NAGLU,MYH3,ZBTB16,PDHX,MGP,GNPTAB,FIG4,WNT5A,SOS1,TBCE,PTCH2,RAB3GAP2,ALG2,SLC17A5,TCTN3,KANSL1,GORAB,SIL1,PIK3CA,OCRL,TTC21B,PIGT,WNT1…
1	!	1.06e-14	231	807	114	0.141	0.494	HP:0004299	hp	1	Hernia of the abdominal wall	3	ARX,PAX6,NFIX,IYD,MKS1,MBTPS2,AGA,TG,OFD1,CC2D2A,ELN,ALDH18A1,POU1F1,FGFR2,ABCC9,FGFR1,LRP2,ATRX,DNMT3B,TGDS,EFNB1,SPECC1L,NAA10,FGD1,PORCN,SALL1,RPGRIP1L,MAN2B1,DMPK,MEGF8,SLC5A5,EZH2,GLI3,LHX3,DVL1,MYH3,GNPTAB,FANCE,ZBTB24,UBE3A,WNT5A,SATB2,DNMT3A,TCTN3,OCRL,MASP1,IDUA,CDKN1C,H19,TSHB,FLNB,STRA6,FRAS1,DUOXA2,FTO,GATA6,SMAD4,HSPG2,KCNH1,LBR,DIS3L2,FANCD2,NSDHL,FREM2,SETBP1,GJA1,PIEZO2,GRIP1,PTDS…
1	!	1.45e-14	739	807	270	0.335	0.365	HP:0012243	hp	14	Abnormal genital system morphology	3	ARX,HCCS,CREBBP,PAX6,POMT2,MKS1,MBTPS2,PNPLA6,AGA,OFD1,CC2D2A,ERCC8,KIAA2022,ALX4,SDCCAG8,CTDP1,FGFR2,FGFR3,AFF4,EVC,TP63,ACTB,PAX2,RARB,DCX,UBE2A,FGFR1,OPHN1,SMARCA2,LRP2,ATRX,ORC1,POMGNT1,GNAS,TGDS,EFNB1,FH,PHGDH,RAB18,SPECC1L,UPB1,SOX10,IFT27,EP300,NIN,JAG1,RBBP8,STS,MID1,NAA10,FMR1,PQBP1,SMS,FGD1,PORCN,CTCF,TSC2,SALL1,RPGRIP1L,CSPP1,NBN,ERCC2,DMPK,MEGF8,EZH2,CEP41,GLI3,FKTN,DVL1,C10ORF2,SUFU,…
1	!	1.69e-14	264	807	125	0.155	0.473	HP:0100790	hp	1	Hernia	2	ARX,HCCS,PAX6,NFIX,IYD,MKS1,MBTPS2,AGA,TG,OFD1,CC2D2A,ELN,ALDH18A1,POU1F1,FGFR2,ABCC9,RARB,FGFR1,SMARCA2,LRP2,ATRX,DNMT3B,TGDS,EFNB1,SPECC1L,NAA10,FGD1,PORCN,SALL1,RPGRIP1L,MAN2B1,DMPK,MEGF8,SLC5A5,EZH2,GLI3,LHX3,DVL1,MYH3,GNPTAB,FANCE,ZBTB24,UBE3A,WNT5A,SATB2,DNMT3A,TCTN3,GORAB,PIK3CA,OCRL,MASP1,IDUA,CDKN1C,H19,TSHB,FLNB,STRA6,FRAS1,DUOXA2,FTO,GATA6,SMAD4,HSPG2,KCNH1,LBR,DIS3L2,FANCD2,KDM6A,NSDH…
1	!	2.11e-14	340	807	150	0.186	0.441	HP:0011968	hp	1	Feeding difficulties	3	ARX,CREBBP,CRLF1,NDUFS1,OFD1,CC2D2A,RRM2B,BCS1L,ACTB,SLC46A1,MCCC1,BCKDHB,ATRX,ORC1,COQ9,VRK1,ADNP,NDUFAF5,FMR1,PQBP1,CTCF,RPGRIP1L,DMPK,EXOSC3,PEX12,WFS1,FOXRED1,LMNB1,UBE3A,IFIH1,SOS1,GALE,RAB3GAP2,NDUFB3,KANSL1,OCRL,SERAC1,ACADS,TSFM,NDUFAF4,TTC21B,NDUFA1,ASL,AVPR2,PEX1,SNRPN,SCO2,SLC6A8,DDC,VPS13B,MMACHC,KRAS,HSD17B4,STT3A,MTO1,SUCLA2,BIN1,NDUFAF1,DBT,IFT172,HADH,PEX5,MMAB,EIF4A3,SLC6A3,HSPG2…
1	!	2.16e-14	110	807	68	0.084	0.618	HP:0002334	hp	1	Abnormality of the cerebellar vermis	9	POMT2,MKS1,OFD1,CC2D2A,ALX4,EVC,OPHN1,POMGNT1,B4GALT1,PHGDH,SPECC1L,RPGRIP1L,CSPP1,FKTN,CEP164,MVK,RPE65,RNF113A,SRD5A3,CDKN1C,H19,POMT1,LARGE,KRAS,AHI1,TFAP2A,IFT172,FTO,NPHP1,EBP,INPP5E,TMEM138,SACS,GRM1,PIEZO2,TMEM237,BUB1B,B3GALNT2,TMEM67,NSD1,CEP57,KIF7,TUBA1A,TRAPPC9,WDR81,TCTN2,SEMA3E,CHD7,ASXL1,DHCR7,EVC2,DAG1,HRAS,ATR,FKRP,TSEN54,RBM10,ATP6V0A2,POMK,TMEM216,COL4A1,C5ORF42,CEP290,L1CAM,TM…
1	!	2.29e-14	331	807	147	0.182	0.444	HP:0009815	hp	1	Aplasia/hypoplasia of the extremities	2	DPM1,CRLF1,CDKL5,NFIX,ARHGAP31,OFD1,PIGV,FGFR2,FGFR3,ABCC9,EVC,TP63,ACTB,UBE2A,FGFR1,SMARCA2,ORC1,GNAS,EFNB1,PHGDH,HDAC6,ADNP,JAG1,RBBP8,GATA1,FGD1,PORCN,SALL1,XYLT1,RPS19,MEGF8,EZH2,GLI3,DVL1,SUFU,PIGL,PRKAR1A,MYH3,ZBTB16,MGP,GNPTAB,C12ORF57,FANCE,FBXL4,PEX7,FIG4,PDE4D,WNT5A,ACVR1,GNPAT,TBCE,PTCH2,KMT2A,RAB3GAP2,TCTN3,SIL1,TWIST1,TTC21B,PIGT,SNRPB,KDM5C,MASP1,IDUA,SNRPN,CDKN1C,H19,VPS13B,MYCN,FL…
1	!	2.48e-14	233	807	114	0.141	0.489	HP:0010866	hp	1	Abdominal wall defect	3	ARX,PAX6,NFIX,IYD,MKS1,MBTPS2,AGA,TG,OFD1,CC2D2A,ELN,ALDH18A1,POU1F1,FGFR2,ABCC9,FGFR1,LRP2,ATRX,DNMT3B,TGDS,EFNB1,SPECC1L,NAA10,FGD1,PORCN,SALL1,RPGRIP1L,MAN2B1,DMPK,MEGF8,SLC5A5,EZH2,GLI3,LHX3,DVL1,MYH3,GNPTAB,FANCE,ZBTB24,UBE3A,WNT5A,SATB2,DNMT3A,TCTN3,OCRL,MASP1,IDUA,CDKN1C,H19,TSHB,FLNB,STRA6,FRAS1,DUOXA2,FTO,GATA6,SMAD4,HSPG2,KCNH1,LBR,DIS3L2,FANCD2,NSDHL,FREM2,SETBP1,GJA1,PIEZO2,GRIP1,PTDS…
1	!	2.61e-14	236	807	115	0.143	0.487	HP:0001511	hp	3	Intrauterine growth retardation	3	ABCC8,MKS1,ERCC1,MBTPS2,DDX11,IGF1,PNPLA6,ERCC8,ALX4,ALDH18A1,CTDP1,FGFR3,EVC,BCS1L,RARB,FGFR1,SMARCA2,ORC1,TGDS,PHGDH,HDAC6,RAB18,PDGFB,NIN,JAG1,RBBP8,NBN,ERCC2,RPS19,PLOD3,GLI3,GCK,SC5D,FANCE,FIG4,PDE4D,IFIH1,RAB3GAP1,TBCE,RAB3GAP2,TCTN3,KANSL1,TSFM,SNRPB,TBC1D20,TUBGCP6,CDKN1C,H19,DKC1,VPS13B,FLNB,TFAP2A,STRA6,PEX5,PDX1,FTO,GATA6,SMAD4,PLK4,XPR1,FANCD2,NHP2,PSPH,NSDHL,CENPJ,PIEZO2,PTDSS1,BUB1B…
1	!	2.89e-14	108	807	67	0.083	0.62	HP:0100729	hp	1	Large face	5	CRLF1,NFIX,MKS1,NSUN2,AGA,OFD1,CC2D2A,CTDP1,UBE2A,OPHN1,MID2,SNAP29,FMR1,PQBP1,RPGRIP1L,CSPP1,EYA1,CEP41,MGP,C12ORF57,SATB2,TCTN3,KANSL1,OCRL,UPF3B,IDUA,SLC6A8,MMACHC,KRAS,AHI1,FLNB,BIN1,SLC12A6,AKT1,NPHP1,NSDHL,INPP5E,TMEM138,UBE3B,SETBP1,TMEM237,BRAF,RECQL4,TMEM67,ATP7A,BRWD3,CEP57,FBN1,KIF7,ANKRD11,TCTN2,ASXL1,CAMTA1,HRAS,MAN1B1,BCOR,TBX1,MED12,PTCH1,TMEM216,NHS,FLNA,SLC2A10,C5ORF42,SLC9A6,CEP…
1	!	3.37e-14	228	807	112	0.139	0.491	HP:0001311	hp	1	Abnormal nervous system electrophysiology	3	DPM1,ARX,CREBBP,ABCC8,CDKL5,AASS,POMT2,ERCC1,ATP1A2,GRN,ARHGAP31,PNPLA6,ERCC8,KIAA2022,CTDP1,ROGDI,BCS1L,POMGNT1,MCOLN1,PHGDH,SNAP29,UPB1,PRODH,SOX10,EEF1A2,SLC25A15,CLN5,TSC2,ASAH1,GCK,FKTN,C10ORF2,PEX12,MYH3,ALDH5A1,FIG4,UBE3A,ARG1,ALG2,OCRL,FAM126A,PIGT,ARFGEF2,NDP,ATXN1,CLPP,ASL,IDUA,PEX1,ATXN10,POMT1,PPT1,LARGE,KRAS,HSD17B4,IER3IP1,CYP27A1,SUCLA2,STXBP1,TUBB2A,SIX3,PEX5,SLC12A6,SUMF1,FARS2,N…
1	!	3.62e-14	146	807	82	0.102	0.562	HP:0000692	hp	1	Misalignment of teeth	7	CREBBP,PAX6,OFD1,ERCC8,FGFR2,TP63,FGFR1,SMARCA2,ATRX,GNAS,EP300,NAA10,SMS,PORCN,CA2,EYA1,MAN2B1,DVL1,PIGL,PRKAR1A,C12ORF57,SOBP,PDE4D,UBE3A,WNT5A,ACVR1,SOS1,RAB3GAP2,SATB2,KANSL1,OCRL,RNF113A,PAX1,KDM5C,MASP1,THOC6,FRAS1,ADAMTS10,LBR,KDM6A,NSDHL,FREM2,UBE3B,SETBP1,GJA1,GRIP1,ALX3,BRAF,SKI,LMNA,PTH1R,LRP5,NIPBL,FBN1,DCHS1,ANKRD11,SETD5,MGAT2,ROR2,IL1RAPL1,ZEB2,GLB1,SEMA3E,CHD7,PTEN,DHCR7,BBS1,ATR,…
1	!	4.34e-14	136	807	78	0.097	0.574	HP:0000306	hp	1	Abnormality of the chin	4	NSUN2,AGA,ERCC8,PIGV,FGFR2,ACTB,FGFR1,OPHN1,AP4E1,MEF2C,GNAS,RNF125,FMR1,PQBP1,SMS,PORCN,CA2,MAN2B1,EZH2,SUFU,PRKAR1A,MYH3,GNPTAB,ZBTB24,PDE4D,UBE3A,PTCH2,KPTN,KANSL1,GORAB,OCRL,TWIST1,UPF3B,RNF113A,KDM5C,IDUA,TUBGCP6,HERC2,SLC6A8,PAX3,KIF11,SMAD4,SETBP1,GJA1,PIEZO2,PTDSS1,RECQL4,LRP5,NSD1,ANKRD11,BSCL2,IL1RAPL1,ZEB2,GLB1,SEMA3E,INSR,CHD7,CAMTA1,PTEN,HRAS,FOXG1,DEAF1,RPS6KA3,MAN1B1,FAM20C,MAF,PTP…
1	!	4.39e-14	92	807	60	0.074	0.652	HP:0011339	hp	1	Abnormality of upper lip vermillion	7	ARX,OFD1,KIAA2022,PIGV,ABCC9,ACTB,PAK3,OPHN1,ATRX,SPECC1L,ADNP,EEF1A2,MID1,NAA10,PQBP1,DVL1,SC5D,WNT5A,KMT2A,KDM5C,SNRPN,ZSWIM6,AP3B1,PAX3,KIF11,ATIC,PTRH2,SMAD4,DIS3L2,UBE3B,SETBP1,TMEM237,KCNJ6,WDR19,GNE,NIPBL,FBN1,DCHS1,FAM111A,CTNNB1,SETD5,LMBRD1,MECP2,ROR2,CHST14,IL1RAPL1,FOXG1,DEAF1,MAN1B1,FAM20C,MAF,ZBTB18,EHMT1,NDN,MED12,B3GLCT,FAT4,FAR1,MBD5,ADSL
1	!	5.55e-14	187	807	97	0.12	0.519	HP:0012369	hp	1	Malar anomaly	5	HCCS,TFAP2B,NFIX,CTDP1,PIGV,POU1F1,FGFR2,FGFR3,TP63,UBE2A,FGFR1,LRP2,ATRX,POMGNT1,DNMT3B,PQBP1,GATA1,NBN,MAN2B1,PLOD3,DVL1,PEX12,PRKAR1A,MYH3,MGP,PEX7,ZBTB24,FIG4,PDE4D,UBE3A,WNT5A,SOS1,RAB3GAP2,SATB2,GORAB,TWIST1,PEPD,SNRPB,POR,PEX1,CDKN1C,H19,SLC6A8,KRAS,PAX3,FLNB,TFAP2A,SIX3,LRPPRC,PEX5,TCF12,SMAD4,HSPG2,RIT1,LBR,EBP,NSDHL,SETBP1,TMEM237,BUB1B,BRAF,LMNA,PTH1R,DDR2,TGFBR2,NSD1,FBN1,DCHS1,FAM111…
1	!	6.8e-14	356	807	154	0.191	0.433	HP:0000202	hp	1	Oral cleft	5	POMT2,MKS1,MBTPS2,ARHGAP31,ZIC2,OFD1,CC2D2A,PIGV,POU1F1,FGFR2,FGFR3,EVC,TP63,ACTB,FGFR1,ORC1,POMGNT1,TGDS,IGBP1,EFNB1,PHGDH,SPECC1L,SOX10,MID1,NAA10,PQBP1,GATA1,SMS,FGD1,PORCN,CTCF,XYLT1,RPGRIP1L,CSPP1,EYA1,NBN,DMPK,RPS19,CEP41,GLI3,FKTN,LHX3,DVL1,SUFU,PIGL,MYH3,FANCE,PEX7,WNT5A,PTCH2,COLEC11,DDX59,SATB2,TCTN3,KANSL1,TWIST1,SNRPB,MKKS,MASP1,CDKN1C,ZSWIM6,H19,POMT1,LARGE,KRAS,AHI1,PAX3,FLNB,TFAP2A…
1	!	1e-13	180	807	94	0.116	0.522	HP:0001629	hp	33	Ventricular septal defect	6	ARX,HCCS,CREBBP,TFAP2B,DDX11,ARHGAP31,FGFR2,EVC,TP63,RARB,LRP2,ATRX,TGDS,IGBP1,PHGDH,SPECC1L,JAG1,NAA10,PQBP1,PORCN,SALL1,XYLT1,MTFMT,RPS19,GLI3,SHOC2,PIGL,PEX12,MGP,FIG4,UMPS,SOS1,AKT3,SLC19A2,TCTN3,KANSL1,PIK3CA,SNRPB,MKKS,PEX1,VPS13B,KRAS,FLNB,STRA6,IFT172,FBN2,PEX5,FTO,GATA6,ADAMTS10,RIT1,LBR,NSDHL,VIPAS39,GJA1,PIEZO2,CACNA1D,UBR1,LRP5,NIPBL,NSD1,CEP57,FBN1,ANKRD11,KMT2D,MGAT2,ROR2,CHST14,ZEB…
1	!	1.12e-13	75	807	52	0.064	0.693	HP:0008897	hp	3	Postnatal growth retardation	3	CREBBP,NSUN2,ERCC8,POU1F1,ACTB,DCX,ATRX,TGDS,RAB18,NAA10,DMXL2,PLOD3,PRKAR1A,MYH3,GNPTAB,TBCE,COLEC11,ARG1,RAB3GAP2,SNRPB,TBC1D20,MASP1,CDKN1C,TSHB,TFAP2A,PSPH,CASK,EBP,SETBP1,PIEZO2,BUB1B,PCNT,LMNA,KIF7,KMT2D,MGAT2,CKAP2L,GUSB,SEMA3E,INSR,CHD7,PTEN,PTPN11,CCBE1,B3GLCT,FLNA,BLM,SMOC1,MBD5,DNAJC19,ERCC6,RTEL1
1	!	1.13e-13	183	807	95	0.118	0.519	HP:0000272	hp	1	Malar flattening	6	HCCS,TFAP2B,NFIX,PIGV,POU1F1,FGFR2,FGFR3,TP63,UBE2A,FGFR1,LRP2,ATRX,POMGNT1,DNMT3B,PQBP1,GATA1,MAN2B1,PLOD3,DVL1,PEX12,PRKAR1A,MYH3,MGP,PEX7,ZBTB24,FIG4,PDE4D,UBE3A,WNT5A,SOS1,RAB3GAP2,SATB2,GORAB,TWIST1,PEPD,SNRPB,POR,PEX1,CDKN1C,H19,SLC6A8,KRAS,PAX3,FLNB,TFAP2A,SIX3,LRPPRC,PEX5,TCF12,SMAD4,HSPG2,RIT1,LBR,EBP,NSDHL,SETBP1,TMEM237,BUB1B,BRAF,LMNA,PTH1R,DDR2,TGFBR2,NSD1,FBN1,DCHS1,FAM111A,MECP2,RO…
1	!	1.23e-13	120	807	71	0.088	0.592	HP:0000233	hp	1	Thin vermilion border	6	ARX,ERCC1,OFD1,PIGV,EVC,ACTB,PAK3,UBE2A,OPHN1,SMARCA2,ATRX,SPECC1L,ADNP,JAG1,MID1,PQBP1,CTCF,ERCC2,DVL1,SHOC2,ZBTB16,SC5D,FIG4,WNT5A,TBCE,KMT2A,SATB2,OCRL,NDP,KDM5C,SNRPN,AP3B1,KIF11,ATIC,PTRH2,GATA6,SMAD4,MCPH1,UBE3B,SETBP1,GJA1,WDR19,GNE,LMNA,NIPBL,FBN1,KIF7,CTNNB1,SETD5,LMBRD1,MGAT2,ROR2,CHST14,CKAP2L,EVC2,MAN1B1,MAF,ZBTB18,METTL23,NDN,PYCR1,NKX2-5,TBX1,MED12,B3GLCT,FAR1,ADAMTSL2,MBD5,CERS1,ER…
1	!	1.39e-13	103	807	64	0.079	0.621	HP:0006817	hp	1	Aplasia/Hypoplasia of the cerebellar vermis	10	POMT2,MKS1,OFD1,CC2D2A,ALX4,EVC,POMGNT1,B4GALT1,PHGDH,SPECC1L,RPGRIP1L,CSPP1,FKTN,CEP164,MVK,RPE65,RNF113A,SRD5A3,CDKN1C,H19,POMT1,LARGE,KRAS,AHI1,TFAP2A,IFT172,FTO,NPHP1,EBP,INPP5E,TMEM138,GRM1,PIEZO2,TMEM237,BUB1B,B3GALNT2,TMEM67,NSD1,CEP57,KIF7,TUBA1A,WDR81,TCTN2,SEMA3E,CHD7,ASXL1,DHCR7,EVC2,DAG1,HRAS,ATR,FKRP,RBM10,ATP6V0A2,POMK,TMEM216,COL4A1,C5ORF42,CEP290,L1CAM,TMEM231,NRAS,ISPD,RNU4ATAC
1	!	1.6e-13	71	807	50	0.062	0.704	HP:0011220	hp	1	Prominent forehead	5	CDKL5,NFIX,ALDH18A1,POU1F1,ABCC9,OPHN1,SPECC1L,ADNP,MID1,SHOC2,PIGL,MYH3,FOXP1,TBCE,PEPD,USP9X,UPF3B,CDKN1C,GNS,FLNB,LRPPRC,KIF11,ATIC,SUMF1,CASK,INPP5E,KCNJ1,SETBP1,PTDSS1,BRAF,GNE,BRWD3,FAM111A,KIF7,IGF2,ASXL1,ARNT2,B3GALT6,FUCA1,ZBTB18,D2HGDH,PYCR1,PLA2G6,MED12,B3GLCT,FLNA,DYNC1H1,SMOC1,NRAS,PAM16
1	!	1.63e-13	154	807	84	0.104	0.545	HP:0011337	hp	1	Abnormality of mouth size	5	CREBBP,CRLF1,MKS1,DDX11,ZMYND11,AGA,OFD1,CC2D2A,ALDH18A1,FGFR2,ABCC9,TP63,ACTB,UBE2A,SMARCA2,AP4E1,ATRX,ORC1,HDAC6,AP4S1,PQBP1,SALL1,RPGRIP1L,PIGL,MYH3,ZBTB16,UBE3A,AKT3,SATB2,PIK3CA,RNF113A,TBC1D20,IDUA,CDKN1C,H19,GNS,PAX3,ATIC,EIF4A3,SMAD4,HSPG2,KCNH1,ATP6V1B2,UBE3B,GJA1,PIEZO2,PTDSS1,CUL4B,LMNA,RECQL4,TMEM67,NSD1,FBN1,FAM111A,CDT1,ANKRD11,MGAT2,MECP2,ROR2,CHST14,GLB1,SEMA3E,INSR,CANT1,CHD7,CAM…
1	!	1.69e-13	118	807	70	0.087	0.593	HP:0003128	hp	14	Lactic acidosis	4	COX10,COX15,NDUFS1,RRM2B,HSD17B10,SDHA,BCS1L,BCKDHB,COQ9,FH,NDUFAF5,MLYCD,ETHE1,FOXRED1,PDHX,NDUFS8,FBXL4,MPV17,NDUFS7,FASTKD2,NDUFB3,SERAC1,TSFM,NDUFAF4,NDUFA1,COX6B1,NDUFA10,SCO2,NDUFA2,PDHA1,SCO1,LARS,MTO1,SUCLA2,TACO1,ALDOB,NDUFAF1,DBT,LRPPRC,NDUFA9,NDUFS6,FARS2,NDUFB9,SURF1,DLAT,NUBPL,SLC25A4,NDUFAF6,NDUFS2,ADCK3,SUCLG1,NDUFAF2,NDUFS4,PDP1,NDUFV1,COQ2,PC,NDUFA11,PUS1,NDUFAF3,NDUFV2,COX14,SFX…
1	!	1.81e-13	212	807	105	0.13	0.495	HP:0011218	hp	1	Abnormal shape of the frontal region	6	ARX,CREBBP,NFIX,MBTPS2,PNPLA6,OFD1,ALX4,ALDH18A1,POU1F1,FGFR2,FGFR3,FGFR1,OPHN1,ORC1,EFNB1,FH,HDAC6,SPECC1L,MID1,FMR1,MAN2B1,MEGF8,GLI3,DVL1,SUFU,PIGL,C12ORF57,FANCE,PEX7,WNT5A,TBCE,PTCH2,KPTN,DDX59,SATB2,PIK3CA,OCRL,TWIST1,UPF3B,IDUA,POR,CDKN1C,H19,PDHA1,KRAS,LARS,HSD17B4,GNS,FLNB,ATIC,FBN2,PEX5,TCF12,LBR,FANCD2,EBP,KCNJ1,SETBP1,GJA1,ADK,PTDSS1,BUB1B,BRAF,WDR19,SKI,FANCC,GNE,PTH1R,RECQL4,ACOX1,D…
1	!	1.81e-13	212	807	105	0.13	0.495	HP:0002007	hp	1	Frontal bossing	7	ARX,CREBBP,NFIX,MBTPS2,PNPLA6,OFD1,ALX4,ALDH18A1,POU1F1,FGFR2,FGFR3,FGFR1,OPHN1,ORC1,EFNB1,FH,HDAC6,SPECC1L,MID1,FMR1,MAN2B1,MEGF8,GLI3,DVL1,SUFU,PIGL,C12ORF57,FANCE,PEX7,WNT5A,TBCE,PTCH2,KPTN,DDX59,SATB2,PIK3CA,OCRL,TWIST1,UPF3B,IDUA,POR,CDKN1C,H19,PDHA1,KRAS,LARS,HSD17B4,GNS,FLNB,ATIC,FBN2,PEX5,TCF12,LBR,FANCD2,EBP,KCNJ1,SETBP1,GJA1,ADK,PTDSS1,BUB1B,BRAF,WDR19,SKI,FANCC,GNE,PTH1R,RECQL4,ACOX1,D…
1	!	1.9e-13	165	807	88	0.109	0.533	HP:0004354	hp	14	Abnormality of carboxylic acid metabolism	2	COX10,AASS,CPS1,OTC,RRM2B,BCS1L,BCKDHB,L2HGDH,FH,PRODH,SLC25A15,ETHE1,PDHX,FBXL4,UMPS,KYNU,SPR,CTH,ACADM,GALE,SLC19A2,FASTKD2,ARG1,OCRL,SERAC1,ACADS,COX6B1,ASL,PEX1,IVD,ASS1,PDHA1,GCH1,GUCY2D,MMACHC,SCO1,SPINK5,MTO1,SUCLA2,TACO1,ALDOB,DBT,HADH,PEX5,MMAB,SUOX,POLG,GCSH,AMT,FARS2,MUT,AUH,PTS,MAT1A,VIPAS39,QDPR,MMAA,ADK,HPD,ALDH4A1,UROC1,SUCLG1,SLC6A20,LMBRD1,GLYCTK,MMADHC,PAH,GATM,HCFC1,PC,SLC6A19,…
1	!	2.31e-13	486	807	193	0.239	0.397	HP:0012210	hp	14	Abnormal renal morphology	5	ARX,MKS1,MBTPS2,PGM3,OFD1,CC2D2A,RRM2B,SDCCAG8,FGFR2,FGFR3,AFF4,EVC,TP63,BCS1L,SLC12A1,PAX2,RARB,FGFR1,LRP2,ATRX,PHGDH,RAB18,SOX10,IFT27,JAG1,RBBP8,STS,NAA10,PQBP1,PORCN,TSC2,SALL1,RPGRIP1L,CSPP1,CA2,EYA1,NBN,CEP41,GLI3,DVL1,SUFU,PIGL,PEX12,WFS1,SC5D,CEP164,FANCE,ARL6,WNT5A,GBE1,RAB3GAP1,ALMS1,AKT3,PTCH2,RAB3GAP2,TCTN3,KANSL1,PIK3CA,OCRL,BBS9,TTC21B,PIGT,BBS2,PAX1,SNRPB,MKKS,TBC1D20,SBDS,MASP1,PO…
1	!	2.67e-13	92	807	59	0.073	0.641	HP:0000276	hp	1	Long face	6	NFIX,MKS1,NSUN2,OFD1,CC2D2A,CTDP1,OPHN1,MID2,SNAP29,FMR1,PQBP1,RPGRIP1L,CSPP1,EYA1,CEP41,MGP,C12ORF57,SATB2,TCTN3,KANSL1,OCRL,UPF3B,SLC6A8,MMACHC,KRAS,AHI1,BIN1,SLC12A6,AKT1,NPHP1,NSDHL,INPP5E,TMEM138,UBE3B,SETBP1,TMEM237,BRAF,RECQL4,TMEM67,ATP7A,BRWD3,CEP57,FBN1,KIF7,ANKRD11,TCTN2,ASXL1,CAMTA1,MAN1B1,BCOR,TBX1,MED12,TMEM216,NHS,SLC2A10,C5ORF42,SLC9A6,CEP290,TMEM231
1	!	2.78e-13	389	807	163	0.202	0.419	HP:0000036	hp	14	Abnormality of the penis	6	ARX,HCCS,CREBBP,PAX6,POMT2,MKS1,PNPLA6,OFD1,ERCC8,SDCCAG8,FGFR2,FGFR3,EVC,TP63,ACTB,DCX,UBE2A,FGFR1,OPHN1,ATRX,ORC1,POMGNT1,GNAS,EFNB1,PHGDH,RAB18,SPECC1L,SOX10,IFT27,RBBP8,MID1,NAA10,FMR1,PQBP1,SALL1,ERCC2,MEGF8,EZH2,CEP41,GLI3,FKTN,DVL1,PEX12,ZBTB16,SC5D,FANCE,FBXL4,FIG4,LMNB1,PDE4D,ARL6,WNT5A,GBE1,DCAF17,RAB3GAP1,RPE65,TBCE,RAB3GAP2,KANSL1,PIK3CA,BBS9,NDP,BBS2,RNF113A,MKKS,TBC1D20,KDM5C,POR,PE…
1	!	3.14e-13	305	807	136	0.169	0.446	HP:0009825	hp	1	Aplasia involving bones of the extremities	4	DPM1,CRLF1,CDKL5,NFIX,ARHGAP31,OFD1,PIGV,FGFR2,FGFR3,ABCC9,EVC,TP63,UBE2A,FGFR1,SMARCA2,ORC1,GNAS,HDAC6,ADNP,JAG1,RBBP8,GATA1,FGD1,PORCN,SALL1,XYLT1,RPS19,MEGF8,EZH2,GLI3,DVL1,SUFU,PIGL,PRKAR1A,MYH3,ZBTB16,MGP,GNPTAB,C12ORF57,FANCE,FBXL4,FIG4,PDE4D,WNT5A,ACVR1,GNPAT,TBCE,PTCH2,KMT2A,RAB3GAP2,TCTN3,SIL1,TWIST1,TTC21B,PIGT,SNRPB,KDM5C,MASP1,IDUA,SNRPN,H19,VPS13B,MYCN,FLNB,TFAP2A,IFT172,FRAS1,EIF4A3…
1	!	3.47e-13	225	807	109	0.135	0.484	HP:0005927	hp	1	Aplasia/hypoplasia involving bones of the hand	6	DPM1,CRLF1,CDKL5,NFIX,ARHGAP31,OFD1,PIGV,FGFR2,FGFR3,ABCC9,EVC,TP63,FGFR1,SMARCA2,ORC1,GNAS,ADNP,JAG1,RBBP8,GATA1,FGD1,PORCN,XYLT1,RPS19,MEGF8,GLI3,DVL1,SUFU,PIGL,PRKAR1A,ZBTB16,MGP,GNPTAB,FANCE,FIG4,PDE4D,WNT5A,ACVR1,TBCE,PTCH2,KMT2A,RAB3GAP2,TCTN3,SIL1,KDM5C,MASP1,SNRPN,H19,VPS13B,FLNB,TFAP2A,FRAS1,EIF4A3,SMAD4,KCNH1,LBR,FANCD2,KDM6A,ATP6V1B2,FREM2,NGLY1,SETBP1,GJA1,GRIP1,PHF6,ARSE,WDR19,FANCC,…
1	!	3.83e-13	161	807	86	0.107	0.534	HP:0030178	hp	1	Abnormality of central nervous system electrophysiology	4	DPM1,ARX,CREBBP,ABCC8,CDKL5,AASS,POMT2,ERCC1,ATP1A2,GRN,ARHGAP31,ERCC8,KIAA2022,ROGDI,BCS1L,POMGNT1,MCOLN1,PHGDH,UPB1,PRODH,SOX10,EEF1A2,TSC2,ASAH1,GCK,FKTN,PEX12,MYH3,ALDH5A1,UBE3A,ARG1,ALG2,OCRL,PIGT,ARFGEF2,NDP,ASL,PEX1,POMT1,PPT1,LARGE,KRAS,IER3IP1,CYP27A1,STXBP1,TUBB2A,SIX3,PEX5,SLC12A6,FARS2,NLGN4X,KDM6A,SETBP1,PHF6,BRAF,ACOX1,B3GALNT2,AIMP1,ALDH7A1,NSD1,TSC1,ANKRD11,KMT2D,GLYCTK,MECP2,HCFC…
1	!	4.14e-13	183	807	94	0.116	0.514	HP:0010438	hp	33	Abnormality of the ventricular septum	5	ARX,HCCS,CREBBP,TFAP2B,DDX11,ARHGAP31,FGFR2,EVC,TP63,RARB,LRP2,ATRX,TGDS,IGBP1,PHGDH,SPECC1L,JAG1,NAA10,PQBP1,PORCN,SALL1,XYLT1,MTFMT,RPS19,GLI3,SHOC2,PIGL,PEX12,MGP,FIG4,UMPS,SOS1,AKT3,SLC19A2,TCTN3,KANSL1,PIK3CA,SNRPB,MKKS,PEX1,VPS13B,KRAS,FLNB,STRA6,IFT172,FBN2,PEX5,FTO,GATA6,ADAMTS10,RIT1,LBR,NSDHL,VIPAS39,GJA1,PIEZO2,CACNA1D,UBR1,LRP5,NIPBL,NSD1,CEP57,FBN1,ANKRD11,KMT2D,MGAT2,ROR2,CHST14,ZEB…
1	!	4.55e-13	249	807	117	0.145	0.47	HP:0008872	hp	1	Feeding difficulties in infancy	4	ARX,CREBBP,CRLF1,NDUFS1,OFD1,CC2D2A,BCS1L,ACTB,SLC46A1,MCCC1,BCKDHB,ATRX,ORC1,VRK1,NDUFAF5,FMR1,PQBP1,RPGRIP1L,DMPK,PEX12,WFS1,FOXRED1,LMNB1,UBE3A,SOS1,GALE,RAB3GAP2,NDUFB3,KANSL1,OCRL,ACADS,TSFM,NDUFAF4,TTC21B,NDUFA1,ASL,AVPR2,PEX1,SNRPN,SCO2,SLC6A8,DDC,VPS13B,MMACHC,KRAS,HSD17B4,SUCLA2,BIN1,NDUFAF1,DBT,IFT172,HADH,PEX5,MMAB,HSPG2,RIT1,LBR,HSPD1,NDUFS6,MUT,RARS2,CASK,KDM6A,SLC16A2,DPYS,NDUFB9,PT…
1	!	5.63e-13	125	807	72	0.089	0.576	HP:0000280	hp	1	Coarse facial features	5	ARX,IYD,AGA,TG,OFD1,CTSA,POU1F1,ABCC9,AFF4,ACTB,AP4E1,ATRX,GNAS,GNPTG,MCOLN1,AP4S1,FMR1,FBXO31,MAN2B1,SLC5A5,LHX3,SUFU,NAGLU,PRKAR1A,GNPTAB,C12ORF57,PTCH2,SLC17A5,KANSL1,IDUA,CDKN1C,H19,AP3B1,KRAS,TSHB,GNS,NKX2-1,DUOXA2,FTO,KCNH1,SUMF1,ATP6V1B2,SETBP1,GJA1,PHF6,BRAF,CUL4B,GNE,AIMP1,HGSNAT,TSHR,NSD1,WDR81,GUSB,GLB1,INSR,HRAS,RPS6KA3,FUCA1,EHMT1,SGSH,NKX2-5,MED12,PTCH1,TCF4,FLNA,FAR1,L1CAM,NAGA,NEU…
1	!	7.32e-13	128	807	73	0.09	0.57	HP:0001161	hp	1	Hand polydactyly	7	TFAP2B,MKS1,MBTPS2,PNPLA6,OFD1,CC2D2A,SDCCAG8,FGFR2,FGFR3,EVC,ACTB,EFNB1,IFT27,NAA10,PORCN,SALL1,RPGRIP1L,CSPP1,CEP41,GLI3,SUFU,SC5D,ARL6,AKT3,PTCH2,DDX59,TCTN3,PIK3CA,BBS9,TWIST1,TTC21B,BBS2,MKKS,AHI1,TFAP2A,IFT172,BBS7,BBS4,LBR,NPHP1,INPP5E,TMEM138,SETBP1,GJA1,TMEM237,ALX3,WDR19,ACOX1,BBS5,LZTFL1,TMEM67,TTC8,KIF7,ANKRD11,TCTN2,SEMA3E,CHD7,DHCR7,EVC2,BBS1,BBS10,BBS12,BCOR,TBX1,PTCH1,TMEM216,FLNA…
1	!	7.75e-13	149	807	81	0.1	0.544	HP:0002353	hp	1	EEG abnormality	5	DPM1,ARX,CREBBP,ABCC8,CDKL5,AASS,POMT2,ERCC1,ATP1A2,GRN,ARHGAP31,KIAA2022,ROGDI,BCS1L,POMGNT1,MCOLN1,PHGDH,UPB1,PRODH,EEF1A2,TSC2,ASAH1,GCK,FKTN,PEX12,ALDH5A1,UBE3A,ARG1,ALG2,OCRL,PIGT,ARFGEF2,NDP,ASL,PEX1,POMT1,PPT1,LARGE,KRAS,IER3IP1,CYP27A1,STXBP1,TUBB2A,SIX3,PEX5,SLC12A6,FARS2,NLGN4X,KDM6A,SETBP1,PHF6,BRAF,ACOX1,B3GALNT2,AIMP1,ALDH7A1,NSD1,TSC1,ANKRD11,KMT2D,GLYCTK,MECP2,HCFC1,GMPPB,CHD2,SLC6…
1	!	8.79e-13	62	807	45	0.056	0.726	HP:0001423	hp	4	X-linked dominant inheritance	4	HCCS,LAMP2,CDKL5,NDUFS1,OFD1,HSD17B10,ATRX,EFNB1,HDAC6,NDUFAF5,SYP,FMR1,PORCN,FOXRED1,NDUFB3,NDUFAF4,NDUFA1,PDHA1,NDUFAF1,NDUFS6,CASK,KDM6A,SLC16A2,EBP,NSDHL,NDUFB9,NUBPL,NDUFS2,NDUFAF2,NDUFS4,NDUFV1,MECP2,NDUFA11,RPS6KA3,NDUFAF3,NDUFV2,BCOR,AMER1,NHS,FLNA,WDR45,SLC9A6,GK,NDUFS3,IKBKG
1	!	9.89e-13	73	807	50	0.062	0.685	HP:0000717	hp	1	Autism	5	CREBBP,CDKL5,OPHN1,MEF2C,ATRX,STS,FMR1,TSC2,PIGL,WFS1,ALDH5A1,PDE4D,ALMS1,SATB2,PIK3CA,NDP,GRIA3,KDM5C,SNRPN,SLC6A8,TCF12,SMAD4,AKT1,NLGN4X,GNAQ,NIPBL,TSC1,ANKRD11,MECP2,IL1RAPL1,SEMA3E,CHD7,PAH,GATM,PTEN,DHCR7,FOXG1,EHMT1,ZBTB20,NDN,TBX1,MED12,NHS,DPYD,MAOA,SCN8A,SLC9A6,NAGA,ADSL,SHANK3
1	!	1.05e-12	824	807	288	0.357	0.35	HP:0000078	hp	14	Abnormality of the genital system	2	ARX,HCCS,CREBBP,PAX6,POMT2,MKS1,ERCC1,MBTPS2,POLR3B,PNPLA6,AGA,OFD1,CC2D2A,ERCC8,KIAA2022,ALX4,SDCCAG8,CTDP1,FGFR2,FGFR3,GBA2,AFF4,EVC,TP63,BCS1L,ACTB,PAX2,RARB,DCX,UBE2A,FGFR1,OPHN1,SMARCA2,LRP2,ATRX,ORC1,POMGNT1,GNAS,TGDS,EFNB1,FH,PHGDH,RAB18,SNAP29,SPECC1L,UPB1,SOX10,IFT27,EP300,NIN,JAG1,RBBP8,STS,MID1,NAA10,FMR1,PQBP1,GATA1,SMS,FGD1,PORCN,CTCF,TSC2,SALL1,RPGRIP1L,CSPP1,NBN,ERCC2,DMPK,RPS19,ME…
1	!	1.2e-12	177	807	91	0.113	0.514	HP:0000157	hp	1	Abnormality of the tongue	6	NFIX,IYD,POMT2,MKS1,AGA,TG,OFD1,CC2D2A,POU1F1,ABCC9,ACTB,SLC46A1,ATRX,DNMT3B,TGDS,RNF125,RBBP8,GATA1,RPGRIP1L,CSPP1,ASAH1,MAN2B1,SLC5A5,GLI3,EXOSC3,DVL1,PEX12,GNPTAB,ZBTB24,FIG4,UBE3A,WNT5A,DDX59,RAB3GAP2,TCTN3,PIK3CA,SNRPB,KDM5C,IDUA,PEX1,CDKN1C,H19,POMT1,VPS13B,LARGE,TSHB,NKX2-1,FRAS1,PEX5,DUOXA2,FTO,EIF4A3,AKT1,KCNH1,ATP6V1B2,INPP5E,FREM2,SETBP1,GRIP1,PTDSS1,CUL4B,PTH1R,TMEM67,TSHR,NSD1,FAM111…
1	!	1.34e-12	353	807	150	0.186	0.425	HP:0001371	hp	1	Flexion contracture	3	DPM1,ARX,CREBBP,CRLF1,ABCC8,POMT2,ERCC1,MBTPS2,NSUN2,CTDP1,FGFR2,FGFR3,NDE1,TP63,SDHA,NT5C2,AP4E1,ATRX,ORC1,TGDS,EFNB1,PHGDH,RAB18,SOX10,AP4S1,VRK1,NAA10,PQBP1,FGD1,PORCN,SALL1,XYLT1,ERCC2,MEGF8,RBM28,PLOD3,EZH2,GLI3,GCK,FKTN,EXOSC3,DVL1,PIGL,MYH3,SEPSECS,PEX7,FIG4,WNT5A,GBE1,GNPAT,SLC35A3,RAB3GAP2,SATB2,ALG2,TCTN3,GORAB,SIL1,OCRL,ACADS,PLP1,UPF3B,SNRPB,TBC1D20,KDM5C,IDUA,POR,SRD5A3,GAD1,POMT1,CH…
1	!	1.46e-12	217	807	105	0.13	0.484	HP:0000286	hp	1	Epicanthus	6	CREBBP,DDX11,PNPLA6,OFD1,ABCC9,ACTB,FGFR1,ATRX,DNMT3B,SPECC1L,EEF1A2,PQBP1,GATA1,FGD1,MAN2B1,MEGF8,EZH2,DVL1,SUFU,SHOC2,PIGL,PEX12,PRKAR1A,MYH3,SC5D,PDHX,GNPTAB,FANCE,FBXL4,ZBTB24,FIG4,PDE4D,WNT5A,SOS1,PTCH2,COLEC11,KMT2A,DDX59,RAB3GAP2,SLC17A5,TCTN3,KANSL1,PIK3CA,SNRPB,MASP1,PEX1,KRAS,HSD17B4,MYCN,AHI1,KIF11,PEX5,KCNH1,RIT1,DIS3L2,FANCD2,CASK,EBP,NSDHL,INPP5E,ALDOA,UBE3B,GJA1,PIEZO2,TMEM237,AFF2…
1	!	1.65e-12	360	807	152	0.188	0.422	HP:0100261	hp	1	Abnormal tendon morphology	3	DPM1,ARX,CREBBP,CRLF1,ABCC8,POMT2,ERCC1,MBTPS2,NSUN2,CTDP1,FGFR2,FGFR3,NDE1,TP63,SDHA,NT5C2,AP4E1,ATRX,ORC1,TGDS,EFNB1,PHGDH,RAB18,SOX10,AP4S1,VRK1,NAA10,PQBP1,FGD1,PORCN,SALL1,XYLT1,ERCC2,MEGF8,RBM28,PLOD3,EZH2,GLI3,GCK,FKTN,EXOSC3,DVL1,PIGL,MYH3,SEPSECS,PEX7,FIG4,WNT5A,GBE1,IFIH1,GNPAT,SLC35A3,RAB3GAP2,SATB2,ALG2,TCTN3,GORAB,SIL1,OCRL,ACADS,PLP1,UPF3B,SNRPB,TBC1D20,KDM5C,IDUA,POR,SRD5A3,GAD1,PO…
1	!	1.92e-12	167	807	87	0.108	0.521	HP:0040019	hp	1	Finger clinodactyly	7	CREBBP,TFAP2B,PNPLA6,OFD1,FGFR2,FGFR3,EVC,TP63,FGFR1,ATRX,ORC1,TGDS,EFNB1,RAB18,JAG1,RBBP8,NAA10,PQBP1,FGD1,SALL1,XYLT1,DVL1,PIGL,C12ORF57,FANCE,WNT5A,ACVR1,SOS1,KMT2A,KPTN,SATB2,TWIST1,SNRPB,MASP1,H19,VPS13B,KRAS,FLNB,TFAP2A,GATA6,EIF4A3,AKT1,PLK4,RIT1,FANCD2,EBP,UBE3B,CENPJ,GJA1,PIEZO2,BUB1B,BRAF,WDR19,FANCC,UBR1,PCNT,PTH1R,NIPBL,CEP57,KIF7,CDT1,ROR2,CKAP2L,SEMA3E,CANT1,CHD7,DPAGT1,EVC2,ATR,ERC…
1	!	1.92e-12	167	807	87	0.108	0.521	HP:0004209	hp	1	Clinodactyly of the 5th finger	8	CREBBP,TFAP2B,PNPLA6,OFD1,FGFR2,FGFR3,EVC,TP63,FGFR1,ATRX,ORC1,TGDS,EFNB1,RAB18,JAG1,RBBP8,NAA10,PQBP1,FGD1,SALL1,XYLT1,DVL1,PIGL,C12ORF57,FANCE,WNT5A,ACVR1,SOS1,KMT2A,KPTN,SATB2,TWIST1,SNRPB,MASP1,H19,VPS13B,KRAS,FLNB,TFAP2A,GATA6,EIF4A3,AKT1,PLK4,RIT1,FANCD2,EBP,UBE3B,CENPJ,GJA1,PIEZO2,BUB1B,BRAF,WDR19,FANCC,UBR1,PCNT,PTH1R,NIPBL,CEP57,KIF7,CDT1,ROR2,CKAP2L,SEMA3E,CANT1,CHD7,DPAGT1,EVC2,ATR,ERC…
1	!	2.35e-12	74	807	50	0.062	0.676	HP:0000248	hp	1	Brachycephaly	6	AGA,ALDH18A1,FGFR2,FGFR3,FGFR1,EFNB1,RAB18,PQBP1,GATA1,MEGF8,PIGL,PRKAR1A,UBE3A,RAB3GAP2,TWIST1,PIGT,GRIA3,TBC1D20,POR,PEX1,SRD5A3,ZSWIM6,ATIC,FBN2,SLC12A6,PTRH2,ADAMTS10,UBE3B,SETBP1,GJA1,BUB1B,PTH1R,RECQL4,ACOX1,NIPBL,ATP7A,TTC8,FBN1,SETD5,MGAT2,MECP2,CHST14,HCFC1,FAM20C,MAF,EHMT1,ZBTB20,PCLO,ADSL,RBM8A
1	!	2.51e-12	706	807	254	0.315	0.36	HP:0004328	hp	1	Abnormality of the anterior segment of the eye	4	HCCS,CREBBP,PAX6,AASS,POMT2,MKS1,ABHD5,ERCC1,MBTPS2,HMGB3,ARHGAP31,PNPLA6,AGA,OFD1,CC2D2A,ERCC8,SDCCAG8,ALDH18A1,CTDP1,CTSA,FGFR2,FGFR3,GBA2,ALDH3A2,AFF4,TP63,BCS1L,ACTB,PAX2,FGFR1,SLC4A4,LRP2,POMGNT1,GNAS,IGBP1,GNPTG,MCOLN1,FH,PHGDH,AAAS,RAB18,SOX10,PDGFB,JAG1,RNF125,STS,NAA10,PQBP1,GATA1,FGD1,PORCN,TSC2,SALL1,RPGRIP1L,CSPP1,ASAH1,MAN2B1,ERCC2,DMPK,AP1S1,PLOD3,CEP41,FKTN,C10ORF2,SUFU,PIGL,PEX12,…
1	!	2.67e-12	81	807	53	0.066	0.654	HP:0001321	hp	1	Cerebellar hypoplasia	9	PAFAH1B1,PAX6,POMT2,MKS1,ERCC1,ROGDI,NDE1,OPHN1,POMGNT1,PHGDH,VRK1,RBBP8,STUB1,FKTN,FIG4,RAB3GAP1,GPSM2,PIGT,RNF113A,MGME1,TUBGCP6,POMT1,DKC1,CHMP1A,VPS13B,LARGE,TUBB2B,SIX3,RARS2,CASK,VLDLR,PIEZO2,SASS6,BUB1B,B3GALNT2,JAM3,WDR81,CAMTA1,GMPPB,FKRP,TSEN54,RBM10,BRF1,POMK,PCLO,DYNC1H1,OCLN,L1CAM,ADGRG1,ISPD,ERCC6,RTEL1,RBM8A
1	!	2.72e-12	61	807	44	0.055	0.721	HP:0001259	hp	1	Coma	5	ABCC8,ATP1A2,CPS1,NDUFS1,OTC,MCCC1,BCKDHB,NDUFAF5,SLC25A15,GCK,FOXRED1,KYNU,ACADM,NDUFB3,NDUFAF4,NDUFA1,ASL,IVD,ASS1,ALDOB,NDUFAF1,DBT,HADH,MMAB,NDUFS6,MUT,NDUFB9,GLUD1,NUBPL,MMAA,RANBP2,SLC16A1,NDUFS2,HLCS,NDUFAF2,NDUFS4,NDUFV1,INSR,NDUFA11,NDUFAF3,NDUFV2,GK,NDUFS3,BCKDHA
1	!	2.91e-12	251	807	116	0.144	0.462	HP:0003272	hp	1	Abnormality of the hip bone	5	ARX,CREBBP,POMT2,ERCC1,MBTPS2,OFD1,ERCC8,ALDH18A1,FGFR2,FGFR3,ABCC9,EVC,ACTB,FGFR1,ATRX,GNPTG,HDAC6,NIN,RBBP8,GATA1,PORCN,XYLT1,EYA1,MAN2B1,DMPK,RPS19,EZH2,GLI3,EXOSC3,DVL1,PIGL,MYH3,GNPTAB,C12ORF57,FANCE,FIG4,WNT5A,UMPS,IFIH1,SLC35A3,COLEC11,KANSL1,GORAB,SIL1,OCRL,PEPD,SNRPB,MKKS,SBDS,IDUA,SNRPN,VPS13B,AP3B1,FLNB,FRAS1,PTRH2,EIF4A3,SMAD4,AKT1,PLK4,HSPG2,FANCD2,KDM6A,EBP,NSDHL,FREM2,VIPAS39,CENPJ…
1	!	3.06e-12	141	807	77	0.095	0.546	HP:0006101	hp	1	Finger syndactyly	6	MKS1,ARHGAP31,PNPLA6,OFD1,SDCCAG8,FGFR2,FGFR3,ABCC9,TP63,FGFR1,ORC1,EFNB1,PHGDH,IFT27,NAA10,FGD1,PORCN,SALL1,MEGF8,EZH2,GLI3,DVL1,SUFU,FANCE,ARL6,WNT5A,PTCH2,DDX59,TCTN3,PIK3CA,BBS9,TWIST1,BBS2,MKKS,VPS13B,PAX3,FLNB,IFT172,BBS7,FRAS1,BBS4,AKT1,NPHP1,FANCD2,FREM2,GJA1,PIEZO2,GRIP1,PTDSS1,WDR19,FANCC,BBS5,LZTFL1,TTC8,DCHS1,KIF7,ANKRD11,ROR2,ZEB2,CKAP2L,DHCR7,BBS1,ERCC4,BBS10,BBS12,CCBE1,BCOR,PTCH1,…
1	!	3.09e-12	168	807	87	0.108	0.518	HP:0009179	hp	1	Deviation of the 5th finger	7	CREBBP,TFAP2B,PNPLA6,OFD1,FGFR2,FGFR3,EVC,TP63,FGFR1,ATRX,ORC1,TGDS,EFNB1,RAB18,JAG1,RBBP8,NAA10,PQBP1,FGD1,SALL1,XYLT1,DVL1,PIGL,C12ORF57,FANCE,WNT5A,ACVR1,SOS1,KMT2A,KPTN,SATB2,TWIST1,SNRPB,MASP1,H19,VPS13B,KRAS,FLNB,TFAP2A,GATA6,EIF4A3,AKT1,PLK4,RIT1,FANCD2,EBP,UBE3B,CENPJ,GJA1,PIEZO2,BUB1B,BRAF,WDR19,FANCC,UBR1,PCNT,PTH1R,NIPBL,CEP57,KIF7,CDT1,ROR2,CKAP2L,SEMA3E,CANT1,CHD7,DPAGT1,EVC2,ATR,ERC…
1	!	3.46e-12	772	807	272	0.337	0.352	HP:0001367	hp	1	Abnormal joint morphology	3	DPM1,ARX,CREBBP,CRLF1,ABCC8,TFAP2B,NFIX,POMT2,ERCC1,MBTPS2,NSUN2,AGA,OFD1,ERCC8,ELN,ALDH18A1,CTDP1,PIGV,FGFR2,FGFR3,ABCC9,GBA2,ALDH3A2,EVC,NDE1,TP63,SDHA,SLC12A1,ACTB,PAX2,NT5C2,NFKB2,FGFR1,SMARCA2,AP4E1,ATRX,ORC1,GNAS,TGDS,GNPTG,MCOLN1,EFNB1,PHGDH,HDAC6,RAB18,SOX10,AP4S1,NIN,VRK1,ADNP,RBBP8,NAA10,FMR1,PQBP1,GATA1,SMS,FGD1,PORCN,STUB1,SALL1,XYLT1,SPG11,CA2,EYA1,ASAH1,MAN2B1,ERCC2,MEGF8,RBM28,PLOD…
1	!	3.56e-12	98	807	60	0.074	0.612	HP:0001320	hp	1	Cerebellar vermis hypoplasia	11	POMT2,MKS1,OFD1,CC2D2A,ALX4,EVC,POMGNT1,B4GALT1,PHGDH,SPECC1L,RPGRIP1L,CSPP1,FKTN,CEP164,RPE65,RNF113A,SRD5A3,CDKN1C,H19,POMT1,LARGE,KRAS,AHI1,IFT172,FTO,NPHP1,EBP,INPP5E,TMEM138,GRM1,PIEZO2,TMEM237,BUB1B,B3GALNT2,TMEM67,NSD1,CEP57,KIF7,TUBA1A,TCTN2,SEMA3E,CHD7,ASXL1,DHCR7,EVC2,DAG1,HRAS,ATR,FKRP,RBM10,ATP6V0A2,POMK,TMEM216,COL4A1,C5ORF42,CEP290,L1CAM,TMEM231,NRAS,ISPD
1	!	3.88e-12	45	807	36	0.045	0.8	HP:0000194	hp	1	Open mouth	6	NFIX,POMT2,FGFR2,PAK3,FGFR1,MEF2C,ATRX,PRKAR1A,PDE4D,FOXP1,KANSL1,OCRL,PIGT,SLC6A8,VPS13B,AHI1,AKT1,DIS3L2,SLC16A2,INPP5E,TMEM237,KCNJ6,BRAF,LMNA,KIF7,MGAT2,IL1RAPL1,ZEB2,RPS6KA3,TBX1,MED12,TCF4,SLC9A6,MBD5,NRAS,MAGEL2
1	!	3.95e-12	285	807	127	0.157	0.446	HP:0000553	hp	1	Abnormality of the uvea	4	HCCS,CREBBP,PAX6,POMT2,MKS1,MBTPS2,PNPLA6,OFD1,CC2D2A,FGFR2,TP63,ACTB,PAX2,FGFR1,LRP2,POMGNT1,IGBP1,AAAS,RAB18,SOX10,JAG1,NAA10,PQBP1,GATA1,PORCN,SLC25A15,TSC2,SALL1,RPGRIP1L,CSPP1,CEP41,FKTN,SUFU,PIGL,PEX12,PRKAR1A,C12ORF57,FANCE,PEX7,FIG4,PDE4D,UBE3A,RAB3GAP1,SOS1,ALMS1,PTCH2,RAB3GAP2,ALG2,TCTN3,OCRL,NDP,TBC1D20,PEX1,SRD5A3,TUBGCP6,HERC2,SNRPN,H19,POMT1,DDC,VPS13B,AP3B1,LARGE,KRAS,AHI1,PAX3,TFA…
1	!	4.73e-12	29	807	27	0.033	0.931	HP:0002181	hp	1	Cerebral edema	7	CPS1,NDUFS1,OTC,BCKDHB,NDUFAF5,FOXRED1,ACADM,NDUFB3,NDUFAF4,NDUFA1,ASL,ASS1,NDUFAF1,DBT,NDUFS6,NDUFB9,NUBPL,RANBP2,NDUFS2,NDUFAF2,NDUFS4,NDUFV1,NDUFA11,NDUFAF3,NDUFV2,NDUFS3,BCKDHA
1	!	4.99e-12	688	807	248	0.307	0.36	HP:0010935	hp	14	Abnormality of the upper urinary tract	3	ARX,CREBBP,COX10,POMT2,MKS1,MBTPS2,PGM3,PNPLA6,OFD1,CC2D2A,RRM2B,ERCC8,SDCCAG8,FGFR2,FGFR3,AFF4,EVC,TP63,BCS1L,SLC12A1,ACTB,PAX2,RARB,FGFR1,SLC4A4,LRP2,ATRX,POMGNT1,FH,PHGDH,RAB18,SNAP29,SPECC1L,PRODH,SOX10,IFT27,EP300,JAG1,RBBP8,STS,NAA10,FMR1,PQBP1,PGK1,PORCN,TSC2,SALL1,RPGRIP1L,CSPP1,CA2,EYA1,NBN,DMPK,CEP41,GLI3,FKTN,DVL1,SUFU,PIGL,PEX12,WFS1,SC5D,CEP164,FANCE,FBXL4,PEX7,ARL6,WNT5A,GBE1,UMPS,I…
1	!	5.36e-12	111	807	65	0.081	0.586	HP:0200007	hp	1	Abnormal size of the palpebral fissures	7	ERCC1,NSUN2,ALX4,PIGV,ABCC9,TP63,ACTB,SMARCA2,ORC1,RAB18,SALL1,DVL1,MYH3,FANCE,FIG4,WNT5A,COLEC11,KMT2A,DNMT3A,KANSL1,MASP1,THOC6,KRAS,MYCN,PAX3,STRA6,SMAD4,HSPG2,FANCD2,KDM6A,UBE3B,GJA1,PIEZO2,PHF6,BRAF,FANCC,CUL4B,PCNT,LMNA,RECQL4,CEP57,FBN1,DCHS1,FAM111A,ANKRD11,KMT2D,ROR2,ATR,ERCC4,FOXG1,RBM10,PYCR1,BCOR,TBX1,MED12,STAC3,PCLO,B3GLCT,FANCA,FAT4,SLC6A17,SLC2A10,ADAMTSL2,SMOC1,ERCC6
1	!	5.94e-12	153	807	81	0.1	0.529	HP:0001410	hp	1	Decreased liver function	4	COX10,MKS1,NDUFS1,OTC,CC2D2A,SDCCAG8,BCS1L,FH,IFT27,NDUFAF5,PORCN,SLC25A15,RPGRIP1L,PEX12,SC5D,FOXRED1,CEP164,ARL6,GBE1,MPV17,ALMS1,FASTKD2,NDUFB3,BBS9,NDUFAF4,BBS2,NDUFA1,MKKS,COX6B1,PEX1,DKC1,SCO1,LARS,TACO1,NDUFAF1,IFT172,BBS7,HADH,PEX5,BBS4,POLG,NPC1,SMAD4,NPHP1,NDUFS6,NHP2,NDUFB9,NUBPL,ADK,BRAF,NDUFS2,UBR1,BBS5,STT3B,LZTFL1,NDUFAF2,NDUFS4,TERT,TMEM67,TTC8,NDUFV1,BSCL2,EIF2AK3,COQ2,BBS1,NDUFA…
1	!	6.71e-12	178	807	90	0.112	0.506	HP:0007256	hp	1	Abnormal pyramidal signs	5	TTC19,SPAST,NDUFS1,PNPLA6,CTDP1,TAF2,GBA2,ZFYVE26,ALDH3A2,SDHA,NT5C2,AP4E1,DDHD2,L2HGDH,MCOLN1,AAAS,SOX10,AP4S1,NDUFAF5,SLC25A15,MTFMT,SPG11,MAN2B1,FOXRED1,PEX7,LMNB1,GBE1,DARS,DNAJC6,NDUFB3,FAM126A,NDUFAF4,PLP1,ATXN1,NDUFA1,KDM5C,IDUA,GAD1,ATXN10,KCNC3,GCH1,DDC,LARGE,AP4B1,CYP27A1,NDUFAF1,AFG3L2,SLC6A3,HSPD1,NDUFS6,SLC16A2,ERLIN2,DPYS,NDUFB9,POLR3A,NUBPL,SACS,CYP2U1,NDUFS2,ACOX1,CLPB,ADCK3,AIMP1…
1	!	1.16e-11	234	807	109	0.135	0.466	HP:0000525	hp	1	Abnormality of the iris	5	HCCS,PAX6,POMT2,MKS1,MBTPS2,PNPLA6,OFD1,CC2D2A,FGFR2,TP63,ACTB,FGFR1,LRP2,POMGNT1,IGBP1,AAAS,SOX10,NAA10,PQBP1,GATA1,PORCN,TSC2,SALL1,RPGRIP1L,CSPP1,CEP41,FKTN,SUFU,PEX12,PRKAR1A,C12ORF57,FANCE,PEX7,FIG4,PDE4D,UBE3A,SOS1,PTCH2,ALG2,TCTN3,OCRL,NDP,PEX1,SRD5A3,HERC2,SNRPN,H19,POMT1,DDC,VPS13B,AP3B1,LARGE,KRAS,AHI1,PAX3,TFAP2A,YAP1,PEX5,AKT1,NPHP1,DIS3L2,FANCD2,GMPPA,INPP5E,TMEM138,GJA1,TMEM237,GNAQ…
1	!	1.22e-11	258	807	117	0.145	0.453	HP:0006496	hp	1	Aplasia/hypoplasia involving bones of the upper limbs	5	DPM1,CRLF1,CDKL5,NFIX,ARHGAP31,OFD1,PIGV,FGFR2,FGFR3,ABCC9,EVC,TP63,FGFR1,SMARCA2,ORC1,GNAS,ADNP,JAG1,RBBP8,GATA1,FGD1,PORCN,XYLT1,RPS19,MEGF8,GLI3,DVL1,SUFU,PIGL,PRKAR1A,MYH3,ZBTB16,MGP,GNPTAB,FANCE,FIG4,PDE4D,WNT5A,ACVR1,GNPAT,TBCE,PTCH2,KMT2A,RAB3GAP2,TCTN3,SIL1,PIGT,SNRPB,KDM5C,MASP1,SNRPN,H19,VPS13B,FLNB,TFAP2A,FRAS1,EIF4A3,SMAD4,KCNH1,LBR,FANCD2,KDM6A,NSDHL,ATP6V1B2,FREM2,NGLY1,SETBP1,GJA1,…
1	!	1.41e-11	626	807	229	0.284	0.366	HP:0003674	hp	8	Onset	2	DPM1,ABCC8,COX10,CDKL5,AASS,POMT2,ERCC1,MBTPS2,COX15,CCDC88C,IGF1,PNPLA6,OFD1,CC2D2A,ERCC8,KIAA2022,CTDP1,ASPM,HSD17B10,NDE1,SDHA,BCS1L,KCNQ2,WDR62,PAX2,SLC46A1,DCX,OPHN1,AP4E1,POMGNT1,L2HGDH,GNAS,MCOLN1,AAAS,SNAP29,UPB1,CHKB,PDGFB,EP300,MLC1,AP4S1,VRK1,CHRNA4,JAG1,FMR1,GATA1,RPGRIP1L,SPG11,ASAH1,RPS19,ATP1A3,AP1S1,GCK,FKTN,EXOSC3,C10ORF2,PEX12,NAGLU,PRKAR1A,SEPSECS,FOXRED1,PDHX,NDUFS8,C12ORF57,A…
1	!	1.44e-11	136	807	74	0.092	0.544	HP:0002120	hp	1	Cerebral cortical atrophy	8	ARX,POMT2,ERCC1,MBTPS2,GRN,KIAA2022,CTDP1,NDE1,ACTB,OPHN1,AP4E1,MEF2C,ATRX,RAB18,SPECC1L,ACO2,VRK1,RNF125,FMR1,SLC25A15,SPG11,ERCC2,KCNT1,EXOSC3,C10ORF2,PIGL,WFS1,SC5D,MVK,PEX7,FIG4,LMNB1,UBE3A,RAB3GAP1,RAB3GAP2,TCTN3,NDP,CLPP,TBC1D20,TUBGCP6,DKC1,MMACHC,KRAS,HSD17B4,RARS2,CASK,KDM6A,NSDHL,POLR3A,GNAQ,BRAF,NIPBL,TERT,ALDH7A1,KMT2D,GLYCTK,MMADHC,MECP2,ZEB2,ASXL1,HRAS,RPS6KA3,EHMT1,SLC35C1,TSEN54,B…
1	!	1.44e-11	136	807	74	0.092	0.544	HP:0012072	hp	14	Aciduria	5	COX10,AASS,CPS1,OTC,RRM2B,BCS1L,L2HGDH,FH,PRODH,ETHE1,MVK,UMPS,KYNU,CTH,ACADM,GALE,SLC19A2,FASTKD2,ARG1,OCRL,SERAC1,ACADS,COX6B1,ASL,PEX1,IVD,GUCY2D,MMACHC,SCO1,SPINK5,SUCLA2,TACO1,ALDOB,HADH,PEX5,MMAB,POLG,GCSH,AMT,FARS2,MUT,AUH,VIPAS39,MMAA,HPD,HLCS,ALDH4A1,UROC1,SUCLG1,SLC6A20,LMBRD1,GLYCTK,MMADHC,BTD,PAH,GATM,HCFC1,SLC6A19,MTHFR,GLDC,COX14,D2HGDH,DHTKD1,VPS33B,TCN2,SLC36A2,TAT,NAGA,COX20,NEU1…
1	!	1.75e-11	253	807	115	0.143	0.455	HP:0003593	hp	8	Infantile onset	3	DPM1,COX10,CDKL5,AASS,POMT2,COX15,CC2D2A,ERCC8,CTDP1,HSD17B10,SDHA,BCS1L,KCNQ2,PAX2,SLC46A1,DCX,OPHN1,L2HGDH,GNAS,MCOLN1,SNAP29,UPB1,MLC1,JAG1,GATA1,RPGRIP1L,RPS19,FKTN,SEPSECS,FOXRED1,NDUFS8,C12ORF57,ALDH5A1,MPV17,NDUFS7,DARS,SPR,SIL1,FAM126A,PLP1,PIGT,ARFGEF2,SRD5A3,GAD1,HERC2,TTI2,NDUFA10,POMT1,SLC6A8,NDUFA2,PDHA1,GCH1,DDC,MMACHC,LARGE,HSD17B4,NGF,ITGA7,SUCLA2,LRPPRC,NDUFA9,POLG,AFG3L2,SLC6A3,…
1	!	2.02e-11	321	807	137	0.17	0.427	HP:0010936	hp	14	Abnormality of the lower urinary tract	3	ARX,HCCS,CREBBP,PAX6,MKS1,MBTPS2,SPAST,PNPLA6,CC2D2A,FGFR2,FGFR3,GBA2,ZFYVE26,AFF4,EVC,TP63,PAX2,RARB,FGFR1,DLG3,ATRX,DDHD2,ORC1,EFNB1,SPECC1L,UPB1,SBF1,JAG1,RBBP8,MID1,NAA10,FMR1,PQBP1,SALL1,RPGRIP1L,SPG11,CSPP1,EYA1,GLI3,DVL1,PEX12,WFS1,FANCE,FBXL4,FIG4,PDE4D,WNT5A,GBE1,ALMS1,KANSL1,PEPD,ATXN1,MKKS,AVPR2,POR,PEX1,CDKN1C,H19,ATXN10,MNX1,DKC1,TFAP2A,STRA6,FRAS1,PEX5,SMAD4,HSPD1,FANCD2,NHP2,KDM6A,…
1	!	2.27e-11	91	807	56	0.069	0.615	HP:0000047	hp	14	Hypospadias	6	ARX,HCCS,CREBBP,FGFR2,FGFR3,EVC,TP63,FGFR1,ATRX,EFNB1,SPECC1L,RBBP8,MID1,NAA10,PQBP1,SALL1,GLI3,FBXL4,FIG4,PDE4D,MKKS,POR,PEX1,CDKN1C,H19,DKC1,TFAP2A,FRAS1,FREM2,SETBP1,PIEZO2,GRIP1,PTDSS1,BUB1B,CUL4B,UBR1,PCNT,LMNA,NIPBL,TTC8,DCHS1,KIF7,IGF2,SETD5,ZEB2,DHCR7,EVC2,ATR,PTPN11,EHMT1,BCOR,MED12,B3GLCT,FAT4,FLNA,DNAJC19
1	!	2.39e-11	350	807	146	0.181	0.417	HP:0011314	hp	1	Abnormality of long bone morphology	3	CREBBP,NFIX,MKS1,ERCC1,OFD1,CC2D2A,ERCC8,SDCCAG8,FGFR2,FGFR3,ABCC9,EVC,FGFR1,SMARCA2,ATRX,ORC1,GNAS,TGDS,GNPTG,EFNB1,HDAC6,EP300,JAG1,RBBP8,PORCN,SALL1,XYLT1,RPGRIP1L,CSPP1,CA2,MAN2B1,RPS19,MEGF8,PLOD3,EZH2,GLI3,DVL1,PIGL,PEX12,PRKAR1A,ZBTB16,CEP164,MGP,GNPTAB,C12ORF57,PEX7,PDE4D,WNT5A,ACVR1,IFIH1,GNPAT,TBCE,RAB3GAP2,SLC17A5,TCTN3,GORAB,SIL1,OCRL,TTC21B,PIGT,PEPD,USP9X,SNRPB,SBDS,IDUA,POR,PEX1,CD…
1	!	2.56e-11	101	807	60	0.074	0.594	HP:0100259	hp	1	Postaxial polydactyly	6	MKS1,MBTPS2,OFD1,CC2D2A,SDCCAG8,FGFR2,EVC,IFT27,PORCN,RPGRIP1L,CSPP1,MEGF8,GLI3,SC5D,ARL6,AKT3,DDX59,TCTN3,BBS9,TTC21B,BBS2,MKKS,COG6,IFT172,BBS7,BBS4,GATA6,LBR,NPHP1,EBP,INPP5E,SETBP1,TMEM237,ALX3,WDR19,BBS5,TGFBR2,LZTFL1,TMEM67,TTC8,KIF7,ANKRD11,C2CD3,TCTN2,DHCR7,EVC2,BBS1,BBS10,BBS12,RBM10,NKX2-5,TBX1,TMEM216,FLNA,C5ORF42,CEP290,SMOC1,TMEM231,BBIP1,CERS1
1	!	2.56e-11	101	807	60	0.074	0.594	HP:0010720	hp	1	Abnormal hair pattern	4	ARX,CREBBP,FGFR2,FGFR3,ABCC9,TP63,ACTB,UBE2A,SMARCA2,LRP2,ATRX,EFNB1,RAB18,SPECC1L,MID1,FGD1,NBN,MAN2B1,DMPK,SHOC2,IFIH1,SOS1,RAB3GAP2,TWIST1,PEPD,TBC1D20,KDM5C,SNRPN,THOC6,VPS13B,KRAS,KRT85,TFAP2A,LRPPRC,FRAS1,SLC12A6,TCF12,HSPG2,KCNH1,RIT1,ATP6V1B2,ALDOA,FREM2,GRIP1,ALX3,BRAF,UBR1,GNE,LRP5,NIPBL,NSD1,TSC1,ANKRD11,CNBP,ASXL1,PTPN11,NDN,MED12,NF1,NRAS
1	!	2.65e-11	204	807	98	0.121	0.48	HP:0001417	hp	4	X-linked inheritance	3	ARX,HCCS,LAMP2,CDKL5,MBTPS2,NDUFS1,HMGB3,OTC,OFD1,KIAA2022,HSD17B10,PAK3,DCX,UBE2A,OPHN1,DLG3,ATRX,IGBP1,EFNB1,HDAC6,NDUFAF5,STS,MID1,SYP,NAA10,FMR1,PQBP1,PGK1,GATA1,SMS,FGD1,PORCN,FOXRED1,NDUFB3,OCRL,NDUFAF4,PLP1,IQSEC2,NDP,UPF3B,NDUFA1,GRIA3,KDM5C,AVPR2,ARHGEF6,SLC6A8,DKC1,ARHGEF9,PDHA1,NDUFAF1,NDUFS6,NLGN4X,CASK,KDM6A,SLC16A2,EBP,PRPS1,NSDHL,NDUFB9,NUBPL,CLIC2,AFF2,PHF6,AIFM1,ARSE,CUL4B,NDUFS2…
1	!	2.68e-11	468	807	182	0.226	0.389	HP:0000164	hp	1	Abnormality of the teeth	6	HCCS,CREBBP,CRLF1,PAX6,TFAP2B,NFIX,MKS1,MBTPS2,POLR3B,PNPLA6,AGA,OFD1,ERCC8,ALX4,CTDP1,FGFR2,ROGDI,FGFR3,ALDH3A2,EVC,TP63,FGFR1,SMARCA2,ATRX,ORC1,GNAS,MCOLN1,EFNB1,SNAP29,SOX10,EP300,RBBP8,NAA10,PQBP1,SMS,FGD1,PORCN,CTCF,TSC2,CA2,EYA1,MAN2B1,RBM28,GLI3,DVL1,SUFU,SHOC2,PIGL,PRKAR1A,MYH3,C12ORF57,SOBP,FIG4,PDE4D,UBE3A,WNT5A,ACVR1,IFIH1,DCAF17,SOS1,ALMS1,TBCE,PTCH2,RAB3GAP2,SATB2,KANSL1,GORAB,PIK3CA…
1	!	2.69e-11	297	807	129	0.16	0.434	HP:0002644	hp	1	Abnormality of pelvic girdle bone morphology	4	ARX,CREBBP,POMT2,ERCC1,MBTPS2,OFD1,ERCC8,ALDH18A1,FGFR2,FGFR3,ABCC9,EVC,ACTB,FGFR1,ATRX,ORC1,GNPTG,HDAC6,NIN,RBBP8,GATA1,PORCN,XYLT1,EYA1,MAN2B1,DMPK,RPS19,EZH2,GLI3,EXOSC3,DVL1,PIGL,MYH3,GNPTAB,C12ORF57,FANCE,FIG4,WNT5A,UMPS,IFIH1,GNPAT,SLC35A3,COLEC11,KANSL1,GORAB,SIL1,OCRL,TWIST1,TTC21B,PEPD,SNRPB,MKKS,SBDS,IDUA,SNRPN,VPS13B,AP3B1,FLNB,IFT172,FRAS1,FBN2,PTRH2,EIF4A3,SMAD4,AKT1,PLK4,HSPG2,LBR,F…
1	!	2.85e-11	319	807	136	0.169	0.426	HP:0100737	hp	1	Abnormality of the hard palate	7	POMT2,MKS1,MBTPS2,ARHGAP31,OFD1,CC2D2A,PIGV,FGFR2,TP63,ACTB,FGFR1,ORC1,POMGNT1,TGDS,IGBP1,EFNB1,PHGDH,SPECC1L,SOX10,MID1,PQBP1,GATA1,SMS,FGD1,PORCN,CTCF,XYLT1,RPGRIP1L,CSPP1,EYA1,NBN,RPS19,GLI3,FKTN,SUFU,PIGL,MYH3,FANCE,PEX7,WNT5A,PTCH2,COLEC11,DDX59,SATB2,TCTN3,KANSL1,TWIST1,SNRPB,MKKS,MASP1,CDKN1C,ZSWIM6,H19,POMT1,LARGE,KRAS,PAX3,FLNB,TFAP2A,YAP1,SIX3,FRAS1,PEX5,FTO,EIF4A3,SMAD4,HSPG2,LBR,FANCD…
1	!	3.36e-11	228	807	106	0.131	0.465	HP:0000235	hp	1	Abnormality of the fontanelles or cranial sutures	5	ARX,CREBBP,ABCC8,NFIX,IYD,ERCC1,TG,ALX4,ALDH18A1,POU1F1,FGFR2,FGFR3,ACTB,FGFR1,LRP2,ATRX,ORC1,EFNB1,SPECC1L,RNF125,RBBP8,NAA10,ERCC2,RPS19,SLC5A5,GLI3,GCK,LHX3,PEX12,MYH3,SC5D,MVK,GNPTAB,FIG4,WNT5A,GNPAT,TBCE,CTSD,COLEC11,KANSL1,GORAB,TWIST1,MASP1,POR,PEX1,CDKN1C,H19,KRAS,HSD17B4,TSHB,MYCN,FLNB,NKX2-1,PEX5,SLC12A6,TCF12,DUOXA2,AKT1,PLK4,HSPG2,CENPJ,SETBP1,PIEZO2,PTDSS1,WDR19,SKI,UBR1,PCNT,LMNA,RE…
1	!	3.55e-11	179	807	89	0.11	0.497	HP:0005120	hp	33	Abnormality of cardiac atrium	4	HCCS,CREBBP,NFIX,ARHGAP31,FGFR2,FGFR3,EVC,RARB,TGDS,PHGDH,SPECC1L,JAG1,NAA10,PQBP1,CTCF,SALL1,RPS19,MEGF8,FKTN,SHOC2,FANCE,UMPS,SLC19A2,DNMT3A,KANSL1,TSFM,BBS2,UPF3B,MKKS,KRAS,PAX3,FLNB,STRA6,KIF11,ATIC,FBN2,GATA6,HSPG2,RIT1,FANCD2,KDM6A,NSDHL,SETBP1,GJA1,ADK,BUB1B,CACNA1D,BRAF,FANCC,UBR1,PCNT,LMNA,TGFBR2,NIPBL,NSD1,CEP57,FBN1,KMT2D,ROR2,CHST14,ZEB2,SEMA3E,CHD7,ASXL1,DHCR7,EVC2,HRAS,ERCC4,B3GALT6…
1	!	4.09e-11	208	807	99	0.123	0.476	HP:0000766	hp	1	Abnormality of the sternum	5	CREBBP,NFIX,AGA,ALDH18A1,FGFR3,EVC,ORC1,TGDS,IGBP1,GNPTG,EFNB1,SOX10,NAA10,FMR1,PQBP1,SMS,FGD1,XYLT1,MAN2B1,MEGF8,FKTN,DVL1,SUFU,SHOC2,PDHX,FIG4,WNT5A,SOS1,PTCH2,RAB3GAP2,TCTN3,KANSL1,GORAB,SIL1,PIK3CA,TTC21B,PIGT,UPF3B,KDM5C,SBDS,VPS13B,KRAS,HSD17B4,ITGA7,FLNB,IFT172,FRAS1,FBN2,AKT1,HSPG2,RIT1,LBR,SLC16A2,FREM2,VIPAS39,SETBP1,PIEZO2,GRIP1,VPS37A,BUB1B,BRAF,WDR19,SKI,DDR2,TGFBR2,NIPBL,ATP7A,RET,F…
1	!	4.47e-11	92	807	56	0.069	0.609	HP:0010576	hp	1	Intracranial cystic lesion	4	POMT2,MKS1,OFD1,CC2D2A,FGFR2,EVC,OPHN1,POMGNT1,B4GALT1,PHGDH,RPGRIP1L,CSPP1,FKTN,EXOSC3,PDHX,OCRL,RNF113A,AHDC1,PEX1,CDKN1C,ZSWIM6,H19,POMT1,PDHA1,LARGE,KRAS,FTO,EBP,TMEM138,GRM1,PIEZO2,TMEM237,BUB1B,B3GALNT2,TMEM67,NSD1,CEP57,KIF7,TCTN2,SEMA3E,CHD7,ASXL1,DHCR7,EVC2,DAG1,HRAS,D2HGDH,FKRP,ATP6V0A2,POMK,TMEM216,COL4A1,CEP290,TMEM231,NRAS,ISPD
1	!	4.86e-11	229	807	106	0.131	0.463	HP:0002311	hp	1	Incoordination	5	CREBBP,PAX6,CDKL5,MKS1,TTC19,POLR3B,ATP1A2,PNPLA6,OFD1,CC2D2A,SDCCAG8,CTDP1,FGFR1,OPHN1,MCOLN1,AAAS,SNAP29,SOX10,RNF125,FMR1,SLC25A15,CLN5,RPGRIP1L,MTFMT,SPG11,CSPP1,ASAH1,ATP1A3,CEP41,C10ORF2,PEX12,WFS1,CEP164,MVK,ALDH5A1,PEX7,FIG4,LMNB1,UBE3A,GBE1,TCTN3,SIL1,PLP1,CLPP,ASL,PEX1,ATXN10,SLC6A8,DKC1,ATP8A2,HSD17B4,AHI1,SUCLA2,PEX5,POLG,NPHP1,GMPPA,MUT,SLC16A2,PRPS1,VLDLR,INPP5E,POLR3A,TMEM138,GJA1,…
1	!	4.89e-11	194	807	94	0.116	0.485	HP:0012447	hp	1	Abnormal myelination	3	COX10,POLR3B,COX15,NDUFS1,ERCC8,CTDP1,TAF2,ALDH3A2,SDHA,BCS1L,L2HGDH,MCOLN1,PHGDH,UPB1,SOX10,SBF1,ACO2,NDUFAF5,SPG11,MANBA,SEPSECS,FOXRED1,NDUFS8,FBXL4,PEX7,FIG4,LMNB1,RARS,MPV17,NDUFS7,DARS,NDUFB3,FAM126A,NDUFAF4,PLP1,NDUFA1,AHDC1,IDUA,PEX1,NDUFA10,SLC6A8,NDUFA2,HSD17B4,IER3IP1,STXBP1,NDUFAF1,LRPPRC,NDUFA9,SLC12A6,HSPD1,SUMF1,NDUFS6,MUT,SLC16A2,PRPS1,NDUFB9,SURF1,POLR3A,NGLY1,MAT1A,NUBPL,SACS,ND…
1	!	5.06e-11	177	807	88	0.109	0.497	HP:0011994	hp	33	Abnormality of the atrial septum	5	HCCS,CREBBP,NFIX,ARHGAP31,FGFR2,FGFR3,EVC,TGDS,PHGDH,SPECC1L,JAG1,NAA10,PQBP1,CTCF,SALL1,RPS19,MEGF8,FKTN,SHOC2,FANCE,UMPS,SLC19A2,DNMT3A,KANSL1,TSFM,BBS2,UPF3B,MKKS,KRAS,PAX3,FLNB,STRA6,KIF11,ATIC,FBN2,GATA6,HSPG2,RIT1,FANCD2,KDM6A,NSDHL,SETBP1,GJA1,ADK,BUB1B,CACNA1D,BRAF,FANCC,UBR1,PCNT,LMNA,TGFBR2,NIPBL,NSD1,CEP57,FBN1,KMT2D,ROR2,CHST14,ZEB2,SEMA3E,CHD7,ASXL1,DHCR7,EVC2,HRAS,ERCC4,B3GALT6,PTPN…
1	!	5.06e-11	177	807	88	0.109	0.497	HP:0001631	hp	33	Defect in the atrial septum	6	HCCS,CREBBP,NFIX,ARHGAP31,FGFR2,FGFR3,EVC,TGDS,PHGDH,SPECC1L,JAG1,NAA10,PQBP1,CTCF,SALL1,RPS19,MEGF8,FKTN,SHOC2,FANCE,UMPS,SLC19A2,DNMT3A,KANSL1,TSFM,BBS2,UPF3B,MKKS,KRAS,PAX3,FLNB,STRA6,KIF11,ATIC,FBN2,GATA6,HSPG2,RIT1,FANCD2,KDM6A,NSDHL,SETBP1,GJA1,ADK,BUB1B,CACNA1D,BRAF,FANCC,UBR1,PCNT,LMNA,TGFBR2,NIPBL,NSD1,CEP57,FBN1,KMT2D,ROR2,CHST14,ZEB2,SEMA3E,CHD7,ASXL1,DHCR7,EVC2,HRAS,ERCC4,B3GALT6,PTPN…
1	!	5.38e-11	200	807	96	0.119	0.48	HP:0003319	hp	1	Abnormality of the cervical spine	5	CREBBP,CRLF1,MKS1,ERCC1,OFD1,SDCCAG8,FGFR2,FGFR3,ABCC9,ACTB,UBE2A,FGFR1,ATRX,GNAS,TGDS,IGBP1,GNPTG,EFNB1,PHGDH,IFT27,FGD1,XYLT1,NBN,MAN2B1,ERCC2,RPS19,MEGF8,LHX3,DVL1,SHOC2,MYH3,ARL6,WNT5A,SOS1,BBS9,BBS2,MKKS,IDUA,KRAS,GNS,FLNB,TFAP2A,IFT172,BBS7,FBN2,BBS4,FTO,SMAD4,HSPG2,RIT1,NPHP1,TRMT10A,EBP,ATP6V1B2,ALDOA,SETBP1,PIEZO2,BUB1B,BRAF,SKI,DDR2,BBS5,LZTFL1,NIPBL,BMPER,TTC8,ANKRD11,TRAPPC9,MGAT2,TCT…
1	!	6.22e-11	186	807	91	0.113	0.489	HP:0000470	hp	1	Short neck	3	CRLF1,MKS1,ERCC1,OFD1,SDCCAG8,FGFR2,ABCC9,ACTB,UBE2A,FGFR1,ATRX,GNAS,TGDS,IGBP1,GNPTG,EFNB1,PHGDH,IFT27,FGD1,XYLT1,NBN,MAN2B1,ERCC2,RPS19,MEGF8,LHX3,DVL1,SHOC2,MYH3,ARL6,WNT5A,SOS1,BBS9,BBS2,MKKS,IDUA,KRAS,GNS,FLNB,TFAP2A,IFT172,BBS7,FBN2,BBS4,FTO,SMAD4,HSPG2,RIT1,NPHP1,TRMT10A,EBP,ATP6V1B2,ALDOA,SETBP1,PIEZO2,BUB1B,BRAF,BBS5,LZTFL1,NIPBL,BMPER,TTC8,ANKRD11,TRAPPC9,MGAT2,TCTN2,MECP2,ROR2,GUSB,GLB…
1	!	6.74e-11	651	807	234	0.29	0.359	HP:0000077	hp	14	Abnormality of the kidney	4	ARX,CREBBP,COX10,MKS1,MBTPS2,PGM3,PNPLA6,OFD1,CC2D2A,RRM2B,ERCC8,SDCCAG8,FGFR2,FGFR3,AFF4,EVC,TP63,BCS1L,SLC12A1,PAX2,RARB,FGFR1,SLC4A4,LRP2,ATRX,FH,PHGDH,RAB18,SNAP29,SPECC1L,PRODH,SOX10,IFT27,EP300,JAG1,RBBP8,STS,NAA10,FMR1,PQBP1,PGK1,PORCN,TSC2,SALL1,RPGRIP1L,CSPP1,CA2,EYA1,NBN,CEP41,GLI3,DVL1,SUFU,PIGL,PEX12,WFS1,SC5D,CEP164,FANCE,FBXL4,PEX7,ARL6,WNT5A,GBE1,UMPS,IFIH1,RAB3GAP1,KYNU,ALMS1,AKT3…
1	!	7.03e-11	69	807	46	0.057	0.667	HP:0000341	hp	1	Narrow forehead	5	MKS1,ZIC2,OFD1,CC2D2A,AP4E1,ATRX,MCOLN1,RBBP8,RPGRIP1L,CSPP1,CEP41,SC5D,GNPTAB,TCTN3,PIGT,TUBGCP6,SNRPN,KRAS,AHI1,SLC12A6,NPHP1,RARS2,SLC16A2,INPP5E,TMEM138,SETBP1,TMEM237,BRAF,TMEM67,DCHS1,KIF7,ANKRD11,TCTN2,ASXL1,DHCR7,HRAS,NDN,AMER1,TMEM216,FAT4,TCF4,C5ORF42,CEP290,TMEM231,NRAS,MAGEL2
1	!	8.93e-11	145	807	76	0.094	0.524	HP:0009767	hp	1	Aplasia/Hypoplasia of the phalanges of the hand	7	CREBBP,NFIX,ARHGAP31,PIGV,FGFR2,FGFR3,ABCC9,EVC,TP63,FGFR1,SMARCA2,EP300,JAG1,RBBP8,GATA1,PORCN,SALL1,XYLT1,MEGF8,EZH2,GLI3,DVL1,SUFU,PRKAR1A,MGP,FIG4,PDE4D,WNT5A,ACVR1,IFIH1,PTCH2,KMT2A,RAB3GAP2,USP9X,KDM5C,H19,MYCN,FLNB,FRAS1,EIF4A3,ADAMTS10,KCNH1,LBR,SUMF1,ATP6V1B2,DPYS,FREM2,SETBP1,GJA1,PIEZO2,GRIP1,PTDSS1,PHF6,ARSE,WDR19,PCNT,LMNA,RECQL4,DDR2,TGFBR2,FBN1,FAM111A,ROR2,CANT1,EIF2AK3,EVC2,B3GAL…
1	!	9.68e-11	74	807	48	0.059	0.649	HP:0000490	hp	1	Deeply set eye	6	CREBBP,CDKL5,ERCC1,POU1F1,FGFR2,FGFR3,UBE2A,OPHN1,MEF2C,EEF1A2,JAG1,FBXO31,ERCC2,MYH3,UBE3A,RAB3GAP1,ALMS1,TBCE,GORAB,PIK3CA,OCRL,NDP,GRIA3,TBC1D20,KDM5C,TTI2,THOC6,SMAD4,DIS3L2,RARS2,GJA1,PIEZO2,TMEM237,PHF6,RECQL4,CEP57,FBN1,KIF7,ZEB2,ARNT2,ERCC4,ZBTB20,PYCR1,TCF4,SLC9A6,ISPD,ERCC6,SHANK3
1	!	1.04e-10	317	807	134	0.166	0.423	HP:0000175	hp	1	Cleft palate	8	POMT2,MKS1,MBTPS2,ARHGAP31,OFD1,CC2D2A,PIGV,FGFR2,TP63,ACTB,FGFR1,ORC1,POMGNT1,TGDS,IGBP1,EFNB1,PHGDH,SPECC1L,SOX10,MID1,PQBP1,GATA1,SMS,FGD1,PORCN,CTCF,XYLT1,RPGRIP1L,CSPP1,EYA1,NBN,RPS19,GLI3,FKTN,SUFU,PIGL,MYH3,FANCE,PEX7,PTCH2,COLEC11,DDX59,SATB2,TCTN3,KANSL1,TWIST1,SNRPB,MKKS,MASP1,CDKN1C,ZSWIM6,H19,POMT1,LARGE,KRAS,PAX3,FLNB,TFAP2A,YAP1,SIX3,FRAS1,PEX5,FTO,EIF4A3,SMAD4,HSPG2,LBR,FANCD2,KDM6…
1	!	1.1e-10	111	807	63	0.078	0.568	HP:0000582	hp	1	Upslanted palpebral fissure	8	ZIC2,ALX4,PIGV,FGFR2,UBE2A,MEF2C,DLG3,ATRX,JAG1,PQBP1,GATA1,NBN,MEGF8,AP1S1,DVL1,PIGL,PEX12,FANCE,PEX7,FIG4,WNT5A,KANSL1,OCRL,KDM5C,AHDC1,PEX1,SNRPN,THOC6,AP3B1,HSD17B4,MYCN,TFAP2A,KIF11,PEX5,FANCD2,SLC16A2,NSDHL,UBE3B,VIPAS39,GJA1,BUB1B,FANCC,PCNT,FAM111A,ANKRD11,C2CD3,SETD5,ROR2,IL1RAPL1,ASXL1,EIF2AK3,DHCR7,ERCC4,MAF,EHMT1,NDN,VPS33B,TBX1,ATP6V0A2,B3GLCT,FANCA,TCF4,ADAMTSL2
1	!	1.17e-10	91	807	55	0.068	0.604	HP:0002693	hp	1	Abnormality of the skull base	4	POMT2,MKS1,OFD1,CC2D2A,FGFR2,ABCC9,EVC,POMGNT1,B4GALT1,PHGDH,RPGRIP1L,CSPP1,FKTN,RNF113A,CDKN1C,ZSWIM6,H19,POMT1,LARGE,KRAS,FTO,LBR,EBP,TMEM138,SETBP1,PIEZO2,TMEM237,PTDSS1,BUB1B,PTH1R,B3GALNT2,TMEM67,NSD1,CEP57,KIF7,TCTN2,SEMA3E,CHD7,ASXL1,DHCR7,EVC2,DAG1,HRAS,FKRP,ZBTB20,AMER1,ATP6V0A2,POMK,TMEM216,COL4A1,FLNA,CEP290,TMEM231,NRAS,ISPD
1	!	1.18e-10	179	807	88	0.109	0.492	HP:0001172	hp	1	Abnormality of the thumb	6	CREBBP,CRLF1,MKS1,ERCC1,OFD1,CC2D2A,ALDH18A1,FGFR2,FGFR3,TP63,ACTB,FGFR1,PHGDH,EP300,NAA10,PQBP1,SALL1,XYLT1,RPGRIP1L,CSPP1,RPS19,MEGF8,EZH2,GLI3,DVL1,SUFU,MYH3,ZBTB16,MGP,FANCE,FIG4,WNT5A,ACVR1,PTCH2,DDX59,SATB2,TCTN3,USP9X,FLNB,TFAP2A,FRAS1,FBN2,PTRH2,EIF4A3,KCNH1,SUMF1,FANCD2,FREM2,SETBP1,GJA1,GRIP1,FANCC,PCNT,RECQL4,NIPBL,TMEM67,RET,KIF7,ANKRD11,MGAT2,TCTN2,ROR2,CHST14,SEMA3E,CANT1,CHD7,PTEN,…
1	!	1.29e-10	50	807	37	0.046	0.74	HP:0002363	hp	1	Abnormality of brainstem morphology	5	PAFAH1B1,POMT2,FGFR3,NDE1,POMGNT1,FH,VRK1,CSPP1,FKTN,MYH3,WNT1,POMT1,CHMP1A,LARGE,AHI1,TUBB2A,NPHP1,VLDLR,INPP5E,PIEZO2,B3GALNT2,TMEM67,TUBA1A,ASXL1,GMPPB,FKRP,TSEN54,TUBA8,BRF1,POMK,PCLO,TMEM216,DYNC1H1,CEP290,KIF1BP,ADGRG1,ISPD
1	!	1.55e-10	648	807	232	0.287	0.358	HP:0001392	hp	1	Abnormality of the liver	3	DPM1,COX10,IYD,MKS1,ABHD5,COX15,NDUFS1,ARHGAP31,PNPLA6,OTC,AGA,TG,OFD1,CC2D2A,ERCC8,SDCCAG8,CTSA,POU1F1,FGFR2,SDHA,BCS1L,NFKB2,MCCC1,GNAS,FH,SPECC1L,SOX10,PDGFB,IFT27,NDUFAF5,JAG1,PORCN,SLC25A15,TSC2,RPGRIP1L,CSPP1,CA2,ASAH1,MAN2B1,DMPK,GPI,SLC5A5,AP1S1,LHX3,C10ORF2,PEX12,NAGLU,SC5D,FOXRED1,CEP164,NDUFS8,MVK,GNPTAB,FANCE,FBXL4,ARL6,GBE1,MPV17,IFIH1,NDUFS7,SOS1,ALMS1,ACADM,GALE,FASTKD2,NDUFB3,ALG2…
1	!	1.63e-10	61	807	42	0.052	0.689	HP:0003546	hp	74	Exercise intolerance	1	LAMP2,COX10,NDUFS1,RRM2B,SDHA,BCS1L,NDUFAF5,PGK1,C10ORF2,FOXRED1,FASTKD2,NDUFB3,NDUFAF4,NDUFA1,MGME1,COX6B1,SCO1,TACO1,NDUFAF1,DNA2,POLG,NDUFS6,NDUFB9,NUBPL,SLC25A4,NDUFS2,ADCK3,NDUFAF2,NDUFS4,NDUFV1,GMPPB,NDUFA11,PUS1,NDUFAF3,NDUFV2,COX14,COX20,SDHAF1,NDUFS3,PET100,APOPT1,POLG2
1	!	2.12e-10	87	807	53	0.066	0.609	HP:0000581	hp	1	Blepharophimosis	8	ERCC1,NSUN2,ALX4,ABCC9,TP63,SMARCA2,ORC1,RAB18,SALL1,MYH3,FANCE,FIG4,COLEC11,KMT2A,DNMT3A,KANSL1,MASP1,THOC6,MYCN,PAX3,STRA6,SMAD4,HSPG2,FANCD2,UBE3B,GJA1,PIEZO2,PHF6,FANCC,CUL4B,PCNT,LMNA,RECQL4,CEP57,FBN1,DCHS1,FAM111A,ATR,ERCC4,FOXG1,PYCR1,BCOR,TBX1,MED12,STAC3,B3GLCT,FANCA,FAT4,SLC6A17,SLC2A10,ADAMTSL2,SMOC1,ERCC6
1	!	2.14e-10	310	807	131	0.162	0.423	HP:0000464	hp	1	Abnormality of the neck	2	CREBBP,CRLF1,MKS1,ERCC1,OFD1,SDCCAG8,FGFR2,ABCC9,ACTB,UBE2A,FGFR1,ATRX,GNAS,TGDS,IGBP1,GNPTG,EFNB1,PHGDH,IFT27,NAA10,GATA1,SMS,FGD1,XYLT1,EYA1,NBN,MAN2B1,ERCC2,RPS19,ATP1A3,MEGF8,LHX3,DVL1,SUFU,SHOC2,PIGL,PEX12,MYH3,FIG4,ARL6,WNT5A,SOS1,PTCH2,COLEC11,RAB3GAP2,BBS9,PEPD,BBS2,SNRPB,MKKS,IDUA,PEX1,GCH1,KRAS,GNS,FLNB,TFAP2A,IFT172,BBS7,FBN2,PEX5,BBS4,FTO,SMAD4,AKT1,HSPG2,KCNH1,RIT1,LBR,NPHP1,TRMT10A,…
1	!	2.51e-10	80	807	50	0.062	0.625	HP:0002350	hp	1	Cerebellar cyst	9	POMT2,MKS1,OFD1,CC2D2A,EVC,OPHN1,POMGNT1,B4GALT1,PHGDH,RPGRIP1L,CSPP1,FKTN,EXOSC3,RNF113A,AHDC1,CDKN1C,ZSWIM6,H19,POMT1,LARGE,KRAS,FTO,EBP,TMEM138,GRM1,PIEZO2,TMEM237,BUB1B,B3GALNT2,TMEM67,NSD1,CEP57,KIF7,TCTN2,SEMA3E,CHD7,ASXL1,DHCR7,EVC2,DAG1,HRAS,FKRP,ATP6V0A2,POMK,TMEM216,COL4A1,CEP290,TMEM231,NRAS,ISPD
1	!	2.67e-10	210	807	98	0.121	0.467	HP:0010985	hp	4	Gonosomal inheritance	2	ARX,HCCS,LAMP2,CDKL5,MBTPS2,NDUFS1,HMGB3,OTC,OFD1,KIAA2022,HSD17B10,PAK3,DCX,UBE2A,OPHN1,DLG3,ATRX,IGBP1,EFNB1,HDAC6,NDUFAF5,STS,MID1,SYP,NAA10,FMR1,PQBP1,PGK1,GATA1,SMS,FGD1,PORCN,FOXRED1,NDUFB3,OCRL,NDUFAF4,PLP1,IQSEC2,NDP,UPF3B,NDUFA1,GRIA3,KDM5C,AVPR2,ARHGEF6,SLC6A8,DKC1,ARHGEF9,PDHA1,NDUFAF1,NDUFS6,NLGN4X,CASK,KDM6A,SLC16A2,EBP,PRPS1,NSDHL,NDUFB9,NUBPL,CLIC2,AFF2,PHF6,AIFM1,ARSE,CUL4B,NDUFS2…
1	!	2.92e-10	637	807	228	0.283	0.358	HP:0011458	hp	1	Abdominal symptom	2	ARX,CREBBP,CRLF1,CDKL5,IYD,CPS1,NDUFS1,OTC,AGA,TG,OFD1,CC2D2A,RRM2B,PIGV,POU1F1,BCS1L,SLC12A1,KCNQ2,ACAT1,ACTB,SLC46A1,MCCC1,BCKDHB,ATRX,DDHD2,ORC1,DNMT3B,COQ9,SOX10,VRK1,ADNP,NDUFAF5,FMR1,PQBP1,PORCN,SLC25A15,CTCF,MLYCD,TSC2,SALL1,RPGRIP1L,NBN,DMPK,SLC5A5,ETHE1,AP1S1,LHX3,EXOSC3,PEX12,NAGLU,WFS1,FOXRED1,MVK,GNPTAB,LMNB1,UBE3A,FOXP1,MPV17,IFIH1,SOS1,ACADM,GALE,KMT2A,ARG1,RAB3GAP2,NDUFB3,KANSL1,PI…
1	!	3.12e-10	95	807	56	0.069	0.589	HP:0000303	hp	1	Mandibular prognathia	6	AGA,ERCC8,PIGV,FGFR2,FGFR1,OPHN1,GNAS,RNF125,FMR1,PQBP1,SMS,CA2,MAN2B1,EZH2,SUFU,PRKAR1A,MYH3,GNPTAB,PDE4D,UBE3A,PTCH2,KPTN,GORAB,OCRL,UPF3B,RNF113A,KDM5C,IDUA,HERC2,SLC6A8,PAX3,KIF11,SMAD4,GJA1,PTDSS1,RECQL4,LRP5,NSD1,BSCL2,IL1RAPL1,GLB1,INSR,PTEN,FOXG1,DEAF1,RPS6KA3,FAM20C,MAF,PTPN11,EHMT1,PTCH1,NHS,SLC6A17,SLC9A6,AP4M1,ERCC6
1	!	3.13e-10	126	807	68	0.084	0.54	HP:0002376	hp	1	Developmental regression	4	CDKL5,MBTPS2,NDUFS1,PNPLA6,AGA,ROGDI,HSD17B10,SDHA,ACTB,L2HGDH,AAAS,NDUFAF5,FMR1,CLN5,ETHE1,DNM1,KCNT1,PEX12,WFS1,FOXRED1,FOLR1,PEX7,GBE1,IFIH1,NDUFB3,SERAC1,NDUFAF4,NDP,NDUFA1,PEX1,CYP27A1,STXBP1,NDUFAF1,PEX5,POLG,SUMF1,GMPPA,NDUFS6,NDUFB9,NUBPL,AIFM1,NDUFS2,LMNA,ACOX1,CLPB,NDUFAF2,NDUFS4,ATP7A,NDUFV1,BSCL2,LMBRD1,MECP2,CHD2,NDUFA11,FOXG1,NDUFAF3,NDUFV2,EHMT1,ZBTB20,CLN8,PLA2G6,SCN8A,SYNGAP1,PSA…
1	!	3.98e-10	217	807	100	0.124	0.461	HP:0001547	hp	1	Abnormality of the rib cage	5	MBTPS2,ARHGAP31,OFD1,FGFR2,FGFR3,ABCC9,EVC,ORC1,GNPTG,EFNB1,HDAC6,JAG1,NAA10,PQBP1,PORCN,SALL1,XYLT1,CSPP1,MAN2B1,RPS19,EZH2,GLI3,SUFU,NAGLU,ZBTB16,MGP,GNPTAB,SOS1,TBCE,PTCH2,OCRL,TTC21B,WNT1,SNRPB,SBDS,IDUA,PEX1,KRAS,GNS,PAX3,FLNB,IFT172,SMAD4,AKT1,ADAMTS10,HSPG2,KCNH1,RIT1,LBR,SLC16A2,NSDHL,ATP6V1B2,UBE3B,SETBP1,PIEZO2,PTDSS1,BRAF,WDR19,SKI,LMNA,PTH1R,RECQL4,LRP5,DDR2,NIPBL,BMPER,HGSNAT,ATP7A,F…
1	!	4.34e-10	76	807	48	0.059	0.632	HP:0000154	hp	1	Wide mouth	6	MKS1,DDX11,ZMYND11,AGA,OFD1,CC2D2A,ABCC9,ACTB,UBE2A,SMARCA2,AP4E1,ATRX,HDAC6,AP4S1,SALL1,RPGRIP1L,PIGL,UBE3A,PIK3CA,RNF113A,IDUA,CDKN1C,H19,GNS,ATIC,KCNH1,ATP6V1B2,UBE3B,PTDSS1,CUL4B,TMEM67,NSD1,ANKRD11,MGAT2,ROR2,GLB1,INSR,DHCR7,LARP7,RPS6KA3,FAM20C,NRXN1,MED12,B3GLCT,TCF4,ADAMTSL2,MBD5,ADSL
1	!	4.75e-10	45	807	34	0.042	0.756	HP:0000567	hp	1	Chorioretinal coloboma	8	MKS1,CC2D2A,ACTB,PAX2,LRP2,RAB18,NAA10,PORCN,SALL1,RPGRIP1L,CEP41,PIGL,C12ORF57,RAB3GAP1,RAB3GAP2,TBC1D20,AHI1,TFAP2A,YAP1,AKT1,CASK,KDM6A,INPP5E,TMEM138,TMEM237,TMEM67,KMT2D,SEMA3E,CHD7,BCOR,TMEM216,CEP290,TMEM231,NRAS
1	!	4.78e-10	60	807	41	0.051	0.683	HP:0002878	hp	1	Respiratory failure	5	COX10,COX15,NDUFS1,SDHA,BCS1L,NDUFAF5,FOXRED1,NDUFS8,ACVR1,NDUFS7,CTSD,NDUFB3,NPC2,TSFM,NDUFAF4,NDUFA1,NDUFA10,NDUFA2,NDUFAF1,NDUFA9,SMAD4,NDUFS6,NDUFB9,SURF1,NUBPL,NDUFAF6,NDUFS2,SUCLG1,NDUFAF2,NDUFS4,NDUFV1,PTEN,HRAS,NDUFA11,NDUFAF3,NDUFV2,NDUFA12,FLNA,PSAP,DMD,NDUFS3
1	!	4.93e-10	43	807	33	0.041	0.767	HP:0001302	hp	1	Pachygyria	9	ARX,PAFAH1B1,POMT2,ARHGAP31,NDE1,ACTB,WDR62,DCX,POMGNT1,SNAP29,MLYCD,FKTN,FIG4,TUBGCP6,POMT1,LARGE,TUBB2B,KATNB1,NSDHL,VLDLR,DCHS1,TUBA1A,ATR,FOXG1,WDR73,FKRP,CCBE1,ATP6V0A2,DYNC1H1,OCLN,KIF1BP,ISPD,RNU4ATAC
1	!	5.06e-10	81	807	50	0.062	0.617	HP:0001254	hp	1	Lethargy	5	CPS1,NDUFS1,OTC,MCCC1,BCKDHB,NDUFAF5,SLC25A15,SLC5A5,FOXRED1,ACADM,NDUFB3,ACADS,NDUFAF4,NDUFA1,ASL,IVD,ASS1,PDHA1,GCH1,MMACHC,ALDOB,NDUFAF1,DBT,MMAB,GCSH,AMT,NDUFS6,MUT,DPYS,NDUFB9,NUBPL,MMAA,NDUFS2,HLCS,NDUFAF2,NDUFS4,NDUFV1,LMBRD1,MMADHC,BTD,NDUFA11,NDUFAF3,NDUFV2,GLDC,TCN2,DPYD,ACADSB,GK,NDUFS3,BCKDHA
1	!	5.79e-10	230	807	104	0.129	0.452	HP:0001713	hp	33	Abnormality of cardiac ventricle	4	ARX,HCCS,CREBBP,TFAP2B,POMT2,DDX11,ARHGAP31,FGFR2,ABCC9,EVC,TP63,RARB,LRP2,ATRX,GNAS,TGDS,COQ9,IGBP1,PHGDH,SPECC1L,JAG1,NAA10,PQBP1,PORCN,SALL1,XYLT1,MTFMT,RPS19,GLI3,SHOC2,PIGL,PEX12,MGP,FIG4,WNT5A,UMPS,IFIH1,SOS1,AKT3,SLC19A2,TCTN3,KANSL1,PIK3CA,SNRPB,MKKS,PEX1,VPS13B,KRAS,FLNB,STRA6,IFT172,FBN2,PEX5,FTO,GATA6,ADAMTS10,RIT1,LBR,NSDHL,VIPAS39,GJA1,PIEZO2,CACNA1D,UBR1,LRP5,NIPBL,NSD1,CEP57,FBN1,A…
1	!	6.92e-10	264	807	115	0.143	0.436	HP:0003241	hp	14	External genital hypoplasia	5	ARX,HCCS,POMT2,MKS1,PNPLA6,OFD1,ERCC8,ALX4,SDCCAG8,CTDP1,FGFR2,TP63,ACTB,DCX,UBE2A,FGFR1,OPHN1,ATRX,ORC1,POMGNT1,PHGDH,RAB18,SOX10,IFT27,PQBP1,PORCN,SALL1,ERCC2,MEGF8,EZH2,CEP41,GLI3,FKTN,DVL1,ZBTB16,SC5D,FIG4,ARL6,WNT5A,DCAF17,RAB3GAP1,RPE65,TBCE,RAB3GAP2,BBS9,BBS2,RNF113A,MKKS,TBC1D20,KDM5C,POR,SNRPN,CDKN1C,MNX1,POMT1,DKC1,LARGE,IFT172,BBS7,FRAS1,BBS4,HSPG2,NPHP1,DIS3L2,KDM6A,INPP5E,FREM2,SETBP…
1	!	1e-09	170	807	83	0.103	0.488	HP:0002793	hp	1	Abnormal pattern of respiration	3	CREBBP,COX10,CDKL5,NFIX,MKS1,COX15,OFD1,CC2D2A,FGFR2,FGFR3,SDHA,BCS1L,RNF125,RPGRIP1L,CSPP1,CEP41,WFS1,FOXRED1,NDUFS8,NDUFS7,CTSD,TCTN3,TWIST1,AHDC1,IDUA,SNRPN,CDKN1C,NDUFA10,H19,NDUFA2,PDHA1,AHI1,LRPPRC,DNA2,NDUFA9,PEX5,HSPG2,NPHP1,HSPD1,RARS2,SURF1,INPP5E,TMEM138,TMEM237,NDUFAF6,BUB1B,SKI,HLCS,GNE,SUCLG1,NDUFAF2,NDUFS4,TMEM67,NSD1,RET,CEP57,FBN1,KIF7,TCTN2,MECP2,BTD,DPAGT1,HRAS,FOXG1,RPS6KA3,NR…
1	!	1e-09	256	807	112	0.139	0.438	HP:0000050	hp	14	Hypoplastic male external genitalia	6	ARX,HCCS,POMT2,MKS1,PNPLA6,OFD1,ERCC8,ALX4,SDCCAG8,CTDP1,TP63,ACTB,DCX,UBE2A,FGFR1,OPHN1,ATRX,ORC1,POMGNT1,PHGDH,RAB18,SOX10,IFT27,PQBP1,SALL1,ERCC2,MEGF8,EZH2,CEP41,GLI3,FKTN,DVL1,ZBTB16,SC5D,FIG4,ARL6,WNT5A,DCAF17,RAB3GAP1,RPE65,TBCE,RAB3GAP2,BBS9,BBS2,RNF113A,MKKS,TBC1D20,KDM5C,POR,SNRPN,CDKN1C,MNX1,POMT1,DKC1,LARGE,IFT172,BBS7,FRAS1,BBS4,HSPG2,NPHP1,DIS3L2,KDM6A,INPP5E,FREM2,SETBP1,PIEZO2,GRI…
1	!	1.05e-09	97	807	56	0.069	0.577	HP:0011361	hp	1	Congenital abnormal hair pattern	5	ARX,CREBBP,FGFR2,FGFR3,ABCC9,ACTB,UBE2A,SMARCA2,LRP2,ATRX,EFNB1,RAB18,SPECC1L,MID1,FGD1,NBN,MAN2B1,SHOC2,IFIH1,SOS1,RAB3GAP2,TWIST1,PEPD,TBC1D20,SNRPN,THOC6,VPS13B,KRAS,KRT85,TFAP2A,LRPPRC,FRAS1,SLC12A6,TCF12,HSPG2,KCNH1,RIT1,ATP6V1B2,ALDOA,FREM2,GRIP1,ALX3,BRAF,UBR1,GNE,LRP5,NIPBL,NSD1,TSC1,ANKRD11,ASXL1,PTPN11,NDN,MED12,NF1,NRAS
1	!	1.09e-09	542	807	199	0.247	0.367	HP:0011277	hp	14	Abnormality of the urinary system physiology	3	COX10,AASS,MKS1,PGM3,CPS1,PNPLA6,OTC,OFD1,CC2D2A,RRM2B,ERCC8,SDCCAG8,FGFR2,FGFR3,BCS1L,SLC12A1,PAX2,SLC46A1,MCCC1,SLC4A4,LRP2,ATRX,L2HGDH,GNAS,FH,SNAP29,PRODH,IFT27,JAG1,STS,FMR1,PGK1,TSC2,SALL1,RPGRIP1L,CA2,EYA1,NBN,ETHE1,NAGLU,WFS1,MVK,GNPTAB,FANCE,FBXL4,PEX7,ARL6,GBE1,UMPS,IFIH1,KYNU,ALMS1,CTH,ACADM,GALE,SLC19A2,FASTKD2,ARG1,SLC17A5,PIK3CA,OCRL,SERAC1,BBS9,ACADS,PLP1,TTC21B,PIGT,BBS2,MKKS,COX6…
1	!	1.12e-09	61	807	41	0.051	0.672	HP:0000219	hp	1	Thin upper lip vermilion	8	ARX,OFD1,PIGV,ACTB,PAK3,OPHN1,ATRX,SPECC1L,ADNP,MID1,PQBP1,DVL1,WNT5A,KMT2A,KDM5C,SNRPN,AP3B1,KIF11,ATIC,PTRH2,SMAD4,UBE3B,SETBP1,WDR19,GNE,NIPBL,FBN1,CTNNB1,SETD5,LMBRD1,ROR2,CHST14,MAN1B1,MAF,ZBTB18,NDN,MED12,B3GLCT,FAR1,MBD5,ADSL
1	!	1.27e-09	105	807	59	0.073	0.562	HP:0003355	hp	14	Aminoaciduria	6	COX10,AASS,CPS1,OTC,RRM2B,BCS1L,FH,PRODH,UMPS,KYNU,CTH,ACADM,GALE,SLC19A2,FASTKD2,ARG1,OCRL,SERAC1,COX6B1,ASL,PEX1,IVD,GUCY2D,MMACHC,SCO1,SPINK5,SUCLA2,TACO1,ALDOB,PEX5,POLG,GCSH,AMT,FARS2,AUH,VIPAS39,ALDH4A1,SUCLG1,SLC6A20,LMBRD1,GLYCTK,MMADHC,PAH,HCFC1,SLC6A19,MTHFR,GLDC,COX14,DHTKD1,VPS33B,SLC36A2,TAT,NAGA,COX20,NEU1,DNAJC19,GALT,PET100,APOPT1
1	!	1.54e-09	73	807	46	0.057	0.63	HP:0005445	hp	1	Widened posterior fossa	6	POMT2,MKS1,OFD1,CC2D2A,ABCC9,EVC,POMGNT1,B4GALT1,PHGDH,RPGRIP1L,CSPP1,FKTN,RNF113A,CDKN1C,H19,POMT1,LARGE,KRAS,FTO,EBP,TMEM138,PIEZO2,TMEM237,BUB1B,B3GALNT2,TMEM67,NSD1,CEP57,KIF7,TCTN2,SEMA3E,CHD7,ASXL1,DHCR7,EVC2,DAG1,HRAS,FKRP,ATP6V0A2,POMK,TMEM216,COL4A1,CEP290,TMEM231,NRAS,ISPD
1	!	1.78e-09	78	807	48	0.059	0.615	HP:0010950	hp	1	Abnormality of the fourth ventricle	6	POMT2,MKS1,OFD1,CC2D2A,EVC,POMGNT1,B4GALT1,PHGDH,RPGRIP1L,CSPP1,FKTN,ATXN1,RNF113A,CDKN1C,H19,POMT1,LARGE,KRAS,FTO,CASK,EBP,TMEM138,PIEZO2,TMEM237,BUB1B,B3GALNT2,TMEM67,NSD1,CEP57,ZNF592,KIF7,TCTN2,SEMA3E,CHD7,ASXL1,DHCR7,EVC2,DAG1,HRAS,FKRP,ATP6V0A2,POMK,TMEM216,COL4A1,CEP290,TMEM231,NRAS,ISPD
1	!	1.78e-09	78	807	48	0.059	0.615	HP:0002198	hp	1	Dilated fourth ventricle	7	POMT2,MKS1,OFD1,CC2D2A,EVC,POMGNT1,B4GALT1,PHGDH,RPGRIP1L,CSPP1,FKTN,ATXN1,RNF113A,CDKN1C,H19,POMT1,LARGE,KRAS,FTO,CASK,EBP,TMEM138,PIEZO2,TMEM237,BUB1B,B3GALNT2,TMEM67,NSD1,CEP57,ZNF592,KIF7,TCTN2,SEMA3E,CHD7,ASXL1,DHCR7,EVC2,DAG1,HRAS,FKRP,ATP6V0A2,POMK,TMEM216,COL4A1,CEP290,TMEM231,NRAS,ISPD
1	!	1.81e-09	146	807	74	0.092	0.507	HP:0001551	hp	1	Abnormality of the umbilicus	3	NFIX,IYD,MBTPS2,AGA,TG,ALDH18A1,POU1F1,FGFR2,ABCC9,LRP2,ATRX,DNMT3B,TGDS,EFNB1,SPECC1L,FGD1,PORCN,SALL1,MEGF8,SLC5A5,EZH2,GLI3,LHX3,DVL1,GNPTAB,FANCE,ZBTB24,WNT5A,DNMT3A,OCRL,IDUA,CDKN1C,H19,TSHB,FRAS1,DUOXA2,FTO,GATA6,HSPG2,KCNH1,LBR,FANCD2,NSDHL,FREM2,GJA1,GRIP1,SKI,FANCC,TGFBR2,NIPBL,ATP7A,TSHR,NSD1,KIF7,BSCL2,ROR2,CHST14,GUSB,SEMA3E,INSR,CHD7,ERCC4,EHMT1,CCBE1,BCOR,TBX1,MED12,ATP6V0A2,PTCH1,B…
1	!	1.94e-09	83	807	50	0.062	0.602	HP:0000932	hp	1	Abnormality of the posterior cranial fossa	5	POMT2,MKS1,OFD1,CC2D2A,FGFR2,ABCC9,EVC,POMGNT1,B4GALT1,PHGDH,RPGRIP1L,CSPP1,FKTN,RNF113A,CDKN1C,ZSWIM6,H19,POMT1,LARGE,KRAS,FTO,EBP,TMEM138,PIEZO2,TMEM237,BUB1B,B3GALNT2,TMEM67,NSD1,CEP57,KIF7,TCTN2,SEMA3E,CHD7,ASXL1,DHCR7,EVC2,DAG1,HRAS,FKRP,ZBTB20,ATP6V0A2,POMK,TMEM216,COL4A1,FLNA,CEP290,TMEM231,NRAS,ISPD
1	!	2.09e-09	514	807	190	0.235	0.37	HP:0002795	hp	1	Functional respiratory abnormality	2	DPM1,ARX,HCCS,CREBBP,CRLF1,COX10,CDKL5,NFIX,POMT2,MKS1,COX15,CPS1,NDUFS1,OFD1,CC2D2A,SDCCAG8,FGFR2,FGFR3,SDHA,BCS1L,FGFR1,MCCC1,ATRX,ORC1,AAAS,SPECC1L,CYB5R3,VRK1,NDUFAF5,RNF125,MID1,TSC2,RPGRIP1L,CSPP1,NBN,ASAH1,DMPK,CEP41,FKTN,EXOSC3,PEX12,WFS1,FOXRED1,NDUFS8,MVK,PEX7,ACVR1,NDUFS7,ALMS1,CTSD,FASTKD2,NDUFB3,NPC2,TCTN3,OCRL,TWIST1,TSFM,NDUFAF4,PLP1,TTC21B,PIGT,NDUFA1,SNRPB,MGME1,COX6B1,SBDS,AHDC1…
1	!	2.56e-09	144	807	73	0.09	0.507	HP:0001537	hp	1	Umbilical hernia	4	NFIX,IYD,MBTPS2,AGA,TG,ALDH18A1,POU1F1,FGFR2,ABCC9,LRP2,ATRX,DNMT3B,TGDS,EFNB1,SPECC1L,FGD1,PORCN,SALL1,MEGF8,SLC5A5,EZH2,GLI3,LHX3,DVL1,GNPTAB,FANCE,ZBTB24,WNT5A,DNMT3A,OCRL,IDUA,CDKN1C,H19,TSHB,FRAS1,DUOXA2,FTO,GATA6,HSPG2,KCNH1,LBR,FANCD2,NSDHL,FREM2,GJA1,GRIP1,SKI,FANCC,TGFBR2,ATP7A,TSHR,NSD1,KIF7,BSCL2,ROR2,CHST14,GUSB,SEMA3E,INSR,CHD7,ERCC4,EHMT1,CCBE1,BCOR,TBX1,MED12,ATP6V0A2,PTCH1,B3GLCT,…
1	!	2.61e-09	81	807	49	0.061	0.605	HP:0009136	hp	1	Duplication involving bones of the feet	4	TFAP2B,MKS1,OFD1,CC2D2A,FGFR2,FGFR3,ABCC9,EVC,FGFR1,EFNB1,PORCN,SALL1,RPGRIP1L,CSPP1,CEP41,GLI3,SC5D,WNT5A,DDX59,SATB2,TCTN3,PIK3CA,TTC21B,MKKS,AHI1,IFT172,LBR,SUMF1,EBP,INPP5E,TMEM138,TMEM237,WDR19,TMEM67,KIF7,TCTN2,ROR2,ZEB2,PTEN,DHCR7,EVC2,BBS1,TBX1,TMEM216,FLNA,C5ORF42,CEP290,SMOC1,TMEM231
1	!	3.41e-09	67	807	43	0.053	0.642	HP:0002553	hp	1	Highly arched eyebrow	6	CREBBP,TFAP2B,MKS1,OFD1,CC2D2A,PIGV,ACTB,SMARCA2,TGDS,RPGRIP1L,CSPP1,MEGF8,CEP41,C12ORF57,COLEC11,TCTN3,MASP1,AHI1,LRPPRC,NPHP1,KDM6A,INPP5E,TMEM138,TMEM237,NIPBL,TMEM67,KIF7,ANKRD11,KMT2D,TCTN2,SEMA3E,CHD7,RPS6KA3,FAM20C,EHMT1,BCOR,TMEM216,FAR1,C5ORF42,CEP290,KIF1BP,MBD5,TMEM231
1	!	4e-09	115	807	62	0.077	0.539	HP:0000532	hp	1	Chorioretinal abnormality	7	HCCS,CREBBP,POMT2,MKS1,PNPLA6,CC2D2A,ACTB,PAX2,LRP2,POMGNT1,RAB18,JAG1,NAA10,PORCN,SLC25A15,SALL1,RPGRIP1L,CSPP1,CEP41,FKTN,PIGL,PEX12,C12ORF57,RAB3GAP1,ALMS1,RAB3GAP2,OCRL,NDP,TBC1D20,PEX1,TUBGCP6,POMT1,VPS13B,LARGE,AHI1,TFAP2A,YAP1,KIF11,PEX5,AKT1,CASK,KDM6A,INPP5E,TMEM138,TMEM237,B3GALNT2,TMEM67,KMT2D,TCTN2,SEMA3E,CHD7,DAG1,FKRP,BCOR,POMK,TMEM216,COL4A1,CEP290,TMEM231,NRAS,ISPD,IKBKG
1	!	4.15e-09	72	807	45	0.056	0.625	HP:0001305	hp	1	Dandy-Walker malformation	7	POMT2,MKS1,OFD1,CC2D2A,EVC,POMGNT1,B4GALT1,PHGDH,RPGRIP1L,CSPP1,FKTN,RNF113A,CDKN1C,H19,POMT1,LARGE,KRAS,FTO,EBP,TMEM138,PIEZO2,TMEM237,BUB1B,B3GALNT2,TMEM67,NSD1,CEP57,KIF7,TCTN2,SEMA3E,CHD7,ASXL1,DHCR7,EVC2,DAG1,HRAS,FKRP,ATP6V0A2,POMK,TMEM216,COL4A1,CEP290,TMEM231,NRAS,ISPD
1	!	4.61e-09	137	807	70	0.087	0.511	HP:0006494	hp	1	Aplasia/Hypoplasia involving bones of the feet	5	CDKL5,ARHGAP31,OFD1,PIGV,FGFR2,FGFR3,ABCC9,TP63,UBE2A,FGFR1,SMARCA2,GNAS,HDAC6,FGD1,PORCN,SALL1,EZH2,PIGL,PRKAR1A,MGP,C12ORF57,FBXL4,FIG4,PDE4D,ACVR1,TBCE,KMT2A,RAB3GAP2,SIL1,TWIST1,TTC21B,KDM5C,MASP1,SNRPN,VPS13B,MYCN,FLNB,IFT172,SMAD4,ADAMTS10,KCNH1,ATP6V1B2,NGLY1,SETBP1,GJA1,PHF6,WDR19,CUL4B,RECQL4,NIPBL,FBN1,DCHS1,FAM111A,WDR81,MECP2,ROR2,CANT1,ASXL1,DHCR7,BBS1,B3GALT6,FOXG1,NDN,CCBE1,B3GLCT,…
1	!	4.82e-09	43	807	32	0.04	0.744	HP:0002415	hp	1	Leukodystrophy	5	POLR3B,NDUFS1,SOX10,NDUFAF5,FOXRED1,FBXL4,LMNB1,RARS,NDUFB3,FAM126A,NDUFAF4,PLP1,NDUFA1,PEX1,NDUFAF1,HSPD1,NDUFS6,SLC16A2,NDUFB9,POLR3A,NUBPL,NDUFS2,ACOX1,AIMP1,NDUFAF2,NDUFS4,NDUFV1,NDUFA11,NDUFAF3,NDUFV2,GJC2,NDUFS3
1	!	5e-09	1756	807	511	0.633	0.291	HP:0000007	hp	4	Autosomal recessive inheritance	2	DPM1,CRLF1,ABCC8,COX10,PAX6,AASS,IYD,POMT2,MKS1,ABHD5,TTC19,ERCC1,POLR3B,DDX11,COX15,CCDC88C,IGF1,CPS1,NDUFS1,GRN,ARHGAP31,PNPLA6,NSUN2,AGA,PNKP,TG,CC2D2A,RRM2B,ERCC8,SDCCAG8,ALDH18A1,CTDP1,PIGV,TAF2,CTSA,POU1F1,ASPM,FGFR2,ROGDI,GBA2,ZFYVE26,ALDH3A2,EVC,NDE1,SDHA,BCS1L,SLC12A1,KCNQ2,ACAT1,ACTB,WDR62,PAX2,SLC46A1,NT5C2,MCCC1,SLC4A4,AP4E1,LRP2,BCKDHB,DDHD2,ORC1,POMGNT1,B4GALT1,L2HGDH,DNMT3B,COQ9,GN…
1	!	5.85e-09	160	807	78	0.097	0.487	HP:0000107	hp	14	Renal cyst	6	MKS1,MBTPS2,OFD1,CC2D2A,SDCCAG8,PAX2,IFT27,JAG1,PORCN,TSC2,SALL1,RPGRIP1L,CSPP1,EYA1,GLI3,DVL1,SUFU,PEX12,CEP164,ARL6,WNT5A,PTCH2,OCRL,BBS9,PIGT,BBS2,SNRPB,MKKS,PEX1,CDKN1C,H19,HSD17B4,FLNB,TFAP2A,IFT172,BBS7,FRAS1,PEX5,BBS4,AKT1,NPHP1,INPP5E,TMEM138,FREM2,PIEZO2,TMEM237,GRIP1,BUB1B,WDR19,BBS5,LZTFL1,NIPBL,BMPER,TMEM67,TTC8,NSD1,TSC1,CEP57,JAM3,TCTN2,ROR2,DHCR7,BBS1,BBS10,BBS12,EHMT1,TBX1,AMER1,P…
1	!	6.75e-09	80	807	48	0.059	0.6	HP:0001162	hp	1	Postaxial hand polydactyly	8	MKS1,MBTPS2,OFD1,CC2D2A,SDCCAG8,FGFR2,EVC,IFT27,PORCN,RPGRIP1L,CSPP1,GLI3,SC5D,ARL6,AKT3,DDX59,TCTN3,BBS9,TTC21B,BBS2,MKKS,IFT172,BBS7,BBS4,LBR,NPHP1,INPP5E,SETBP1,ALX3,WDR19,BBS5,LZTFL1,TMEM67,TTC8,KIF7,ANKRD11,TCTN2,DHCR7,EVC2,BBS1,BBS10,BBS12,TMEM216,FLNA,CEP290,SMOC1,TMEM231,BBIP1
1	!	6.75e-09	80	807	48	0.059	0.6	HP:0001829	hp	1	Foot polydactyly	5	TFAP2B,MKS1,OFD1,CC2D2A,FGFR2,FGFR3,ABCC9,EVC,FGFR1,EFNB1,PORCN,SALL1,RPGRIP1L,CSPP1,CEP41,GLI3,SC5D,DDX59,SATB2,TCTN3,PIK3CA,TTC21B,MKKS,AHI1,IFT172,LBR,SUMF1,EBP,INPP5E,TMEM138,TMEM237,WDR19,TMEM67,KIF7,TCTN2,ROR2,ZEB2,PTEN,DHCR7,EVC2,BBS1,TBX1,TMEM216,FLNA,C5ORF42,CEP290,SMOC1,TMEM231
1	!	7.23e-09	21	807	20	0.025	0.952	HP:0008316	hp	1	Abnormal mitochondria in muscle tissue	2	NDUFS1,SDHA,NDUFAF5,FOXRED1,NDUFB3,NDUFAF4,NDUFA1,NDUFAF1,NDUFS6,NDUFB9,NUBPL,NDUFS2,NDUFAF2,NDUFS4,NDUFV1,NDUFA11,NDUFAF3,NDUFV2,SDHAF1,NDUFS3
1	!	7.23e-09	21	807	20	0.025	0.952	HP:0004481	hp	1	Progressive macrocephaly	6	NDUFS1,NDUFAF5,FOXRED1,NDUFB3,PIK3CA,NDUFAF4,NDUFA1,NDUFAF1,NDUFS6,NDUFB9,NUBPL,NDUFS2,NDUFAF2,NDUFS4,NDUFV1,PTEN,NDUFA11,NDUFAF3,NDUFV2,NDUFS3
1	!	7.77e-09	111	807	60	0.074	0.541	HP:0002013	hp	1	Vomiting	4	CPS1,NDUFS1,OTC,SLC12A1,ACAT1,MCCC1,BCKDHB,ATRX,NDUFAF5,SLC25A15,MLYCD,FOXRED1,MVK,MPV17,ACADM,GALE,ARG1,NDUFB3,NDUFAF4,NDUFA1,ASL,AVPR2,IVD,ASS1,SLC6A8,ALDOB,NDUFAF1,DBT,MMAB,POLG,NDUFS6,MUT,NDUFB9,NUBPL,MMAA,KCNJ1,BRAF,NDUFS2,HLCS,AIMP1,NDUFAF2,NDUFS4,HPRT1,SMPD1,AQP2,NDUFV1,ZEB2,BTD,DHCR7,NDUFA11,NDUFAF3,NDUFV2,D2HGDH,TCN2,FLNA,GK,NDUFS3,GALT,BCKDHA,SHANK3
1	!	7.77e-09	18	807	18	0.022	1	HP:0006965	hp	1	Acute necrotizing encephalopathy	5	NDUFS1,NDUFAF5,FOXRED1,NDUFB3,NDUFAF4,NDUFA1,NDUFAF1,NDUFS6,NDUFB9,NUBPL,NDUFS2,NDUFAF2,NDUFS4,NDUFV1,NDUFA11,NDUFAF3,NDUFV2,NDUFS3
[truncated: 24,143 more rows]

## Sheet: GO_Biological_Process (b)
#	signf	p-value	T	Q	Q&T	Q&T/Q	Q&T/T	term ID	t type	t group	t name	t depth	Q&T list
[truncated: 593 more rows]

[truncated: 7 more sheets: GO_Cellular_Component (c), GO_Molecular_Function (d), Human Phenotype Ontology (e), KEGG (f), Reactome (g), CORUM protein complexes (h), TRANSFAC (i)]
