# Supplementary material for: Advances in understanding – genetic basis of intellectual disability
Source: F1000Res. 2016 Apr 7;5:F1000 Faculty Rev-599. [Version 1] doi: 10.12688/f1000research.7134.1 (PMC4830215; doi:10.12688/f1000research.7134.1)
Supplement: Supplementary file 5 [file f1000research-5-7684-s0004.tgz › 565a8862-f514-451e-a564-4431eb5448ae.xls]

## Sheet: 84+2_Brain Ratio>2 (a)
PLP1	111.824
DNAJC6	44.4061
SLC6A1	24.5365
ATP1A2	20.9267
NRXN1	16.9018
SNRPN	16.5771
KCNJ10	15.7781
GAD1	14.0441
ARNT2	12.4208
CPLX1	11.6311
QDPR	11.6009
CAMTA1	11.3382
KCNQ2	9.82509
ATL1	9.26724
GRIA3	8.49284
STXBP1	8.24626
MYO5A	8.12938
ATP8A2	7.87419
MLC1	7.68073
DNM1	7.5823
SLC4A4	7.48564
GABRA1	7.27925
ATP1A3	7.04472
CALM1	7.04327
HEPACAM	6.76715
EEF1A2	6.71506
IDS	6.38697
CA2	6.33755
GNAS	5.7202
SOX10	5.54658
SALL1	5.21311
NLGN4X	5.19121
LAMP2	4.56319
ANK3	4.30712
NDP	4.27286
FOXG1	4.23471
PCLO	4.21437
PAX6	4.15811
L1CAM	4.07388
ARHGEF9	4.0057
SLC9A6	3.96796
HCN1	3.80531
FGFR3	3.77182
GRM1	3.7644
ROGDI	3.69409
KCND3	3.65109
PAK3	3.62213
IL1RAPL1	3.57851
GATM	3.39767
SOBP	3.2787
SACS	3.26848
BSCL2	3.18699
FGFR2	3.15343
DMXL2	3.10391
PAFAH1B1	3.06343
SYP	3.05552
BIN1	2.96917
GJA1	2.96325
GNAQ	2.79597
FGF14	2.78548
ATP6V1B2	2.74846
DCX	2.73947
KIAA2022	2.7195
GRIK2	2.62126
CLN8	2.61263
GCSH	2.58148
ALDH5A1	2.48885
NR2F1	2.44064
FAR1	2.42349
SPTAN1	2.37802
CBS	2.37279
LRP2	2.36959
SLC6A8	2.34201
KCNJ6	2.28792
DEAF1	2.28396
PRODH	2.25748
MEGF8	2.21237
DDHD2	2.19264
CASK	2.15194
GLUD1	2.12142
DYNC1H1	2.10543
ABCC8	2.08636
NLGN3	2.06597
NPC1	2.046
SHANK3	1.99574
ARX	1.99338

## Sheet: BR>2 functional clustering (b) 
Annotation Cluster 1 Enrichment Score: 6.8706364247453235
Category Term Count % PValue Genes List Total Pop Hits Pop Total Fold Enrichment Bonferroni Benjamini FDR
GOTERM_CC_ALL GO:0043005	neuron projection 14 16.27906976744186 1.4384132979934348E-8 MYO5A, HCN1, KCND3, SLC6A1, ATL1, GRIK2, L1CAM, GRIA3, ATP1A2, GRM1, ANK3, PAFAH1B1, CA2, GAD1 81 342 15908 8.039563930402137 3.423417817671748E-6 1.7117103738861772E-6 1.8541692570206436E-5
GOTERM_CC_ALL GO:0030424	axon 10 11.627906976744185 1.0035679078247106E-7 HCN1, SLC6A1, GRIK2, ATL1, ANK3, L1CAM, GRIA3, CA2, GAD1, GRM1 81 159 15908 12.351890674741828 2.3884632158521768E-5 7.96160743987695E-6 1.2936364054416671E-4
GOTERM_CC_ALL GO:0042995	cell projection 16 18.6046511627907 1.6930129161141432E-6 MYO5A, HCN1, KCND3, SLC6A1, ATL1, GRIK2, L1CAM, GRIA3, ATP1A2, GRM1, ANK3, GNAS, PAFAH1B1, CA2, LRP2, GAD1 81 697 15908 4.508351488743646 4.0285624673874754E-4 5.036590848461753E-5 0.002182336032041654
Annotation Cluster 2 Enrichment Score: 6.2962579243930605
Category Term Count % PValue Genes List Total Pop Hits Pop Total Fold Enrichment Bonferroni Benjamini FDR
GOTERM_BP_ALL GO:0007267	cell-cell signaling 19 22.093023255813954 8.996561840443473E-9 PLP1, CPLX1, SLC6A1, FGF14, GRIK2, ALDH5A1, NDP, GJA1, NLGN3, NRXN1, ATP1A2, GRM1, PCLO, SALL1, PAFAH1B1, LRP2, KCNQ2, GAD1, CLN8 84 600 14116 5.3215079365079365 1.0166063237559975E-5 1.0166063237559975E-5 1.4435653661326597E-5
GOTERM_BP_ALL GO:0007268	synaptic transmission 14 16.27906976744186 1.794537501712033E-8 PLP1, CPLX1, SLC6A1, GRIK2, ALDH5A1, NLGN3, NRXN1, ATP1A2, GRM1, PCLO, PAFAH1B1, KCNQ2, CLN8, GAD1 84 298 14116 7.894854586129754 2.027806828819312E-5 1.0139085544702553E-5 2.8794689055366973E-5
GOTERM_BP_ALL GO:0019226	transmission of nerve impulse 14 16.27906976744186 1.185050270234734E-7 PLP1, CPLX1, SLC6A1, GRIK2, ALDH5A1, NLGN3, NRXN1, ATP1A2, GRM1, PCLO, PAFAH1B1, KCNQ2, CLN8, GAD1 84 350 14116 6.721904761904761 1.3390172282390367E-4 4.463589994185835E-5 1.9014998736688327E-4
GOTERM_BP_ALL GO:0007154	cell communication 20 23.25581395348837 1.237248100276512E-7 PLP1, CPLX1, SLC6A1, FGF14, GRIK2, ALDH5A1, NDP, STXBP1, GJA1, NLGN3, NRXN1, ATP1A2, GRM1, PCLO, SALL1, PAFAH1B1, LRP2, KCNQ2, GAD1, CLN8 84 795 14116 4.227613057801737 1.3979927119212032E-4 3.495165018208013E-5 1.9852550343646413E-4
GOTERM_BP_ALL GO:0050877	neurological system process 20 23.25581395348837 5.8728412809060295E-5 PLP1, CPLX1, SLC6A1, GRIK2, ALDH5A1, NDP, ATP1A3, PAX6, SOBP, NLGN3, NRXN1, ATP1A2, GRM1, PCLO, GNAS, PAFAH1B1, KCNQ2, GAD1, IL1RAPL1, CLN8 84 1210 14116 2.777646595828414 0.06421081282624563 0.0020717589153391724 0.0941924979833586
GOTERM_BP_ALL GO:0003008	system process 22 25.581395348837212 1.2005534842140868E-4 PLP1, CPLX1, SLC6A1, GRIK2, ALDH5A1, NDP, ATP1A3, PAX6, SOBP, GJA1, NLGN3, NRXN1, ATP1A2, GRM1, PCLO, SLC6A8, GNAS, PAFAH1B1, KCNQ2, GAD1, IL1RAPL1, CLN8 84 1503 14116 2.4597788549884356 0.12686988251564513 0.0036600609365002867 0.19246387806255427
Annotation Cluster 3 Enrichment Score: 5.890402486840016
Category Term Count % PValue Genes List Total Pop Hits Pop Total Fold Enrichment Bonferroni Benjamini FDR
GOTERM_CC_ALL GO:0005624	membrane fraction 18 20.930232558139537 4.2632102733803003E-7 MLC1, SLC9A6, SLC6A1, ATL1, GRIK2, CASK, L1CAM, GRIA3, ATP1A2, GRM1, SYP, LAMP2, GNAQ, ANK3, GNAS, PAFAH1B1, LRP2, SPTAN1 81 809 15908 4.369729432770224 1.0145927880123029E-4 1.69105947046555E-5 5.495426153134808E-4
GOTERM_CC_ALL GO:0005626	insoluble fraction 18 20.930232558139537 7.087311214325662E-7 MLC1, SLC9A6, SLC6A1, ATL1, GRIK2, CASK, L1CAM, GRIA3, ATP1A2, GRM1, SYP, LAMP2, GNAQ, ANK3, GNAS, PAFAH1B1, LRP2, SPTAN1 81 839 15908 4.2134816580585355 1.6866384133529255E-4 2.409657634150353E-5 9.13577504069174E-4
GOTERM_CC_ALL GO:0042995	cell projection 16 18.6046511627907 1.6930129161141432E-6 MYO5A, HCN1, KCND3, SLC6A1, ATL1, GRIK2, L1CAM, GRIA3, ATP1A2, GRM1, ANK3, GNAS, PAFAH1B1, CA2, LRP2, GAD1 81 697 15908 4.508351488743646 4.0285624673874754E-4 5.036590848461753E-5 0.002182336032041654
GOTERM_CC_ALL GO:0000267	cell fraction 19 22.093023255813954 5.364281050885101E-6 MLC1, SLC9A6, SLC6A1, ATL1, GRIK2, ALDH5A1, CASK, L1CAM, GRIA3, ATP1A2, GRM1, SYP, LAMP2, GNAQ, ANK3, GNAS, PAFAH1B1, LRP2, SPTAN1 81 1083 15908 3.4455273987437725 0.0012758876767355876 1.4184575165276936E-4 0.0069145416446758645
Annotation Cluster 4 Enrichment Score: 4.3502073398783585
Category Term Count % PValue Genes List Total Pop Hits Pop Total Fold Enrichment Bonferroni Benjamini FDR
GOTERM_BP_ALL GO:0048812	neuron projection morphogenesis 11 12.790697674418606 4.6154098121868617E-7 ARX, ATL1, ANK3, FOXG1, STXBP1, PAX6, GJA1, PAFAH1B1, L1CAM, NRXN1, DCX 84 213 14116 8.678515537670467 5.21405450034762E-4 1.0430284590490224E-4 7.405743661759168E-4
GOTERM_BP_ALL GO:0007399	nervous system development 22 25.581395348837212 8.417793030701242E-7 SOX10, PLP1, ALDH5A1, FGF14, ATL1, NDP, ARNT2, PAX6, STXBP1, GJA1, L1CAM, NRXN1, ARX, GNAQ, ANK3, FOXG1, PAFAH1B1, LRP2, KCNQ2, DCX, CLN8, NR2F1 84 1088 14116 3.398021708683473 9.507587550038332E-4 1.5852260276261187E-4 0.0013506891391235065
GOTERM_BP_ALL GO:0048858	cell projection morphogenesis 11 12.790697674418606 1.654068272615828E-6 ARX, ATL1, ANK3, FOXG1, STXBP1, PAX6, GJA1, PAFAH1B1, L1CAM, NRXN1, DCX 84 245 14116 7.5449951409135085 0.0018673530166350982 2.3361004564981247E-4 0.0026540429194699122
GOTERM_BP_ALL GO:0007409	axonogenesis 10 11.627906976744185 1.903941351085772E-6 ARX, ATL1, ANK3, FOXG1, STXBP1, PAX6, PAFAH1B1, L1CAM, NRXN1, DCX 84 193 14116 8.707130520602023 0.0021491430527990074 2.390220713279767E-4 0.0030549721841466315
GOTERM_BP_ALL GO:0022008	neurogenesis 16 18.6046511627907 1.9061302787416015E-6 ARX, SOX10, PLP1, GNAQ, ANK3, ATL1, FOXG1, STXBP1, PAX6, GJA1, PAFAH1B1, L1CAM, NRXN1, DCX, CLN8, NR2F1 84 601 14116 4.47381348546074 0.0021516112267505605 2.1536973138880366E-4 0.0030584843811132245
GOTERM_BP_ALL GO:0032990	cell part morphogenesis 11 12.790697674418606 2.455641089039312E-6 ARX, ATL1, ANK3, FOXG1, STXBP1, PAX6, GJA1, PAFAH1B1, L1CAM, NRXN1, DCX 84 256 14116 7.220796130952381 0.002771031422747261 2.3121308593809786E-4 0.0039401865405408465
GOTERM_BP_ALL GO:0031175	neuron projection development 11 12.790697674418606 2.455641089039312E-6 ARX, ATL1, ANK3, FOXG1, STXBP1, PAX6, GJA1, PAFAH1B1, L1CAM, NRXN1, DCX 84 256 14116 7.220796130952381 0.002771031422747261 2.3121308593809786E-4 0.0039401865405408465
GOTERM_BP_ALL GO:0048667	cell morphogenesis involved in neuron differentiation 10 11.627906976744185 3.667560745269069E-6 ARX, ATL1, ANK3, FOXG1, STXBP1, PAX6, PAFAH1B1, L1CAM, NRXN1, DCX 84 209 14116 8.040555935292776 0.0041357752698129024 3.1874543926369014E-4 0.00588471246916189
GOTERM_BP_ALL GO:0048666	neuron development 12 13.953488372093023 4.49215345538336E-6 ARX, GNAQ, ATL1, ANK3, FOXG1, STXBP1, PAX6, GJA1, PAFAH1B1, L1CAM, NRXN1, DCX 84 339 14116 5.94858828487147 0.0050632829550931735 3.625160470348554E-4 0.007207751774374049
GOTERM_BP_ALL GO:0030182	neuron differentiation 13 15.11627906976744 9.017859310882821E-6 ARX, GNAQ, ATL1, ANK3, FOXG1, STXBP1, PAX6, GJA1, PAFAH1B1, L1CAM, NRXN1, DCX, CLN8 84 438 14116 4.987714720591433 0.01013848251722771 5.659635026656895E-4 0.014468846445236938
GOTERM_BP_ALL GO:0000904	cell morphogenesis involved in differentiation 10 11.627906976744185 1.2837090353222551E-5 ARX, ATL1, ANK3, FOXG1, STXBP1, PAX6, PAFAH1B1, L1CAM, NRXN1, DCX 84 244 14116 6.887197501951601 0.01440130000944595 7.631825861688091E-4 0.020596080107482262
GOTERM_BP_ALL GO:0009653	anatomical structure morphogenesis 21 24.418604651162788 1.4512819054980932E-5 DEAF1, SOX10, GATM, ATL1, PAX6, STXBP1, SOBP, GJA1, L1CAM, NRXN1, SHANK3, ARX, GNAQ, ANK3, SALL1, FOXG1, GNAS, PAFAH1B1, CA2, LRP2, DCX 84 1197 14116 2.948203842940685 0.016265863120346058 8.196441348148342E-4 0.023284358653119508
GOTERM_BP_ALL GO:0048856	anatomical structure development 32 37.2093023255814 2.0742177453939237E-5 DEAF1, FGFR3, FGF14, ATL1, NDP, ARNT2, PAX6, SOBP, GJA1, L1CAM, ARX, ANK3, PAFAH1B1, KCNQ2, DCX, NR2F1, SOX10, PLP1, GATM, ALDH5A1, STXBP1, ROGDI, NRXN1, SHANK3, GNAQ, SALL1, FOXG1, GNAS, CA2, LRP2, BIN1, CLN8 84 2527 14116 2.128026834002299 0.023166346145129912 0.0010648373674834177 0.03327717828875976
GOTERM_BP_ALL GO:0048468	cell development 15 17.441860465116278 2.1004380456513523E-5 DEAF1, ARX, SOX10, PLP1, GNAQ, ANK3, ATL1, FOXG1, STXBP1, PAX6, GJA1, PAFAH1B1, L1CAM, NRXN1, DCX 84 644 14116 3.914152617568767 0.02345573476234064 0.0010314328891490865 0.03369777045713063
GOTERM_BP_ALL GO:0048699	generation of neurons 14 16.27906976744186 2.1262016654221002E-5 ARX, GNAQ, ATL1, ANK3, FOXG1, STXBP1, PAX6, GJA1, PAFAH1B1, L1CAM, NRXN1, DCX, CLN8, NR2F1 84 559 14116 4.208706022659511 0.02373999964996787 0.0010005963294914544 0.03411103553125905
GOTERM_BP_ALL GO:0048731	system development 30 34.883720930232556 3.362191061586902E-5 FGFR3, FGF14, ATL1, NDP, ARNT2, PAX6, SOBP, GJA1, L1CAM, ARX, ANK3, PAFAH1B1, KCNQ2, DCX, NR2F1, SOX10, PLP1, GATM, ALDH5A1, STXBP1, ROGDI, NRXN1, SHANK3, GNAQ, SALL1, FOXG1, GNAS, CA2, LRP2, CLN8 84 2330 14116 2.1637032495401596 0.03728070297278341 0.0015185816943505959 0.053935220619638624
GOTERM_BP_ALL GO:0032501	multicellular organismal process 44 51.162790697674424 3.387421859259137E-5 DEAF1, FGFR3, CPLX1, SLC6A1, ATL1, FGF14, GRIK2, NDP, ARNT2, PAX6, GJA1, SOBP, L1CAM, ARX, ANK3, PAK3, PAFAH1B1, KCNQ2, DCX, GAD1, IL1RAPL1, NR2F1, SOX10, PLP1, GATM, ALDH5A1, STXBP1, ATP1A3, ROGDI, NLGN3, ATP1A2, NRXN1, PCLO, GRM1, SHANK3, GNAQ, SLC6A8, SALL1, FOXG1, GNAS, CA2, LRP2, BIN1, CLN8 84 4280 14116 1.7275923453…
GOTERM_BP_ALL GO:0000902	cell morphogenesis 11 12.790697674418606 4.346580185050483E-5 ARX, ATL1, ANK3, FOXG1, STXBP1, PAX6, GJA1, PAFAH1B1, L1CAM, NRXN1, DCX 84 356 14116 5.192482611021937 0.04793067223810399 0.0016922707531569214 0.06972132099708483
GOTERM_BP_ALL GO:0030030	cell projection organization 11 12.790697674418606 5.7438903574497194E-5 ARX, ATL1, ANK3, FOXG1, STXBP1, PAX6, GJA1, PAFAH1B1, L1CAM, NRXN1, DCX 84 368 14116 5.0231625258799175 0.06284615861146226 0.0020916103402193187 0.09212519169867761
GOTERM_BP_ALL GO:0032989	cellular component morphogenesis 11 12.790697674418606 1.0783795552973456E-4 ARX, ATL1, ANK3, FOXG1, STXBP1, PAX6, GJA1, PAFAH1B1, L1CAM, NRXN1, DCX 84 397 14116 4.656231258246372 0.11473076563655282 0.003379373149863474 0.17289374164181082
GOTERM_BP_ALL GO:0007275	multicellular organismal development 32 37.2093023255814 2.4266609035434382E-4 FGFR3, FGF14, ATL1, NDP, ARNT2, PAX6, SOBP, GJA1, L1CAM, ARX, ANK3, PAK3, PAFAH1B1, KCNQ2, DCX, NR2F1, SOX10, PLP1, GATM, ALDH5A1, STXBP1, ROGDI, NRXN1, SHANK3, GNAQ, SALL1, FOXG1, GNAS, CA2, LRP2, BIN1, CLN8 84 2865 14116 1.876971661264855 0.23985491191258446 0.007007281362279905 0.38866582939993677
GOTERM_BP_ALL GO:0032502	developmental process 34 39.53488372093023 2.510348411954678E-4 DEAF1, FGFR3, FGF14, ATL1, NDP, ARNT2, PAX6, SOBP, GJA1, L1CAM, ARX, SYP, ANK3, PAK3, PAFAH1B1, KCNQ2, DCX, NR2F1, SOX10, PLP1, GATM, ALDH5A1, STXBP1, ROGDI, NRXN1, SHANK3, GNAQ, SALL1, FOXG1, GNAS, CA2, LRP2, BIN1, CLN8 84 3148 14116 1.8149996974647546 0.24701124279060427 0.007067531248301506 0.40204432753505603
GOTERM_BP_ALL GO:0007411	axon guidance 6 6.976744186046512 4.1369936795440356E-4 ARX, ANK3, FOXG1, PAX6, L1CAM, NRXN1 84 107 14116 9.423230974632844 0.37348152171737103 0.010336804434048164 0.661749576606685
GOTERM_BP_ALL GO:0007420	brain development 8 9.30232558139535 0.0015432637187614672 ARX, GNAQ, FOXG1, PAX6, PAFAH1B1, DCX, LRP2, NR2F1 84 289 14116 4.651837205470423 0.825396052637172 0.02964205403906206 2.4477393753087995
GOTERM_BP_ALL GO:0016043	cellular component organization 26 30.23255813953488 0.003820537218022783 SLC6A1, GRIK2, ATL1, NDP, PAX6, GJA1, L1CAM, SYP, ARX, ANK3, DNAJC6, PAFAH1B1, DYNC1H1, DCX, ALDH5A1, STXBP1, NLGN3, NRXN1, PCLO, NPC1, FOXG1, NLGN4X, LRP2, BIN1, CLN8, DNM1 84 2498 14116 1.749094513706203 0.9867727362945996 0.05830707896346099 5.957255184735266
GOTERM_BP_ALL GO:0030154	cell differentiation 19 22.093023255813954 0.0061005219117928125 DEAF1, SOX10, PLP1, ATL1, PAX6, STXBP1, GJA1, L1CAM, NRXN1, ARX, GNAQ, ANK3, SALL1, FOXG1, PAFAH1B1, BIN1, DCX, CLN8, NR2F1 84 1637 14116 1.9504610640835442 0.9990069235613006 0.08483420868627145 9.352082993742151
GOTERM_BP_ALL GO:0006928	cell motion 9 10.465116279069768 0.0067237289367681015 ARX, ANK3, FOXG1, PAX6, PAFAH1B1, L1CAM, NRXN1, DCX, NR2F1 84 475 14116 3.18406015037594 0.9995111581785276 0.0908938318031206 10.259820333968328
GOTERM_BP_ALL GO:0048869	cellular developmental process 19 22.093023255813954 0.009283109938638755 DEAF1, SOX10, PLP1, ATL1, PAX6, STXBP1, GJA1, L1CAM, NRXN1, ARX, GNAQ, ANK3, SALL1, FOXG1, PAFAH1B1, BIN1, DCX, CLN8, NR2F1 84 1706 14116 1.8715737174119353 0.9999735143421467 0.12060689105069244 13.899082082400538
GOTERM_BP_ALL GO:0048513	organ development 19 22.093023255813954 0.011160572893245645 SOX10, GATM, NDP, PAX6, SOBP, ROGDI, GJA1, SHANK3, ARX, GNAQ, SALL1, FOXG1, GNAS, PAFAH1B1, CA2, LRP2, DCX, CLN8, NR2F1 84 1738 14116 1.8371143624308182 0.9999968945468187 0.13564710327791651 16.480206357593996
Annotation Cluster 5 Enrichment Score: 3.5689231396615297
Category Term Count % PValue Genes List Total Pop Hits Pop Total Fold Enrichment Bonferroni Benjamini FDR
GOTERM_CC_ALL GO:0044459	plasma membrane part 30 34.883720930232556 4.133426848665328E-7 FGFR3, SLC6A1, GRIK2, CASK, GJA1, KCNJ10, L1CAM, SYP, DMXL2, ANK3, KCNQ2, SLC4A4, KCND3, GABRA1, ATP1A3, GRIA3, ATP1A2, NRXN1, PCLO, GRM1, SHANK3, NPC1, KCNJ6, HEPACAM, SLC6A8, NLGN4X, GNAS, CA2, LRP2, SPTAN1 81 2203 15908 2.6744674770094647 9.837074060881079E-5 2.4593592404476006E-5 5.328131220450061E-4
GOTERM_CC_ALL GO:0005886	plasma membrane 38 44.18604651162791 8.441213024139174E-6 FGFR2, FGFR3, SLC9A6, SLC6A1, GRIK2, GJA1, CASK, KCNJ10, L1CAM, ATP6V1B2, SYP, DMXL2, ANK3, KCNQ2, SLC4A4, KCND3, GABRA1, STXBP1, ATP1A3, GRIA3, ATP1A2, NRXN1, PCLO, GRM1, SHANK3, LAMP2, NPC1, KCNJ6, HEPACAM, GNAQ, SLC6A8, NLGN4X, GNAS, CA2, LRP2, ABCC8, CALM1, SPTAN1 81 3777 15908 1.9759100729888832 0.002007000454782304 2.008815385037277E…
GOTERM_CC_ALL GO:0016020	membrane 53 61.627906976744185 3.7701550589949235E-4 SLC9A6, SLC6A1, GRIK2, ATL1, BSCL2, GJA1, CASK, KCNJ10, L1CAM, FAR1, SYP, DMXL2, ANK3, KCNQ2, SLC4A4, KCND3, GATM, STXBP1, NRXN1, GRM1, PCLO, NPC1, HEPACAM, GNAQ, GNAS, CA2, CLN8, PRODH, FGFR2, MEGF8, FGFR3, ATP6V1B2, PAFAH1B1, GAD1, IL1RAPL1, HCN1, PLP1, MLC1, GABRA1, ATP1A3, GRIA3, NLGN3, ATP1A2, SHANK3, LAMP2, KCNJ6, SLC6A8, NLGN4X, ATP8A2, …
GOTERM_CC_ALL GO:0044425	membrane part 47 54.65116279069767 0.002537304678669067 FGFR2, MEGF8, FGFR3, SLC9A6, SLC6A1, ATL1, GRIK2, BSCL2, GJA1, CASK, KCNJ10, L1CAM, ATP6V1B2, FAR1, SYP, DMXL2, ANK3, KCNQ2, SLC4A4, IL1RAPL1, HCN1, KCND3, PLP1, GABRA1, MLC1, STXBP1, ATP1A3, GRIA3, NLGN3, ATP1A2, NRXN1, PCLO, GRM1, SHANK3, LAMP2, NPC1, KCNJ6, HEPACAM, SLC6A8, NLGN4X, ATP8A2, GNAS, CA2, LRP2, ABCC8, CLN8, SPTAN1 81 6578 1590…
GOTERM_CC_ALL GO:0016021	integral to membrane 38 44.18604651162791 0.010715228540587988 FGFR2, MEGF8, SLC9A6, FGFR3, SLC6A1, ATL1, GRIK2, BSCL2, GJA1, KCNJ10, L1CAM, ATP6V1B2, SYP, FAR1, KCNQ2, SLC4A4, IL1RAPL1, HCN1, PLP1, KCND3, GABRA1, MLC1, ATP1A3, GRIA3, NLGN3, ATP1A2, NRXN1, GRM1, LAMP2, NPC1, KCNJ6, HEPACAM, SLC6A8, NLGN4X, ATP8A2, LRP2, ABCC8, CLN8 81 5297 15908 1.4089130348648315 0.9230027756136207 0.07938119667…
GOTERM_CC_ALL GO:0031224	intrinsic to membrane 39 45.348837209302324 0.01078978459706998 FGFR2, MEGF8, SLC9A6, FGFR3, SLC6A1, ATL1, GRIK2, BSCL2, GJA1, KCNJ10, L1CAM, ATP6V1B2, FAR1, SYP, KCNQ2, SLC4A4, IL1RAPL1, HCN1, PLP1, KCND3, GABRA1, MLC1, ATP1A3, GRIA3, NLGN3, ATP1A2, NRXN1, GRM1, LAMP2, NPC1, KCNJ6, HEPACAM, SLC6A8, NLGN4X, ATP8A2, GNAS, LRP2, ABCC8, CLN8 81 5485 15908 1.3964279685337115 0.9243715781569368 0.0775…
Annotation Cluster 6 Enrichment Score: 3.4159939733199085
Category Term Count % PValue Genes List Total Pop Hits Pop Total Fold Enrichment Bonferroni Benjamini FDR
GOTERM_CC_ALL GO:0044456	synapse part 11 12.790697674418606 4.152753230189281E-7 SYP, GABRA1, DMXL2, GRIK2, L1CAM, GRIA3, NRXN1, BIN1, PCLO, GRM1, SHANK3 81 246 15908 8.781893004115226 9.883066332849744E-5 1.9766914111984946E-5 5.353043538103286E-4
GOTERM_CC_ALL GO:0030054	cell junction 9 10.465116279069768 0.00444873816816279 SYP, GABRA1, DMXL2, GRIK2, GJA1, GRIA3, PCLO, SHANK3, SPTAN1 81 518 15908 3.4122694122694117 0.6539464868819436 0.04708982019620678 5.5853433702999
GOTERM_CC_ALL GO:0045211	postsynaptic membrane 4 4.651162790697675 0.03058053713525873 GABRA1, GRIK2, GRIA3, SHANK3 81 135 15908 5.819112940100594 0.9993836990099704 0.15793809525079006 32.991309035274355
Annotation Cluster 7 Enrichment Score: 3.2312269922508485
Category Term Count % PValue Genes List Total Pop Hits Pop Total Fold Enrichment Bonferroni Benjamini FDR
GOTERM_MF_ALL GO:0015075	ion transmembrane transporter activity 19 22.093023255813954 3.782025727286928E-8 HCN1, KCND3, MLC1, GABRA1, SLC9A6, SLC6A1, GRIK2, ATP1A3, GJA1, KCNJ10, GRIA3, ATP1A2, ATP6V1B2, KCNJ6, SLC6A8, ATP8A2, KCNQ2, SLC4A4, ABCC8 82 725 15143 4.839646761984861 1.149729232985397E-5 1.149729232985397E-5 5.064134784849017E-5
GOTERM_MF_ALL GO:0022892	substrate-specific transporter activity 21 24.418604651162788 1.1589776118778258E-7 HCN1, KCND3, MLC1, GABRA1, SLC9A6, SLC6A1, GRIK2, ATP1A3, GJA1, KCNJ10, GRIA3, ATP1A2, ATP6V1B2, NPC1, KCNJ6, SLC6A8, ATP8A2, LRP2, KCNQ2, SLC4A4, ABCC8 82 966 15143 4.0145811240721105 3.523230076407646E-5 1.7616305549195133E-5 1.5518709879369652E-4
GOTERM_MF_ALL GO:0005215	transporter activity 23 26.744186046511626 1.3582578437296885E-7 HCN1, KCND3, MLC1, GABRA1, SLC9A6, SLC6A1, GRIK2, ATP1A3, GJA1, KCNJ10, GRIA3, ATP1A2, ATP6V1B2, PCLO, SYP, NPC1, KCNJ6, SLC6A8, ATP8A2, LRP2, KCNQ2, SLC4A4, ABCC8 82 1175 15143 3.614831344058122 4.1290188797726834E-5 1.3763585701376257E-5 1.818706988565566E-4
GOTERM_MF_ALL GO:0022891	substrate-specific transmembrane transporter activity 19 22.093023255813954 2.730560439262681E-7 HCN1, KCND3, MLC1, GABRA1, SLC9A6, SLC6A1, GRIK2, ATP1A3, GJA1, KCNJ10, GRIA3, ATP1A2, ATP6V1B2, KCNJ6, SLC6A8, ATP8A2, KCNQ2, SLC4A4, ABCC8 82 827 15143 4.24273748783437 8.300560351892639E-5 2.0752046841931993E-5 3.6562167875509033E-4
GOTERM_MF_ALL GO:0022857	transmembrane transporter activity 19 22.093023255813954 1.0351770855038496E-6 HCN1, KCND3, MLC1, GABRA1, SLC9A6, SLC6A1, GRIK2, ATP1A3, GJA1, KCNJ10, GRIA3, ATP1A2, ATP6V1B2, KCNJ6, SLC6A8, ATP8A2, KCNQ2, SLC4A4, ABCC8 82 906 15143 3.8727857642814842 3.146444859105646E-4 6.293681876989865E-5 0.0013860941932675175
GOTERM_BP_ALL GO:0051179	localization 38 44.18604651162791 1.463590988829154E-6 MYO5A, SLC9A6, CPLX1, SLC6A1, GRIK2, PAX6, GJA1, KCNJ10, ATP6V1B2, ARX, SYP, ANK3, DNAJC6, PAFAH1B1, KCNQ2, DCX, SLC4A4, NR2F1, HCN1, KCND3, GABRA1, MLC1, STXBP1, ATP1A3, GRIA3, ATP1A2, PCLO, NPC1, KCNJ6, SLC6A8, ATP8A2, GNAS, CA2, LRP2, BIN1, ABCC8, CLN8, DNM1 84 2993 14116 2.1335815315100315 0.001652492156484997 2.3623766687053127E-4 0.0023…
GOTERM_BP_ALL GO:0015672	monovalent inorganic cation transport 12 13.953488372093023 2.428627093466881E-6 HCN1, KCND3, KCNJ6, SLC9A6, SLC6A8, ATP1A3, KCNJ10, ATP1A2, ATP6V1B2, KCNQ2, SLC4A4, ABCC8 84 318 14116 6.341419586702605 0.002740589656746062 2.494554215557443E-4 0.0038968421618990057
GOTERM_MF_ALL GO:0031420	alkali metal ion binding 10 11.627906976744185 3.4579375718098855E-6 HCN1, KCND3, KCNJ6, SLC9A6, SLC6A8, ATP1A3, KCNJ10, ATP1A2, KCNQ2, SLC4A4 82 228 15143 8.09959349593496 0.0010506625065952457 1.751871261692628E-4 0.0046300824451561695
GOTERM_BP_ALL GO:0051234	establishment of localization 34 39.53488372093023 7.127508370418689E-6 MYO5A, SLC9A6, CPLX1, SLC6A1, GRIK2, GJA1, KCNJ10, ATP6V1B2, SYP, ANK3, DNAJC6, PAFAH1B1, KCNQ2, SLC4A4, HCN1, KCND3, GABRA1, MLC1, STXBP1, ATP1A3, GRIA3, ATP1A2, PCLO, NPC1, KCNJ6, SLC6A8, ATP8A2, GNAS, CA2, LRP2, BIN1, ABCC8, CLN8, DNM1 84 2656 14116 2.1512119908204244 0.008021765693697835 5.032553970921727E-4 0.01143600572…
GOTERM_BP_ALL GO:0006811	ion transport 17 19.767441860465116 8.471493875754048E-6 HCN1, KCND3, MLC1, SLC9A6, GABRA1, GRIK2, ATP1A3, KCNJ10, GRIA3, ATP1A2, ATP6V1B2, KCNJ6, SLC6A8, KCNQ2, SLC4A4, CLN8, ABCC8 84 768 14116 3.7198040674603177 0.009527154961989304 5.629490510253854E-4 0.013592277681506726
GOTERM_BP_ALL GO:0006810	transport 33 38.372093023255815 1.6577871637995573E-5 MYO5A, SLC9A6, CPLX1, SLC6A1, GRIK2, GJA1, KCNJ10, ATP6V1B2, SYP, DNAJC6, PAFAH1B1, KCNQ2, SLC4A4, HCN1, KCND3, GABRA1, MLC1, STXBP1, ATP1A3, GRIA3, ATP1A2, PCLO, NPC1, KCNJ6, SLC6A8, ATP8A2, GNAS, CA2, LRP2, BIN1, ABCC8, CLN8, DNM1 84 2629 14116 2.109384339509863 0.01855877533190553 8.91657010246738E-4 0.02659711466409531
GOTERM_MF_ALL GO:0008324	cation transmembrane transporter activity 13 15.11627906976744 3.801200714638169E-5 HCN1, KCND3, KCNJ6, SLC9A6, SLC6A1, SLC6A8, ATP1A3, KCNJ10, ATP1A2, ATP6V1B2, KCNQ2, SLC4A4, ABCC8 82 557 15143 4.310088890835049 0.011489357191549088 0.0016494766591133025 0.05088612900415734
GOTERM_BP_ALL GO:0006813	potassium ion transport 8 9.30232558139535 4.2503999900523426E-5 HCN1, KCND3, KCNJ6, ATP1A3, KCNJ10, ATP1A2, KCNQ2, ABCC8 84 160 14116 8.402380952380952 0.0468953217937893 0.0017139060341343493 0.0681790358147194
GOTERM_MF_ALL GO:0030955	potassium ion binding 7 8.13953488372093 6.266522678978199E-5 HCN1, KCND3, KCNJ6, ATP1A3, KCNJ10, ATP1A2, KCNQ2 82 128 15143 10.099180640243905 0.018870505777230595 0.002378520060575262 0.0838762304720797
GOTERM_CC_ALL GO:0005887	integral to plasma membrane 17 19.767441860465116 2.386948801642065E-4 KCND3, GABRA1, FGFR3, SLC6A1, GRIK2, ATP1A3, GJA1, KCNJ10, NRXN1, ATP1A2, GRM1, NPC1, KCNJ6, SLC6A8, NLGN4X, KCNQ2, SLC4A4 81 1188 15908 2.810367044934946 0.055232262964651446 0.0047234892881128365 0.30725051699566075
GOTERM_CC_ALL GO:0031226	intrinsic to plasma membrane 17 19.767441860465116 3.077406408510361E-4 KCND3, GABRA1, FGFR3, SLC6A1, GRIK2, ATP1A3, GJA1, KCNJ10, NRXN1, ATP1A2, GRM1, NPC1, KCNJ6, SLC6A8, NLGN4X, KCNQ2, SLC4A4 81 1215 15908 2.7479144439363914 0.07063483541152193 0.005619041845946082 0.3959644194249323
GOTERM_BP_ALL GO:0006812	cation transport 12 13.953488372093023 3.7765692263966885E-4 HCN1, KCND3, KCNJ6, SLC9A6, SLC6A8, ATP1A3, KCNJ10, ATP1A2, ATP6V1B2, KCNQ2, SLC4A4, ABCC8 84 553 14116 3.6466029449754584 0.34742742887935507 0.010111223080679799 0.6042601228164357
GOTERM_BP_ALL GO:0030001	metal ion transport 11 12.790697674418606 3.858384877287412E-4 HCN1, KCND3, KCNJ6, SLC9A6, SLC6A8, ATP1A3, KCNJ10, ATP1A2, KCNQ2, SLC4A4, ABCC8 84 465 14116 3.975320020481311 0.35343505213538495 0.010090182207319942 0.6173128535851502
GOTERM_MF_ALL GO:0031402	sodium ion binding 6 6.976744186046512 4.055141087446545E-4 HCN1, SLC9A6, SLC6A8, ATP1A3, ATP1A2, SLC4A4 82 117 15143 9.470293933708568 0.11600271795145145 0.01225442452223735 0.5416218043542198
GOTERM_MF_ALL GO:0022804	active transmembrane transporter activity 9 10.465116279069768 7.073695264682186E-4 SLC9A6, SLC6A1, SLC6A8, ATP8A2, ATP1A3, ATP1A2, ATP6V1B2, SLC4A4, ABCC8 82 363 15143 4.578613182826044 0.193552458703808 0.019366060045006184 0.9430289405233161
GOTERM_BP_ALL GO:0006814	sodium ion transport 6 6.976744186046512 0.0010026660973925345 HCN1, SLC9A6, SLC6A8, ATP1A3, ATP1A2, SLC4A4 84 130 14116 7.756043956043956 0.6781214848382251 0.02156374146215112 1.5967738780307217
GOTERM_MF_ALL GO:0005216	ion channel activity 9 10.465116279069768 0.0010526056484878813 HCN1, KCND3, MLC1, GABRA1, KCNJ6, GRIK2, KCNJ10, GRIA3, KCNQ2 82 386 15143 4.305794262605839 0.27396760807070686 0.024326953631640835 1.4002857616436604
GOTERM_MF_ALL GO:0022838	substrate specific channel activity 9 10.465116279069768 0.001280101021538959 HCN1, KCND3, MLC1, GABRA1, KCNJ6, GRIK2, KCNJ10, GRIA3, KCNQ2 82 398 15143 4.175971320014708 0.32253676909291684 0.02743102997804825 1.7005294396228998
GOTERM_MF_ALL GO:0022836	gated channel activity 8 9.30232558139535 0.0013413197912167745 HCN1, KCND3, GABRA1, KCNJ6, GRIK2, KCNJ10, GRIA3, KCNQ2 82 310 15143 4.7656963021243115 0.3350443487572984 0.026835677462647145 1.7811801211648493
GOTERM_MF_ALL GO:0015267	channel activity 9 10.465116279069768 0.0015934552589365663 HCN1, KCND3, MLC1, GABRA1, KCNJ6, GRIK2, KCNJ10, GRIA3, KCNQ2 82 412 15143 4.034069381955955 0.38417765150616157 0.02984535952540579 2.1127028442690987
GOTERM_MF_ALL GO:0022803	passive transmembrane transporter activity 9 10.465116279069768 0.0016179798292722605 HCN1, KCND3, MLC1, GABRA1, KCNJ6, GRIK2, KCNJ10, GRIA3, KCNQ2 82 413 15143 4.024301659481486 0.38875915289022966 0.02854149013944074 2.144893892443811
GOTERM_MF_ALL GO:0005249	voltage-gated potassium channel activity 5 5.813953488372093 0.0020185258102137643 HCN1, KCND3, KCNJ6, KCNJ10, KCNQ2 82 100 15143 9.233536585365853 0.4589545523038422 0.028826451641489226 2.6692675950809486
GOTERM_MF_ALL GO:0015077	monovalent inorganic cation transmembrane transporter activity 5 5.813953488372093 0.002329146317866131 SLC9A6, ATP1A3, ATP1A2, ATP6V1B2, ABCC8 82 104 15143 8.878400562851782 0.5078079787280323 0.02910497944808821 3.0741242639811817
GOTERM_MF_ALL GO:0015276	ligand-gated ion channel activity 5 5.813953488372093 0.004772599531440162 GABRA1, KCNJ6, GRIK2, KCNJ10, GRIA3 82 127 15143 7.270501248319571 0.7664463641338346 0.047321813920492284 6.20495307444725
GOTERM_MF_ALL GO:0022834	ligand-gated channel activity 5 5.813953488372093 0.004772599531440162 GABRA1, KCNJ6, GRIK2, KCNJ10, GRIA3 82 127 15143 7.270501248319571 0.7664463641338346 0.047321813920492284 6.20495307444725
GOTERM_MF_ALL GO:0005267	potassium channel activity 5 5.813953488372093 0.005616105389129381 HCN1, KCND3, KCNJ6, KCNJ10, KCNQ2 82 133 15143 6.942508710801394 0.8195151144390094 0.053731854416202096 7.263835198781843
GOTERM_MF_ALL GO:0022843	voltage-gated cation channel activity 5 5.813953488372093 0.00795862785215732 HCN1, KCND3, KCNJ6, KCNJ10, KCNQ2 82 147 15143 6.281317405010785 0.9118840659270789 0.06895174668818627 10.146752025138717
GOTERM_MF_ALL GO:0022890	inorganic cation transmembrane transporter activity 5 5.813953488372093 0.008729785239639687 SLC9A6, ATP1A3, ATP1A2, ATP6V1B2, ABCC8 82 151 15143 6.114924890970763 0.930435880166797 0.07332959304523401 11.077511843998455
GOTERM_CC_ALL GO:0016021	integral to membrane 38 44.18604651162791 0.010715228540587988 FGFR2, MEGF8, SLC9A6, FGFR3, SLC6A1, ATL1, GRIK2, BSCL2, GJA1, KCNJ10, L1CAM, ATP6V1B2, SYP, FAR1, KCNQ2, SLC4A4, IL1RAPL1, HCN1, PLP1, KCND3, GABRA1, MLC1, ATP1A3, GRIA3, NLGN3, ATP1A2, NRXN1, GRM1, LAMP2, NPC1, KCNJ6, HEPACAM, SLC6A8, NLGN4X, ATP8A2, LRP2, ABCC8, CLN8 81 5297 15908 1.4089130348648315 0.9230027756136207 0.07938119667…
GOTERM_CC_ALL GO:0031224	intrinsic to membrane 39 45.348837209302324 0.01078978459706998 FGFR2, MEGF8, SLC9A6, FGFR3, SLC6A1, ATL1, GRIK2, BSCL2, GJA1, KCNJ10, L1CAM, ATP6V1B2, FAR1, SYP, KCNQ2, SLC4A4, IL1RAPL1, HCN1, PLP1, KCND3, GABRA1, MLC1, ATP1A3, GRIA3, NLGN3, ATP1A2, NRXN1, GRM1, LAMP2, NPC1, KCNJ6, HEPACAM, SLC6A8, NLGN4X, ATP8A2, GNAS, LRP2, ABCC8, CLN8 81 5485 15908 1.3964279685337115 0.9243715781569368 0.0775…
GOTERM_MF_ALL GO:0005244	voltage-gated ion channel activity 5 5.813953488372093 0.020559250451579896 HCN1, KCND3, KCNJ6, KCNJ10, KCNQ2 82 195 15143 4.735146966854284 0.998191313370182 0.14275211432663004 24.282268032226106
GOTERM_MF_ALL GO:0022832	voltage-gated channel activity 5 5.813953488372093 0.020559250451579896 HCN1, KCND3, KCNJ6, KCNJ10, KCNQ2 82 195 15143 4.735146966854284 0.998191313370182 0.14275211432663004 24.282268032226106
GOTERM_CC_ALL GO:0045211	postsynaptic membrane 4 4.651162790697675 0.03058053713525873 GABRA1, GRIK2, GRIA3, SHANK3 81 135 15908 5.819112940100594 0.9993836990099704 0.15793809525079006 32.991309035274355
GOTERM_MF_ALL GO:0046873	metal ion transmembrane transporter activity 6 6.976744186046512 0.03113423118236998 HCN1, KCND3, KCNJ6, KCNJ10, KCNQ2, ABCC8 82 328 15143 3.3781231409875074 0.999933298122453 0.19238743350003584 34.52588495953057
GOTERM_MF_ALL GO:0005230	extracellular ligand-gated ion channel activity 3 3.488372093023256 0.05678839615218403 GABRA1, GRIK2, GRIA3 82 72 15143 7.694613821138211 0.99999998089368 0.2895048837519125 54.289488474179926
GOTERM_MF_ALL GO:0005261	cation channel activity 5 5.813953488372093 0.05984231418235192 HCN1, KCND3, KCNJ6, KCNJ10, KCNQ2 82 275 15143 3.357649667405765 0.9999999928712557 0.2980870342602566 56.23195648916829
GOTERM_CC_ALL GO:0034705	potassium channel complex 3 3.488372093023256 0.0696292608858155 KCND3, KCNJ6, KCNQ2 81 86 15908 6.85099052540913 0.999999965315276 0.2682442396621033 60.55749572246136
GOTERM_CC_ALL GO:0008076	voltage-gated potassium channel complex 3 3.488372093023256 0.0696292608858155 KCND3, KCNJ6, KCNQ2 81 86 15908 6.85099052540913 0.999999965315276 0.2682442396621033 60.55749572246136
GOTERM_CC_ALL GO:0034702	ion channel complex 4 4.651162790697675 0.0844119579038116 KCND3, GABRA1, KCNJ6, KCNQ2 81 205 15908 3.832098765432099 0.9999999992332979 0.3080397141635707 67.91515937147246
GOTERM_MF_ALL GO:0015291	secondary active transmembrane transporter activity 4 4.651162790697675 0.09930246040220327 SLC9A6, SLC6A1, SLC6A8, SLC4A4 82 207 15143 3.568516554730765 0.9999999999999845 0.4113368992077495 75.35027544459987
GOTERM_BP_ALL GO:0055085	transmembrane transport 7 8.13953488372093 0.1178359254462427 HCN1, KCND3, SLC9A6, ATP1A2, ATP6V1B2, KCNQ2, ABCC8 84 569 14116 2.067369654364382 1.0 0.603860389935986 86.62484022358943
GOTERM_CC_ALL GO:0034703	cation channel complex 3 3.488372093023256 0.1425487892054858 KCND3, KCNJ6, KCNQ2 81 132 15908 4.463524130190796 0.9999999999999999 0.43056558001077194 86.22650958562107
Annotation Cluster 8 Enrichment Score: 2.720166947944552
Category Term Count % PValue Genes List Total Pop Hits Pop Total Fold Enrichment Bonferroni Benjamini FDR
GOTERM_BP_ALL GO:0007611	learning or memory 7 8.13953488372093 4.7637273048494986E-5 SLC6A1, ATP1A3, PAFAH1B1, NLGN3, ATP1A2, CLN8, IL1RAPL1 84 111 14116 10.597597597597597 0.05240814368489455 0.0017927710875057512 0.07641017182139498
GOTERM_BP_ALL GO:0007610	behavior 12 13.953488372093023 9.024732692605974E-5 GNAQ, SLC6A1, GRIK2, NLGN4X, ATP1A3, SOBP, PAFAH1B1, NLGN3, ATP1A2, CLN8, GRM1, IL1RAPL1 84 469 14116 4.29972586049345 0.09695607324241773 0.002995037704615622 0.14471029715109607
GOTERM_BP_ALL GO:0007612	learning 5 5.813953488372093 4.218285900720915E-4 SLC6A1, ATP1A3, NLGN3, ATP1A2, CLN8 84 60 14116 14.003968253968253 0.3792127639438536 0.010310970874377157 0.6747117714627215
GOTERM_BP_ALL GO:0008344	adult locomotory behavior 4 4.651162790697675 0.003917810337271047 ATP1A3, PAFAH1B1, ATP1A2, CLN8 84 54 14116 12.447971781305114 0.9881546597698936 0.058955327765748855 6.104493715117599
GOTERM_BP_ALL GO:0030534	adult behavior 4 4.651162790697675 0.014135236849165357 ATP1A3, PAFAH1B1, ATP1A2, CLN8 84 86 14116 7.816168327796235 0.9999998968191582 0.16367838200819929 20.42169640907482
GOTERM_BP_ALL GO:0007626	locomotory behavior 6 6.976744186046512 0.022613495790973343 ATP1A3, SOBP, PAFAH1B1, ATP1A2, CLN8, GRM1 84 274 14116 3.6798748696558916 0.9999999999940439 0.22578602009631155 30.72014311374621
GOTERM_BP_ALL GO:0050890	cognition 11 12.790697674418606 0.04004975934642274 SLC6A1, NDP, PAX6, ATP1A3, SOBP, PAFAH1B1, GNAS, NLGN3, ATP1A2, CLN8, IL1RAPL1 84 909 14116 2.0335795484310335 1.0 0.33793247989908226 48.099983213942735
Annotation Cluster 9 Enrichment Score: 2.3418092277124396
Category Term Count % PValue Genes List Total Pop Hits Pop Total Fold Enrichment Bonferroni Benjamini FDR
GOTERM_BP_ALL GO:0048489	synaptic vesicle transport 4 4.651162790697675 9.416431274947809E-4 SYP, STXBP1, BIN1, PCLO 84 33 14116 20.36940836940837 0.6551197520658032 0.021066103902449784 1.5002804257731595
GOTERM_BP_ALL GO:0016044	membrane organization 9 10.465116279069768 0.001768575797045073 SYP, NPC1, STXBP1, DNAJC6, PAFAH1B1, LRP2, BIN1, CLN8, DNM1 84 381 14116 3.9696287964004497 0.8646998964125889 0.03174738293824131 2.800366213715144
GOTERM_BP_ALL GO:0048488	synaptic vesicle endocytosis 3 3.488372093023256 0.0029690019644753886 SYP, STXBP1, BIN1 84 14 14116 36.01020408163265 0.9652634405224177 0.04752851511375222 4.659044404983648
GOTERM_BP_ALL GO:0010324	membrane invagination 6 6.976744186046512 0.009542224693879591 SYP, NPC1, STXBP1, LRP2, BIN1, DNM1 84 220 14116 4.583116883116883 0.9999802920622842 0.12101022401540562 14.259707208209793
GOTERM_BP_ALL GO:0006897	endocytosis 6 6.976744186046512 0.009542224693879591 SYP, NPC1, STXBP1, LRP2, BIN1, DNM1 84 220 14116 4.583116883116883 0.9999802920622842 0.12101022401540562 14.259707208209793
GOTERM_BP_ALL GO:0016192	vesicle-mediated transport 9 10.465116279069768 0.019757175273032335 SYP, NPC1, CPLX1, STXBP1, DNAJC6, LRP2, BIN1, PCLO, DNM1 84 576 14116 2.6257440476190474 0.9999999998389172 0.2074224878378892 27.399050321830032
Annotation Cluster 10 Enrichment Score: 2.334353832990498
Category Term Count % PValue Genes List Total Pop Hits Pop Total Fold Enrichment Bonferroni Benjamini FDR
GOTERM_BP_ALL GO:0007417	central nervous system development 13 15.11627906976744 6.6482961222885406E-6 ARX, SOX10, PLP1, GNAQ, ALDH5A1, ARNT2, FOXG1, PAX6, PAFAH1B1, LRP2, DCX, CLN8, NR2F1 84 425 14116 5.1402801120448185 0.007484450549835597 5.007145733441076E-4 0.010667153602950119
GOTERM_BP_ALL GO:0021954	central nervous system neuron development 5 5.813953488372093 3.524840995380762E-5 ARX, GNAQ, FOXG1, PAFAH1B1, DCX 84 32 14116 26.257440476190474 0.03904856313563854 0.0014741496038948032 0.056543708314293895
GOTERM_BP_ALL GO:0021953	central nervous system neuron differentiation 5 5.813953488372093 8.643483713274399E-5 ARX, GNAQ, FOXG1, PAFAH1B1, DCX 84 40 14116 21.00595238095238 0.09305692011948807 0.0029554901964519154 0.13860099882455623
GOTERM_BP_ALL GO:0030900	forebrain development 7 8.13953488372093 2.693617762044184E-4 ARX, GNAQ, FOXG1, PAX6, PAFAH1B1, LRP2, NR2F1 84 152 14116 7.739035087719297 0.2624488287887897 0.007397377099486513 0.4313363477035814
GOTERM_BP_ALL GO:0001764	neuron migration 5 5.813953488372093 5.399273050421254E-4 ARX, PAX6, PAFAH1B1, DCX, NR2F1 84 64 14116 13.128720238095237 0.45680267303500177 0.012900798677278447 0.8628435628557196
GOTERM_BP_ALL GO:0007420	brain development 8 9.30232558139535 0.0015432637187614672 ARX, GNAQ, FOXG1, PAX6, PAFAH1B1, DCX, LRP2, NR2F1 84 289 14116 4.651837205470423 0.825396052637172 0.02964205403906206 2.4477393753087995
GOTERM_BP_ALL GO:0006928	cell motion 9 10.465116279069768 0.0067237289367681015 ARX, ANK3, FOXG1, PAX6, PAFAH1B1, L1CAM, NRXN1, DCX, NR2F1 84 475 14116 3.18406015037594 0.9995111581785276 0.0908938318031206 10.259820333968328
GOTERM_BP_ALL GO:0021543	pallium development 3 3.488372093023256 0.0299139187696518 ARX, PAX6, PAFAH1B1 84 46 14116 10.959627329192546 0.9999999999999988 0.2810667871566568 38.57276086297776
GOTERM_BP_ALL GO:0021537	telencephalon development 3 3.488372093023256 0.05598910368328897 ARX, PAX6, PAFAH1B1 84 65 14116 7.756043956043956 1.0 0.4161326373287362 60.3276970022395
GOTERM_BP_ALL GO:0016477	cell migration 5 5.813953488372093 0.07949839173337292 ARX, PAX6, PAFAH1B1, DCX, NR2F1 84 276 14116 3.044340924775707 1.0 0.5026925672240166 73.53041749478226
GOTERM_BP_ALL GO:0051674	localization of cell 5 5.813953488372093 0.10682162399900831 ARX, PAX6, PAFAH1B1, DCX, NR2F1 84 307 14116 2.7369319063130133 1.0 0.582866460074061 83.67824631694964
GOTERM_BP_ALL GO:0048870	cell motility 5 5.813953488372093 0.10682162399900831 ARX, PAX6, PAFAH1B1, DCX, NR2F1 84 307 14116 2.7369319063130133 1.0 0.582866460074061 83.67824631694964
GOTERM_BP_ALL GO:0040011	locomotion 6 6.976744186046512 0.10971871034037557 ARX, PAX6, PAFAH1B1, ATP1A2, DCX, NR2F1 84 431 14116 2.3394100099436526 1.0 0.5857904998994875 84.50730358043685
GOTERM_MF_ALL GO:0043565	sequence-specific DNA binding 5 5.813953488372093 0.4091210433970456 ARX, SOX10, FOXG1, PAX6, NR2F1 82 607 15143 1.521175714228312 1.0 0.8679607105097631 99.91283079222464
Annotation Cluster 11 Enrichment Score: 2.229239714125107
Category Term Count % PValue Genes List Total Pop Hits Pop Total Fold Enrichment Bonferroni Benjamini FDR
GOTERM_CC_ALL GO:0031982	vesicle 12 13.953488372093023 5.062349724476391E-4 SYP, LAMP2, DMXL2, STXBP1, GJA1, GNAS, GRIA3, ATP6V1B2, LRP2, BIN1, PCLO, GAD1 81 670 15908 3.517523493642896 0.11353570471618935 0.008002106666340603 0.6505957513784688
GOTERM_CC_ALL GO:0031988	membrane-bounded vesicle 11 12.790697674418606 5.411742094497073E-4 SYP, LAMP2, DMXL2, STXBP1, GJA1, GRIA3, ATP6V1B2, LRP2, BIN1, PCLO, GAD1 81 568 15908 3.8034254912189183 0.12088039917132554 0.008019813684324473 0.6953541007904906
GOTERM_BP_ALL GO:0048489	synaptic vesicle transport 4 4.651162790697675 9.416431274947809E-4 SYP, STXBP1, BIN1, PCLO 84 33 14116 20.36940836940837 0.6551197520658032 0.021066103902449784 1.5002804257731595
GOTERM_CC_ALL GO:0016023	cytoplasmic membrane-bounded vesicle 10 11.627906976744185 0.0017285037998998705 SYP, LAMP2, DMXL2, STXBP1, GJA1, GRIA3, ATP6V1B2, LRP2, BIN1, PCLO 81 550 15908 3.570819304152637 0.33750340047653793 0.023929041087092817 2.2053534930448038
GOTERM_CC_ALL GO:0031410	cytoplasmic vesicle 10 11.627906976744185 0.004841034936894879 SYP, LAMP2, DMXL2, STXBP1, GJA1, GRIA3, ATP6V1B2, LRP2, BIN1, PCLO 81 642 15908 3.0591131110341907 0.6849311797566613 0.048975861205367455 6.06379615504763
GOTERM_CC_ALL GO:0008021	synaptic vesicle 4 4.651162790697675 0.006614634639723917 SYP, DMXL2, BIN1, PCLO 81 76 15908 10.33658219623132 0.7939245205936952 0.06122600054281846 8.19912926817704
GOTERM_CC_ALL GO:0012506	vesicle membrane 5 5.813953488372093 0.007060792782625609 SYP, LAMP2, GJA1, GRIA3, GAD1 81 151 15908 6.503147739350829 0.8148204674077224 0.06054968969569752 8.729188372021623
GOTERM_CC_ALL GO:0030136	clathrin-coated vesicle 4 4.651162790697675 0.028877104008974863 SYP, DMXL2, BIN1, PCLO 81 132 15908 5.951365506921062 0.9990640383394209 0.1564161722283096 31.457566771056268
GOTERM_CC_ALL GO:0030659	cytoplasmic vesicle membrane 4 4.651162790697675 0.03293271225523288 SYP, LAMP2, GJA1, GRIA3 81 139 15908 5.6516564526156845 0.9996543051332144 0.16567754907630416 35.05716476338429
GOTERM_CC_ALL GO:0030135	coated vesicle 4 4.651162790697675 0.04606218893937828 SYP, DMXL2, BIN1, PCLO 81 159 15908 4.940756269896731 0.9999866409665605 0.2047090852911616 45.54900373538601
GOTERM_CC_ALL GO:0044433	cytoplasmic vesicle part 4 4.651162790697675 0.06812303308654641 SYP, LAMP2, GJA1, GRIA3 81 187 15908 4.200963887238396 0.9999999490268543 0.271545100582127 59.72640326358318
Annotation Cluster 12 Enrichment Score: 2.2291082473507644
Category Term Count % PValue Genes List Total Pop Hits Pop Total Fold Enrichment Bonferroni Benjamini FDR
GOTERM_CC_ALL GO:0042734	presynaptic membrane 5 5.813953488372093 1.279834034346791E-5 SYP, GRIK2, L1CAM, NRXN1, GRM1 81 29 15908 33.86121753937846 0.003041390067937022 2.768729812203663E-4 0.016496291934009477
GOTERM_BP_ALL GO:0050804	regulation of synaptic transmission 6 6.976744186046512 0.00122669690783639 SYP, SLC6A1, GRIK2, STXBP1, NLGN3, GRM1 84 136 14116 7.413865546218487 0.7501809455775226 0.024903185960802654 1.950266332755124
GOTERM_BP_ALL GO:0051969	regulation of transmission of nerve impulse 6 6.976744186046512 0.0017308645095389116 SYP, SLC6A1, GRIK2, STXBP1, NLGN3, GRM1 84 147 14116 6.859086491739553 0.8587990930053362 0.03209969931928591 2.741429204104495
GOTERM_BP_ALL GO:0031644	regulation of neurological system process 6 6.976744186046512 0.0020626730262911785 SYP, SLC6A1, GRIK2, STXBP1, NLGN3, GRM1 84 153 14116 6.590102707749766 0.903017787222736 0.035800140442418193 3.258847844351165
GOTERM_BP_ALL GO:0050805	negative regulation of synaptic transmission 3 3.488372093023256 0.006671296356078299 SLC6A1, GRIK2, STXBP1 84 21 14116 24.006802721088434 0.9994811124073658 0.09130393124152869 10.18377886548516
GOTERM_BP_ALL GO:0010646	regulation of cell communication 14 16.27906976744186 0.007294878218777952 SYP, NPC1, SLC6A1, GRIK2, GLUD1, STXBP1, GJA1, NLGN3, GRIA3, PAFAH1B1, L1CAM, ARHGEF9, GRM1, CBS 84 1038 14116 2.266538214515093 0.9997447905630917 0.09709782257635102 11.08424079399537
GOTERM_BP_ALL GO:0051970	negative regulation of transmission of nerve impulse 3 3.488372093023256 0.009386681359222106 SLC6A1, GRIK2, STXBP1 84 25 14116 20.165714285714284 0.9999764655605391 0.12049685680839384 14.043398766449977
GOTERM_BP_ALL GO:0044057	regulation of system process 7 8.13953488372093 0.009662837048213278 SYP, SLC6A1, GRIK2, STXBP1, NLGN3, ATP1A2, GRM1 84 309 14116 3.8069039913700107 0.999982825802934 0.12109947711766633 14.427086951103297
GOTERM_BP_ALL GO:0031645	negative regulation of neurological system process 3 3.488372093023256 0.011693383494406889 SLC6A1, GRIK2, STXBP1 84 28 14116 18.005102040816325 0.9999983110209594 0.1401853885189689 17.19938514381528
GOTERM_BP_ALL GO:0051239	regulation of multicellular organismal process 11 12.790697674418606 0.04758362358799567 SYP, SLC6A1, GRIK2, FOXG1, STXBP1, PAX6, GNAS, NLGN3, CA2, ATP1A2, GRM1 84 937 14116 1.9728108959699142 1.0 0.37553626050524336 54.26369437851608
GOTERM_BP_ALL GO:0051241	negative regulation of multicellular organismal process 4 4.651162790697675 0.07223026853245704 SLC6A1, GRIK2, STXBP1, ATP1A2 84 164 14116 4.098722415795587 1.0 0.4736575777134311 69.9701121440949
GOTERM_BP_ALL GO:0010648	negative regulation of cell communication 4 4.651162790697675 0.1791243795215526 NPC1, SLC6A1, GRIK2, STXBP1 84 248 14116 2.7104454685099846 1.0 0.734897893360232 95.78772953499643
Annotation Cluster 13 Enrichment Score: 2.1935896333875795
Category Term Count % PValue Genes List Total Pop Hits Pop Total Fold Enrichment Bonferroni Benjamini FDR
GOTERM_CC_ALL GO:0012505	endomembrane system 12 13.953488372093023 0.001782280710056103 SYP, LAMP2, NPC1, SLC9A6, ATL1, BSCL2, GJA1, PAFAH1B1, GNAS, GRIA3, LRP2, GAD1 81 782 15908 3.0137349625840675 0.34594332035472963 0.023310744055420107 2.273240848881697
GOTERM_CC_ALL GO:0012506	vesicle membrane 5 5.813953488372093 0.007060792782625609 SYP, LAMP2, GJA1, GRIA3, GAD1 81 151 15908 6.503147739350829 0.8148204674077224 0.06054968969569752 8.729188372021623
GOTERM_CC_ALL GO:0031090	organelle membrane 12 13.953488372093023 0.020864189904248327 SYP, LAMP2, SLC9A6, GATM, ATL1, BSCL2, GJA1, PAFAH1B1, GNAS, GRIA3, GAD1, PRODH 81 1096 15908 2.150310894836442 0.9933836513428465 0.13011544132959174 23.798776640088292
Annotation Cluster 14 Enrichment Score: 2.0493503867396563
Category Term Count % PValue Genes List Total Pop Hits Pop Total Fold Enrichment Bonferroni Benjamini FDR
GOTERM_BP_ALL GO:0007611	learning or memory 7 8.13953488372093 4.7637273048494986E-5 SLC6A1, ATP1A3, PAFAH1B1, NLGN3, ATP1A2, CLN8, IL1RAPL1 84 111 14116 10.597597597597597 0.05240814368489455 0.0017927710875057512 0.07641017182139498
GOTERM_BP_ALL GO:0007612	learning 5 5.813953488372093 4.218285900720915E-4 SLC6A1, ATP1A3, NLGN3, ATP1A2, CLN8 84 60 14116 14.003968253968253 0.3792127639438536 0.010310970874377157 0.6747117714627215
GOTERM_BP_ALL GO:0008542	visual learning 3 3.488372093023256 0.010899391546101775 ATP1A3, NLGN3, ATP1A2 84 27 14116 18.67195767195767 0.99999581466721 0.13411149013503898 16.125532753871852
GOTERM_BP_ALL GO:0007632	visual behavior 3 3.488372093023256 0.014222158306308887 ATP1A3, NLGN3, ATP1A2 84 31 14116 16.262672811059907 0.9999999066039299 0.16295103494879548 20.53420254581485
GOTERM_BP_ALL GO:0009628	response to abiotic stimulus 6 6.976744186046512 0.06552120779538126 ATP1A3, GJA1, NLGN3, CA2, ATP1A2, LRP2 84 368 14116 2.7399068322981366 1.0 0.45281066712645146 66.28952575220507
GOTERM_BP_ALL GO:0009314	response to radiation 4 4.651162790697675 0.11355315690040259 ATP1A3, NLGN3, ATP1A2, LRP2 84 200 14116 3.360952380952381 1.0 0.5918318300628735 85.54398863349167
GOTERM_BP_ALL GO:0009416	response to light stimulus 3 3.488372093023256 0.1947670646037535 ATP1A3, NLGN3, ATP1A2 84 138 14116 3.653209109730849 1.0 0.7550764048790759 96.9065666651134
Annotation Cluster 15 Enrichment Score: 1.7091049055213674
Category Term Count % PValue Genes List Total Pop Hits Pop Total Fold Enrichment Bonferroni Benjamini FDR
GOTERM_CC_ALL GO:0044463	cell projection part 6 6.976744186046512 0.006485504385545215 GRIK2, L1CAM, GRIA3, ATP1A2, LRP2, GRM1 81 234 15908 5.035770813548591 0.7874498123540564 0.06248643091914774 8.04518680536227
GOTERM_CC_ALL GO:0030425	dendrite 5 5.813953488372093 0.009191635461893976 HCN1, GRIK2, GRIA3, ATP1A2, GRM1 81 163 15908 6.024388396576535 0.8889444917884 0.07298323200430368 11.222022157006394
GOTERM_MF_ALL GO:0008066	glutamate receptor activity 3 3.488372093023256 0.011884686145786097 GRIK2, GRIA3, GRM1 82 31 15143 17.871361132966168 0.9736051293093522 0.0912152294745946 14.793226927956837
GOTERM_CC_ALL GO:0043197	dendritic spine 3 3.488372093023256 0.015617134228258379 GRIA3, ATP1A2, GRM1 81 38 15908 15.504873294346979 0.9763928866021309 0.10432939739711078 18.36395595201217
GOTERM_BP_ALL GO:0009966	regulation of signal transduction 8 9.30232558139535 0.25736522368198067 GRIK2, GJA1, PAFAH1B1, L1CAM, GRIA3, ARHGEF9, GRM1, CBS 84 878 14116 1.5311855949669162 1.0 0.829606510590529 99.15570736266605
Annotation Cluster 16 Enrichment Score: 1.688269055207691
Category Term Count % PValue Genes List Total Pop Hits Pop Total Fold Enrichment Bonferroni Benjamini FDR
GOTERM_MF_ALL GO:0022804	active transmembrane transporter activity 9 10.465116279069768 7.073695264682186E-4 SLC9A6, SLC6A1, SLC6A8, ATP8A2, ATP1A3, ATP1A2, ATP6V1B2, SLC4A4, ABCC8 82 363 15143 4.578613182826044 0.193552458703808 0.019366060045006184 0.9430289405233161
GOTERM_MF_ALL GO:0017111	nucleoside-triphosphatase activity 12 13.953488372093023 0.0016521296735800223 MYO5A, GNAQ, ATL1, EEF1A2, ATP8A2, ATP1A3, GNAS, ATP1A2, ATP6V1B2, DYNC1H1, ABCC8, DNM1 82 728 15143 3.044023050120611 0.3950822419117763 0.027539391094017596 2.189702796597226
GOTERM_MF_ALL GO:0016462	pyrophosphatase activity 12 13.953488372093023 0.002246743201643332 MYO5A, GNAQ, ATL1, EEF1A2, ATP8A2, ATP1A3, GNAS, ATP1A2, ATP6V1B2, DYNC1H1, ABCC8, DNM1 82 757 15143 2.927409221252054 0.49529357654676653 0.03060279080551298 2.966873795933045
GOTERM_MF_ALL GO:0016818	hydrolase activity, acting on acid anhydrides, in phosphorus-containing anhydrides 12 13.953488372093023 0.0023171215942845496 MYO5A, GNAQ, ATL1, EEF1A2, ATP8A2, ATP1A3, GNAS, ATP1A2, ATP6V1B2, DYNC1H1, ABCC8, DNM1 82 760 15143 2.915853658536585 0.506001265479644 0.030196533774568546 3.058480514313644
GOTERM_MF_ALL GO:0015077	monovalent inorganic cation transmembrane transporter activity 5 5.813953488372093 0.002329146317866131 SLC9A6, ATP1A3, ATP1A2, ATP6V1B2, ABCC8 82 104 15143 8.878400562851782 0.5078079787280323 0.02910497944808821 3.0741242639811817
GOTERM_MF_ALL GO:0016817	hydrolase activity, acting on acid anhydrides 12 13.953488372093023 0.002413747827154077 MYO5A, GNAQ, ATL1, EEF1A2, ATP8A2, ATP1A3, GNAS, ATP1A2, ATP6V1B2, DYNC1H1, ABCC8, DNM1 82 764 15143 2.900587409015451 0.5203345255256001 0.02895906484379185 3.184121888030056
GOTERM_MF_ALL GO:0042626	ATPase activity, coupled to transmembrane movement of substances 5 5.813953488372093 0.002761875816947918 ATP8A2, ATP1A3, ATP1A2, ATP6V1B2, ABCC8 82 109 15143 8.471134481987022 0.568622558271527 0.03182011596517975 3.6355382483068466
GOTERM_MF_ALL GO:0043492	ATPase activity, coupled to movement of substances 5 5.813953488372093 0.002854589126175093 ATP8A2, ATP1A3, ATP1A2, ATP6V1B2, ABCC8 82 110 15143 8.394124168514413 0.5806444101159352 0.031674047487838086 3.755430432745488
GOTERM_MF_ALL GO:0016820	hydrolase activity, acting on acid anhydrides, catalyzing transmembrane movement of substances 5 5.813953488372093 0.002949413675953422 ATP8A2, ATP1A3, ATP1A2, ATP6V1B2, ABCC8 82 111 15143 8.318501428257527 0.5925946394845647 0.031560748143607875 3.877909980391203
GOTERM_BP_ALL GO:0044271	nitrogen compound biosynthetic process 8 9.30232558139535 0.0029894084044704596 GLUD1, ATP8A2, ATP1A3, QDPR, ATP1A2, ATP6V1B2, PRODH, CBS 84 325 14116 4.136556776556777 0.9660576146478708 0.04718056913819113 4.690350661004528
GOTERM_MF_ALL GO:0015405	P-P-bond-hydrolysis-driven transmembrane transporter activity 5 5.813953488372093 0.004138480619055239 ATP8A2, ATP1A3, ATP1A2, ATP6V1B2, ABCC8 82 122 15143 7.568472610955618 0.7165469053209443 0.042541318220809976 5.40156722184636
GOTERM_MF_ALL GO:0015399	primary active transmembrane transporter activity 5 5.813953488372093 0.004138480619055239 ATP8A2, ATP1A3, ATP1A2, ATP6V1B2, ABCC8 82 122 15143 7.568472610955618 0.7165469053209443 0.042541318220809976 5.40156722184636
GOTERM_MF_ALL GO:0042625	ATPase activity, coupled to transmembrane movement of ions 4 4.651162790697675 0.007276164768013703 ATP8A2, ATP1A3, ATP1A2, ATP6V1B2 82 74 15143 9.982201713909031 0.8913953017520769 0.06702443582915651 9.31553238399594
GOTERM_MF_ALL GO:0022890	inorganic cation transmembrane transporter activity 5 5.813953488372093 0.008729785239639687 SLC9A6, ATP1A3, ATP1A2, ATP6V1B2, ABCC8 82 151 15143 6.114924890970763 0.930435880166797 0.07332959304523401 11.077511843998455
GOTERM_MF_ALL GO:0042623	ATPase activity, coupled 6 6.976744186046512 0.01525386038650521 ATP8A2, ATP1A3, ATP1A2, ATP6V1B2, DYNC1H1, ABCC8 82 272 15143 4.073619081779053 0.9906549153668465 0.1129181923426621 18.602298722032206
GOTERM_BP_ALL GO:0006754	ATP biosynthetic process 4 4.651162790697675 0.015490333201272563 ATP8A2, ATP1A3, ATP1A2, ATP6V1B2 84 89 14116 7.552701979668271 0.9999999781936585 0.17448736235398332 22.15878650256453
GOTERM_BP_ALL GO:0009206	purine ribonucleoside triphosphate biosynthetic process 4 4.651162790697675 0.01998255193820661 ATP8A2, ATP1A3, ATP1A2, ATP6V1B2 84 98 14116 6.859086491739553 0.9999999998757767 0.20764384176921713 27.666428815839474
GOTERM_BP_ALL GO:0009145	purine nucleoside triphosphate biosynthetic process 4 4.651162790697675 0.02052143206314878 ATP8A2, ATP1A3, ATP1A2, ATP6V1B2 84 99 14116 6.789802789802789 0.9999999999332764 0.21074935718900956 28.301997650435073
GOTERM_BP_ALL GO:0009201	ribonucleoside triphosphate biosynthetic process 4 4.651162790697675 0.02052143206314878 ATP8A2, ATP1A3, ATP1A2, ATP6V1B2 84 99 14116 6.789802789802789 0.9999999999332764 0.21074935718900956 28.301997650435073
GOTERM_BP_ALL GO:0009142	nucleoside triphosphate biosynthetic process 4 4.651162790697675 0.022185916338622814 ATP8A2, ATP1A3, ATP1A2, ATP6V1B2 84 102 14116 6.590102707749766 0.9999999999902365 0.22393864672231856 30.232224659711537
GOTERM_BP_ALL GO:0046034	ATP metabolic process 4 4.651162790697675 0.02392220632552525 ATP8A2, ATP1A3, ATP1A2, ATP6V1B2 84 105 14116 6.401814058956916 0.9999999999986896 0.23328310107073802 32.19372707840047
GOTERM_MF_ALL GO:0003924	GTPase activity 5 5.813953488372093 0.026512668189264094 GNAQ, ATL1, EEF1A2, GNAS, DNM1 82 211 15143 4.376083689746849 0.9997165917317468 0.16943617473736772 30.218119905627226
GOTERM_BP_ALL GO:0009152	purine ribonucleotide biosynthetic process 4 4.651162790697675 0.031584162387152795 ATP8A2, ATP1A3, ATP1A2, ATP6V1B2 84 117 14116 5.745217745217745 0.9999999999999998 0.29205533065112943 40.24798991569688
GOTERM_BP_ALL GO:0009205	purine ribonucleoside triphosphate metabolic process 4 4.651162790697675 0.031584162387152795 ATP8A2, ATP1A3, ATP1A2, ATP6V1B2 84 117 14116 5.745217745217745 0.9999999999999998 0.29205533065112943 40.24798991569688
GOTERM_BP_ALL GO:0009199	ribonucleoside triphosphate metabolic process 4 4.651162790697675 0.03227420843872523 ATP8A2, ATP1A3, ATP1A2, ATP6V1B2 84 118 14116 5.696529459241324 0.9999999999999999 0.2928137574046449 40.927509765234404
GOTERM_MF_ALL GO:0015662	ATPase activity, coupled to transmembrane movement of ions, phosphorylative mechanism 3 3.488372093023256 0.032659654988651574 ATP8A2, ATP1A3, ATP1A2 82 53 15143 10.453060285319834 0.9999586850143225 0.19703245595556285 35.89281449175991
GOTERM_MF_ALL GO:0016887	ATPase activity 6 6.976744186046512 0.033283290859956245 ATP8A2, ATP1A3, ATP1A2, ATP6V1B2, DYNC1H1, ABCC8 82 334 15143 3.3174382941434204 0.9999660402521571 0.1966327240375293 36.444009968404565
GOTERM_BP_ALL GO:0009144	purine nucleoside triphosphate metabolic process 4 4.651162790697675 0.03511312146520198 ATP8A2, ATP1A3, ATP1A2, ATP6V1B2 84 122 14116 5.509758001561281 1.0 0.30965327151749644 43.64761979542532
GOTERM_BP_ALL GO:0009260	ribonucleotide biosynthetic process 4 4.651162790697675 0.03657962416671004 ATP8A2, ATP1A3, ATP1A2, ATP6V1B2 84 124 14116 5.420890937019969 1.0 0.3157068311125756 45.00630852653303
GOTERM_BP_ALL GO:0009141	nucleoside triphosphate metabolic process 4 4.651162790697675 0.04195719558244714 ATP8A2, ATP1A3, ATP1A2, ATP6V1B2 84 131 14116 5.131225009087604 1.0 0.34859793098767977 49.730212752932054
GOTERM_BP_ALL GO:0046483	heterocycle metabolic process 6 6.976744186046512 0.04681962802701308 ATP8A2, ATP1A3, QDPR, ATP1A2, ATP6V1B2, PRODH 84 334 14116 3.0188195038494436 1.0 0.3731889276022795 53.67144079286666
GOTERM_BP_ALL GO:0009150	purine ribonucleotide metabolic process 4 4.651162790697675 0.04771060318872289 ATP8A2, ATP1A3, ATP1A2, ATP6V1B2 84 138 14116 4.870945479641132 1.0 0.3738394596843543 54.36143893150256
GOTERM_MF_ALL GO:0005525	GTP binding 6 6.976744186046512 0.04903377771187856 GNAQ, ATL1, EEF1A2, GLUD1, GNAS, DNM1 82 372 15143 2.9785601888276942 0.9999997697562923 0.2679606203960292 48.99293086766109
GOTERM_MF_ALL GO:0019001	guanyl nucleotide binding 6 6.976744186046512 0.05380366076131847 GNAQ, ATL1, EEF1A2, GLUD1, GNAS, DNM1 82 382 15143 2.900587409015451 0.9999999500766071 0.28555947348416655 52.31421965765606
GOTERM_MF_ALL GO:0032561	guanyl ribonucleotide binding 6 6.976744186046512 0.05380366076131847 GNAQ, ATL1, EEF1A2, GLUD1, GNAS, DNM1 82 382 15143 2.900587409015451 0.9999999500766071 0.28555947348416655 52.31421965765606
GOTERM_BP_ALL GO:0009259	ribonucleotide metabolic process 4 4.651162790697675 0.055647641606611654 ATP8A2, ATP1A3, ATP1A2, ATP6V1B2 84 147 14116 4.572724327826368 1.0 0.41676199097590994 60.09681240484781
GOTERM_BP_ALL GO:0006164	purine nucleotide biosynthetic process 4 4.651162790697675 0.0565662957132646 ATP8A2, ATP1A3, ATP1A2, ATP6V1B2 84 148 14116 4.541827541827542 1.0 0.41686459818405963 60.715127814555345
GOTERM_BP_ALL GO:0006163	purine nucleotide metabolic process 4 4.651162790697675 0.09655465601226101 ATP8A2, ATP1A3, ATP1A2, ATP6V1B2 84 186 14116 3.613927291346646 1.0 0.5542633209673786 80.39292409309338
GOTERM_BP_ALL GO:0009165	nucleotide biosynthetic process 4 4.651162790697675 0.09655465601226101 ATP8A2, ATP1A3, ATP1A2, ATP6V1B2 84 186 14116 3.613927291346646 1.0 0.5542633209673786 80.39292409309338
GOTERM_BP_ALL GO:0034404	nucleobase, nucleoside and nucleotide biosynthetic process 4 4.651162790697675 0.10491542849042393 ATP8A2, ATP1A3, ATP1A2, ATP6V1B2 84 193 14116 3.482852208240809 1.0 0.5784280292245993 83.11025423807281
GOTERM_BP_ALL GO:0034654	nucleobase, nucleoside, nucleotide and nucleic acid biosynthetic process 4 4.651162790697675 0.10491542849042393 ATP8A2, ATP1A3, ATP1A2, ATP6V1B2 84 193 14116 3.482852208240809 1.0 0.5784280292245993 83.11025423807281
GOTERM_BP_ALL GO:0009117	nucleotide metabolic process 4 4.651162790697675 0.24778468409705257 ATP8A2, ATP1A3, ATP1A2, ATP6V1B2 84 293 14116 2.2941654477490654 1.0 0.8210371625882652 98.96290654610655
GOTERM_BP_ALL GO:0006753	nucleoside phosphate metabolic process 4 4.651162790697675 0.24778468409705257 ATP8A2, ATP1A3, ATP1A2, ATP6V1B2 84 293 14116 2.2941654477490654 1.0 0.8210371625882652 98.96290654610655
GOTERM_BP_ALL GO:0055086	nucleobase, nucleoside and nucleotide metabolic process 4 4.651162790697675 0.28438382849555166 ATP8A2, ATP1A3, ATP1A2, ATP6V1B2 84 316 14116 2.127185051235684 1.0 0.8547264473898514 99.53416241014624
GOTERM_MF_ALL GO:0000287	magnesium ion binding 4 4.651162790697675 0.43684057963781886 PAK3, ATP8A2, ATP1A3, ATP1A2 82 452 15143 1.6342542628966112 1.0 0.8840961350131256 99.95419092776795
Annotation Cluster 17 Enrichment Score: 1.6763236935745305
Category Term Count % PValue Genes List Total Pop Hits Pop Total Fold Enrichment Bonferroni Benjamini FDR
GOTERM_MF_ALL GO:0017111	nucleoside-triphosphatase activity 12 13.953488372093023 0.0016521296735800223 MYO5A, GNAQ, ATL1, EEF1A2, ATP8A2, ATP1A3, GNAS, ATP1A2, ATP6V1B2, DYNC1H1, ABCC8, DNM1 82 728 15143 3.044023050120611 0.3950822419117763 0.027539391094017596 2.189702796597226
GOTERM_MF_ALL GO:0016462	pyrophosphatase activity 12 13.953488372093023 0.002246743201643332 MYO5A, GNAQ, ATL1, EEF1A2, ATP8A2, ATP1A3, GNAS, ATP1A2, ATP6V1B2, DYNC1H1, ABCC8, DNM1 82 757 15143 2.927409221252054 0.49529357654676653 0.03060279080551298 2.966873795933045
GOTERM_MF_ALL GO:0016818	hydrolase activity, acting on acid anhydrides, in phosphorus-containing anhydrides 12 13.953488372093023 0.0023171215942845496 MYO5A, GNAQ, ATL1, EEF1A2, ATP8A2, ATP1A3, GNAS, ATP1A2, ATP6V1B2, DYNC1H1, ABCC8, DNM1 82 760 15143 2.915853658536585 0.506001265479644 0.030196533774568546 3.058480514313644
GOTERM_MF_ALL GO:0016817	hydrolase activity, acting on acid anhydrides 12 13.953488372093023 0.002413747827154077 MYO5A, GNAQ, ATL1, EEF1A2, ATP8A2, ATP1A3, GNAS, ATP1A2, ATP6V1B2, DYNC1H1, ABCC8, DNM1 82 764 15143 2.900587409015451 0.5203345255256001 0.02895906484379185 3.184121888030056
GOTERM_MF_ALL GO:0032553	ribonucleotide binding 19 22.093023255813954 0.007413185223972422 FGFR2, HCN1, MYO5A, FGFR3, ATL1, EEF1A2, GLUD1, ATP1A3, SACS, CASK, KCNJ10, ATP1A2, GNAQ, PAK3, ATP8A2, GNAS, DYNC1H1, ABCC8, DNM1 82 1836 15143 1.9110805568840004 0.8958583231478077 0.06624906980953649 9.482987890150408
GOTERM_MF_ALL GO:0032555	purine ribonucleotide binding 19 22.093023255813954 0.007413185223972422 FGFR2, HCN1, MYO5A, FGFR3, ATL1, EEF1A2, GLUD1, ATP1A3, SACS, CASK, KCNJ10, ATP1A2, GNAQ, PAK3, ATP8A2, GNAS, DYNC1H1, ABCC8, DNM1 82 1836 15143 1.9110805568840004 0.8958583231478077 0.06624906980953649 9.482987890150408
GOTERM_MF_ALL GO:0017076	purine nucleotide binding 19 22.093023255813954 0.011479472415961825 FGFR2, HCN1, MYO5A, FGFR3, ATL1, EEF1A2, GLUD1, ATP1A3, SACS, CASK, KCNJ10, ATP1A2, GNAQ, PAK3, ATP8A2, GNAS, DYNC1H1, ABCC8, DNM1 82 1918 15143 1.8293763829191994 0.9701014273624603 0.09050280567322178 14.324159627936627
GOTERM_MF_ALL GO:0000166	nucleotide binding 20 23.25581395348837 0.025849501862165752 FGFR2, HCN1, MYO5A, FGFR3, ATL1, EEF1A2, GLUD1, ATP1A3, SACS, CASK, KCNJ10, ATP1A2, KIAA2022, GNAQ, PAK3, ATP8A2, GNAS, DYNC1H1, ABCC8, DNM1 82 2245 15143 1.6451735564126242 0.9996514048741783 0.172678488149828 29.57890132183909
GOTERM_MF_ALL GO:0032559	adenyl ribonucleotide binding 14 16.27906976744186 0.053806546915951714 FGFR2, MYO5A, HCN1, FGFR3, GLUD1, ATP1A3, SACS, CASK, KCNJ10, ATP1A2, PAK3, ATP8A2, DYNC1H1, ABCC8 82 1497 15143 1.7270475911171939 0.9999999501228788 0.28084650458706806 52.316167258252975
GOTERM_MF_ALL GO:0030554	adenyl nucleotide binding 14 16.27906976744186 0.07504675738274394 FGFR2, MYO5A, HCN1, FGFR3, GLUD1, ATP1A3, SACS, CASK, KCNJ10, ATP1A2, PAK3, ATP8A2, DYNC1H1, ABCC8 82 1577 15143 1.639435791948281 0.9999999999498336 0.35026721750317813 64.81613640651062
GOTERM_MF_ALL GO:0001883	purine nucleoside binding 14 16.27906976744186 0.08237005625940816 FGFR2, MYO5A, HCN1, FGFR3, GLUD1, ATP1A3, SACS, CASK, KCNJ10, ATP1A2, PAK3, ATP8A2, DYNC1H1, ABCC8 82 1601 15143 1.6148596151795374 0.9999999999955235 0.37289787224410054 68.36859330012099
GOTERM_MF_ALL GO:0001882	nucleoside binding 14 16.27906976744186 0.08587695588088093 FGFR2, MYO5A, HCN1, FGFR3, GLUD1, ATP1A3, SACS, CASK, KCNJ10, ATP1A2, PAK3, ATP8A2, DYNC1H1, ABCC8 82 1612 15143 1.6038401016764512 0.9999999999986023 0.3805234964640183 69.94947965069589
GOTERM_MF_ALL GO:0005524	ATP binding 13 15.11627906976744 0.09320367917291766 FGFR2, MYO5A, FGFR3, GLUD1, ATP1A3, SACS, CASK, KCNJ10, ATP1A2, PAK3, ATP8A2, DYNC1H1, ABCC8 82 1477 15143 1.6254025133345444 0.999999999999879 0.39595793546739366 73.0191797742975
GOTERM_MF_ALL GO:0016787	hydrolase activity 16 18.6046511627907 0.23261170061495529 MYO5A, GATM, ATL1, EEF1A2, ATP1A3, ATP1A2, ATP6V1B2, DDHD2, GNAQ, IDS, ATP8A2, DNAJC6, GNAS, DYNC1H1, ABCC8, DNM1 82 2283 15143 1.294232022477912 1.0 0.6679839511442004 97.1136293749517
GOTERM_MF_ALL GO:0003824	catalytic activity 31 36.04651162790697 0.3416998811147521 FGFR2, MYO5A, FGFR3, ATL1, GLUD1, CASK, ATP6V1B2, FAR1, DDHD2, IDS, PAK3, GCSH, DNAJC6, DYNC1H1, GAD1, GATM, ALDH5A1, EEF1A2, ATP1A3, QDPR, ATP1A2, KIAA2022, GNAQ, ATP8A2, GNAS, CA2, ABCC8, DNM1, CALM1, PRODH, CBS 82 5198 15143 1.101345264125977 1.0 0.8163412275550855 99.62957970124626
Annotation Cluster 18 Enrichment Score: 1.6568052285282406
Category Term Count % PValue Genes List Total Pop Hits Pop Total Fold Enrichment Bonferroni Benjamini FDR
GOTERM_CC_ALL GO:0044463	cell projection part 6 6.976744186046512 0.006485504385545215 GRIK2, L1CAM, GRIA3, ATP1A2, LRP2, GRM1 81 234 15908 5.035770813548591 0.7874498123540564 0.06248643091914774 8.04518680536227
GOTERM_CC_ALL GO:0043195	terminal button 3 3.488372093023256 0.006951160157125567 GRIK2, L1CAM, GRIA3 81 25 15908 23.56740740740741 0.8098900746204797 0.06185619502504203 8.59920138064264
GOTERM_CC_ALL GO:0043679	nerve terminal 3 3.488372093023256 0.014843078321187754 GRIK2, L1CAM, GRIA3 81 37 15908 15.923923923923924 0.9715365000958835 0.10223999965469577 17.532599449631057
GOTERM_CC_ALL GO:0033267	axon part 3 3.488372093023256 0.03019249223498392 GRIK2, L1CAM, GRIA3 81 54 15908 10.910836762688614 0.9993221104045217 0.15947351230989404 32.64473110972873
GOTERM_BP_ALL GO:0009966	regulation of signal transduction 8 9.30232558139535 0.25736522368198067 GRIK2, GJA1, PAFAH1B1, L1CAM, GRIA3, ARHGEF9, GRM1, CBS 84 878 14116 1.5311855949669162 1.0 0.829606510590529 99.15570736266605
Annotation Cluster 19 Enrichment Score: 1.6099348153007593
Category Term Count % PValue Genes List Total Pop Hits Pop Total Fold Enrichment Bonferroni Benjamini FDR
GOTERM_BP_ALL GO:0006536	glutamate metabolic process 4 4.651162790697675 1.0387275943176022E-4 ALDH5A1, GLUD1, GAD1, PRODH 84 16 14116 42.01190476190476 0.11075484330683316 0.0033481627796271285 0.16654141445533455
GOTERM_BP_ALL GO:0009063	cellular amino acid catabolic process 5 5.813953488372093 6.798326915843025E-4 GLUD1, GCSH, GAD1, PRODH, CBS 84 68 14116 12.35644257703081 0.5362789938078556 0.015560766349116406 1.0852811010873098
GOTERM_BP_ALL GO:0006519	cellular amino acid and derivative metabolic process 9 10.465116279069768 0.0010700265895746482 GATM, ALDH5A1, GLUD1, QDPR, GCSH, PAFAH1B1, GAD1, PRODH, CBS 84 352 14116 4.296672077922078 0.7017363370642382 0.022567446855192963 1.7031857027435149
GOTERM_BP_ALL GO:0009310	amine catabolic process 5 5.813953488372093 0.0011389650053938293 GLUD1, GCSH, GAD1, PRODH, CBS 84 78 14116 10.772283272283273 0.7241130102176038 0.023565376412200356 1.8119785025609958
GOTERM_BP_ALL GO:0019752	carboxylic acid metabolic process 11 12.790697674418606 0.001519681632591026 FAR1, PLP1, NPC1, GATM, ALDH5A1, GLUD1, QDPR, GCSH, GAD1, PRODH, CBS 84 556 14116 3.324683110654334 0.8206733718195411 0.029699961040163148 2.4107627400140608
GOTERM_BP_ALL GO:0043436	oxoacid metabolic process 11 12.790697674418606 0.001519681632591026 FAR1, PLP1, NPC1, GATM, ALDH5A1, GLUD1, QDPR, GCSH, GAD1, PRODH, CBS 84 556 14116 3.324683110654334 0.8206733718195411 0.029699961040163148 2.4107627400140608
GOTERM_BP_ALL GO:0006082	organic acid metabolic process 11 12.790697674418606 0.0016028072467196004 FAR1, PLP1, NPC1, GATM, ALDH5A1, GLUD1, QDPR, GCSH, GAD1, PRODH, CBS 84 560 14116 3.3009353741496597 0.8367749281266049 0.030255322672183227 2.5410449811047786
GOTERM_BP_ALL GO:0042180	cellular ketone metabolic process 11 12.790697674418606 0.0017571808920685576 FAR1, PLP1, NPC1, GATM, ALDH5A1, GLUD1, QDPR, GCSH, GAD1, PRODH, CBS 84 567 14116 3.260183085579911 0.8629433583960786 0.03205468731620642 2.7825612411487732
GOTERM_BP_ALL GO:0044106	cellular amine metabolic process 8 9.30232558139535 0.002095768758245266 ALDH5A1, GLUD1, QDPR, GCSH, PAFAH1B1, GAD1, PRODH, CBS 84 305 14116 4.407806401249024 0.9065850412755518 0.03581526217477948 3.3103151631722727
GOTERM_BP_ALL GO:0006520	cellular amino acid metabolic process 7 8.13953488372093 0.002132357251395254 ALDH5A1, GLUD1, QDPR, GCSH, GAD1, PRODH, CBS 84 226 14116 5.205014749262536 0.9103763799657507 0.03588772264456186 3.367184207773055
GOTERM_BP_ALL GO:0009308	amine metabolic process 9 10.465116279069768 0.0023948634313595927 GATM, ALDH5A1, GLUD1, QDPR, GCSH, PAFAH1B1, GAD1, PRODH, CBS 84 400 14116 3.7810714285714284 0.933426011777617 0.03963266113507147 3.7742755549194595
GOTERM_BP_ALL GO:0009064	glutamine family amino acid metabolic process 4 4.651162790697675 0.003520230899152723 ALDH5A1, GLUD1, GAD1, PRODH 84 52 14116 12.926739926739925 0.9814053037216931 0.05457910085007078 5.50132612203268
GOTERM_BP_ALL GO:0046395	carboxylic acid catabolic process 5 5.813953488372093 0.0041313794877339185 GLUD1, GCSH, GAD1, PRODH, CBS 84 111 14116 7.56971256971257 0.9907036093108966 0.061261156282499174 6.427007068414136
GOTERM_BP_ALL GO:0016054	organic acid catabolic process 5 5.813953488372093 0.0041313794877339185 GLUD1, GCSH, GAD1, PRODH, CBS 84 111 14116 7.56971256971257 0.9907036093108966 0.061261156282499174 6.427007068414136
GOTERM_BP_ALL GO:0009065	glutamine family amino acid catabolic process 3 3.488372093023256 0.006058936319406822 GLUD1, GAD1, PRODH 84 20 14116 25.20714285714286 0.9989588441153167 0.08532578062012874 9.291205764407106
GOTERM_BP_ALL GO:0046394	carboxylic acid biosynthetic process 5 5.813953488372093 0.013144218592909356 FAR1, PLP1, GLUD1, PRODH, CBS 84 155 14116 5.420890937019969 0.9999996788784867 0.1546409054835688 19.128375919187434
GOTERM_BP_ALL GO:0016053	organic acid biosynthetic process 5 5.813953488372093 0.013144218592909356 FAR1, PLP1, GLUD1, PRODH, CBS 84 155 14116 5.420890937019969 0.9999996788784867 0.1546409054835688 19.128375919187434
GOTERM_BP_ALL GO:0008652	cellular amino acid biosynthetic process 3 3.488372093023256 0.03616488855667577 GLUD1, PRODH, CBS 84 51 14116 9.885154061624648 1.0 0.31504105282489303 44.625211736209415
GOTERM_BP_ALL GO:0009309	amine biosynthetic process 3 3.488372093023256 0.08218319479325945 GLUD1, PRODH, CBS 84 81 14116 6.223985890652557 1.0 0.5070475746924208 74.74238610183966
GOTERM_MF_ALL GO:0048037	cofactor binding 4 4.651162790697675 0.14855535170661227 GLUD1, GCSH, GAD1, CBS 82 249 15143 2.966598099715937 1.0 0.5286462687017282 88.3910266516543
GOTERM_CC_ALL GO:0005739	mitochondrion 9 10.465116279069768 0.1791103927548821 SLC9A6, GATM, ALDH5A1, GLUD1, STXBP1, GCSH, GJA1, GAD1, PRODH 81 1087 15908 1.6260860676684041 1.0 0.4839724974745321 92.14587256719831
GOTERM_BP_ALL GO:0032787	monocarboxylic acid metabolic process 4 4.651162790697675 0.26043774542824827 FAR1, PLP1, NPC1, ALDH5A1 84 301 14116 2.233190950798924 1.0 0.8321874778823735 99.21004579390022
GOTERM_BP_ALL GO:0009056	catabolic process 9 10.465116279069768 0.45847178302531877 DDHD2, ALDH5A1, GLUD1, GCSH, PAFAH1B1, GAD1, CLN8, PRODH, CBS 84 1253 14116 1.2070459468703683 1.0 0.9553123423682124 99.99468195909681
GOTERM_MF_ALL GO:0016491	oxidoreductase activity 5 5.813953488372093 0.5065183704587941 FAR1, ALDH5A1, GLUD1, QDPR, PRODH 82 689 15143 1.3401359340153634 1.0 0.9270780447245479 99.99218559888854
GOTERM_BP_ALL GO:0055114	oxidation reduction 5 5.813953488372093 0.5217926669904867 FAR1, ALDH5A1, GLUD1, QDPR, PRODH 84 639 14116 1.3149265966167374 1.0 0.9729133855941794 99.99927689159071
GOTERM_BP_ALL GO:0044248	cellular catabolic process 7 8.13953488372093 0.5643279491765136 ALDH5A1, GLUD1, GCSH, GAD1, CLN8, PRODH, CBS 84 1024 14116 1.1487630208333333 1.0 0.9790097138979867 99.99983780099613
GOTERM_CC_ALL GO:0031974	membrane-enclosed lumen 8 9.30232558139535 0.8391503562563212 DEAF1, FAR1, GATM, GLUD1, ARNT2, CALM1, PRODH, CBS 81 1856 15908 0.8465304384844614 1.0 0.9928595250866353 99.99999999410541
GOTERM_CC_ALL GO:0070013	intracellular organelle lumen 7 8.13953488372093 0.8957215739799099 DEAF1, FAR1, GLUD1, ARNT2, CALM1, PRODH, CBS 81 1779 15908 0.7727742732427012 1.0 0.9971152261399565 99.99999999997792
GOTERM_CC_ALL GO:0043233	organelle lumen 7 8.13953488372093 0.9076330737504867 DEAF1, FAR1, GLUD1, ARNT2, CALM1, PRODH, CBS 81 1820 15908 0.7553656220322886 1.0 0.9977477733309338 99.99999999999537
GOTERM_CC_ALL GO:0044428	nuclear part 7 8.13953488372093 0.908183589400814 DEAF1, NPC1, SNRPN, ARNT2, PAFAH1B1, CALM1, CBS 81 1822 15908 0.7545364610860402 1.0 0.9976329769395877 99.99999999999571
GOTERM_CC_ALL GO:0005654	nucleoplasm 3 3.488372093023256 0.9410355129745803 DEAF1, ARNT2, CALM1 81 882 15908 0.66801041404216 1.0 0.9991044517098572 99.99999999999999
GOTERM_CC_ALL GO:0031981	nuclear lumen 4 4.651162790697675 0.9807077304140336 DEAF1, ARNT2, CALM1, CBS 81 1450 15908 0.5417794806300553 1.0 0.9999379127566504 100.0
Annotation Cluster 20 Enrichment Score: 1.60423082826066
Category Term Count % PValue Genes List Total Pop Hits Pop Total Fold Enrichment Bonferroni Benjamini FDR
GOTERM_CC_ALL GO:0005768	endosome 6 6.976744186046512 0.021210365516023715 LAMP2, NPC1, SLC9A6, GJA1, ATP1A2, LRP2 81 315 15908 3.7408583186360964 0.9939176973150601 0.12881588751003015 24.14532875568155
GOTERM_CC_ALL GO:0000323	lytic vacuole 5 5.813953488372093 0.021747800818655155 LAMP2, NPC1, IDS, GJA1, LRP2 81 211 15908 4.653911415364812 0.9946629873771513 0.12865115736314092 24.68046909131062
GOTERM_CC_ALL GO:0005764	lysosome 5 5.813953488372093 0.021747800818655155 LAMP2, NPC1, IDS, GJA1, LRP2 81 211 15908 4.653911415364812 0.9946629873771513 0.12865115736314092 24.68046909131062
GOTERM_CC_ALL GO:0005773	vacuole 5 5.813953488372093 0.038167862645924984 LAMP2, NPC1, IDS, GJA1, LRP2 81 252 15908 3.8967274152459335 0.9999050205676167 0.1788591641173699 39.44592898514312
Annotation Cluster 21 Enrichment Score: 1.4167576886252642
Category Term Count % PValue Genes List Total Pop Hits Pop Total Fold Enrichment Bonferroni Benjamini FDR
GOTERM_BP_ALL GO:0035176	social behavior 3 3.488372093023256 0.005473832093781749 NLGN4X, NLGN3, CLN8 84 19 14116 26.533834586466163 0.9979754772834654 0.07937173999174285 8.430596092021581
GOTERM_BP_ALL GO:0051705	behavioral interaction between organisms 3 3.488372093023256 0.017924980524663618 NLGN4X, NLGN3, CLN8 84 35 14116 14.40408163265306 0.9999999986711664 0.19542073447878416 25.19075397927577
GOTERM_BP_ALL GO:0051704	multi-organism process 5 5.813953488372093 0.5727653935704595 NLGN4X, GNAS, NLGN3, BIN1, CLN8 84 681 14116 1.2338298021117404 1.0 0.9795668054285365 99.99988148666263
Annotation Cluster 22 Enrichment Score: 1.4113825119337993
Category Term Count % PValue Genes List Total Pop Hits Pop Total Fold Enrichment Bonferroni Benjamini FDR
GOTERM_BP_ALL GO:0006836	neurotransmitter transport 6 6.976744186046512 1.2612829103154287E-4 CPLX1, SLC6A1, SLC6A8, ATP1A2, PCLO, CLN8 84 83 14116 12.14802065404475 0.1328418930212556 0.003743867812890156 0.2021903362718236
GOTERM_BP_ALL GO:0006865	amino acid transport 3 3.488372093023256 0.09826832318142523 SLC6A1, SLC6A8, CLN8 84 90 14116 5.601587301587301 1.0 0.5558989540528099 80.98124058434205
GOTERM_BP_ALL GO:0015837	amine transport 3 3.488372093023256 0.15288714933539427 SLC6A1, SLC6A8, CLN8 84 118 14116 4.272397094430993 1.0 0.6856828209911905 93.02147050855041
GOTERM_BP_ALL GO:0046942	carboxylic acid transport 3 3.488372093023256 0.2140757798929936 SLC6A1, SLC6A8, CLN8 84 147 14116 3.4295432458697763 1.0 0.7814484112715457 97.90441711021836
GOTERM_BP_ALL GO:0015849	organic acid transport 3 3.488372093023256 0.21623344406789943 SLC6A1, SLC6A8, CLN8 84 148 14116 3.406370656370656 1.0 0.7815269844368872 97.99484889752387
Annotation Cluster 23 Enrichment Score: 1.3111937542953558
Category Term Count % PValue Genes List Total Pop Hits Pop Total Fold Enrichment Bonferroni Benjamini FDR
GOTERM_CC_ALL GO:0044444	cytoplasmic part 38 44.18604651162791 0.0025384802341463907 SLC9A6, CPLX1, GRIK2, ATL1, GLUD1, BSCL2, CASK, GJA1, ATP6V1B2, SYP, FAR1, DMXL2, IDS, ANK3, GCSH, PAFAH1B1, DYNC1H1, GAD1, GATM, ALDH5A1, EEF1A2, STXBP1, ATP1A3, GRIA3, ATP1A2, ARHGEF9, PCLO, LAMP2, NPC1, KCNJ6, GNAS, LRP2, BIN1, CLN8, CALM1, SPTAN1, CBS, PRODH 81 4895 15908 1.5246194781775304 0.4538853905552571 0.029793478023785513 3.2…
GOTERM_CC_ALL GO:0005737	cytoplasm 50 58.139534883720934 0.004291225216412125 SLC9A6, GRIK2, ATL1, BSCL2, GJA1, CASK, FAR1, SYP, DMXL2, IDS, ANK3, DYNC1H1, SOX10, GATM, ALDH5A1, STXBP1, QDPR, ARHGEF9, PCLO, NPC1, HEPACAM, GNAQ, GNAS, CA2, BIN1, CLN8, PRODH, MYO5A, CAMTA1, CPLX1, GLUD1, ATP6V1B2, DDHD2, GCSH, PAFAH1B1, DCX, GAD1, EEF1A2, ATP1A3, NLGN3, GRIA3, ATP1A2, SHANK3, LAMP2, KCNJ6, LRP2, DNM1, SPTAN1, CALM1, CBS 81…
GOTERM_CC_ALL GO:0044424	intracellular part 60 69.76744186046511 0.11229371129419735 SLC9A6, GRIK2, FGF14, ATL1, ARNT2, BSCL2, PAX6, GJA1, CASK, FAR1, SYP, DMXL2, IDS, ANK3, DYNC1H1, NR2F1, SOX10, GATM, ALDH5A1, SNRPN, STXBP1, QDPR, ARHGEF9, PCLO, GRM1, NPC1, HEPACAM, GNAQ, FOXG1, GNAS, CA2, BIN1, CLN8, PRODH, DEAF1, MYO5A, CAMTA1, CPLX1, GLUD1, ATP6V1B2, ARX, DDHD2, GCSH, PAFAH1B1, DCX, GAD1, EEF1A2, ATP1A3, GRIA3, NLGN…
GOTERM_CC_ALL GO:0043229	intracellular organelle 52 60.46511627906976 0.11247449124570327 SLC9A6, FGF14, ATL1, ARNT2, PAX6, BSCL2, GJA1, CASK, FAR1, SYP, DMXL2, IDS, ANK3, DYNC1H1, NR2F1, SOX10, GATM, SNRPN, ALDH5A1, STXBP1, PCLO, GRM1, NPC1, FOXG1, GNAS, CA2, BIN1, CLN8, PRODH, MYO5A, DEAF1, CAMTA1, GLUD1, ATP6V1B2, ARX, GCSH, PAFAH1B1, DCX, GAD1, EEF1A2, ATP1A3, GRIA3, ATP1A2, SHANK3, LAMP2, KCNJ6, SALL1, LRP2, DNM1, S…
GOTERM_CC_ALL GO:0043231	intracellular membrane-bounded organelle 47 54.65116279069767 0.1146866776413325 DEAF1, CAMTA1, SLC9A6, ATL1, FGF14, GLUD1, ARNT2, BSCL2, PAX6, CASK, GJA1, ATP6V1B2, ARX, SYP, FAR1, DMXL2, IDS, ANK3, GCSH, PAFAH1B1, DYNC1H1, GAD1, NR2F1, SOX10, GATM, ALDH5A1, SNRPN, EEF1A2, STXBP1, ATP1A3, GRIA3, ATP1A2, PCLO, GRM1, LAMP2, NPC1, KCNJ6, SALL1, FOXG1, GNAS, CA2, LRP2, BIN1, CLN8, CALM1, CBS, PRODH …
GOTERM_CC_ALL GO:0043226	organelle 52 60.46511627906976 0.11509119113220663 SLC9A6, FGF14, ATL1, ARNT2, PAX6, BSCL2, GJA1, CASK, FAR1, SYP, DMXL2, IDS, ANK3, DYNC1H1, NR2F1, SOX10, GATM, SNRPN, ALDH5A1, STXBP1, PCLO, GRM1, NPC1, FOXG1, GNAS, CA2, BIN1, CLN8, PRODH, MYO5A, DEAF1, CAMTA1, GLUD1, ATP6V1B2, ARX, GCSH, PAFAH1B1, DCX, GAD1, EEF1A2, ATP1A3, GRIA3, ATP1A2, SHANK3, LAMP2, KCNJ6, SALL1, LRP2, DNM1, SPTAN1, CALM1, …
GOTERM_CC_ALL GO:0043227	membrane-bounded organelle 47 54.65116279069767 0.11622493496778107 DEAF1, CAMTA1, SLC9A6, ATL1, FGF14, GLUD1, ARNT2, BSCL2, PAX6, CASK, GJA1, ATP6V1B2, ARX, SYP, FAR1, DMXL2, IDS, ANK3, GCSH, PAFAH1B1, DYNC1H1, GAD1, NR2F1, SOX10, GATM, ALDH5A1, SNRPN, EEF1A2, STXBP1, ATP1A3, GRIA3, ATP1A2, PCLO, GRM1, LAMP2, NPC1, KCNJ6, SALL1, FOXG1, GNAS, CA2, LRP2, BIN1, CLN8, CALM1, CBS, PRODH 81 7989 15908…
GOTERM_CC_ALL GO:0005622	intracellular 61 70.93023255813954 0.15347266337109475 SLC9A6, GRIK2, FGF14, ATL1, ARNT2, BSCL2, PAX6, GJA1, CASK, FAR1, SYP, DMXL2, IDS, ANK3, DYNC1H1, NR2F1, SOX10, GATM, ALDH5A1, SNRPN, STXBP1, QDPR, ARHGEF9, PCLO, GRM1, NPC1, HEPACAM, GNAQ, FOXG1, GNAS, CA2, BIN1, CLN8, PRODH, DEAF1, MYO5A, CAMTA1, CPLX1, GLUD1, ATP6V1B2, ARX, DDHD2, GCSH, PAFAH1B1, DCX, GAD1, EEF1A2, ATP1A3, ROGDI, GRIA3, NL…
Annotation Cluster 24 Enrichment Score: 1.262350104364922
Category Term Count % PValue Genes List Total Pop Hits Pop Total Fold Enrichment Bonferroni Benjamini FDR
GOTERM_BP_ALL GO:0010038	response to metal ion 6 6.976744186046512 9.685181813078571E-4 NPC1, GATM, SLC6A1, GRIA3, CA2, CALM1 84 129 14116 7.816168327796235 0.6654456304449812 0.021240889086907355 1.5427879204331862
GOTERM_BP_ALL GO:0010035	response to inorganic substance 7 8.13953488372093 0.0013003352386564025 NPC1, GATM, SLC6A1, EEF1A2, GRIA3, CA2, CALM1 84 205 14116 5.73821138211382 0.7701515249270499 0.025914290702380605 2.0661981055823953
GOTERM_BP_ALL GO:0042221	response to chemical stimulus 13 15.11627906976744 0.07080057110564764 NPC1, GATM, SLC6A1, GRIK2, EEF1A2, ARNT2, ATP1A3, GNAS, GRIA3, CA2, LRP2, CLN8, CALM1 84 1281 14116 1.7054012861975392 1.0 0.47441355963301957 69.2189055863179
GOTERM_BP_ALL GO:0043627	response to estrogen stimulus 3 3.488372093023256 0.12679415336872468 SLC6A1, ARNT2, CA2 84 105 14116 4.801360544217687 1.0 0.6231315403201695 88.64538332607701
GOTERM_BP_ALL GO:0009725	response to hormone stimulus 5 5.813953488372093 0.16976272132562797 GATM, SLC6A1, ARNT2, GNAS, CA2 84 367 14116 2.2894770987414037 1.0 0.7224867926514749 94.94711401599497
GOTERM_BP_ALL GO:0009719	response to endogenous stimulus 5 5.813953488372093 0.21508013179518412 GATM, SLC6A1, ARNT2, GNAS, CA2 84 405 14116 2.0746619635508523 1.0 0.7813564121753631 97.94697692694398
GOTERM_BP_ALL GO:0048545	response to steroid hormone stimulus 3 3.488372093023256 0.31199182667563274 SLC6A1, ARNT2, CA2 84 192 14116 2.6257440476190474 1.0 0.8739926413607568 99.75221893818173
GOTERM_BP_ALL GO:0010033	response to organic substance 5 5.813953488372093 0.6184637181160849 GATM, SLC6A1, ARNT2, GNAS, CA2 84 721 14116 1.1653787728683707 1.0 0.9869359540226728 99.99998070563862
Annotation Cluster 25 Enrichment Score: 1.245831260691366
Category Term Count % PValue Genes List Total Pop Hits Pop Total Fold Enrichment Bonferroni Benjamini FDR
GOTERM_BP_ALL GO:0040007	growth 5 5.813953488372093 0.02272863835527444 FGFR2, SOX10, FGFR3, GATM, DCX 84 183 14116 4.591465001301067 0.9999999999947863 0.2248535353232045 30.85098644915997
GOTERM_BP_ALL GO:0016049	cell growth 3 3.488372093023256 0.05000027165888682 FGFR2, FGFR3, DCX 84 61 14116 8.264637002341921 1.0 0.3855781250519257 56.09068774336379
GOTERM_BP_ALL GO:0032535	regulation of cellular component size 5 5.813953488372093 0.07546496249437884 FGFR2, FGFR3, DCX, CLN8, SPTAN1 84 271 14116 3.1005095765243365 1.0 0.4865752616327633 71.60674908959618
GOTERM_BP_ALL GO:0008361	regulation of cell size 4 4.651162790697675 0.12116684908417129 FGFR2, FGFR3, DCX, CLN8 84 206 14116 3.263060564031438 1.0 0.6100043294330729 87.41257680225512
Annotation Cluster 26 Enrichment Score: 1.16402735627909
Category Term Count % PValue Genes List Total Pop Hits Pop Total Fold Enrichment Bonferroni Benjamini FDR
GOTERM_BP_ALL GO:0048489	synaptic vesicle transport 4 4.651162790697675 9.416431274947809E-4 SYP, STXBP1, BIN1, PCLO 84 33 14116 20.36940836940837 0.6551197520658032 0.021066103902449784 1.5002804257731595
GOTERM_BP_ALL GO:0060627	regulation of vesicle-mediated transport 3 3.488372093023256 0.10944424105058213 STXBP1, BIN1, PCLO 84 96 14116 5.251488095238095 1.0 0.5872797086338764 84.43048593928377
GOTERM_BP_ALL GO:0051049	regulation of transport 6 6.976744186046512 0.1129256114026097 GLUD1, STXBP1, GJA1, BIN1, PCLO, CALM1 84 435 14116 2.3178981937602625 1.0 0.5920923097861008 85.37890069605425
GOTERM_BP_ALL GO:0032879	regulation of localization 7 8.13953488372093 0.14913364809333693 GLUD1, STXBP1, PAX6, GJA1, BIN1, PCLO, CALM1 84 610 14116 1.928415300546448 1.0 0.6803712907404587 92.50842681839814
GOTERM_BP_ALL GO:0060341	regulation of cellular localization 4 4.651162790697675 0.1791243795215526 GLUD1, STXBP1, PCLO, CALM1 84 248 14116 2.7104454685099846 1.0 0.734897893360232 95.78772953499643
GOTERM_BP_ALL GO:0051046	regulation of secretion 3 3.488372093023256 0.3336059716106624 GLUD1, STXBP1, PCLO 84 202 14116 2.4957567185289955 1.0 0.8885789688403158 99.851531629858
Annotation Cluster 27 Enrichment Score: 1.0554071500673752
Category Term Count % PValue Genes List Total Pop Hits Pop Total Fold Enrichment Bonferroni Benjamini FDR
GOTERM_BP_ALL GO:0050808	synapse organization 4 4.651162790697675 0.005519728630485221 ANK3, NLGN4X, NLGN3, NRXN1 84 61 14116 11.019516003122561 0.9980783499171993 0.07900160686083102 8.498379473858265
GOTERM_BP_ALL GO:0043062	extracellular structure organization 4 4.651162790697675 0.07119928757620433 ANK3, NLGN4X, NLGN3, NRXN1 84 163 14116 4.12386795208881 1.0 0.47377334047881536 69.43015613584674
GOTERM_BP_ALL GO:0007155	cell adhesion 7 8.13953488372093 0.2290934451065536 HEPACAM, NLGN4X, STXBP1, CASK, L1CAM, NLGN3, NRXN1 84 700 14116 1.6804761904761902 1.0 0.7994368362641321 98.46234611149737
GOTERM_BP_ALL GO:0022610	biological adhesion 7 8.13953488372093 0.23005437257768568 HEPACAM, NLGN4X, STXBP1, CASK, L1CAM, NLGN3, NRXN1 84 701 14116 1.678078934854969 1.0 0.7992217548882262 98.49281380617325
GOTERM_CC_ALL GO:0009986	cell surface 4 4.651162790697675 0.25511013900729385 FGFR2, NLGN4X, L1CAM, NLGN3 81 348 15908 2.2574145026252306 1.0 0.6121887363163323 97.75499105699224
Annotation Cluster 28 Enrichment Score: 0.9893769170535335
Category Term Count % PValue Genes List Total Pop Hits Pop Total Fold Enrichment Bonferroni Benjamini FDR
GOTERM_MF_ALL GO:0046983	protein dimerization activity 7 8.13953488372093 0.0699626574320538 GRIK2, ALDH5A1, ARNT2, NLGN4X, PAFAH1B1, BIN1, CBS 82 542 15143 2.385046350463505 0.9999999997344676 0.3352339328673798 62.136576200372986
GOTERM_MF_ALL GO:0042803	protein homodimerization activity 5 5.813953488372093 0.10386426936575391 GRIK2, ALDH5A1, NLGN4X, PAFAH1B1, CBS 82 334 15143 2.7645319117861837 0.9999999999999967 0.4210384443496904 76.9704922391493
GOTERM_MF_ALL GO:0019899	enzyme binding 6 6.976744186046512 0.14809376734886026 DMXL2, GRIK2, PAK3, PAFAH1B1, BIN1, CBS 82 523 15143 2.1185934803898707 1.0 0.5329525243081619 88.30647376163624
Annotation Cluster 29 Enrichment Score: 0.9395104955356514
Category Term Count % PValue Genes List Total Pop Hits Pop Total Fold Enrichment Bonferroni Benjamini FDR
GOTERM_MF_ALL GO:0015294	solute:cation symporter activity 3 3.488372093023256 0.09180192136939493 SLC6A1, SLC6A8, SLC4A4 82 95 15143 5.83170731707317 0.9999999999998064 0.39631754939980723 72.4553308586965
GOTERM_MF_ALL GO:0015291	secondary active transmembrane transporter activity 4 4.651162790697675 0.09930246040220327 SLC9A6, SLC6A1, SLC6A8, SLC4A4 82 207 15143 3.568516554730765 0.9999999999999845 0.4113368992077495 75.35027544459987
GOTERM_MF_ALL GO:0015293	symporter activity 3 3.488372093023256 0.16659299402629135 SLC6A1, SLC6A8, SLC4A4 82 137 15143 4.043884635926651 1.0 0.5680204153491666 91.2848180037972
Annotation Cluster 30 Enrichment Score: 0.9348283226226762
Category Term Count % PValue Genes List Total Pop Hits Pop Total Fold Enrichment Bonferroni Benjamini FDR
GOTERM_CC_ALL GO:0005856	cytoskeleton 14 16.27906976744186 0.01979053853443616 MYO5A, CASK, GRIA3, GRM1, PCLO, SHANK3, ANK3, PAFAH1B1, DYNC1H1, BIN1, DCX, DNM1, CALM1, SPTAN1 81 1381 15908 1.990970937145207 0.9914119241251992 0.12709204062698498 22.7146469142127
GOTERM_CC_ALL GO:0044430	cytoskeletal part 10 11.627906976744185 0.04906262856011784 MYO5A, PAFAH1B1, GRIA3, DCX, DYNC1H1, GRM1, DNM1, SHANK3, CALM1, SPTAN1 81 952 15908 2.0629733374831414 0.9999936881619483 0.21294856163173115 47.715870174218786
GOTERM_CC_ALL GO:0043228	non-membrane-bounded organelle 15 17.441860465116278 0.43325056982141463 MYO5A, CASK, GRIA3, GRM1, PCLO, SHANK3, ANK3, PAFAH1B1, BIN1, DCX, DYNC1H1, DNM1, CALM1, CBS, SPTAN1 81 2596 15908 1.1347942703874907 1.0 0.8075877659553021 99.9337604390627
GOTERM_CC_ALL GO:0043232	intracellular non-membrane-bounded organelle 15 17.441860465116278 0.43325056982141463 MYO5A, CASK, GRIA3, GRM1, PCLO, SHANK3, ANK3, PAFAH1B1, BIN1, DCX, DYNC1H1, DNM1, CALM1, CBS, SPTAN1 81 2596 15908 1.1347942703874907 1.0 0.8075877659553021 99.9337604390627
Annotation Cluster 31 Enrichment Score: 0.8996442661008087
Category Term Count % PValue Genes List Total Pop Hits Pop Total Fold Enrichment Bonferroni Benjamini FDR
GOTERM_BP_ALL GO:0051641	cellular localization 12 13.953488372093023 0.019621138250372875 MYO5A, NPC1, CPLX1, GRIK2, ANK3, STXBP1, PAX6, DNAJC6, PAFAH1B1, GNAS, LRP2, PCLO 84 928 14116 2.173029556650246 0.9999999998115697 0.20804685636879383 27.237212833115887
GOTERM_BP_ALL GO:0046903	secretion 6 6.976744186046512 0.03176042726572606 CPLX1, STXBP1, GNAS, CA2, LRP2, PCLO 84 300 14116 3.360952380952381 0.9999999999999999 0.2911217298735578 40.42225957101675
GOTERM_BP_ALL GO:0032940	secretion by cell 5 5.813953488372093 0.033642694113897975 CPLX1, STXBP1, GNAS, LRP2, PCLO 84 207 14116 4.0591212330342765 1.0 0.3009686309474482 42.25374025608974
GOTERM_BP_ALL GO:0051649	establishment of localization in cell 10 11.627906976744185 0.062076371442981046 MYO5A, NPC1, CPLX1, GRIK2, STXBP1, DNAJC6, PAFAH1B1, GNAS, LRP2, PCLO 84 852 14116 1.972389894925106 1.0 0.4397343567408647 64.23926776449082
GOTERM_BP_ALL GO:0006887	exocytosis 3 3.488372093023256 0.1467714547372101 CPLX1, STXBP1, PCLO 84 115 14116 4.383850931677019 1.0 0.6763413132466521 92.16764183659507
GOTERM_BP_ALL GO:0033036	macromolecule localization 10 11.627906976744185 0.17994842855166787 HCN1, NPC1, GRIK2, ANK3, ATP8A2, STXBP1, PAX6, GNAS, LRP2, CLN8 84 1076 14116 1.5617808461674632 1.0 0.7345954386518689 95.85506984634027
GOTERM_BP_ALL GO:0008104	protein localization 7 8.13953488372093 0.41771796965514674 HCN1, GRIK2, ANK3, STXBP1, PAX6, GNAS, LRP2 84 882 14116 1.3337112622826908 1.0 0.9378215813019347 99.98296312318367
GOTERM_BP_ALL GO:0045184	establishment of protein localization 5 5.813953488372093 0.6692247026084337 GRIK2, ANK3, STXBP1, GNAS, LRP2 84 769 14116 1.092637315004025 1.0 0.9922831311632335 99.99999804768616
GOTERM_BP_ALL GO:0015031	protein transport 4 4.651162790697675 0.8327779200871368 GRIK2, STXBP1, GNAS, LRP2 84 762 14116 0.8821397325334333 1.0 0.999227913555351 99.99999999996555
Annotation Cluster 32 Enrichment Score: 0.8647229074976148
Category Term Count % PValue Genes List Total Pop Hits Pop Total Fold Enrichment Bonferroni Benjamini FDR
GOTERM_BP_ALL GO:0009887	organ morphogenesis 9 10.465116279069768 0.017643618776440308 SOX10, FOXG1, PAX6, SOBP, PAFAH1B1, GNAS, CA2, LRP2, SHANK3 84 564 14116 2.68161094224924 0.9999999981632511 0.19450091512308698 24.846109079879287
GOTERM_BP_ALL GO:0009790	embryonic development 9 10.465116279069768 0.018329010128068805 SOX10, GNAQ, GATM, FOXG1, ARNT2, PAX6, SOBP, GNAS, SHANK3 84 568 14116 2.6627263581488934 0.999999999165298 0.19751453900585203 25.683065624600577
GOTERM_BP_ALL GO:0048598	embryonic morphogenesis 5 5.813953488372093 0.10682162399900831 GNAQ, FOXG1, SOBP, GNAS, SHANK3 84 307 14116 2.7369319063130133 1.0 0.582866460074061 83.67824631694964
GOTERM_BP_ALL GO:0045597	positive regulation of cell differentiation 4 4.651162790697675 0.1519828305756321 FOXG1, PAX6, GNAS, CA2 84 229 14116 2.935329590351424 1.0 0.6855884857229415 92.90096821874208
GOTERM_BP_ALL GO:0051094	positive regulation of developmental process 4 4.651162790697675 0.224358977023313 FOXG1, PAX6, GNAS, CA2 84 278 14116 2.4179513532031516 1.0 0.7934968115149429 98.30361374932409
GOTERM_BP_ALL GO:0045595	regulation of cell differentiation 5 5.813953488372093 0.3282370280979461 GNAQ, FOXG1, PAX6, GNAS, CA2 84 492 14116 1.7078010065814944 1.0 0.8860318939877321 99.83112988393265
GOTERM_BP_ALL GO:0009888	tissue development 5 5.813953488372093 0.5536855953285205 GATM, PAX6, GNAS, CA2, SHANK3 84 665 14116 1.263515932688865 1.0 0.977945842810246 99.99976109407717
GOTERM_BP_ALL GO:0050793	regulation of developmental process 5 5.813953488372093 0.5644716182898988 GNAQ, FOXG1, PAX6, GNAS, CA2 84 674 14116 1.2466440582167584 1.0 0.9787072392815912 99.99983865711634
Annotation Cluster 33 Enrichment Score: 0.8402244949867987
Category Term Count % PValue Genes List Total Pop Hits Pop Total Fold Enrichment Bonferroni Benjamini FDR
GOTERM_BP_ALL GO:0042391	regulation of membrane potential 4 4.651162790697675 0.044377337298812145 PLP1, GNAQ, GRIK2, NLGN3 84 134 14116 5.016346837242359 1.0 0.3623334071458977 51.72956292424615
GOTERM_BP_ALL GO:0001508	regulation of action potential 3 3.488372093023256 0.06063746889663772 PLP1, GNAQ, GRIK2 84 68 14116 7.413865546218487 1.0 0.4345009449759496 63.34873576899802
GOTERM_BP_ALL GO:0048878	chemical homeostasis 7 8.13953488372093 0.08063724752749017 PLP1, NPC1, SLC9A6, GNAQ, GRIK2, NLGN3, ATP1A2 84 512 14116 2.2975260416666665 1.0 0.5052658747920877 74.05102886841992
GOTERM_BP_ALL GO:0050801	ion homeostasis 6 6.976744186046512 0.09291390070534289 PLP1, SLC9A6, GNAQ, GRIK2, NLGN3, ATP1A2 84 409 14116 2.4652462451973456 1.0 0.5422932021445844 79.08591962818821
GOTERM_BP_ALL GO:0006873	cellular ion homeostasis 5 5.813953488372093 0.1778389707596925 PLP1, GNAQ, GRIK2, NLGN3, ATP1A2 84 374 14116 2.2466259230965115 1.0 0.7341977957994044 95.68063595449658
GOTERM_BP_ALL GO:0055082	cellular chemical homeostasis 5 5.813953488372093 0.18486553302575576 PLP1, GNAQ, GRIK2, NLGN3, ATP1A2 84 380 14116 2.2111528822055138 1.0 0.738906016813675 96.23636755658369
GOTERM_BP_ALL GO:0042592	homeostatic process 7 8.13953488372093 0.2796423929530103 PLP1, NPC1, SLC9A6, GNAQ, GRIK2, NLGN3, ATP1A2 84 751 14116 1.5663559698180203 1.0 0.8505452324830113 99.48209066586271
GOTERM_BP_ALL GO:0019725	cellular homeostasis 5 5.813953488372093 0.2935556072399849 PLP1, GNAQ, GRIK2, NLGN3, ATP1A2 84 466 14116 1.8030860412834662 1.0 0.8637598296324434 99.62125785717711
GOTERM_BP_ALL GO:0055080	cation homeostasis 3 3.488372093023256 0.5038306433133325 SLC9A6, GRIK2, ATP1A2 84 286 14116 1.7627372627372626 1.0 0.9694610654985243 99.99869336197142
Annotation Cluster 34 Enrichment Score: 0.7666166269763567
Category Term Count % PValue Genes List Total Pop Hits Pop Total Fold Enrichment Bonferroni Benjamini FDR
GOTERM_MF_ALL GO:0043167	ion binding 29 33.72093023255814 0.11734973691223138 DEAF1, MEGF8, SLC9A6, SOBP, KCNJ10, SYP, DDHD2, IDS, PAK3, KCNQ2, SLC4A4, NR2F1, HCN1, KCND3, GABRA1, ATP1A3, ATP1A2, NRXN1, PCLO, KCNJ6, SLC6A8, SALL1, NLGN4X, ATP8A2, CA2, LRP2, CALM1, SPTAN1, CBS 82 4241 15143 1.2627802922688505 1.0 0.45246895599585013 81.20208916977664
GOTERM_MF_ALL GO:0046872	metal ion binding 27 31.3953488372093 0.1992672997621854 DEAF1, MEGF8, SLC9A6, SOBP, KCNJ10, SYP, DDHD2, IDS, PAK3, SLC4A4, KCNQ2, NR2F1, HCN1, KCND3, ATP1A3, NRXN1, ATP1A2, PCLO, KCNJ6, SLC6A8, SALL1, ATP8A2, CA2, LRP2, CALM1, SPTAN1, CBS 82 4140 15143 1.2043743372216331 1.0 0.624347925435143 94.8985035383789
GOTERM_MF_ALL GO:0043169	cation binding 27 31.3953488372093 0.2144035455850457 DEAF1, MEGF8, SLC9A6, SOBP, KCNJ10, SYP, DDHD2, IDS, PAK3, SLC4A4, KCNQ2, NR2F1, HCN1, KCND3, ATP1A3, NRXN1, ATP1A2, PCLO, KCNJ6, SLC6A8, SALL1, ATP8A2, CA2, LRP2, CALM1, SPTAN1, CBS 82 4179 15143 1.193134662861345 1.0 0.6493559580546018 96.04887722194697
Annotation Cluster 35 Enrichment Score: 0.7591172997502164
Category Term Count % PValue Genes List Total Pop Hits Pop Total Fold Enrichment Bonferroni Benjamini FDR
GOTERM_BP_ALL GO:0048598	embryonic morphogenesis 5 5.813953488372093 0.10682162399900831 GNAQ, FOXG1, SOBP, GNAS, SHANK3 84 307 14116 2.7369319063130133 1.0 0.582866460074061 83.67824631694964
GOTERM_BP_ALL GO:0048562	embryonic organ morphogenesis 3 3.488372093023256 0.1841441733500173 FOXG1, SOBP, GNAS 84 133 14116 3.790547798066595 1.0 0.7394296862216804 96.18256742245744
GOTERM_BP_ALL GO:0048568	embryonic organ development 3 3.488372093023256 0.26842993299063334 FOXG1, SOBP, GNAS 84 172 14116 2.931063122923588 1.0 0.8395908986647056 99.33643253281132
Annotation Cluster 36 Enrichment Score: 0.7344587292221173
Category Term Count % PValue Genes List Total Pop Hits Pop Total Fold Enrichment Bonferroni Benjamini FDR
GOTERM_BP_ALL GO:0043408	regulation of MAPKKK cascade 3 3.488372093023256 0.134704545121319 GRIK2, GRM1, CBS 84 109 14116 4.62516382699869 1.0 0.644690914460136 90.18802843817205
GOTERM_BP_ALL GO:0010627	regulation of protein kinase cascade 4 4.651162790697675 0.18058916914415934 GRIK2, GJA1, GRM1, CBS 84 249 14116 2.699560145343278 1.0 0.7339025502034859 95.90673137909337
GOTERM_BP_ALL GO:0009966	regulation of signal transduction 8 9.30232558139535 0.25736522368198067 GRIK2, GJA1, PAFAH1B1, L1CAM, GRIA3, ARHGEF9, GRM1, CBS 84 878 14116 1.5311855949669162 1.0 0.829606510590529 99.15570736266605
Annotation Cluster 37 Enrichment Score: 0.6785823378398688
Category Term Count % PValue Genes List Total Pop Hits Pop Total Fold Enrichment Bonferroni Benjamini FDR
GOTERM_BP_ALL GO:0065007	biological regulation 51 59.30232558139535 0.1124268852480635 SLC9A6, SLC6A1, GRIK2, FGF14, ARNT2, PAX6, GJA1, CASK, L1CAM, SYP, ANK3, NR2F1, SOX10, ALDH5A1, STXBP1, ARHGEF9, PCLO, GRM1, NPC1, HEPACAM, GNAQ, FOXG1, GNAS, CA2, BIN1, CLN8, PRODH, FGFR2, DEAF1, CAMTA1, FGFR3, NDP, GLUD1, ARX, PAFAH1B1, DCX, GAD1, IL1RAPL1, PLP1, EEF1A2, ROGDI, NLGN3, GRIA3, ATP1A2, SHANK3, SALL1, ATP8A2, LRP2, SPTAN…
GOTERM_BP_ALL GO:0050789	regulation of biological process 46 53.48837209302325 0.27496948078747385 DEAF1, FGFR2, CAMTA1, FGFR3, SLC6A1, FGF14, GRIK2, NDP, GLUD1, ARNT2, PAX6, CASK, GJA1, L1CAM, ARX, SYP, ANK3, PAFAH1B1, DCX, IL1RAPL1, NR2F1, SOX10, EEF1A2, STXBP1, ROGDI, GRIA3, NLGN3, ATP1A2, ARHGEF9, PCLO, GRM1, SHANK3, NPC1, GNAQ, HEPACAM, SALL1, FOXG1, ATP8A2, GNAS, CA2, BIN1, CLN8, CALM1, SPTAN1, CBS, PRODH 84 7106 1…
GOTERM_BP_ALL GO:0050794	regulation of cellular process 44 51.162790697674424 0.2979190771677059 DEAF1, FGFR2, CAMTA1, FGFR3, SLC6A1, FGF14, GRIK2, NDP, GLUD1, ARNT2, PAX6, CASK, GJA1, L1CAM, ARX, SYP, ANK3, PAFAH1B1, DCX, IL1RAPL1, NR2F1, SOX10, EEF1A2, STXBP1, ROGDI, GRIA3, NLGN3, ARHGEF9, PCLO, GRM1, SHANK3, NPC1, GNAQ, SALL1, FOXG1, ATP8A2, GNAS, CA2, BIN1, CLN8, CALM1, SPTAN1, CBS, PRODH 84 6819 14116 1.084337181125…
Annotation Cluster 38 Enrichment Score: 0.650773927622794
Category Term Count % PValue Genes List Total Pop Hits Pop Total Fold Enrichment Bonferroni Benjamini FDR
GOTERM_CC_ALL GO:0044430	cytoskeletal part 10 11.627906976744185 0.04906262856011784 MYO5A, PAFAH1B1, GRIA3, DCX, DYNC1H1, GRM1, DNM1, SHANK3, CALM1, SPTAN1 81 952 15908 2.0629733374831414 0.9999936881619483 0.21294856163173115 47.715870174218786
GOTERM_CC_ALL GO:0005874	microtubule 4 4.651162790697675 0.1594979870819564 PAFAH1B1, DYNC1H1, DNM1, CALM1 81 274 15908 2.867081193115256 1.0 0.4460994750365266 89.35180717309078
GOTERM_MF_ALL GO:0008092	cytoskeletal protein binding 5 5.813953488372093 0.283633520068466 MYO5A, PAFAH1B1, DCX, CALM1, SPTAN1 82 504 15143 1.832050909794812 1.0 0.7459729460467024 98.85115951687541
GOTERM_CC_ALL GO:0015630	microtubule cytoskeleton 5 5.813953488372093 0.29825038442902474 PAFAH1B1, DCX, DYNC1H1, DNM1, CALM1 81 549 15908 1.7886617643751825 1.0 0.6701569301551278 98.9595292400412
GOTERM_BP_ALL GO:0007049	cell cycle 4 4.651162790697675 0.841948982304962 HEPACAM, PAFAH1B1, DYNC1H1, CALM1 84 776 14116 0.8662248404516445 1.0 0.9993342647361648 99.99999999998607
Annotation Cluster 39 Enrichment Score: 0.5241726116047427
Category Term Count % PValue Genes List Total Pop Hits Pop Total Fold Enrichment Bonferroni Benjamini FDR
GOTERM_MF_ALL GO:0060089	molecular transducer activity 16 18.6046511627907 0.22584234321769392 FGFR2, FGFR3, GABRA1, GRIK2, ARNT2, GJA1, GRIA3, NRXN1, GRM1, NPC1, GNAQ, GNAS, LRP2, IL1RAPL1, ABCC8, NR2F1 82 2270 15143 1.3016439239282263 1.0 0.6606771708612942 96.75342970256082
GOTERM_MF_ALL GO:0004871	signal transducer activity 16 18.6046511627907 0.22584234321769392 FGFR2, FGFR3, GABRA1, GRIK2, ARNT2, GJA1, GRIA3, NRXN1, GRM1, NPC1, GNAQ, GNAS, LRP2, IL1RAPL1, ABCC8, NR2F1 82 2270 15143 1.3016439239282263 1.0 0.6606771708612942 96.75342970256082
GOTERM_MF_ALL GO:0004872	receptor activity 12 13.953488372093023 0.39419718231644396 FGFR2, NPC1, GABRA1, FGFR3, GRIK2, GRIA3, NRXN1, LRP2, ABCC8, GRM1, IL1RAPL1, NR2F1 82 1838 15143 1.2056848642479896 1.0 0.8617603513286832 99.87826542867093
GOTERM_MF_ALL GO:0004888	transmembrane receptor activity 9 10.465116279069768 0.3980936916064836 FGFR2, NPC1, GABRA1, FGFR3, GRIK2, GRIA3, ABCC8, GRM1, IL1RAPL1 82 1305 15143 1.2735912531539109 1.0 0.8617299877761694 99.8883419985801
Annotation Cluster 40 Enrichment Score: 0.5108094473859831
Category Term Count % PValue Genes List Total Pop Hits Pop Total Fold Enrichment Bonferroni Benjamini FDR
GOTERM_BP_ALL GO:0051259	protein oligomerization 4 4.651162790697675 0.0829051980681516 SLC6A1, ATL1, ALDH5A1, GJA1 84 174 14116 3.8631636562671043 1.0 0.5076970043318803 75.05931887621564
GOTERM_BP_ALL GO:0051260	protein homooligomerization 3 3.488372093023256 0.1075585003914498 SLC6A1, ATL1, ALDH5A1 84 95 14116 5.306766917293232 1.0 0.583031837061205 83.89297488003753
GOTERM_BP_ALL GO:0006461	protein complex assembly 5 5.813953488372093 0.34569940130063354 SLC6A1, GRIK2, ATL1, ALDH5A1, GJA1 84 505 14116 1.6638378123526638 1.0 0.89686535159987 99.88933516946517
GOTERM_BP_ALL GO:0070271	protein complex biogenesis 5 5.813953488372093 0.34569940130063354 SLC6A1, GRIK2, ATL1, ALDH5A1, GJA1 84 505 14116 1.6638378123526638 1.0 0.89686535159987 99.88933516946517
GOTERM_BP_ALL GO:0022607	cellular component assembly 7 8.13953488372093 0.42304587066030575 SLC6A1, GRIK2, ATL1, ALDH5A1, GJA1, PAFAH1B1, NRXN1 84 887 14116 1.32619316046599 1.0 0.9399260465750537 99.9852994449133
GOTERM_BP_ALL GO:0044085	cellular component biogenesis 7 8.13953488372093 0.5415503182706275 SLC6A1, GRIK2, ATL1, ALDH5A1, GJA1, PAFAH1B1, NRXN1 84 1001 14116 1.1751581751581752 1.0 0.9757304582901841 99.99963257200602
GOTERM_BP_ALL GO:0065003	macromolecular complex assembly 5 5.813953488372093 0.5536855953285205 SLC6A1, GRIK2, ATL1, ALDH5A1, GJA1 84 665 14116 1.263515932688865 1.0 0.977945842810246 99.99976109407717
GOTERM_BP_ALL GO:0043933	macromolecular complex subunit organization 5 5.813953488372093 0.6061933469165789 SLC6A1, GRIK2, ATL1, ALDH5A1, GJA1 84 710 14116 1.1834339369550637 1.0 0.9851857598265228 99.99996793623018
Annotation Cluster 41 Enrichment Score: 0.4484773060437113
Category Term Count % PValue Genes List Total Pop Hits Pop Total Fold Enrichment Bonferroni Benjamini FDR
GOTERM_BP_ALL GO:0080135	regulation of cellular response to stress 3 3.488372093023256 0.12288277956000125 NPC1, GRIK2, CBS 84 103 14116 4.894590846047157 1.0 0.6131586522434058 87.80119431551131
GOTERM_BP_ALL GO:0080134	regulation of response to stress 3 3.488372093023256 0.48113452024383996 NPC1, GRIK2, CBS 84 274 14116 1.8399374348279458 1.0 0.9629368972460576 99.9973218103386
GOTERM_BP_ALL GO:0048583	regulation of response to stimulus 3 3.488372093023256 0.7635026308936433 NPC1, GRIK2, CBS 84 465 14116 1.0841781874039937 1.0 0.9973841979794432 99.99999999103447
Annotation Cluster 42 Enrichment Score: 0.44706188738917757
Category Term Count % PValue Genes List Total Pop Hits Pop Total Fold Enrichment Bonferroni Benjamini FDR
GOTERM_BP_ALL GO:0006629	lipid metabolic process 8 9.30232558139535 0.20077849434530404 FAR1, DDHD2, PLP1, NPC1, ALDH5A1, PAFAH1B1, LRP2, CLN8 84 813 14116 1.6536051074796463 1.0 0.7628195249876881 97.25702410566147
GOTERM_BP_ALL GO:0032787	monocarboxylic acid metabolic process 4 4.651162790697675 0.26043774542824827 FAR1, PLP1, NPC1, ALDH5A1 84 301 14116 2.233190950798924 1.0 0.8321874778823735 99.21004579390022
GOTERM_BP_ALL GO:0006644	phospholipid metabolic process 3 3.488372093023256 0.3076512233116989 ALDH5A1, PAFAH1B1, CLN8 84 190 14116 2.653383458646616 1.0 0.8747332384801944 99.72590925994218
GOTERM_BP_ALL GO:0006631	fatty acid metabolic process 3 3.488372093023256 0.32497990402654475 FAR1, PLP1, ALDH5A1 84 198 14116 2.546176046176046 1.0 0.8841949383415217 99.81750156203529
GOTERM_BP_ALL GO:0019637	organophosphate metabolic process 3 3.488372093023256 0.3292964962175938 ALDH5A1, PAFAH1B1, CLN8 84 200 14116 2.5207142857142855 1.0 0.8858189612000126 99.83535306092061
GOTERM_BP_ALL GO:0044255	cellular lipid metabolic process 5 5.813953488372093 0.37395865299814596 FAR1, PLP1, ALDH5A1, PAFAH1B1, CLN8 84 526 14116 1.5974108274488503 1.0 0.9137155666910854 99.94550662992474
GOTERM_BP_ALL GO:0008610	lipid biosynthetic process 3 3.488372093023256 0.5697241047887359 FAR1, PLP1, CLN8 84 323 14116 1.560813799203892 1.0 0.9792212981876709 99.99986720013212
GOTERM_BP_ALL GO:0006066	alcohol metabolic process 3 3.488372093023256 0.722925155583619 ALDH5A1, PAFAH1B1, CLN8 84 429 14116 1.175158175158175 1.0 0.9957136718493155 99.99999988622297
Annotation Cluster 43 Enrichment Score: 0.36683751829132716
Category Term Count % PValue Genes List Total Pop Hits Pop Total Fold Enrichment Bonferroni Benjamini FDR
GOTERM_BP_ALL GO:0019933	cAMP-mediated signaling 3 3.488372093023256 0.1075585003914498 GNAQ, GNAS, PCLO 84 95 14116 5.306766917293232 1.0 0.583031837061205 83.89297488003753
GOTERM_BP_ALL GO:0019932	second-messenger-mediated signaling 4 4.651162790697675 0.16040482668165038 GNAQ, GNAS, PCLO, GRM1 84 235 14116 2.860385005065856 1.0 0.7024132108218564 93.95153138744352
GOTERM_BP_ALL GO:0019935	cyclic-nucleotide-mediated signaling 3 3.488372093023256 0.17781365808680585 GNAQ, GNAS, PCLO 84 130 14116 3.878021978021978 1.0 0.7362557003926613 95.67850162515677
GOTERM_BP_ALL GO:0065009	regulation of molecular function 7 8.13953488372093 0.5090976261009295 GNAQ, PAFAH1B1, GNAS, CLN8, GRM1, CALM1, CBS 84 969 14116 1.2139662882696938 1.0 0.9705877325528562 99.99889900241945
GOTERM_BP_ALL GO:0050790	regulation of catalytic activity 6 6.976744186046512 0.5608125496341249 GNAQ, PAFAH1B1, GNAS, CLN8, GRM1, CBS 84 846 14116 1.1918270854441066 1.0 0.978891462733265 99.99981547662266
GOTERM_BP_ALL GO:0051338	regulation of transferase activity 3 3.488372093023256 0.6470642473163806 CLN8, GRM1, CBS 84 372 14116 1.3552227342549923 1.0 0.9900991850907691 99.99999447363783
GOTERM_BP_ALL GO:0044093	positive regulation of molecular function 4 4.651162790697675 0.6755691631861797 GNAQ, GNAS, GRM1, CALM1 84 586 14116 1.1470827238745327 1.0 0.9926369469848667 99.9999985691642
GOTERM_BP_ALL GO:0007242	intracellular signaling cascade 7 8.13953488372093 0.7591407182046709 FGFR3, GNAQ, GNAS, DCX, PCLO, GRM1, SHANK3 84 1256 14116 0.9365711252653928 1.0 0.9972394308208392 99.99999998797922
GOTERM_BP_ALL GO:0043085	positive regulation of catalytic activity 3 3.488372093023256 0.8156518879131229 GNAQ, GNAS, GRM1 84 520 14116 0.9695054945054945 1.0 0.9989127545774719 99.99999999983532
GOTERM_BP_ALL GO:0007186	G-protein coupled receptor protein signaling pathway 5 5.813953488372093 0.9051788130934061 GABRA1, GNAQ, GNAS, GRM1, CALM1 84 1123 14116 0.7482084552431837 1.0 0.9998866877797238 100.0
Annotation Cluster 44 Enrichment Score: 0.35455007836267394
Category Term Count % PValue Genes List Total Pop Hits Pop Total Fold Enrichment Bonferroni Benjamini FDR
GOTERM_CC_ALL GO:0005789	endoplasmic reticulum membrane 3 3.488372093023256 0.3931057356314242 SLC9A6, ATL1, BSCL2 81 269 15908 2.1902794988296845 1.0 0.7736600198718151 99.83995409719198
GOTERM_CC_ALL GO:0042175	nuclear envelope-endoplasmic reticulum network 3 3.488372093023256 0.4195438631913952 SLC9A6, ATL1, BSCL2 81 284 15908 2.0745957224830462 1.0 0.7977491494758354 99.90986408551306
GOTERM_CC_ALL GO:0044432	endoplasmic reticulum part 3 3.488372093023256 0.5236764109931098 SLC9A6, ATL1, BSCL2 81 347 15908 1.6979400149428967 1.0 0.8777104761605034 99.99295249308929
Annotation Cluster 45 Enrichment Score: 0.34277775622111734
Category Term Count % PValue Genes List Total Pop Hits Pop Total Fold Enrichment Bonferroni Benjamini FDR
GOTERM_BP_ALL GO:0050953	sensory perception of light stimulus 3 3.488372093023256 0.36353876628432813 NDP, PAX6, CLN8 84 216 14116 2.333994708994709 1.0 0.9079884020637149 99.92898098519196
GOTERM_BP_ALL GO:0007601	visual perception 3 3.488372093023256 0.36353876628432813 NDP, PAX6, CLN8 84 216 14116 2.333994708994709 1.0 0.9079884020637149 99.92898098519196
GOTERM_BP_ALL GO:0007600	sensory perception 5 5.813953488372093 0.7088678392889712 NDP, PAX6, SOBP, GNAS, CLN8 84 810 14116 1.0373309817754262 1.0 0.9949167251902964 99.99999974827452
Annotation Cluster 46 Enrichment Score: 0.3271565002060345
Category Term Count % PValue Genes List Total Pop Hits Pop Total Fold Enrichment Bonferroni Benjamini FDR
GOTERM_BP_ALL GO:0044249	cellular biosynthetic process 25 29.069767441860467 0.19966114694302767 DEAF1, SOX10, CAMTA1, PLP1, GATM, EEF1A2, GLUD1, ARNT2, QDPR, ATP1A3, PAX6, ATP1A2, ATP6V1B2, ARX, FAR1, DMXL2, SALL1, FOXG1, ATP8A2, LRP2, GAD1, CLN8, PRODH, CBS, NR2F1 84 3442 14116 1.2205666694336073 1.0 0.7626300392896255 97.19484042180588
GOTERM_BP_ALL GO:0009058	biosynthetic process 25 29.069767441860467 0.24512143120248073 DEAF1, SOX10, CAMTA1, PLP1, GATM, EEF1A2, GLUD1, ARNT2, QDPR, ATP1A3, PAX6, ATP1A2, ATP6V1B2, ARX, FAR1, DMXL2, SALL1, FOXG1, ATP8A2, LRP2, GAD1, CLN8, PRODH, CBS, NR2F1 84 3542 14116 1.1861068538087172 1.0 0.8188365726487512 98.90239293774114
GOTERM_BP_ALL GO:0044237	cellular metabolic process 41 47.674418604651166 0.45691313985447696 DEAF1, FGFR2, CAMTA1, FGFR3, GRIK2, GLUD1, ARNT2, PAX6, CASK, ATP6V1B2, ARX, FAR1, DMXL2, PAK3, GCSH, PAFAH1B1, GAD1, NR2F1, SOX10, PLP1, GATM, ALDH5A1, SNRPN, EEF1A2, SACS, ATP1A3, QDPR, ATP1A2, GRM1, KIAA2022, NPC1, GNAQ, SALL1, FOXG1, ATP8A2, GNAS, CA2, LRP2, CLN8, CBS, PRODH 84 6636 14116 1.0382688940555125 1.0 0.95528421830…
GOTERM_BP_ALL GO:0006807	nitrogen compound metabolic process 24 27.906976744186046 0.46411728120093687 DEAF1, SOX10, CAMTA1, GATM, SNRPN, ALDH5A1, GLUD1, ARNT2, QDPR, ATP1A3, PAX6, ATP1A2, ATP6V1B2, ARX, KIAA2022, SALL1, FOXG1, ATP8A2, GCSH, PAFAH1B1, GAD1, PRODH, CBS, NR2F1 84 3778 14116 1.067533842547077 1.0 0.9570212618881655 99.99550507918488
GOTERM_BP_ALL GO:0034641	cellular nitrogen compound metabolic process 23 26.744186046511626 0.49993524054304206 DEAF1, SOX10, CAMTA1, SNRPN, ALDH5A1, GLUD1, ARNT2, QDPR, ATP1A3, PAX6, ATP1A2, ATP6V1B2, ARX, KIAA2022, SALL1, FOXG1, ATP8A2, GCSH, PAFAH1B1, GAD1, PRODH, CBS, NR2F1 84 3670 14116 1.0531594654210459 1.0 0.9687297574267876 99.99851867060458
GOTERM_BP_ALL GO:0044238	primary metabolic process 40 46.51162790697674 0.6861392234182037 DEAF1, FGFR2, CAMTA1, FGFR3, GLUD1, ARNT2, PAX6, CASK, ATP6V1B2, ARX, FAR1, DDHD2, DMXL2, PAK3, GCSH, PAFAH1B1, GAD1, NR2F1, SOX10, PLP1, GATM, ALDH5A1, SNRPN, EEF1A2, SACS, ATP1A3, QDPR, ATP1A2, GRM1, NPC1, KIAA2022, GNAQ, SALL1, FOXG1, ATP8A2, LRP2, ABCC8, CLN8, CBS, PRODH 84 6923 14116 0.9709525873038801 1.0 0.993375973333292 99…
GOTERM_BP_ALL GO:0008152	metabolic process 44 51.162790697674424 0.7074701932822743 DEAF1, FGFR2, CAMTA1, FGFR3, GRIK2, GLUD1, ARNT2, PAX6, CASK, ATP6V1B2, ARX, FAR1, DDHD2, DMXL2, IDS, PAK3, GCSH, PAFAH1B1, GAD1, NR2F1, SOX10, PLP1, GATM, ALDH5A1, SNRPN, EEF1A2, SACS, ATP1A3, QDPR, ATP1A2, GRM1, KIAA2022, NPC1, GNAQ, SALL1, FOXG1, ATP8A2, GNAS, CA2, LRP2, ABCC8, CLN8, CBS, PRODH 84 7647 14116 0.9669275844246421 1.0 0.99…
GOTERM_BP_ALL GO:0006139	nucleobase, nucleoside, nucleotide and nucleic acid metabolic process 15 17.441860465116278 0.9584680066450808 DEAF1, SOX10, CAMTA1, SNRPN, ARNT2, ATP1A3, PAX6, ATP1A2, ATP6V1B2, ARX, KIAA2022, SALL1, FOXG1, ATP8A2, NR2F1 84 3409 14116 0.7394292419226418 1.0 0.9999923928595993 100.0
Annotation Cluster 47 Enrichment Score: 0.30345721617661514
Category Term Count % PValue Genes List Total Pop Hits Pop Total Fold Enrichment Bonferroni Benjamini FDR
GOTERM_BP_ALL GO:0043066	negative regulation of apoptosis 4 4.651162790697675 0.3456748224627348 GRIK2, EEF1A2, ARNT2, CLN8 84 354 14116 1.898843153080441 1.0 0.8979543952463803 99.8892684463522
GOTERM_BP_ALL GO:0043069	negative regulation of programmed cell death 4 4.651162790697675 0.35374413468389443 GRIK2, EEF1A2, ARNT2, CLN8 84 359 14116 1.8723968696113542 1.0 0.9024066558089415 99.90926001182144
GOTERM_BP_ALL GO:0060548	negative regulation of cell death 4 4.651162790697675 0.35535691257771707 GRIK2, EEF1A2, ARNT2, CLN8 84 360 14116 1.867195767195767 1.0 0.9026339137514355 99.91282611655085
GOTERM_BP_ALL GO:0042981	regulation of apoptosis 6 6.976744186046512 0.5147553081449321 GRIK2, EEF1A2, ARNT2, ARHGEF9, CLN8, PRODH 84 804 14116 1.2540867093105899 1.0 0.9713508511691125 99.99908587278242
GOTERM_BP_ALL GO:0043067	regulation of programmed cell death 6 6.976744186046512 0.5236774642376854 GRIK2, EEF1A2, ARNT2, ARHGEF9, CLN8, PRODH 84 812 14116 1.2417311752287121 1.0 0.9730128910294232 99.99932129145219
GOTERM_BP_ALL GO:0010941	regulation of cell death 6 6.976744186046512 0.5270061796604503 GRIK2, EEF1A2, ARNT2, ARHGEF9, CLN8, PRODH 84 815 14116 1.237160385626643 1.0 0.9735077535141745 99.99939352432007
GOTERM_BP_ALL GO:0012502	induction of programmed cell death 3 3.488372093023256 0.5663250476913327 GRIK2, ARHGEF9, PRODH 84 321 14116 1.5705384957721404 1.0 0.9787913475354214 99.99984932849274
GOTERM_BP_ALL GO:0043068	positive regulation of programmed cell death 3 3.488372093023256 0.7277035040036939 GRIK2, ARHGEF9, PRODH 84 433 14116 1.164302210491587 1.0 0.9959357587997253 99.99999991393467
GOTERM_BP_ALL GO:0010942	positive regulation of cell death 3 3.488372093023256 0.7300668473521083 GRIK2, ARHGEF9, PRODH 84 435 14116 1.1589490968801313 1.0 0.996001118183693 99.99999992516895
Annotation Cluster 48 Enrichment Score: 0.30100909293023015
Category Term Count % PValue Genes List Total Pop Hits Pop Total Fold Enrichment Bonferroni Benjamini FDR
GOTERM_CC_ALL GO:0031967	organelle envelope 5 5.813953488372093 0.3797147927138279 NPC1, GATM, GJA1, PAFAH1B1, PRODH 81 620 15908 1.583831142970928 1.0 0.7671169205804063 99.78795666614839
GOTERM_CC_ALL GO:0031975	envelope 5 5.813953488372093 0.3820150676360106 NPC1, GATM, GJA1, PAFAH1B1, PRODH 81 622 15908 1.5787384383311498 1.0 0.7654217136359743 99.79787245185234
GOTERM_CC_ALL GO:0044429	mitochondrial part 4 4.651162790697675 0.5798649628123771 GATM, GLUD1, GJA1, PRODH 81 595 15908 1.3203029359892104 1.0 0.9117958695306165 99.99860253869952
GOTERM_CC_ALL GO:0031966	mitochondrial membrane 3 3.488372093023256 0.5929636027712395 GATM, GJA1, PRODH 81 394 15908 1.4953938710283887 1.0 0.9168843696412143 99.99907098192698
GOTERM_CC_ALL GO:0005740	mitochondrial envelope 3 3.488372093023256 0.6267027803482355 GATM, GJA1, PRODH 81 419 15908 1.4061698930434015 1.0 0.9325007083036658 99.99969547486856
Annotation Cluster 49 Enrichment Score: 0.28048917478486735
Category Term Count % PValue Genes List Total Pop Hits Pop Total Fold Enrichment Bonferroni Benjamini FDR
GOTERM_BP_ALL GO:0000165	MAPKKK cascade 3 3.488372093023256 0.29460239938269817 FGFR3, GRM1, SHANK3 84 184 14116 2.7399068322981366 1.0 0.8635410591147786 99.63016321677182
GOTERM_BP_ALL GO:0007243	protein kinase cascade 3 3.488372093023256 0.6441305680019909 FGFR3, GRM1, SHANK3 84 370 14116 1.3625482625482626 1.0 0.9899127329016464 99.99999368862065
GOTERM_BP_ALL GO:0007242	intracellular signaling cascade 7 8.13953488372093 0.7591407182046709 FGFR3, GNAQ, GNAS, DCX, PCLO, GRM1, SHANK3 84 1256 14116 0.9365711252653928 1.0 0.9972394308208392 99.99999998797922
Annotation Cluster 50 Enrichment Score: 0.23439734819947244
Category Term Count % PValue Genes List Total Pop Hits Pop Total Fold Enrichment Bonferroni Benjamini FDR
GOTERM_BP_ALL GO:0009966	regulation of signal transduction 8 9.30232558139535 0.25736522368198067 GRIK2, GJA1, PAFAH1B1, L1CAM, GRIA3, ARHGEF9, GRM1, CBS 84 878 14116 1.5311855949669162 1.0 0.829606510590529 99.15570736266605
GOTERM_BP_ALL GO:0006915	apoptosis 3 3.488372093023256 0.8746136319113726 GRIK2, GJA1, ARHGEF9 84 602 14116 0.8374466065495966 1.0 0.9997184490348385 99.99999999999966
GOTERM_BP_ALL GO:0012501	programmed cell death 3 3.488372093023256 0.8799172881607794 GRIK2, GJA1, ARHGEF9 84 611 14116 0.8251110591536123 1.0 0.9997555222100005 99.99999999999983
Annotation Cluster 51 Enrichment Score: 0.20793093352511202
Category Term Count % PValue Genes List Total Pop Hits Pop Total Fold Enrichment Bonferroni Benjamini FDR
GOTERM_MF_ALL GO:0003702	RNA polymerase II transcription factor activity 3 3.488372093023256 0.3761537688341554 DEAF1, SOX10, NR2F1 82 244 15143 2.2705417832866854 1.0 0.8485357206309876 99.81966228546253
GOTERM_MF_ALL GO:0016563	transcription activator activity 3 3.488372093023256 0.6485215248773353 DEAF1, SOX10, NR2F1 82 410 15143 1.351249256395003 1.0 0.9741026488916567 99.99991690405898
GOTERM_MF_ALL GO:0003677	DNA binding 8 9.30232558139535 0.9748041887456415 DEAF1, ARX, SOX10, SALL1, FOXG1, ARNT2, PAX6, NR2F1 82 2331 15143 0.6337905850100972 1.0 0.9999923396130415 100.0
Annotation Cluster 52 Enrichment Score: 0.17212099394533087
Category Term Count % PValue Genes List Total Pop Hits Pop Total Fold Enrichment Bonferroni Benjamini FDR
GOTERM_BP_ALL GO:0042060	wound healing 3 3.488372093023256 0.3098221592763688 GNAQ, GATM, STXBP1 84 191 14116 2.639491398653702 1.0 0.8730665530862111 99.73937907256683
GOTERM_BP_ALL GO:0009611	response to wounding 3 3.488372093023256 0.8239661392933579 GNAQ, GATM, STXBP1 84 530 14116 0.9512129380053908 1.0 0.9990747127250984 99.99999999992147
GOTERM_BP_ALL GO:0006950	response to stress 8 9.30232558139535 0.8804688836010738 GNAQ, GATM, GRIK2, ARNT2, STXBP1, CA2, CLN8, IL1RAPL1 84 1685 14116 0.7978521972587255 1.0 0.9997528738552265 99.99999999999984
GOTERM_BP_ALL GO:0009605	response to external stimulus 4 4.651162790697675 0.9115493184799124 GNAQ, GATM, STXBP1, LRP2 84 914 14116 0.7354381577576324 1.0 0.9999105445942789 100.0
Annotation Cluster 53 Enrichment Score: 0.15275708569848923
Category Term Count % PValue Genes List Total Pop Hits Pop Total Fold Enrichment Bonferroni Benjamini FDR
GOTERM_BP_ALL GO:0016310	phosphorylation 6 6.976744186046512 0.51027013964806 FGFR2, FGFR3, PAK3, CASK, ATP6V1B2, GRM1 84 800 14116 1.2603571428571427 1.0 0.9704816929360846 99.9989404484265
GOTERM_BP_ALL GO:0006468	protein amino acid phosphorylation 5 5.813953488372093 0.5560942091436076 FGFR2, FGFR3, PAK3, CASK, GRM1 84 667 14116 1.259727279217534 1.0 0.9781562314478006 99.99978096278089
GOTERM_MF_ALL GO:0016772	transferase activity, transferring phosphorus-containing groups 6 6.976744186046512 0.5935078180980657 FGFR2, KIAA2022, FGFR3, PAK3, CASK, CALM1 82 964 15143 1.149402894443882 1.0 0.9600251648269921 99.99941762157589
GOTERM_MF_ALL GO:0004672	protein kinase activity 4 4.651162790697675 0.6345757115533586 FGFR2, FGFR3, PAK3, CASK 82 606 15143 1.2189487241407067 1.0 0.9715200198819165 99.999860088554
GOTERM_MF_ALL GO:0016301	kinase activity 5 5.813953488372093 0.6588366601285486 FGFR2, FGFR3, PAK3, CASK, CALM1 82 834 15143 1.107138679300462 1.0 0.9756444896389702 99.9999442350121
GOTERM_BP_ALL GO:0006796	phosphate metabolic process 6 6.976744186046512 0.6856177279808583 FGFR2, FGFR3, PAK3, CASK, ATP6V1B2, GRM1 84 973 14116 1.0362648656584934 1.0 0.9934555167047688 99.99999913634664
GOTERM_BP_ALL GO:0006793	phosphorus metabolic process 6 6.976744186046512 0.6856177279808583 FGFR2, FGFR3, PAK3, CASK, ATP6V1B2, GRM1 84 973 14116 1.0362648656584934 1.0 0.9934555167047688 99.99999913634664
GOTERM_BP_ALL GO:0043687	post-translational protein modification 7 8.13953488372093 0.704664764063931 FGFR2, FGFR3, GNAQ, PAK3, CASK, GAD1, GRM1 84 1182 14116 0.9952058657642414 1.0 0.9948062401108881 99.99999968317952
GOTERM_MF_ALL GO:0016773	phosphotransferase activity, alcohol group as acceptor 4 4.651162790697675 0.7479994122264917 FGFR2, FGFR3, PAK3, CASK 82 721 15143 1.0245255573221475 1.0 0.990492475123409 99.9999990344801
GOTERM_BP_ALL GO:0006464	protein modification process 8 9.30232558139535 0.7637117534192184 FGFR2, FGFR3, GNAQ, PAK3, CASK, LRP2, GAD1, GRM1 84 1453 14116 0.9252449775505521 1.0 0.9973367207256071 99.99999999116083
GOTERM_BP_ALL GO:0043412	biopolymer modification 8 9.30232558139535 0.8070171939198759 FGFR2, FGFR3, GNAQ, PAK3, CASK, LRP2, GAD1, GRM1 84 1526 14116 0.8809835860949884 1.0 0.9987229074965247 99.99999999965675
GOTERM_BP_ALL GO:0044267	cellular protein metabolic process 12 13.953488372093023 0.8386443665511244 FGFR2, DMXL2, FGFR3, GNAQ, PAK3, EEF1A2, SACS, CASK, LRP2, GAD1, CLN8, GRM1 84 2355 14116 0.8562936002426448 1.0 0.9992955121855842 99.99999999998059
GOTERM_MF_ALL GO:0016740	transferase activity 8 9.30232558139535 0.8416135562456872 FGFR2, KIAA2022, FGFR3, GATM, PAK3, CASK, GCSH, CALM1 82 1751 15143 0.8437269295594155 1.0 0.9977322773461966 99.99999999807595
GOTERM_BP_ALL GO:0019538	protein metabolic process 12 13.953488372093023 0.9576656685085195 FGFR2, DMXL2, FGFR3, GNAQ, PAK3, EEF1A2, SACS, CASK, LRP2, GAD1, CLN8, GRM1 84 2812 14116 0.7171306644990855 1.0 0.9999927311436556 100.0
Annotation Cluster 54 Enrichment Score: 0.11548365223092308
Category Term Count % PValue Genes List Total Pop Hits Pop Total Fold Enrichment Bonferroni Benjamini FDR
GOTERM_BP_ALL GO:0043009	chordate embryonic development 4 4.651162790697675 0.3085237355653111 SOX10, ARNT2, PAX6, GNAS 84 331 14116 2.030786937131348 1.0 0.8730289911965889 99.73139946223272
GOTERM_BP_ALL GO:0009792	embryonic development ending in birth or egg hatching 4 4.651162790697675 0.31336551541785673 SOX10, ARNT2, PAX6, GNAS 84 334 14116 2.012546335899629 1.0 0.8741075429849872 99.76003902457757
GOTERM_BP_ALL GO:0045944	positive regulation of transcription from RNA polymerase II promoter 4 4.651162790697675 0.37306409442857486 SOX10, ARNT2, PAX6, CASK 84 371 14116 1.811834167629316 1.0 0.9140506558904049 99.9442436863825
GOTERM_MF_ALL GO:0043565	sequence-specific DNA binding 5 5.813953488372093 0.4091210433970456 ARX, SOX10, FOXG1, PAX6, NR2F1 82 607 15143 1.521175714228312 1.0 0.8679607105097631 99.91283079222464
GOTERM_MF_ALL GO:0003700	transcription factor activity 7 8.13953488372093 0.42304015791550054 ARX, SOX10, SALL1, FOXG1, ARNT2, PAX6, NR2F1 82 975 15143 1.3258411507191996 1.0 0.8763046916741382 99.93665137791234
GOTERM_BP_ALL GO:0045893	positive regulation of transcription, DNA-dependent 4 4.651162790697675 0.535509536476729 SOX10, ARNT2, PAX6, CASK 84 477 14116 1.409204352600579 1.0 0.9749588419610714 99.99954669100678
GOTERM_BP_ALL GO:0051254	positive regulation of RNA metabolic process 4 4.651162790697675 0.5412045268550738 SOX10, ARNT2, PAX6, CASK 84 481 14116 1.3974853974853974 1.0 0.976023461490283 99.99962809981155
GOTERM_MF_ALL GO:0030528	transcription regulator activity 9 10.465116279069768 0.5675526082002806 DEAF1, ARX, SOX10, CAMTA1, SALL1, FOXG1, ARNT2, PAX6, NR2F1 82 1512 15143 1.0992305458768874 1.0 0.9535964916865862 99.99866603862554
GOTERM_BP_ALL GO:0006357	regulation of transcription from RNA polymerase II promoter 5 5.813953488372093 0.625058596088118 SOX10, ARNT2, PAX6, CASK, NR2F1 84 727 14116 1.1557607912490993 1.0 0.9877087007848607 99.99998541437887
GOTERM_BP_ALL GO:0045941	positive regulation of transcription 4 4.651162790697675 0.6499451489234405 SOX10, ARNT2, PAX6, CASK 84 564 14116 1.1918270854441066 1.0 0.9902772693159432 99.99999515466693
GOTERM_BP_ALL GO:0010628	positive regulation of gene expression 4 4.651162790697675 0.669866385407444 SOX10, ARNT2, PAX6, CASK 84 581 14116 1.156954348004262 1.0 0.9922028531554865 99.99999810757835
GOTERM_BP_ALL GO:0045935	positive regulation of nucleobase, nucleoside, nucleotide and nucleic acid metabolic process 4 4.651162790697675 0.7165895866477432 SOX10, ARNT2, PAX6, CASK 84 624 14116 1.0772283272283272 1.0 0.9953759946076481 99.9999998364679
GOTERM_BP_ALL GO:0051173	positive regulation of nitrogen compound metabolic process 4 4.651162790697675 0.7365466157651661 SOX10, ARNT2, PAX6, CASK 84 644 14116 1.043774031351671 1.0 0.9963142558929982 99.99999994932894
GOTERM_BP_ALL GO:0010557	positive regulation of macromolecule biosynthetic process 4 4.651162790697675 0.7461098463247252 SOX10, ARNT2, PAX6, CASK 84 654 14116 1.0278141837774866 1.0 0.9967764629445446 99.99999997200383
GOTERM_BP_ALL GO:0010604	positive regulation of macromolecule metabolic process 5 5.813953488372093 0.7500322416331491 SOX10, ARNT2, PAX6, CASK, GJA1 84 857 14116 0.9804411846418847 1.0 0.9969144556735747 99.99999997819282
GOTERM_MF_ALL GO:0008134	transcription factor binding 3 3.488372093023256 0.765319121911266 SOX10, ARNT2, NR2F1 82 513 15143 1.0799457994579944 1.0 0.9921117536813672 99.9999996278735
GOTERM_BP_ALL GO:0031328	positive regulation of cellular biosynthetic process 4 4.651162790697675 0.7740350072254191 SOX10, ARNT2, PAX6, CASK 84 685 14116 0.981299965241571 1.0 0.9977337205885647 99.99999999568374
GOTERM_BP_ALL GO:0009891	positive regulation of biosynthetic process 4 4.651162790697675 0.782500308975882 SOX10, ARNT2, PAX6, CASK 84 695 14116 0.9671805412812606 1.0 0.9980174964928569 99.999999997661
GOTERM_BP_ALL GO:0009893	positive regulation of metabolic process 5 5.813953488372093 0.7988757896995684 SOX10, ARNT2, PAX6, CASK, GJA1 84 921 14116 0.9123106354376712 1.0 0.9985251156169288 99.99999999933385
GOTERM_BP_ALL GO:0019222	regulation of metabolic process 18 20.930232558139537 0.8885747455836879 DEAF1, SOX10, CAMTA1, ARNT2, PAX6, GJA1, CASK, GRIA3, GRM1, ARX, NPC1, GNAQ, SALL1, FOXG1, GNAS, CLN8, CBS, NR2F1 84 3621 14116 0.8353651319682801 1.0 0.9998065706210509 99.99999999999994
GOTERM_BP_ALL GO:0031323	regulation of cellular metabolic process 17 19.767441860465116 0.8961077035237044 DEAF1, SOX10, CAMTA1, ARNT2, PAX6, CASK, GRIA3, GRM1, ARX, NPC1, GNAQ, SALL1, FOXG1, GNAS, CLN8, CBS, NR2F1 84 3464 14116 0.8247140657648742 1.0 0.9998482130970838 99.99999999999999
GOTERM_BP_ALL GO:0031325	positive regulation of cellular metabolic process 4 4.651162790697675 0.8975513216224122 SOX10, ARNT2, PAX6, CASK 84 880 14116 0.7638528138528138 1.0 0.9998518180992774 99.99999999999999
GOTERM_CC_ALL GO:0005634	nucleus 21 24.418604651162788 0.9291443212499068 DEAF1, SOX10, CAMTA1, SNRPN, FGF14, EEF1A2, ARNT2, ATP1A3, PAX6, CASK, GRM1, ARX, NPC1, SALL1, FOXG1, PAFAH1B1, CA2, BIN1, CALM1, CBS, NR2F1 81 5077 15908 0.8123490833752799 1.0 0.9986820892607357 99.99999999999984
GOTERM_BP_ALL GO:0006350	transcription 9 10.465116279069768 0.9405698938669779 DEAF1, ARX, SOX10, CAMTA1, SALL1, FOXG1, ARNT2, PAX6, NR2F1 84 2101 14116 0.7198612905419187 1.0 0.9999783506117824 100.0
GOTERM_BP_ALL GO:0080090	regulation of primary metabolic process 15 17.441860465116278 0.940662811990043 DEAF1, SOX10, CAMTA1, ARNT2, PAX6, GJA1, CASK, ARX, GNAQ, SALL1, FOXG1, GNAS, CLN8, NR2F1, CBS 84 3291 14116 0.7659417458870513 1.0 0.9999776888632198 100.0
GOTERM_BP_ALL GO:0034645	cellular macromolecule biosynthetic process 12 13.953488372093023 0.9576656685085195 DEAF1, ARX, SOX10, CAMTA1, DMXL2, SALL1, EEF1A2, FOXG1, ARNT2, PAX6, LRP2, NR2F1 84 2812 14116 0.7171306644990855 1.0 0.9999927311436556 100.0
GOTERM_BP_ALL GO:0019219	regulation of nucleobase, nucleoside, nucleotide and nucleic acid metabolic process 12 13.953488372093023 0.9579432072340409 DEAF1, ARX, SOX10, CAMTA1, GNAQ, SALL1, FOXG1, ARNT2, PAX6, CASK, GNAS, NR2F1 84 2814 14116 0.7166209767489085 1.0 0.999992624834297 100.0
GOTERM_BP_ALL GO:0006355	regulation of transcription, DNA-dependent 7 8.13953488372093 0.9581389968337761 ARX, SOX10, FOXG1, ARNT2, PAX6, CASK, NR2F1 84 1773 14116 0.6634705771761609 1.0 0.9999924643394306 100.0
GOTERM_BP_ALL GO:0006139	nucleobase, nucleoside, nucleotide and nucleic acid metabolic process 15 17.441860465116278 0.9584680066450808 DEAF1, SOX10, CAMTA1, SNRPN, ARNT2, ATP1A3, PAX6, ATP1A2, ATP6V1B2, ARX, KIAA2022, SALL1, FOXG1, ATP8A2, NR2F1 84 3409 14116 0.7394292419226418 1.0 0.9999923928595993 100.0
GOTERM_BP_ALL GO:0009059	macromolecule biosynthetic process 12 13.953488372093023 0.9603713600342482 DEAF1, ARX, SOX10, CAMTA1, DMXL2, SALL1, EEF1A2, FOXG1, ARNT2, PAX6, LRP2, NR2F1 84 2832 14116 0.7120661824051654 1.0 0.9999933516543021 100.0
GOTERM_BP_ALL GO:0051171	regulation of nitrogen compound metabolic process 12 13.953488372093023 0.9612824280037244 DEAF1, ARX, SOX10, CAMTA1, GNAQ, SALL1, FOXG1, ARNT2, PAX6, CASK, GNAS, NR2F1 84 2839 14116 0.7103104714939867 1.0 0.9999936554920448 100.0
GOTERM_BP_ALL GO:0060255	regulation of macromolecule metabolic process 14 16.27906976744186 0.9640265457340833 DEAF1, SOX10, CAMTA1, ARNT2, PAX6, GJA1, CASK, GRIA3, ARX, SALL1, FOXG1, CLN8, CBS, NR2F1 84 3259 14116 0.721898332821929 1.0 0.9999949633441848 100.0
GOTERM_BP_ALL GO:0051252	regulation of RNA metabolic process 7 8.13953488372093 0.9641859161563215 ARX, SOX10, FOXG1, ARNT2, PAX6, CASK, NR2F1 84 1813 14116 0.648832505975363 1.0 0.9999948449159862 100.0
GOTERM_BP_ALL GO:0031326	regulation of cellular biosynthetic process 12 13.953488372093023 0.973205562683762 DEAF1, ARX, SOX10, CAMTA1, GNAQ, SALL1, FOXG1, ARNT2, PAX6, CASK, GNAS, NR2F1 84 2947 14116 0.6842794124775801 1.0 0.9999981380450188 100.0
GOTERM_MF_ALL GO:0003677	DNA binding 8 9.30232558139535 0.9748041887456415 DEAF1, ARX, SOX10, SALL1, FOXG1, ARNT2, PAX6, NR2F1 82 2331 15143 0.6337905850100972 1.0 0.9999923396130415 100.0
GOTERM_BP_ALL GO:0009889	regulation of biosynthetic process 12 13.953488372093023 0.9749303721146934 DEAF1, ARX, SOX10, CAMTA1, GNAQ, SALL1, FOXG1, ARNT2, PAX6, CASK, GNAS, NR2F1 84 2966 14116 0.6798959637799826 1.0 0.9999984745461359 100.0
GOTERM_MF_ALL GO:0003676	nucleic acid binding 12 13.953488372093023 0.9755294121063349 DEAF1, ARX, SOX10, KIAA2022, DMXL2, SNRPN, SALL1, EEF1A2, FOXG1, ARNT2, PAX6, NR2F1 82 3264 15143 0.6789365136298421 1.0 0.9999921046035248 100.0
GOTERM_BP_ALL GO:0010467	gene expression 12 13.953488372093023 0.9776942918108297 DEAF1, ARX, SOX10, CAMTA1, DMXL2, SNRPN, SALL1, EEF1A2, FOXG1, ARNT2, PAX6, NR2F1 84 2999 14116 0.6724146143952746 1.0 0.9999989569584777 100.0
GOTERM_BP_ALL GO:0045449	regulation of transcription 10 11.627906976744185 0.9790794670155284 DEAF1, ARX, SOX10, CAMTA1, SALL1, FOXG1, ARNT2, PAX6, CASK, NR2F1 84 2601 14116 0.646088500759781 1.0 0.999999135247119 100.0
GOTERM_BP_ALL GO:0044260	cellular macromolecule metabolic process 23 26.744186046511626 0.9835048446267555 DEAF1, FGFR2, SOX10, CAMTA1, FGFR3, SNRPN, GRIK2, EEF1A2, ARNT2, PAX6, SACS, CASK, GRM1, ARX, DMXL2, GNAQ, PAK3, SALL1, FOXG1, LRP2, GAD1, CLN8, NR2F1 84 5214 14116 0.7412917602791022 1.0 0.9999996156260366 100.0
GOTERM_BP_ALL GO:0010556	regulation of macromolecule biosynthetic process 10 11.627906976744185 0.9914838757268101 DEAF1, ARX, SOX10, CAMTA1, SALL1, FOXG1, ARNT2, PAX6, CASK, NR2F1 84 2830 14116 0.5938078411576645 1.0 0.9999999624029469 100.0
GOTERM_BP_ALL GO:0010468	regulation of gene expression 10 11.627906976744185 0.9923459166830272 DEAF1, ARX, SOX10, CAMTA1, SALL1, FOXG1, ARNT2, PAX6, CASK, NR2F1 84 2856 14116 0.5884020274776577 1.0 0.999999972903751 100.0
GOTERM_BP_ALL GO:0043170	macromolecule metabolic process 23 26.744186046511626 0.9972449577809133 DEAF1, FGFR2, SOX10, CAMTA1, FGFR3, SNRPN, GRIK2, EEF1A2, ARNT2, PAX6, SACS, CASK, GRM1, ARX, DMXL2, GNAQ, PAK3, SALL1, FOXG1, LRP2, GAD1, CLN8, NR2F1 84 5710 14116 0.6768993411725461 1.0 0.9999999992502695 100.0
Annotation Cluster 55 Enrichment Score: 0.05773614105626879
Category Term Count % PValue Genes List Total Pop Hits Pop Total Fold Enrichment Bonferroni Benjamini FDR
GOTERM_CC_ALL GO:0005615	extracellular space 3 3.488372093023256 0.8646719329786468 NDP, CA2, LRP2 81 685 15908 0.8601243579345769 1.0 0.9952445178963145 99.99999999936429
GOTERM_CC_ALL GO:0044421	extracellular region part 4 4.651162790697675 0.8688059592809364 NDP, GRIA3, CA2, LRP2 81 960 15908 0.8183127572016461 1.0 0.9953508574310749 99.99999999957383
GOTERM_CC_ALL GO:0005576	extracellular region 8 9.30232558139535 0.893341323178093 DEAF1, FGFR2, NDP, GNAS, GRIA3, CA2, LRP2, CALM1 81 2010 15908 0.7816718874761993 1.0 0.9971303020100569 99.99999999997046

## Sheet: BR>2 functional annotation (c)
Category	Term	Count	%	PValue	Genes	List Total	Pop Hits	Pop Total	Fold Enrichment	Bonferroni	Benjamini	FDR
GOTERM_CC_ALL	GO:0045202~synapse	16	18.6047	2.25044e-10	GABRA1, GRIK2, CASK, L1CAM, GRIA3, NLGN3, NRXN1, ATP1A2, GRM1, PCLO, SHANK3, SYP, DMXL2, ANK3, BIN1, GAD1	81	355	15908	8.85161	5.35605e-08	5.35605e-08	2.90091e-07
GOTERM_BP_ALL	GO:0007267~cell-cell signaling	19	22.093	8.99656e-09	PLP1, CPLX1, SLC6A1, FGF14, GRIK2, ALDH5A1, NDP, GJA1, NLGN3, NRXN1, ATP1A2, GRM1, PCLO, SALL1, PAFAH1B1, LRP2, KCNQ2, GAD1, CLN8	84	600	14116	5.32151	1.01661e-05	1.01661e-05	1.44357e-05
GOTERM_CC_ALL	GO:0043005~neuron projection	14	16.2791	1.43841e-08	MYO5A, HCN1, KCND3, SLC6A1, ATL1, GRIK2, L1CAM, GRIA3, ATP1A2, GRM1, ANK3, PAFAH1B1, CA2, GAD1	81	342	15908	8.03956	3.42342e-06	1.71171e-06	1.85417e-05
GOTERM_BP_ALL	GO:0007268~synaptic transmission	14	16.2791	1.79454e-08	PLP1, CPLX1, SLC6A1, GRIK2, ALDH5A1, NLGN3, NRXN1, ATP1A2, GRM1, PCLO, PAFAH1B1, KCNQ2, CLN8, GAD1	84	298	14116	7.89485	2.02781e-05	1.01391e-05	2.87947e-05
GOTERM_MF_ALL	GO:0015075~ion transmembrane transporter activity	19	22.093	3.78203e-08	HCN1, KCND3, MLC1, GABRA1, SLC9A6, SLC6A1, GRIK2, ATP1A3, GJA1, KCNJ10, GRIA3, ATP1A2, ATP6V1B2, KCNJ6, SLC6A8, ATP8A2, KCNQ2, SLC4A4, ABCC8	82	725	15143	4.83965	1.14973e-05	1.14973e-05	5.06413e-05
GOTERM_CC_ALL	GO:0030424~axon	10	11.6279	1.00357e-07	HCN1, SLC6A1, GRIK2, ATL1, ANK3, L1CAM, GRIA3, CA2, GAD1, GRM1	81	159	15908	12.3519	2.38846e-05	7.96161e-06	0.000129364
GOTERM_MF_ALL	GO:0022892~substrate-specific transporter activity	21	24.4186	1.15898e-07	HCN1, KCND3, MLC1, GABRA1, SLC9A6, SLC6A1, GRIK2, ATP1A3, GJA1, KCNJ10, GRIA3, ATP1A2, ATP6V1B2, NPC1, KCNJ6, SLC6A8, ATP8A2, LRP2, KCNQ2, SLC4A4, ABCC8	82	966	15143	4.01458	3.52323e-05	1.76163e-05	0.000155187
GOTERM_BP_ALL	GO:0019226~transmission of nerve impulse	14	16.2791	1.18505e-07	PLP1, CPLX1, SLC6A1, GRIK2, ALDH5A1, NLGN3, NRXN1, ATP1A2, GRM1, PCLO, PAFAH1B1, KCNQ2, CLN8, GAD1	84	350	14116	6.7219	0.000133902	4.46359e-05	0.00019015
GOTERM_BP_ALL	GO:0007154~cell communication	20	23.2558	1.23725e-07	PLP1, CPLX1, SLC6A1, FGF14, GRIK2, ALDH5A1, NDP, STXBP1, GJA1, NLGN3, NRXN1, ATP1A2, GRM1, PCLO, SALL1, PAFAH1B1, LRP2, KCNQ2, GAD1, CLN8	84	795	14116	4.22761	0.000139799	3.49517e-05	0.000198526
GOTERM_MF_ALL	GO:0005215~transporter activity	23	26.7442	1.35826e-07	HCN1, KCND3, MLC1, GABRA1, SLC9A6, SLC6A1, GRIK2, ATP1A3, GJA1, KCNJ10, GRIA3, ATP1A2, ATP6V1B2, PCLO, SYP, NPC1, KCNJ6, SLC6A8, ATP8A2, LRP2, KCNQ2, SLC4A4, ABCC8	82	1175	15143	3.61483	4.12902e-05	1.37636e-05	0.000181871
GOTERM_MF_ALL	GO:0022891~substrate-specific transmembrane transporter activity	19	22.093	2.73056e-07	HCN1, KCND3, MLC1, GABRA1, SLC9A6, SLC6A1, GRIK2, ATP1A3, GJA1, KCNJ10, GRIA3, ATP1A2, ATP6V1B2, KCNJ6, SLC6A8, ATP8A2, KCNQ2, SLC4A4, ABCC8	82	827	15143	4.24274	8.30056e-05	2.0752e-05	0.000365622
GOTERM_CC_ALL	GO:0044459~plasma membrane part	30	34.8837	4.13343e-07	FGFR3, SLC6A1, GRIK2, CASK, GJA1, KCNJ10, L1CAM, SYP, DMXL2, ANK3, KCNQ2, SLC4A4, KCND3, GABRA1, ATP1A3, GRIA3, ATP1A2, NRXN1, PCLO, GRM1, SHANK3, NPC1, KCNJ6, HEPACAM, SLC6A8, NLGN4X, GNAS, CA2, LRP2, SPTAN1	81	2203	15908	2.67447	9.83707e-05	2.45936e-05	0.000532813
GOTERM_CC_ALL	GO:0044456~synapse part	11	12.7907	4.15275e-07	SYP, GABRA1, DMXL2, GRIK2, L1CAM, GRIA3, NRXN1, BIN1, PCLO, GRM1, SHANK3	81	246	15908	8.78189	9.88307e-05	1.97669e-05	0.000535304
GOTERM_CC_ALL	GO:0005624~membrane fraction	18	20.9302	4.26321e-07	MLC1, SLC9A6, SLC6A1, ATL1, GRIK2, CASK, L1CAM, GRIA3, ATP1A2, GRM1, SYP, LAMP2, GNAQ, ANK3, GNAS, PAFAH1B1, LRP2, SPTAN1	81	809	15908	4.36973	0.000101459	1.69106e-05	0.000549543
GOTERM_BP_ALL	GO:0048812~neuron projection morphogenesis	11	12.7907	4.61541e-07	ARX, ATL1, ANK3, FOXG1, STXBP1, PAX6, GJA1, PAFAH1B1, L1CAM, NRXN1, DCX	84	213	14116	8.67852	0.000521405	0.000104303	0.000740574
GOTERM_CC_ALL	GO:0005626~insoluble fraction	18	20.9302	7.08731e-07	MLC1, SLC9A6, SLC6A1, ATL1, GRIK2, CASK, L1CAM, GRIA3, ATP1A2, GRM1, SYP, LAMP2, GNAQ, ANK3, GNAS, PAFAH1B1, LRP2, SPTAN1	81	839	15908	4.21348	0.000168664	2.40966e-05	0.000913578
GOTERM_BP_ALL	GO:0007399~nervous system development	22	25.5814	8.41779e-07	SOX10, PLP1, ALDH5A1, FGF14, ATL1, NDP, ARNT2, PAX6, STXBP1, GJA1, L1CAM, NRXN1, ARX, GNAQ, ANK3, FOXG1, PAFAH1B1, LRP2, KCNQ2, DCX, CLN8, NR2F1	84	1088	14116	3.39802	0.000950759	0.000158523	0.00135069
GOTERM_MF_ALL	GO:0022857~transmembrane transporter activity	19	22.093	1.03518e-06	HCN1, KCND3, MLC1, GABRA1, SLC9A6, SLC6A1, GRIK2, ATP1A3, GJA1, KCNJ10, GRIA3, ATP1A2, ATP6V1B2, KCNJ6, SLC6A8, ATP8A2, KCNQ2, SLC4A4, ABCC8	82	906	15143	3.87279	0.000314644	6.29368e-05	0.00138609
GOTERM_BP_ALL	GO:0051179~localization	38	44.186	1.46359e-06	MYO5A, SLC9A6, CPLX1, SLC6A1, GRIK2, PAX6, GJA1, KCNJ10, ATP6V1B2, ARX, SYP, ANK3, DNAJC6, PAFAH1B1, KCNQ2, DCX, SLC4A4, NR2F1, HCN1, KCND3, GABRA1, MLC1, STXBP1, ATP1A3, GRIA3, ATP1A2, PCLO, NPC1, KCNJ6, SLC6A8, ATP8A2, GNAS, CA2, LRP2, BIN1, ABCC8, CLN8, DNM1	84	2993	14116	2.13358	0.00165249	0.000236238	0.00234842
GOTERM_BP_ALL	GO:0048858~cell projection morphogenesis	11	12.7907	1.65407e-06	ARX, ATL1, ANK3, FOXG1, STXBP1, PAX6, GJA1, PAFAH1B1, L1CAM, NRXN1, DCX	84	245	14116	7.545	0.00186735	0.00023361	0.00265404
GOTERM_CC_ALL	GO:0042995~cell projection	16	18.6047	1.69301e-06	MYO5A, HCN1, KCND3, SLC6A1, ATL1, GRIK2, L1CAM, GRIA3, ATP1A2, GRM1, ANK3, GNAS, PAFAH1B1, CA2, LRP2, GAD1	81	697	15908	4.50835	0.000402856	5.03659e-05	0.00218234
GOTERM_BP_ALL	GO:0007409~axonogenesis	10	11.6279	1.90394e-06	ARX, ATL1, ANK3, FOXG1, STXBP1, PAX6, PAFAH1B1, L1CAM, NRXN1, DCX	84	193	14116	8.70713	0.00214914	0.000239022	0.00305497
GOTERM_BP_ALL	GO:0022008~neurogenesis	16	18.6047	1.90613e-06	ARX, SOX10, PLP1, GNAQ, ANK3, ATL1, FOXG1, STXBP1, PAX6, GJA1, PAFAH1B1, L1CAM, NRXN1, DCX, CLN8, NR2F1	84	601	14116	4.47381	0.00215161	0.00021537	0.00305848
GOTERM_BP_ALL	GO:0015672~monovalent inorganic cation transport	12	13.9535	2.42863e-06	HCN1, KCND3, KCNJ6, SLC9A6, SLC6A8, ATP1A3, KCNJ10, ATP1A2, ATP6V1B2, KCNQ2, SLC4A4, ABCC8	84	318	14116	6.34142	0.00274059	0.000249455	0.00389684
GOTERM_BP_ALL	GO:0032990~cell part morphogenesis	11	12.7907	2.45564e-06	ARX, ATL1, ANK3, FOXG1, STXBP1, PAX6, GJA1, PAFAH1B1, L1CAM, NRXN1, DCX	84	256	14116	7.2208	0.00277103	0.000231213	0.00394019
GOTERM_BP_ALL	GO:0031175~neuron projection development	11	12.7907	2.45564e-06	ARX, ATL1, ANK3, FOXG1, STXBP1, PAX6, GJA1, PAFAH1B1, L1CAM, NRXN1, DCX	84	256	14116	7.2208	0.00277103	0.000231213	0.00394019
GOTERM_MF_ALL	GO:0031420~alkali metal ion binding	10	11.6279	3.45794e-06	HCN1, KCND3, KCNJ6, SLC9A6, SLC6A8, ATP1A3, KCNJ10, ATP1A2, KCNQ2, SLC4A4	82	228	15143	8.09959	0.00105066	0.000175187	0.00463008
GOTERM_BP_ALL	GO:0048667~cell morphogenesis involved in neuron differentiation	10	11.6279	3.66756e-06	ARX, ATL1, ANK3, FOXG1, STXBP1, PAX6, PAFAH1B1, L1CAM, NRXN1, DCX	84	209	14116	8.04056	0.00413578	0.000318745	0.00588471
GOTERM_BP_ALL	GO:0048666~neuron development	12	13.9535	4.49215e-06	ARX, GNAQ, ATL1, ANK3, FOXG1, STXBP1, PAX6, GJA1, PAFAH1B1, L1CAM, NRXN1, DCX	84	339	14116	5.94859	0.00506328	0.000362516	0.00720775
GOTERM_CC_ALL	GO:0000267~cell fraction	19	22.093	5.36428e-06	MLC1, SLC9A6, SLC6A1, ATL1, GRIK2, ALDH5A1, CASK, L1CAM, GRIA3, ATP1A2, GRM1, SYP, LAMP2, GNAQ, ANK3, GNAS, PAFAH1B1, LRP2, SPTAN1	81	1083	15908	3.44553	0.00127589	0.000141846	0.00691454
GOTERM_BP_ALL	GO:0007417~central nervous system development	13	15.1163	6.6483e-06	ARX, SOX10, PLP1, GNAQ, ALDH5A1, ARNT2, FOXG1, PAX6, PAFAH1B1, LRP2, DCX, CLN8, NR2F1	84	425	14116	5.14028	0.00748445	0.000500715	0.0106672
GOTERM_BP_ALL	GO:0051234~establishment of localization	34	39.5349	7.12751e-06	MYO5A, SLC9A6, CPLX1, SLC6A1, GRIK2, GJA1, KCNJ10, ATP6V1B2, SYP, ANK3, DNAJC6, PAFAH1B1, KCNQ2, SLC4A4, HCN1, KCND3, GABRA1, MLC1, STXBP1, ATP1A3, GRIA3, ATP1A2, PCLO, NPC1, KCNJ6, SLC6A8, ATP8A2, GNAS, CA2, LRP2, BIN1, ABCC8, CLN8, DNM1	84	2656	14116	2.15121	0.00802177	0.000503255	0.011436
GOTERM_CC_ALL	GO:0005886~plasma membrane	38	44.186	8.44121e-06	FGFR2, FGFR3, SLC9A6, SLC6A1, GRIK2, GJA1, CASK, KCNJ10, L1CAM, ATP6V1B2, SYP, DMXL2, ANK3, KCNQ2, SLC4A4, KCND3, GABRA1, STXBP1, ATP1A3, GRIA3, ATP1A2, NRXN1, PCLO, GRM1, SHANK3, LAMP2, NPC1, KCNJ6, HEPACAM, GNAQ, SLC6A8, NLGN4X, GNAS, CA2, LRP2, ABCC8, CALM1, SPTAN1	81	3777	15908	1.97591	0.002007	0.000200882	0.0108805
GOTERM_BP_ALL	GO:0006811~ion transport	17	19.7674	8.47149e-06	HCN1, KCND3, MLC1, SLC9A6, GABRA1, GRIK2, ATP1A3, KCNJ10, GRIA3, ATP1A2, ATP6V1B2, KCNJ6, SLC6A8, KCNQ2, SLC4A4, CLN8, ABCC8	84	768	14116	3.7198	0.00952715	0.000562949	0.0135923
GOTERM_BP_ALL	GO:0030182~neuron differentiation	13	15.1163	9.01786e-06	ARX, GNAQ, ATL1, ANK3, FOXG1, STXBP1, PAX6, GJA1, PAFAH1B1, L1CAM, NRXN1, DCX, CLN8	84	438	14116	4.98771	0.0101385	0.000565964	0.0144688
GOTERM_CC_ALL	GO:0042734~presynaptic membrane	5	5.81395	1.27983e-05	SYP, GRIK2, L1CAM, NRXN1, GRM1	81	29	15908	33.8612	0.00304139	0.000276873	0.0164963
GOTERM_BP_ALL	GO:0000904~cell morphogenesis involved in differentiation	10	11.6279	1.28371e-05	ARX, ATL1, ANK3, FOXG1, STXBP1, PAX6, PAFAH1B1, L1CAM, NRXN1, DCX	84	244	14116	6.8872	0.0144013	0.000763183	0.0205961
GOTERM_BP_ALL	GO:0009653~anatomical structure morphogenesis	21	24.4186	1.45128e-05	DEAF1, SOX10, GATM, ATL1, PAX6, STXBP1, SOBP, GJA1, L1CAM, NRXN1, SHANK3, ARX, GNAQ, ANK3, SALL1, FOXG1, GNAS, PAFAH1B1, CA2, LRP2, DCX	84	1197	14116	2.9482	0.0162659	0.000819644	0.0232844
GOTERM_BP_ALL	GO:0006810~transport	33	38.3721	1.65779e-05	MYO5A, SLC9A6, CPLX1, SLC6A1, GRIK2, GJA1, KCNJ10, ATP6V1B2, SYP, DNAJC6, PAFAH1B1, KCNQ2, SLC4A4, HCN1, KCND3, GABRA1, MLC1, STXBP1, ATP1A3, GRIA3, ATP1A2, PCLO, NPC1, KCNJ6, SLC6A8, ATP8A2, GNAS, CA2, LRP2, BIN1, ABCC8, CLN8, DNM1	84	2629	14116	2.10938	0.0185588	0.000891657	0.0265971
GOTERM_BP_ALL	GO:0048856~anatomical structure development	32	37.2093	2.07422e-05	DEAF1, FGFR3, FGF14, ATL1, NDP, ARNT2, PAX6, SOBP, GJA1, L1CAM, ARX, ANK3, PAFAH1B1, KCNQ2, DCX, NR2F1, SOX10, PLP1, GATM, ALDH5A1, STXBP1, ROGDI, NRXN1, SHANK3, GNAQ, SALL1, FOXG1, GNAS, CA2, LRP2, BIN1, CLN8	84	2527	14116	2.12803	0.0231663	0.00106484	0.0332772
GOTERM_BP_ALL	GO:0048468~cell development	15	17.4419	2.10044e-05	DEAF1, ARX, SOX10, PLP1, GNAQ, ANK3, ATL1, FOXG1, STXBP1, PAX6, GJA1, PAFAH1B1, L1CAM, NRXN1, DCX	84	644	14116	3.91415	0.0234557	0.00103143	0.0336978
GOTERM_BP_ALL	GO:0048699~generation of neurons	14	16.2791	2.1262e-05	ARX, GNAQ, ATL1, ANK3, FOXG1, STXBP1, PAX6, GJA1, PAFAH1B1, L1CAM, NRXN1, DCX, CLN8, NR2F1	84	559	14116	4.20871	0.02374	0.0010006	0.034111
GOTERM_BP_ALL	GO:0048731~system development	30	34.8837	3.36219e-05	FGFR3, FGF14, ATL1, NDP, ARNT2, PAX6, SOBP, GJA1, L1CAM, ARX, ANK3, PAFAH1B1, KCNQ2, DCX, NR2F1, SOX10, PLP1, GATM, ALDH5A1, STXBP1, ROGDI, NRXN1, SHANK3, GNAQ, SALL1, FOXG1, GNAS, CA2, LRP2, CLN8	84	2330	14116	2.1637	0.0372807	0.00151858	0.0539352
GOTERM_BP_ALL	GO:0032501~multicellular organismal process	44	51.1628	3.38742e-05	DEAF1, FGFR3, CPLX1, SLC6A1, ATL1, FGF14, GRIK2, NDP, ARNT2, PAX6, GJA1, SOBP, L1CAM, ARX, ANK3, PAK3, PAFAH1B1, KCNQ2, DCX, GAD1, IL1RAPL1, NR2F1, SOX10, PLP1, GATM, ALDH5A1, STXBP1, ATP1A3, ROGDI, NLGN3, ATP1A2, NRXN1, PCLO, GRM1, SHANK3, GNAQ, SLC6A8, SALL1, FOXG1, GNAS, CA2, LRP2, BIN1, CLN8	84	4280	14116	1.72759	0.0375552	0.00147117	0.0543399
GOTERM_BP_ALL	GO:0021954~central nervous system neuron development	5	5.81395	3.52484e-05	ARX, GNAQ, FOXG1, PAFAH1B1, DCX	84	32	14116	26.2574	0.0390486	0.00147415	0.0565437
GOTERM_MF_ALL	GO:0008324~cation transmembrane transporter activity	13	15.1163	3.8012e-05	HCN1, KCND3, KCNJ6, SLC9A6, SLC6A1, SLC6A8, ATP1A3, KCNJ10, ATP1A2, ATP6V1B2, KCNQ2, SLC4A4, ABCC8	82	557	15143	4.31009	0.0114894	0.00164948	0.0508861
GOTERM_BP_ALL	GO:0006813~potassium ion transport	8	9.30233	4.2504e-05	HCN1, KCND3, KCNJ6, ATP1A3, KCNJ10, ATP1A2, KCNQ2, ABCC8	84	160	14116	8.40238	0.0468953	0.00171391	0.068179
GOTERM_BP_ALL	GO:0000902~cell morphogenesis	11	12.7907	4.34658e-05	ARX, ATL1, ANK3, FOXG1, STXBP1, PAX6, GJA1, PAFAH1B1, L1CAM, NRXN1, DCX	84	356	14116	5.19248	0.0479307	0.00169227	0.0697213
GOTERM_BP_ALL	GO:0007611~learning or memory	7	8.13953	4.76373e-05	SLC6A1, ATP1A3, PAFAH1B1, NLGN3, ATP1A2, CLN8, IL1RAPL1	84	111	14116	10.5976	0.0524081	0.00179277	0.0764102
GOTERM_BP_ALL	GO:0030030~cell projection organization	11	12.7907	5.74389e-05	ARX, ATL1, ANK3, FOXG1, STXBP1, PAX6, GJA1, PAFAH1B1, L1CAM, NRXN1, DCX	84	368	14116	5.02316	0.0628462	0.00209161	0.0921252
GOTERM_BP_ALL	GO:0050877~neurological system process	20	23.2558	5.87284e-05	PLP1, CPLX1, SLC6A1, GRIK2, ALDH5A1, NDP, ATP1A3, PAX6, SOBP, NLGN3, NRXN1, ATP1A2, GRM1, PCLO, GNAS, PAFAH1B1, KCNQ2, GAD1, IL1RAPL1, CLN8	84	1210	14116	2.77765	0.0642108	0.00207176	0.0941925
GOTERM_MF_ALL	GO:0030955~potassium ion binding	7	8.13953	6.26652e-05	HCN1, KCND3, KCNJ6, ATP1A3, KCNJ10, ATP1A2, KCNQ2	82	128	15143	10.0992	0.0188705	0.00237852	0.0838762
GOTERM_BP_ALL	GO:0021953~central nervous system neuron differentiation	5	5.81395	8.64348e-05	ARX, GNAQ, FOXG1, PAFAH1B1, DCX	84	40	14116	21.006	0.0930569	0.00295549	0.138601
GOTERM_BP_ALL	GO:0007610~behavior	12	13.9535	9.02473e-05	GNAQ, SLC6A1, GRIK2, NLGN4X, ATP1A3, SOBP, PAFAH1B1, NLGN3, ATP1A2, CLN8, GRM1, IL1RAPL1	84	469	14116	4.29973	0.0969561	0.00299504	0.14471
GOTERM_BP_ALL	GO:0006536~glutamate metabolic process	4	4.65116	0.000103873	ALDH5A1, GLUD1, GAD1, PRODH	84	16	14116	42.0119	0.110755	0.00334816	0.166541
GOTERM_BP_ALL	GO:0032989~cellular component morphogenesis	11	12.7907	0.000107838	ARX, ATL1, ANK3, FOXG1, STXBP1, PAX6, GJA1, PAFAH1B1, L1CAM, NRXN1, DCX	84	397	14116	4.65623	0.114731	0.00337937	0.172894
GOTERM_BP_ALL	GO:0003008~system process	22	25.5814	0.000120055	PLP1, CPLX1, SLC6A1, GRIK2, ALDH5A1, NDP, ATP1A3, PAX6, SOBP, GJA1, NLGN3, NRXN1, ATP1A2, GRM1, PCLO, SLC6A8, GNAS, PAFAH1B1, KCNQ2, GAD1, IL1RAPL1, CLN8	84	1503	14116	2.45978	0.12687	0.00366006	0.192464
GOTERM_BP_ALL	GO:0006836~neurotransmitter transport	6	6.97674	0.000126128	CPLX1, SLC6A1, SLC6A8, ATP1A2, PCLO, CLN8	84	83	14116	12.148	0.132842	0.00374387	0.20219
GOTERM_MF_ALL	GO:0042802~identical protein binding	13	15.1163	0.000143144	SOX10, FGFR3, ALDH5A1, SNRPN, ATL1, GRIK2, GLUD1, STXBP1, L1CAM, NLGN4X, PAFAH1B1, GNAS, CBS	82	640	15143	3.75112	0.0425855	0.00482376	0.1915
GOTERM_CC_ALL	GO:0005887~integral to plasma membrane	17	19.7674	0.000238695	KCND3, GABRA1, FGFR3, SLC6A1, GRIK2, ATP1A3, GJA1, KCNJ10, NRXN1, ATP1A2, GRM1, NPC1, KCNJ6, SLC6A8, NLGN4X, KCNQ2, SLC4A4	81	1188	15908	2.81037	0.0552323	0.00472349	0.307251
GOTERM_BP_ALL	GO:0007275~multicellular organismal development	32	37.2093	0.000242666	FGFR3, FGF14, ATL1, NDP, ARNT2, PAX6, SOBP, GJA1, L1CAM, ARX, ANK3, PAK3, PAFAH1B1, KCNQ2, DCX, NR2F1, SOX10, PLP1, GATM, ALDH5A1, STXBP1, ROGDI, NRXN1, SHANK3, GNAQ, SALL1, FOXG1, GNAS, CA2, LRP2, BIN1, CLN8	84	2865	14116	1.87697	0.239855	0.00700728	0.388666
GOTERM_BP_ALL	GO:0032502~developmental process	34	39.5349	0.000251035	DEAF1, FGFR3, FGF14, ATL1, NDP, ARNT2, PAX6, SOBP, GJA1, L1CAM, ARX, SYP, ANK3, PAK3, PAFAH1B1, KCNQ2, DCX, NR2F1, SOX10, PLP1, GATM, ALDH5A1, STXBP1, ROGDI, NRXN1, SHANK3, GNAQ, SALL1, FOXG1, GNAS, CA2, LRP2, BIN1, CLN8	84	3148	14116	1.815	0.247011	0.00706753	0.402044
GOTERM_BP_ALL	GO:0030900~forebrain development	7	8.13953	0.000269362	ARX, GNAQ, FOXG1, PAX6, PAFAH1B1, LRP2, NR2F1	84	152	14116	7.73904	0.262449	0.00739738	0.431336
GOTERM_CC_ALL	GO:0031226~intrinsic to plasma membrane	17	19.7674	0.000307741	KCND3, GABRA1, FGFR3, SLC6A1, GRIK2, ATP1A3, GJA1, KCNJ10, NRXN1, ATP1A2, GRM1, NPC1, KCNJ6, SLC6A8, NLGN4X, KCNQ2, SLC4A4	81	1215	15908	2.74791	0.0706348	0.00561904	0.395964
GOTERM_CC_ALL	GO:0016020~membrane	53	61.6279	0.000377016	SLC9A6, SLC6A1, GRIK2, ATL1, BSCL2, GJA1, CASK, KCNJ10, L1CAM, FAR1, SYP, DMXL2, ANK3, KCNQ2, SLC4A4, KCND3, GATM, STXBP1, NRXN1, GRM1, PCLO, NPC1, HEPACAM, GNAQ, GNAS, CA2, CLN8, PRODH, FGFR2, MEGF8, FGFR3, ATP6V1B2, PAFAH1B1, GAD1, IL1RAPL1, HCN1, PLP1, MLC1, GABRA1, ATP1A3, GRIA3, NLGN3, ATP1A2, SHANK3, LAMP2, KCNJ6, SLC6A8, NLGN4X, ATP8A2, LRP2, ABCC8, CALM1, SPTAN1	81	7266	15908	1.43255	0.0858372	0.00638997	0.4849
GOTERM_BP_ALL	GO:0006812~cation transport	12	13.9535	0.000377657	HCN1, KCND3, KCNJ6, SLC9A6, SLC6A8, ATP1A3, KCNJ10, ATP1A2, ATP6V1B2, KCNQ2, SLC4A4, ABCC8	84	553	14116	3.6466	0.347427	0.0101112	0.60426
GOTERM_BP_ALL	GO:0030001~metal ion transport	11	12.7907	0.000385838	HCN1, KCND3, KCNJ6, SLC9A6, SLC6A8, ATP1A3, KCNJ10, ATP1A2, KCNQ2, SLC4A4, ABCC8	84	465	14116	3.97532	0.353435	0.0100902	0.617313
GOTERM_MF_ALL	GO:0031402~sodium ion binding	6	6.97674	0.000405514	HCN1, SLC9A6, SLC6A8, ATP1A3, ATP1A2, SLC4A4	82	117	15143	9.47029	0.116003	0.0122544	0.541622
GOTERM_BP_ALL	GO:0007215~glutamate signaling pathway	4	4.65116	0.000410633	GNAQ, GRIK2, ATP1A3, GRIA3	84	25	14116	26.8876	0.371306	0.0104925	0.65686
GOTERM_BP_ALL	GO:0007411~axon guidance	6	6.97674	0.000413699	ARX, ANK3, FOXG1, PAX6, L1CAM, NRXN1	84	107	14116	9.42323	0.373482	0.0103368	0.66175
GOTERM_BP_ALL	GO:0007612~learning	5	5.81395	0.000421829	SLC6A1, ATP1A3, NLGN3, ATP1A2, CLN8	84	60	14116	14.004	0.379213	0.010311	0.674712
GOTERM_CC_ALL	GO:0031982~vesicle	12	13.9535	0.000506235	SYP, LAMP2, DMXL2, STXBP1, GJA1, GNAS, GRIA3, ATP6V1B2, LRP2, BIN1, PCLO, GAD1	81	670	15908	3.51752	0.113536	0.00800211	0.650596
GOTERM_BP_ALL	GO:0001764~neuron migration	5	5.81395	0.000539927	ARX, PAX6, PAFAH1B1, DCX, NR2F1	84	64	14116	13.1287	0.456803	0.0129008	0.862844
GOTERM_CC_ALL	GO:0031988~membrane-bounded vesicle	11	12.7907	0.000541174	SYP, LAMP2, DMXL2, STXBP1, GJA1, GRIA3, ATP6V1B2, LRP2, BIN1, PCLO, GAD1	81	568	15908	3.80343	0.12088	0.00801981	0.695354
GOTERM_BP_ALL	GO:0001505~regulation of neurotransmitter levels	5	5.81395	0.000642696	ALDH5A1, ATP1A2, PCLO, GAD1, CLN8	84	67	14116	12.5409	0.516392	0.015021	1.02628
GOTERM_BP_ALL	GO:0009063~cellular amino acid catabolic process	5	5.81395	0.000679833	GLUD1, GCSH, GAD1, PRODH, CBS	84	68	14116	12.3564	0.536279	0.0155608	1.08528
GOTERM_MF_ALL	GO:0022804~active transmembrane transporter activity	9	10.4651	0.00070737	SLC9A6, SLC6A1, SLC6A8, ATP8A2, ATP1A3, ATP1A2, ATP6V1B2, SLC4A4, ABCC8	82	363	15143	4.57861	0.193552	0.0193661	0.943029
GOTERM_MF_ALL	GO:0005515~protein binding	59	68.6047	0.000793816	SLC6A1, GRIK2, FGF14, ATL1, ARNT2, PAX6, GJA1, CASK, KCNJ10, L1CAM, FAR1, SYP, DMXL2, IDS, ANK3, PAK3, DNAJC6, DYNC1H1, NR2F1, SOX10, KCND3, ALDH5A1, SNRPN, STXBP1, NRXN1, GRM1, PCLO, NPC1, HEPACAM, GNAQ, GNAS, CA2, BIN1, MYO5A, FGFR2, CAMTA1, FGFR3, CPLX1, NDP, GLUD1, PAFAH1B1, DCX, GAD1, HCN1, PLP1, GABRA1, EEF1A2, SACS, GRIA3, NLGN3, ATP1A2, SHANK3, KCNJ6, NLGN4X, LRP2, DNM1, CALM1, SPTAN1, CBS	82	8154	15143	1.33622	0.214485	0.019917	1.05771
GOTERM_BP_ALL	GO:0048489~synaptic vesicle transport	4	4.65116	0.000941643	SYP, STXBP1, BIN1, PCLO	84	33	14116	20.3694	0.65512	0.0210661	1.50028
GOTERM_BP_ALL	GO:0010038~response to metal ion	6	6.97674	0.000968518	NPC1, GATM, SLC6A1, GRIA3, CA2, CALM1	84	129	14116	7.81617	0.665446	0.0212409	1.54279
GOTERM_BP_ALL	GO:0006814~sodium ion transport	6	6.97674	0.00100267	HCN1, SLC9A6, SLC6A8, ATP1A3, ATP1A2, SLC4A4	84	130	14116	7.75604	0.678121	0.0215637	1.59677
GOTERM_MF_ALL	GO:0005216~ion channel activity	9	10.4651	0.00105261	HCN1, KCND3, MLC1, GABRA1, KCNJ6, GRIK2, KCNJ10, GRIA3, KCNQ2	82	386	15143	4.30579	0.273968	0.024327	1.40029
GOTERM_BP_ALL	GO:0006519~cellular amino acid and derivative metabolic process	9	10.4651	0.00107003	GATM, ALDH5A1, GLUD1, QDPR, GCSH, PAFAH1B1, GAD1, PRODH, CBS	84	352	14116	4.29667	0.701736	0.0225674	1.70319
GOTERM_BP_ALL	GO:0009310~amine catabolic process	5	5.81395	0.00113897	GLUD1, GCSH, GAD1, PRODH, CBS	84	78	14116	10.7723	0.724113	0.0235654	1.81198
GOTERM_BP_ALL	GO:0050804~regulation of synaptic transmission	6	6.97674	0.0012267	SYP, SLC6A1, GRIK2, STXBP1, NLGN3, GRM1	84	136	14116	7.41387	0.750181	0.0249032	1.95027
GOTERM_MF_ALL	GO:0022838~substrate specific channel activity	9	10.4651	0.0012801	HCN1, KCND3, MLC1, GABRA1, KCNJ6, GRIK2, KCNJ10, GRIA3, KCNQ2	82	398	15143	4.17597	0.322537	0.027431	1.70053
GOTERM_BP_ALL	GO:0010035~response to inorganic substance	7	8.13953	0.00130034	NPC1, GATM, SLC6A1, EEF1A2, GRIA3, CA2, CALM1	84	205	14116	5.73821	0.770152	0.0259143	2.0662
GOTERM_MF_ALL	GO:0022836~gated channel activity	8	9.30233	0.00134132	HCN1, KCND3, GABRA1, KCNJ6, GRIK2, KCNJ10, GRIA3, KCNQ2	82	310	15143	4.7657	0.335044	0.0268357	1.78118
GOTERM_BP_ALL	GO:0043436~oxoacid metabolic process	11	12.7907	0.00151968	FAR1, PLP1, NPC1, GATM, ALDH5A1, GLUD1, QDPR, GCSH, GAD1, PRODH, CBS	84	556	14116	3.32468	0.820673	0.0297	2.41076
GOTERM_BP_ALL	GO:0019752~carboxylic acid metabolic process	11	12.7907	0.00151968	FAR1, PLP1, NPC1, GATM, ALDH5A1, GLUD1, QDPR, GCSH, GAD1, PRODH, CBS	84	556	14116	3.32468	0.820673	0.0297	2.41076
GOTERM_BP_ALL	GO:0007420~brain development	8	9.30233	0.00154326	ARX, GNAQ, FOXG1, PAX6, PAFAH1B1, DCX, LRP2, NR2F1	84	289	14116	4.65184	0.825396	0.0296421	2.44774
GOTERM_MF_ALL	GO:0015267~channel activity	9	10.4651	0.00159346	HCN1, KCND3, MLC1, GABRA1, KCNJ6, GRIK2, KCNJ10, GRIA3, KCNQ2	82	412	15143	4.03407	0.384178	0.0298454	2.1127
GOTERM_BP_ALL	GO:0006082~organic acid metabolic process	11	12.7907	0.00160281	FAR1, PLP1, NPC1, GATM, ALDH5A1, GLUD1, QDPR, GCSH, GAD1, PRODH, CBS	84	560	14116	3.30094	0.836775	0.0302553	2.54104
GOTERM_MF_ALL	GO:0022803~passive transmembrane transporter activity	9	10.4651	0.00161798	HCN1, KCND3, MLC1, GABRA1, KCNJ6, GRIK2, KCNJ10, GRIA3, KCNQ2	82	413	15143	4.0243	0.388759	0.0285415	2.14489
GOTERM_MF_ALL	GO:0017111~nucleoside-triphosphatase activity	12	13.9535	0.00165213	MYO5A, GNAQ, ATL1, EEF1A2, ATP8A2, ATP1A3, GNAS, ATP1A2, ATP6V1B2, DYNC1H1, ABCC8, DNM1	82	728	15143	3.04402	0.395082	0.0275394	2.1897
GOTERM_CC_ALL	GO:0016023~cytoplasmic membrane-bounded vesicle	10	11.6279	0.0017285	SYP, LAMP2, DMXL2, STXBP1, GJA1, GRIA3, ATP6V1B2, LRP2, BIN1, PCLO	81	550	15908	3.57082	0.337503	0.023929	2.20535
GOTERM_BP_ALL	GO:0051969~regulation of transmission of nerve impulse	6	6.97674	0.00173086	SYP, SLC6A1, GRIK2, STXBP1, NLGN3, GRM1	84	147	14116	6.85909	0.858799	0.0320997	2.74143
GOTERM_MF_ALL	GO:0017124~SH3 domain binding	5	5.81395	0.00173783	PAK3, GJA1, DNAJC6, LRP2, SHANK3	82	96	15143	9.61827	0.410665	0.0274458	2.30207
GOTERM_BP_ALL	GO:0042180~cellular ketone metabolic process	11	12.7907	0.00175718	FAR1, PLP1, NPC1, GATM, ALDH5A1, GLUD1, QDPR, GCSH, GAD1, PRODH, CBS	84	567	14116	3.26018	0.862943	0.0320547	2.78256
GOTERM_BP_ALL	GO:0016044~membrane organization	9	10.4651	0.00176858	SYP, NPC1, STXBP1, DNAJC6, PAFAH1B1, LRP2, BIN1, CLN8, DNM1	84	381	14116	3.96963	0.8647	0.0317474	2.80037
GOTERM_CC_ALL	GO:0012505~endomembrane system	12	13.9535	0.00178228	SYP, LAMP2, NPC1, SLC9A6, ATL1, BSCL2, GJA1, PAFAH1B1, GNAS, GRIA3, LRP2, GAD1	81	782	15908	3.01373	0.345943	0.0233107	2.27324
GOTERM_BP_ALL	GO:0065008~regulation of biological quality	19	22.093	0.00189945	FGFR2, PLP1, FGFR3, SLC9A6, ALDH5A1, GRIK2, STXBP1, NLGN3, ATP1A2, PCLO, SYP, NPC1, GNAQ, ANK3, LRP2, DCX, GAD1, CLN8, SPTAN1	84	1469	14116	2.17352	0.883332	0.0335271	3.00465
GOTERM_MF_ALL	GO:0019904~protein domain specific binding	8	9.30233	0.00194915	GRIK2, PAK3, GJA1, DNAJC6, GRIA3, LRP2, SHANK3, CALM1	82	331	15143	4.46334	0.4474	0.0292206	2.57864
GOTERM_MF_ALL	GO:0005249~voltage-gated potassium channel activity	5	5.81395	0.00201853	HCN1, KCND3, KCNJ6, KCNJ10, KCNQ2	82	100	15143	9.23354	0.458955	0.0288265	2.66927
GOTERM_BP_ALL	GO:0031644~regulation of neurological system process	6	6.97674	0.00206267	SYP, SLC6A1, GRIK2, STXBP1, NLGN3, GRM1	84	153	14116	6.5901	0.903018	0.0358001	3.25885
GOTERM_BP_ALL	GO:0044106~cellular amine metabolic process	8	9.30233	0.00209577	ALDH5A1, GLUD1, QDPR, GCSH, PAFAH1B1, GAD1, PRODH, CBS	84	305	14116	4.40781	0.906585	0.0358153	3.31032
GOTERM_BP_ALL	GO:0006520~cellular amino acid metabolic process	7	8.13953	0.00213236	ALDH5A1, GLUD1, QDPR, GCSH, GAD1, PRODH, CBS	84	226	14116	5.20501	0.910376	0.0358877	3.36718
GOTERM_MF_ALL	GO:0016462~pyrophosphatase activity	12	13.9535	0.00224674	MYO5A, GNAQ, ATL1, EEF1A2, ATP8A2, ATP1A3, GNAS, ATP1A2, ATP6V1B2, DYNC1H1, ABCC8, DNM1	82	757	15143	2.92741	0.495294	0.0306028	2.96687
GOTERM_MF_ALL	GO:0016818~hydrolase activity, acting on acid anhydrides, in phosphorus-containing anhydrides	12	13.9535	0.00231712	MYO5A, GNAQ, ATL1, EEF1A2, ATP8A2, ATP1A3, GNAS, ATP1A2, ATP6V1B2, DYNC1H1, ABCC8, DNM1	82	760	15143	2.91585	0.506001	0.0301965	3.05848
GOTERM_MF_ALL	GO:0015077~monovalent inorganic cation transmembrane transporter activity	5	5.81395	0.00232915	SLC9A6, ATP1A3, ATP1A2, ATP6V1B2, ABCC8	82	104	15143	8.8784	0.507808	0.029105	3.07412
GOTERM_BP_ALL	GO:0009308~amine metabolic process	9	10.4651	0.00239486	GATM, ALDH5A1, GLUD1, QDPR, GCSH, PAFAH1B1, GAD1, PRODH, CBS	84	400	14116	3.78107	0.933426	0.0396327	3.77428
GOTERM_MF_ALL	GO:0016817~hydrolase activity, acting on acid anhydrides	12	13.9535	0.00241375	MYO5A, GNAQ, ATL1, EEF1A2, ATP8A2, ATP1A3, GNAS, ATP1A2, ATP6V1B2, DYNC1H1, ABCC8, DNM1	82	764	15143	2.90059	0.520335	0.0289591	3.18412
GOTERM_CC_ALL	GO:0044425~membrane part	47	54.6512	0.0025373	FGFR2, MEGF8, FGFR3, SLC9A6, SLC6A1, ATL1, GRIK2, BSCL2, GJA1, CASK, KCNJ10, L1CAM, ATP6V1B2, FAR1, SYP, DMXL2, ANK3, KCNQ2, SLC4A4, IL1RAPL1, HCN1, KCND3, PLP1, GABRA1, MLC1, STXBP1, ATP1A3, GRIA3, NLGN3, ATP1A2, NRXN1, PCLO, GRM1, SHANK3, LAMP2, NPC1, KCNJ6, HEPACAM, SLC6A8, NLGN4X, ATP8A2, GNAS, CA2, LRP2, ABCC8, CLN8, SPTAN1	81	6578	15908	1.40325	0.453732	0.0313224	3.2218
GOTERM_CC_ALL	GO:0044444~cytoplasmic part	38	44.186	0.00253848	SLC9A6, CPLX1, GRIK2, ATL1, GLUD1, BSCL2, CASK, GJA1, ATP6V1B2, SYP, FAR1, DMXL2, IDS, ANK3, GCSH, PAFAH1B1, DYNC1H1, GAD1, GATM, ALDH5A1, EEF1A2, STXBP1, ATP1A3, GRIA3, ATP1A2, ARHGEF9, PCLO, LAMP2, NPC1, KCNJ6, GNAS, LRP2, BIN1, CLN8, CALM1, SPTAN1, CBS, PRODH	81	4895	15908	1.52462	0.453885	0.0297935	3.22327
GOTERM_MF_ALL	GO:0042626~ATPase activity, coupled to transmembrane movement of substances	5	5.81395	0.00276188	ATP8A2, ATP1A3, ATP1A2, ATP6V1B2, ABCC8	82	109	15143	8.47113	0.568623	0.0318201	3.63554
GOTERM_MF_ALL	GO:0043492~ATPase activity, coupled to movement of substances	5	5.81395	0.00285459	ATP8A2, ATP1A3, ATP1A2, ATP6V1B2, ABCC8	82	110	15143	8.39412	0.580644	0.031674	3.75543
GOTERM_BP_ALL	GO:0021700~developmental maturation	5	5.81395	0.00294393	SYP, SOX10, PLP1, GNAQ, STXBP1	84	101	14116	8.31919	0.964262	0.0478125	4.62056
GOTERM_MF_ALL	GO:0016820~hydrolase activity, acting on acid anhydrides, catalyzing transmembrane movement of substances	5	5.81395	0.00294941	ATP8A2, ATP1A3, ATP1A2, ATP6V1B2, ABCC8	82	111	15143	8.3185	0.592595	0.0315607	3.87791
GOTERM_BP_ALL	GO:0048488~synaptic vesicle endocytosis	3	3.48837	0.002969	SYP, STXBP1, BIN1	84	14	14116	36.0102	0.965263	0.0475285	4.65904
GOTERM_BP_ALL	GO:0044271~nitrogen compound biosynthetic process	8	9.30233	0.00298941	GLUD1, ATP8A2, ATP1A3, QDPR, ATP1A2, ATP6V1B2, PRODH, CBS	84	325	14116	4.13656	0.966058	0.0471806	4.69035
GOTERM_BP_ALL	GO:0009064~glutamine family amino acid metabolic process	4	4.65116	0.00352023	ALDH5A1, GLUD1, GAD1, PRODH	84	52	14116	12.9267	0.981405	0.0545791	5.50133
GOTERM_BP_ALL	GO:0016043~cellular component organization	26	30.2326	0.00382054	SLC6A1, GRIK2, ATL1, NDP, PAX6, GJA1, L1CAM, SYP, ARX, ANK3, DNAJC6, PAFAH1B1, DYNC1H1, DCX, ALDH5A1, STXBP1, NLGN3, NRXN1, PCLO, NPC1, FOXG1, NLGN4X, LRP2, BIN1, CLN8, DNM1	84	2498	14116	1.74909	0.986773	0.0583071	5.95726
GOTERM_BP_ALL	GO:0008344~adult locomotory behavior	4	4.65116	0.00391781	ATP1A3, PAFAH1B1, ATP1A2, CLN8	84	54	14116	12.448	0.988155	0.0589553	6.10449
GOTERM_BP_ALL	GO:0046395~carboxylic acid catabolic process	5	5.81395	0.00413138	GLUD1, GCSH, GAD1, PRODH, CBS	84	111	14116	7.56971	0.990704	0.0612612	6.42701
GOTERM_BP_ALL	GO:0016054~organic acid catabolic process	5	5.81395	0.00413138	GLUD1, GCSH, GAD1, PRODH, CBS	84	111	14116	7.56971	0.990704	0.0612612	6.42701
GOTERM_MF_ALL	GO:0015405~P-P-bond-hydrolysis-driven transmembrane transporter activity	5	5.81395	0.00413848	ATP8A2, ATP1A3, ATP1A2, ATP6V1B2, ABCC8	82	122	15143	7.56847	0.716547	0.0425413	5.40157
GOTERM_MF_ALL	GO:0015399~primary active transmembrane transporter activity	5	5.81395	0.00413848	ATP8A2, ATP1A3, ATP1A2, ATP6V1B2, ABCC8	82	122	15143	7.56847	0.716547	0.0425413	5.40157
GOTERM_CC_ALL	GO:0005737~cytoplasm	50	58.1395	0.00429123	SLC9A6, GRIK2, ATL1, BSCL2, GJA1, CASK, FAR1, SYP, DMXL2, IDS, ANK3, DYNC1H1, SOX10, GATM, ALDH5A1, STXBP1, QDPR, ARHGEF9, PCLO, NPC1, HEPACAM, GNAQ, GNAS, CA2, BIN1, CLN8, PRODH, MYO5A, CAMTA1, CPLX1, GLUD1, ATP6V1B2, DDHD2, GCSH, PAFAH1B1, DCX, GAD1, EEF1A2, ATP1A3, NLGN3, GRIA3, ATP1A2, SHANK3, LAMP2, KCNJ6, LRP2, DNM1, SPTAN1, CALM1, CBS	81	7319	15908	1.34168	0.640668	0.0475699	5.39261
GOTERM_CC_ALL	GO:0030054~cell junction	9	10.4651	0.00444874	SYP, GABRA1, DMXL2, GRIK2, GJA1, GRIA3, PCLO, SHANK3, SPTAN1	81	518	15908	3.41227	0.653946	0.0470898	5.58534
GOTERM_MF_ALL	GO:0015276~ligand-gated ion channel activity	5	5.81395	0.0047726	GABRA1, KCNJ6, GRIK2, KCNJ10, GRIA3	82	127	15143	7.2705	0.766446	0.0473218	6.20495
GOTERM_MF_ALL	GO:0022834~ligand-gated channel activity	5	5.81395	0.0047726	GABRA1, KCNJ6, GRIK2, KCNJ10, GRIA3	82	127	15143	7.2705	0.766446	0.0473218	6.20495
GOTERM_CC_ALL	GO:0031410~cytoplasmic vesicle	10	11.6279	0.00484103	SYP, LAMP2, DMXL2, STXBP1, GJA1, GRIA3, ATP6V1B2, LRP2, BIN1, PCLO	81	642	15908	3.05911	0.684931	0.0489759	6.0638
GOTERM_BP_ALL	GO:0035176~social behavior	3	3.48837	0.00547383	NLGN4X, NLGN3, CLN8	84	19	14116	26.5338	0.997975	0.0793717	8.4306
GOTERM_BP_ALL	GO:0050808~synapse organization	4	4.65116	0.00551973	ANK3, NLGN4X, NLGN3, NRXN1	84	61	14116	11.0195	0.998078	0.0790016	8.49838
GOTERM_MF_ALL	GO:0005267~potassium channel activity	5	5.81395	0.00561611	HCN1, KCND3, KCNJ6, KCNJ10, KCNQ2	82	133	15143	6.94251	0.819515	0.0537319	7.26384
GOTERM_BP_ALL	GO:0009065~glutamine family amino acid catabolic process	3	3.48837	0.00605894	GLUD1, GAD1, PRODH	84	20	14116	25.2071	0.998959	0.0853258	9.29121
GOTERM_BP_ALL	GO:0030154~cell differentiation	19	22.093	0.00610052	DEAF1, SOX10, PLP1, ATL1, PAX6, STXBP1, GJA1, L1CAM, NRXN1, ARX, GNAQ, ANK3, SALL1, FOXG1, PAFAH1B1, BIN1, DCX, CLN8, NR2F1	84	1637	14116	1.95046	0.999007	0.0848342	9.35208
GOTERM_CC_ALL	GO:0044463~cell projection part	6	6.97674	0.0064855	GRIK2, L1CAM, GRIA3, ATP1A2, LRP2, GRM1	81	234	15908	5.03577	0.78745	0.0624864	8.04519
GOTERM_CC_ALL	GO:0008021~synaptic vesicle	4	4.65116	0.00661463	SYP, DMXL2, BIN1, PCLO	81	76	15908	10.3366	0.793925	0.061226	8.19913
GOTERM_BP_ALL	GO:0050805~negative regulation of synaptic transmission	3	3.48837	0.0066713	SLC6A1, GRIK2, STXBP1	84	21	14116	24.0068	0.999481	0.0913039	10.1838
GOTERM_BP_ALL	GO:0006928~cell motion	9	10.4651	0.00672373	ARX, ANK3, FOXG1, PAX6, PAFAH1B1, L1CAM, NRXN1, DCX, NR2F1	84	475	14116	3.18406	0.999511	0.0908938	10.2598
GOTERM_CC_ALL	GO:0043195~terminal button	3	3.48837	0.00695116	GRIK2, L1CAM, GRIA3	81	25	15908	23.5674	0.80989	0.0618562	8.5992
GOTERM_CC_ALL	GO:0012506~vesicle membrane	5	5.81395	0.00706079	SYP, LAMP2, GJA1, GRIA3, GAD1	81	151	15908	6.50315	0.81482	0.0605497	8.72919
GOTERM_MF_ALL	GO:0042625~ATPase activity, coupled to transmembrane movement of ions	4	4.65116	0.00727616	ATP8A2, ATP1A3, ATP1A2, ATP6V1B2	82	74	15143	9.9822	0.891395	0.0670244	9.31553
GOTERM_BP_ALL	GO:0010646~regulation of cell communication	14	16.2791	0.00729488	SYP, NPC1, SLC6A1, GRIK2, GLUD1, STXBP1, GJA1, NLGN3, GRIA3, PAFAH1B1, L1CAM, ARHGEF9, GRM1, CBS	84	1038	14116	2.26654	0.999745	0.0970978	11.0842
GOTERM_MF_ALL	GO:0032553~ribonucleotide binding	19	22.093	0.00741319	FGFR2, HCN1, MYO5A, FGFR3, ATL1, EEF1A2, GLUD1, ATP1A3, SACS, CASK, KCNJ10, ATP1A2, GNAQ, PAK3, ATP8A2, GNAS, DYNC1H1, ABCC8, DNM1	82	1836	15143	1.91108	0.895858	0.0662491	9.48299
GOTERM_MF_ALL	GO:0032555~purine ribonucleotide binding	19	22.093	0.00741319	FGFR2, HCN1, MYO5A, FGFR3, ATL1, EEF1A2, GLUD1, ATP1A3, SACS, CASK, KCNJ10, ATP1A2, GNAQ, PAK3, ATP8A2, GNAS, DYNC1H1, ABCC8, DNM1	82	1836	15143	1.91108	0.895858	0.0662491	9.48299
GOTERM_CC_ALL	GO:0043234~protein complex	23	26.7442	0.00751561	DEAF1, MYO5A, KCND3, GABRA1, GRIK2, EEF1A2, ARNT2, ATP1A3, STXBP1, GJA1, GRIA3, ATP1A2, ATP6V1B2, SYP, KCNJ6, GCSH, GNAS, PAFAH1B1, KCNQ2, DYNC1H1, DCX, DNM1, CALM1	81	2588	15908	1.7454	0.833951	0.0621112	9.26662
GOTERM_MF_ALL	GO:0022843~voltage-gated cation channel activity	5	5.81395	0.00795863	HCN1, KCND3, KCNJ6, KCNJ10, KCNQ2	82	147	15143	6.28132	0.911884	0.0689517	10.1468
GOTERM_MF_ALL	GO:0022890~inorganic cation transmembrane transporter activity	5	5.81395	0.00872979	SLC9A6, ATP1A3, ATP1A2, ATP6V1B2, ABCC8	82	151	15143	6.11492	0.930436	0.0733296	11.0775
GOTERM_MF_ALL	GO:0005488~binding	76	88.3721	0.00877821	SLC9A6, SLC6A1, ATL1, FGF14, GRIK2, ARNT2, PAX6, GJA1, CASK, SOBP, KCNJ10, L1CAM, SYP, FAR1, DMXL2, IDS, ANK3, PAK3, DNAJC6, DYNC1H1, KCNQ2, SLC4A4, NR2F1, SOX10, KCND3, ALDH5A1, SNRPN, STXBP1, QDPR, NRXN1, GRM1, PCLO, NPC1, GNAQ, HEPACAM, FOXG1, GNAS, CA2, BIN1, DEAF1, MYO5A, FGFR2, MEGF8, CAMTA1, FGFR3, CPLX1, NDP, GLUD1, ARX, DDHD2, GCSH, PAFAH1B1, DCX, GAD1, HCN1, PLP1, GABRA1, EEF1A2, SACS, …	82	12531	15143	1.12002	0.931461	0.0717502	11.1357
GOTERM_CC_ALL	GO:0030425~dendrite	5	5.81395	0.00919164	HCN1, GRIK2, GRIA3, ATP1A2, GRM1	81	163	15908	6.02439	0.888944	0.0729832	11.222
GOTERM_BP_ALL	GO:0048869~cellular developmental process	19	22.093	0.00928311	DEAF1, SOX10, PLP1, ATL1, PAX6, STXBP1, GJA1, L1CAM, NRXN1, ARX, GNAQ, ANK3, SALL1, FOXG1, PAFAH1B1, BIN1, DCX, CLN8, NR2F1	84	1706	14116	1.87157	0.999974	0.120607	13.8991
GOTERM_BP_ALL	GO:0051970~negative regulation of transmission of nerve impulse	3	3.48837	0.00938668	SLC6A1, GRIK2, STXBP1	84	25	14116	20.1657	0.999976	0.120497	14.0434
GOTERM_BP_ALL	GO:0006897~endocytosis	6	6.97674	0.00954222	SYP, NPC1, STXBP1, LRP2, BIN1, DNM1	84	220	14116	4.58312	0.99998	0.12101	14.2597
GOTERM_BP_ALL	GO:0010324~membrane invagination	6	6.97674	0.00954222	SYP, NPC1, STXBP1, LRP2, BIN1, DNM1	84	220	14116	4.58312	0.99998	0.12101	14.2597
GOTERM_BP_ALL	GO:0044057~regulation of system process	7	8.13953	0.00966284	SYP, SLC6A1, GRIK2, STXBP1, NLGN3, ATP1A2, GRM1	84	309	14116	3.8069	0.999983	0.121099	14.4271
GOTERM_CC_ALL	GO:0043025~cell soma	5	5.81395	0.0101908	KCND3, GRIK2, EEF1A2, PAFAH1B1, GRIA3	81	168	15908	5.84509	0.912652	0.0780476	12.3692
GOTERM_CC_ALL	GO:0016021~integral to membrane	38	44.186	0.0107152	FGFR2, MEGF8, SLC9A6, FGFR3, SLC6A1, ATL1, GRIK2, BSCL2, GJA1, KCNJ10, L1CAM, ATP6V1B2, SYP, FAR1, KCNQ2, SLC4A4, IL1RAPL1, HCN1, PLP1, KCND3, GABRA1, MLC1, ATP1A3, GRIA3, NLGN3, ATP1A2, NRXN1, GRM1, LAMP2, NPC1, KCNJ6, HEPACAM, SLC6A8, NLGN4X, ATP8A2, LRP2, ABCC8, CLN8	81	5297	15908	1.40891	0.923003	0.0793812	12.9658
GOTERM_CC_ALL	GO:0031224~intrinsic to membrane	39	45.3488	0.0107898	FGFR2, MEGF8, SLC9A6, FGFR3, SLC6A1, ATL1, GRIK2, BSCL2, GJA1, KCNJ10, L1CAM, ATP6V1B2, FAR1, SYP, KCNQ2, SLC4A4, IL1RAPL1, HCN1, PLP1, KCND3, GABRA1, MLC1, ATP1A3, GRIA3, NLGN3, ATP1A2, NRXN1, GRM1, LAMP2, NPC1, KCNJ6, HEPACAM, SLC6A8, NLGN4X, ATP8A2, GNAS, LRP2, ABCC8, CLN8	81	5485	15908	1.39643	0.924372	0.0775159	13.0503
GOTERM_BP_ALL	GO:0008542~visual learning	3	3.48837	0.0108994	ATP1A3, NLGN3, ATP1A2	84	27	14116	18.672	0.999996	0.134111	16.1255
GOTERM_BP_ALL	GO:0048513~organ development	19	22.093	0.0111606	SOX10, GATM, NDP, PAX6, SOBP, ROGDI, GJA1, SHANK3, ARX, GNAQ, SALL1, FOXG1, GNAS, PAFAH1B1, CA2, LRP2, DCX, CLN8, NR2F1	84	1738	14116	1.83711	0.999997	0.135647	16.4802
GOTERM_MF_ALL	GO:0017076~purine nucleotide binding	19	22.093	0.0114795	FGFR2, HCN1, MYO5A, FGFR3, ATL1, EEF1A2, GLUD1, ATP1A3, SACS, CASK, KCNJ10, ATP1A2, GNAQ, PAK3, ATP8A2, GNAS, DYNC1H1, ABCC8, DNM1	82	1918	15143	1.82938	0.970101	0.0905028	14.3242
GOTERM_BP_ALL	GO:0031645~negative regulation of neurological system process	3	3.48837	0.0116934	SLC6A1, GRIK2, STXBP1	84	28	14116	18.0051	0.999998	0.140185	17.1994
GOTERM_MF_ALL	GO:0008066~glutamate receptor activity	3	3.48837	0.0118847	GRIK2, GRIA3, GRM1	82	31	15143	17.8714	0.973605	0.0912152	14.7932
GOTERM_MF_ALL	GO:0019905~syntaxin binding	3	3.48837	0.0118847	SYP, CPLX1, STXBP1	82	31	15143	17.8714	0.973605	0.0912152	14.7932
GOTERM_BP_ALL	GO:0046394~carboxylic acid biosynthetic process	5	5.81395	0.0131442	FAR1, PLP1, GLUD1, PRODH, CBS	84	155	14116	5.42089	1	0.154641	19.1284
GOTERM_BP_ALL	GO:0016053~organic acid biosynthetic process	5	5.81395	0.0131442	FAR1, PLP1, GLUD1, PRODH, CBS	84	155	14116	5.42089	1	0.154641	19.1284
GOTERM_BP_ALL	GO:0030534~adult behavior	4	4.65116	0.0141352	ATP1A3, PAFAH1B1, ATP1A2, CLN8	84	86	14116	7.81617	1	0.163678	20.4217
GOTERM_BP_ALL	GO:0007632~visual behavior	3	3.48837	0.0142222	ATP1A3, NLGN3, ATP1A2	84	31	14116	16.2627	1	0.162951	20.5342
GOTERM_CC_ALL	GO:0043679~nerve terminal	3	3.48837	0.0148431	GRIK2, L1CAM, GRIA3	81	37	15908	15.9239	0.971537	0.10224	17.5326
GOTERM_MF_ALL	GO:0042623~ATPase activity, coupled	6	6.97674	0.0152539	ATP8A2, ATP1A3, ATP1A2, ATP6V1B2, DYNC1H1, ABCC8	82	272	15143	4.07362	0.990655	0.112918	18.6023
GOTERM_BP_ALL	GO:0006754~ATP biosynthetic process	4	4.65116	0.0154903	ATP8A2, ATP1A3, ATP1A2, ATP6V1B2	84	89	14116	7.5527	1	0.174487	22.1588
GOTERM_CC_ALL	GO:0043197~dendritic spine	3	3.48837	0.0156171	GRIA3, ATP1A2, GRM1	81	38	15908	15.5049	0.976393	0.104329	18.364
GOTERM_MF_ALL	GO:0000149~SNARE binding	3	3.48837	0.0166741	SYP, CPLX1, STXBP1	82	37	15143	14.9733	0.993974	0.119963	20.1602
GOTERM_BP_ALL	GO:0009887~organ morphogenesis	9	10.4651	0.0176436	SOX10, FOXG1, PAX6, SOBP, PAFAH1B1, GNAS, CA2, LRP2, SHANK3	84	564	14116	2.68161	1	0.194501	24.8461
GOTERM_BP_ALL	GO:0051705~behavioral interaction between organisms	3	3.48837	0.017925	NLGN4X, NLGN3, CLN8	84	35	14116	14.4041	1	0.195421	25.1908
GOTERM_BP_ALL	GO:0009790~embryonic development	9	10.4651	0.018329	SOX10, GNAQ, GATM, FOXG1, ARNT2, PAX6, SOBP, GNAS, SHANK3	84	568	14116	2.66273	1	0.197515	25.6831
GOTERM_BP_ALL	GO:0051641~cellular localization	12	13.9535	0.0196211	MYO5A, NPC1, CPLX1, GRIK2, ANK3, STXBP1, PAX6, DNAJC6, PAFAH1B1, GNAS, LRP2, PCLO	84	928	14116	2.17303	1	0.208047	27.2372
GOTERM_BP_ALL	GO:0016192~vesicle-mediated transport	9	10.4651	0.0197572	SYP, NPC1, CPLX1, STXBP1, DNAJC6, LRP2, BIN1, PCLO, DNM1	84	576	14116	2.62574	1	0.207422	27.3991
GOTERM_CC_ALL	GO:0005856~cytoskeleton	14	16.2791	0.0197905	MYO5A, CASK, GRIA3, GRM1, PCLO, SHANK3, ANK3, PAFAH1B1, DYNC1H1, BIN1, DCX, DNM1, CALM1, SPTAN1	81	1381	15908	1.99097	0.991412	0.127092	22.7146
GOTERM_BP_ALL	GO:0009206~purine ribonucleoside triphosphate biosynthetic process	4	4.65116	0.0199826	ATP8A2, ATP1A3, ATP1A2, ATP6V1B2	84	98	14116	6.85909	1	0.207644	27.6664
GOTERM_BP_ALL	GO:0009201~ribonucleoside triphosphate biosynthetic process	4	4.65116	0.0205214	ATP8A2, ATP1A3, ATP1A2, ATP6V1B2	84	99	14116	6.7898	1	0.210749	28.302
GOTERM_BP_ALL	GO:0009145~purine nucleoside triphosphate biosynthetic process	4	4.65116	0.0205214	ATP8A2, ATP1A3, ATP1A2, ATP6V1B2	84	99	14116	6.7898	1	0.210749	28.302
GOTERM_MF_ALL	GO:0022832~voltage-gated channel activity	5	5.81395	0.0205593	HCN1, KCND3, KCNJ6, KCNJ10, KCNQ2	82	195	15143	4.73515	0.998191	0.142752	24.2823
GOTERM_MF_ALL	GO:0005244~voltage-gated ion channel activity	5	5.81395	0.0205593	HCN1, KCND3, KCNJ6, KCNJ10, KCNQ2	82	195	15143	4.73515	0.998191	0.142752	24.2823
GOTERM_CC_ALL	GO:0031090~organelle membrane	12	13.9535	0.0208642	SYP, LAMP2, SLC9A6, GATM, ATL1, BSCL2, GJA1, PAFAH1B1, GNAS, GRIA3, GAD1, PRODH	81	1096	15908	2.15031	0.993384	0.130115	23.7988
GOTERM_CC_ALL	GO:0005768~endosome	6	6.97674	0.0212104	LAMP2, NPC1, SLC9A6, GJA1, ATP1A2, LRP2	81	315	15908	3.74086	0.993918	0.128816	24.1453
GOTERM_CC_ALL	GO:0000323~lytic vacuole	5	5.81395	0.0217478	LAMP2, NPC1, IDS, GJA1, LRP2	81	211	15908	4.65391	0.994663	0.128651	24.6805
GOTERM_CC_ALL	GO:0005764~lysosome	5	5.81395	0.0217478	LAMP2, NPC1, IDS, GJA1, LRP2	81	211	15908	4.65391	0.994663	0.128651	24.6805
GOTERM_BP_ALL	GO:0009142~nucleoside triphosphate biosynthetic process	4	4.65116	0.0221859	ATP8A2, ATP1A3, ATP1A2, ATP6V1B2	84	102	14116	6.5901	1	0.223939	30.2322
GOTERM_BP_ALL	GO:0007626~locomotory behavior	6	6.97674	0.0226135	ATP1A3, SOBP, PAFAH1B1, ATP1A2, CLN8, GRM1	84	274	14116	3.67987	1	0.225786	30.7201
GOTERM_BP_ALL	GO:0040007~growth	5	5.81395	0.0227286	FGFR2, SOX10, FGFR3, GATM, DCX	84	183	14116	4.59147	1	0.224854	30.851
GOTERM_BP_ALL	GO:0048172~regulation of short-term neuronal synaptic plasticity	2	2.32558	0.0233152	SYP, GRIK2	84	4	14116	84.0238	1	0.228036	31.514
GOTERM_BP_ALL	GO:0046034~ATP metabolic process	4	4.65116	0.0239222	ATP8A2, ATP1A3, ATP1A2, ATP6V1B2	84	105	14116	6.40181	1	0.231322	32.1937
GOTERM_CC_ALL	GO:0044464~cell part	80	93.0233	0.0241708	SLC9A6, SLC6A1, ATL1, FGF14, GRIK2, ARNT2, BSCL2, PAX6, GJA1, CASK, KCNJ10, L1CAM, SYP, FAR1, DMXL2, IDS, ANK3, DYNC1H1, KCNQ2, SLC4A4, NR2F1, SOX10, KCND3, GATM, ALDH5A1, SNRPN, QDPR, STXBP1, NRXN1, ARHGEF9, GRM1, PCLO, NPC1, GNAQ, HEPACAM, FOXG1, GNAS, CA2, BIN1, CLN8, PRODH, DEAF1, MYO5A, FGFR2, MEGF8, CAMTA1, CPLX1, FGFR3, GLUD1, ATP6V1B2, ARX, DDHD2, GCSH, PAFAH1B1, DCX, GAD1, IL1RAPL1, HCN1…	81	14826	15908	1.05973	0.997042	0.138703	27.0502
GOTERM_CC_ALL	GO:0005623~cell	80	93.0233	0.0242813	SLC9A6, SLC6A1, ATL1, FGF14, GRIK2, ARNT2, BSCL2, PAX6, GJA1, CASK, KCNJ10, L1CAM, SYP, FAR1, DMXL2, IDS, ANK3, DYNC1H1, KCNQ2, SLC4A4, NR2F1, SOX10, KCND3, GATM, ALDH5A1, SNRPN, QDPR, STXBP1, NRXN1, ARHGEF9, GRM1, PCLO, NPC1, GNAQ, HEPACAM, FOXG1, GNAS, CA2, BIN1, CLN8, PRODH, DEAF1, MYO5A, FGFR2, MEGF8, CAMTA1, CPLX1, FGFR3, GLUD1, ATP6V1B2, ARX, DDHD2, GCSH, PAFAH1B1, DCX, GAD1, IL1RAPL1, HCN1…	81	14827	15908	1.05966	0.997121	0.136064	27.1566
GOTERM_MF_ALL	GO:0000166~nucleotide binding	20	23.2558	0.0258495	FGFR2, HCN1, MYO5A, FGFR3, ATL1, EEF1A2, GLUD1, ATP1A3, SACS, CASK, KCNJ10, ATP1A2, KIAA2022, GNAQ, PAK3, ATP8A2, GNAS, DYNC1H1, ABCC8, DNM1	82	2245	15143	1.64517	0.999651	0.172678	29.5789
GOTERM_MF_ALL	GO:0030165~PDZ domain binding	3	3.48837	0.0261515	GRIK2, GJA1, GRIA3	82	47	15143	11.7875	0.999683	0.170843	29.8707
GOTERM_MF_ALL	GO:0005007~fibroblast growth factor receptor activity	2	2.32558	0.0264639	FGFR2, FGFR3	82	5	15143	73.8683	0.999712	0.169149	30.1713
GOTERM_MF_ALL	GO:0003924~GTPase activity	5	5.81395	0.0265127	GNAQ, ATL1, EEF1A2, GNAS, DNM1	82	211	15143	4.37608	0.999717	0.166003	30.2181
GOTERM_CC_ALL	GO:0030136~clathrin-coated vesicle	4	4.65116	0.0288771	SYP, DMXL2, BIN1, PCLO	81	132	15908	5.95137	0.999064	0.156416	31.4576
GOTERM_BP_ALL	GO:0016188~synaptic vesicle maturation	2	2.32558	0.0290596	SYP, STXBP1	84	5	14116	67.219	1	0.271939	37.699
GOTERM_BP_ALL	GO:0032229~negative regulation of synaptic transmission, GABAergic	2	2.32558	0.0290596	SLC6A1, STXBP1	84	5	14116	67.219	1	0.271939	37.699
GOTERM_BP_ALL	GO:0021543~pallium development	3	3.48837	0.0299139	ARX, PAX6, PAFAH1B1	84	46	14116	10.9596	1	0.276577	38.5728
GOTERM_CC_ALL	GO:0033267~axon part	3	3.48837	0.0301925	GRIK2, L1CAM, GRIA3	81	54	15908	10.9108	0.999322	0.159474	32.6447
GOTERM_CC_ALL	GO:0045211~postsynaptic membrane	4	4.65116	0.0305805	GABRA1, GRIK2, GRIA3, SHANK3	81	135	15908	5.81911	0.999384	0.157938	32.9913
GOTERM_MF_ALL	GO:0046873~metal ion transmembrane transporter activity	6	6.97674	0.0311342	HCN1, KCND3, KCNJ6, KCNJ10, KCNQ2, ABCC8	82	328	15143	3.37812	0.999933	0.188627	34.5259
GOTERM_BP_ALL	GO:0009205~purine ribonucleoside triphosphate metabolic process	4	4.65116	0.0315842	ATP8A2, ATP1A3, ATP1A2, ATP6V1B2	84	117	14116	5.74522	1	0.28747	40.248
GOTERM_BP_ALL	GO:0009152~purine ribonucleotide biosynthetic process	4	4.65116	0.0315842	ATP8A2, ATP1A3, ATP1A2, ATP6V1B2	84	117	14116	5.74522	1	0.28747	40.248
GOTERM_BP_ALL	GO:0046903~secretion	6	6.97674	0.0317604	CPLX1, STXBP1, GNAS, CA2, LRP2, PCLO	84	300	14116	3.36095	1	0.286591	40.4223
GOTERM_BP_ALL	GO:0009199~ribonucleoside triphosphate metabolic process	4	4.65116	0.0322742	ATP8A2, ATP1A3, ATP1A2, ATP6V1B2	84	118	14116	5.69653	1	0.288304	40.9275
GOTERM_MF_ALL	GO:0015662~ATPase activity, coupled to transmembrane movement of ions, phosphorylative mechanism	3	3.48837	0.0326597	ATP8A2, ATP1A3, ATP1A2	82	53	15143	10.4531	0.999959	0.193275	35.8928
GOTERM_CC_ALL	GO:0030659~cytoplasmic vesicle membrane	4	4.65116	0.0329327	SYP, LAMP2, GJA1, GRIA3	81	139	15908	5.65166	0.999654	0.165678	35.0572
GOTERM_MF_ALL	GO:0016887~ATPase activity	6	6.97674	0.0332833	ATP8A2, ATP1A3, ATP1A2, ATP6V1B2, DYNC1H1, ABCC8	82	334	15143	3.31744	0.999966	0.19296	36.444
GOTERM_BP_ALL	GO:0032940~secretion by cell	5	5.81395	0.0336427	CPLX1, STXBP1, GNAS, LRP2, PCLO	84	207	14116	4.05912	1	0.296403	42.2537
GOTERM_CC_ALL	GO:0042598~vesicular fraction	5	5.81395	0.0345303	SLC9A6, ATL1, PAFAH1B1, ATP1A2, GRM1	81	244	15908	4.02449	0.999767	0.169606	36.4266
GOTERM_BP_ALL	GO:0006537~glutamate biosynthetic process	2	2.32558	0.0347706	GLUD1, PRODH	84	6	14116	56.0159	1	0.302513	43.3258
GOTERM_BP_ALL	GO:0006538~glutamate catabolic process	2	2.32558	0.0347706	GLUD1, GAD1	84	6	14116	56.0159	1	0.302513	43.3258
GOTERM_BP_ALL	GO:0045672~positive regulation of osteoclast differentiation	2	2.32558	0.0347706	GNAS, CA2	84	6	14116	56.0159	1	0.302513	43.3258
GOTERM_BP_ALL	GO:0009144~purine nucleoside triphosphate metabolic process	4	4.65116	0.0351131	ATP8A2, ATP1A3, ATP1A2, ATP6V1B2	84	122	14116	5.50976	1	0.302767	43.6476
GOTERM_CC_ALL	GO:0032991~macromolecular complex	24	27.907	0.0352591	DEAF1, MYO5A, KCND3, GABRA1, SNRPN, GRIK2, EEF1A2, ARNT2, ATP1A3, STXBP1, GJA1, GRIA3, ATP1A2, ATP6V1B2, SYP, KCNJ6, GCSH, GNAS, PAFAH1B1, KCNQ2, DYNC1H1, DCX, DNM1, CALM1	81	3155	15908	1.49397	0.999805	0.169495	37.0424
GOTERM_BP_ALL	GO:0008652~cellular amino acid biosynthetic process	3	3.48837	0.0361649	GLUD1, PRODH, CBS	84	51	14116	9.88515	1	0.308125	44.6252
GOTERM_BP_ALL	GO:0009260~ribonucleotide biosynthetic process	4	4.65116	0.0365796	ATP8A2, ATP1A3, ATP1A2, ATP6V1B2	84	124	14116	5.42089	1	0.308841	45.0063
GOTERM_CC_ALL	GO:0005773~vacuole	5	5.81395	0.0381679	LAMP2, NPC1, IDS, GJA1, LRP2	81	252	15908	3.89673	0.999905	0.178859	39.4459
GOTERM_MF_ALL	GO:0005516~calmodulin binding	4	4.65116	0.0391394	MYO5A, CAMTA1, CASK, SPTAN1	82	140	15143	5.27631	0.999995	0.219409	41.4101
GOTERM_CC_ALL	GO:0005890~sodium:potassium-exchanging ATPase complex	2	2.32558	0.0395388	ATP1A3, ATP1A2	81	8	15908	49.0988	0.999932	0.181292	40.5491
GOTERM_BP_ALL	GO:0050890~cognition	11	12.7907	0.0400498	SLC6A1, NDP, PAX6, ATP1A3, SOBP, PAFAH1B1, GNAS, NLGN3, ATP1A2, CLN8, IL1RAPL1	84	909	14116	2.03358	1	0.330772	48.1
GOTERM_BP_ALL	GO:0060080~regulation of inhibitory postsynaptic membrane potential	2	2.32558	0.0404485	GRIK2, NLGN3	84	7	14116	48.0136	1	0.331163	48.4448
GOTERM_BP_ALL	GO:0034109~homotypic cell-cell adhesion	2	2.32558	0.0404485	STXBP1, L1CAM	84	7	14116	48.0136	1	0.331163	48.4448
GOTERM_BP_ALL	GO:0009141~nucleoside triphosphate metabolic process	4	4.65116	0.0419572	ATP8A2, ATP1A3, ATP1A2, ATP6V1B2	84	131	14116	5.13123	1	0.338982	49.7302
GOTERM_MF_ALL	GO:0017075~syntaxin-1 binding	2	2.32558	0.042009	SYP, STXBP1	82	8	15143	46.1677	0.999998	0.229669	43.7102
GOTERM_BP_ALL	GO:0042391~regulation of membrane potential	4	4.65116	0.0443773	PLP1, GNAQ, GRIK2, NLGN3	84	134	14116	5.01635	1	0.352533	51.7296
GOTERM_CC_ALL	GO:0042383~sarcolemma	3	3.48837	0.0447467	KCND3, GNAS, ATP1A2	81	67	15908	8.79381	0.999981	0.199368	44.5731
GOTERM_BP_ALL	GO:0009987~cellular process	70	81.3953	0.0450994	SLC9A6, SLC6A1, ATL1, FGF14, GRIK2, ARNT2, BSCL2, PAX6, GJA1, CASK, L1CAM, FAR1, SYP, DMXL2, ANK3, PAK3, DNAJC6, DYNC1H1, KCNQ2, NR2F1, SOX10, KCND3, GATM, ALDH5A1, SNRPN, STXBP1, QDPR, NRXN1, ARHGEF9, GRM1, PCLO, NPC1, GNAQ, HEPACAM, FOXG1, GNAS, CA2, BIN1, CLN8, PRODH, DEAF1, MYO5A, FGFR2, CAMTA1, FGFR3, CPLX1, NDP, GLUD1, ATP6V1B2, ARX, GCSH, PAFAH1B1, DCX, GAD1, HCN1, PLP1, EEF1A2, SACS, ATP1…	84	10541	14116	1.11596	1	0.354811	52.3115
GOTERM_CC_ALL	GO:0030135~coated vesicle	4	4.65116	0.0460622	SYP, DMXL2, BIN1, PCLO	81	159	15908	4.94076	0.999987	0.201058	45.549
GOTERM_BP_ALL	GO:0002052~positive regulation of neuroblast proliferation	2	2.32558	0.0460933	FOXG1, PAX6	84	8	14116	42.0119	1	0.35877	53.1017
GOTERM_BP_ALL	GO:0043090~amino acid import	2	2.32558	0.0460933	SLC6A1, CLN8	84	8	14116	42.0119	1	0.35877	53.1017
GOTERM_BP_ALL	GO:0010256~endomembrane organization	2	2.32558	0.0460933	SYP, PAFAH1B1	84	8	14116	42.0119	1	0.35877	53.1017
GOTERM_BP_ALL	GO:0043092~L-amino acid import	2	2.32558	0.0460933	SLC6A1, CLN8	84	8	14116	42.0119	1	0.35877	53.1017
GOTERM_BP_ALL	GO:0046483~heterocycle metabolic process	6	6.97674	0.0468196	ATP8A2, ATP1A3, QDPR, ATP1A2, ATP6V1B2, PRODH	84	334	14116	3.01882	1	0.360973	53.6714
GOTERM_BP_ALL	GO:0051239~regulation of multicellular organismal process	11	12.7907	0.0475836	SYP, SLC6A1, GRIK2, FOXG1, STXBP1, PAX6, GNAS, NLGN3, CA2, ATP1A2, GRM1	84	937	14116	1.97281	1	0.363369	54.2637
GOTERM_BP_ALL	GO:0009150~purine ribonucleotide metabolic process	4	4.65116	0.0477106	ATP8A2, ATP1A3, ATP1A2, ATP6V1B2	84	138	14116	4.87095	1	0.361809	54.3614
GOTERM_MF_ALL	GO:0005525~GTP binding	6	6.97674	0.0490338	GNAQ, ATL1, EEF1A2, GLUD1, GNAS, DNM1	82	372	15143	2.97856	1	0.258951	48.9929
GOTERM_CC_ALL	GO:0044430~cytoskeletal part	10	11.6279	0.0490626	MYO5A, PAFAH1B1, GRIA3, DCX, DYNC1H1, GRM1, DNM1, SHANK3, CALM1, SPTAN1	81	952	15908	2.06297	0.999994	0.209244	47.7159
GOTERM_CC_ALL	GO:0005916~fascia adherens	2	2.32558	0.0491798	GJA1, SPTAN1	81	10	15908	39.279	0.999994	0.206114	47.7989
GOTERM_CC_ALL	GO:0014069~postsynaptic density	3	3.48837	0.0496537	GRIA3, GRM1, SHANK3	81	71	15908	8.29838	0.999995	0.204432	48.1333
GOTERM_BP_ALL	GO:0016049~cell growth	3	3.48837	0.0500003	FGFR2, FGFR3, DCX	84	61	14116	8.26464	1	0.373392	56.0907
GOTERM_CC_ALL	GO:0005783~endoplasmic reticulum	10	11.6279	0.0512464	NPC1, SLC9A6, IDS, ATL1, ANK3, BSCL2, ATP1A3, GJA1, LRP2, CLN8	81	960	15908	2.04578	0.999996	0.20694	49.2427
GOTERM_BP_ALL	GO:0044065~regulation of respiratory system process	2	2.32558	0.0517053	NLGN3, ATP1A2	84	9	14116	37.3439	1	0.381175	57.3383
GOTERM_BP_ALL	GO:0006105~succinate metabolic process	2	2.32558	0.0517053	ALDH5A1, GAD1	84	9	14116	37.3439	1	0.381175	57.3383
GOTERM_BP_ALL	GO:0002087~regulation of respiratory gaseous exchange by neurological system process	2	2.32558	0.0517053	NLGN3, ATP1A2	84	9	14116	37.3439	1	0.381175	57.3383
GOTERM_MF_ALL	GO:0005391~sodium:potassium-exchanging ATPase activity	2	2.32558	0.0522359	ATP1A3, ATP1A2	82	10	15143	36.9341	1	0.269221	51.2453
GOTERM_MF_ALL	GO:0019001~guanyl nucleotide binding	6	6.97674	0.0538037	GNAQ, ATL1, EEF1A2, GLUD1, GNAS, DNM1	82	382	15143	2.90059	1	0.271831	52.3142
GOTERM_MF_ALL	GO:0032561~guanyl ribonucleotide binding	6	6.97674	0.0538037	GNAQ, ATL1, EEF1A2, GLUD1, GNAS, DNM1	82	382	15143	2.90059	1	0.271831	52.3142
GOTERM_MF_ALL	GO:0032559~adenyl ribonucleotide binding	14	16.2791	0.0538065	FGFR2, MYO5A, HCN1, FGFR3, GLUD1, ATP1A3, SACS, CASK, KCNJ10, ATP1A2, PAK3, ATP8A2, DYNC1H1, ABCC8	82	1497	15143	1.72705	1	0.267553	52.3162
GOTERM_BP_ALL	GO:0009259~ribonucleotide metabolic process	4	4.65116	0.0556476	ATP8A2, ATP1A3, ATP1A2, ATP6V1B2	84	147	14116	4.57272	1	0.401594	60.0968
GOTERM_BP_ALL	GO:0021537~telencephalon development	3	3.48837	0.0559891	ARX, PAX6, PAFAH1B1	84	65	14116	7.75604	1	0.4011	60.3277
GOTERM_BP_ALL	GO:0006164~purine nucleotide biosynthetic process	4	4.65116	0.0565663	ATP8A2, ATP1A3, ATP1A2, ATP6V1B2	84	148	14116	4.54183	1	0.401934	60.7151
GOTERM_MF_ALL	GO:0005230~extracellular ligand-gated ion channel activity	3	3.48837	0.0567884	GABRA1, GRIK2, GRIA3	82	72	15143	7.69461	1	0.276135	54.2895
GOTERM_BP_ALL	GO:0001504~neurotransmitter uptake	2	2.32558	0.0572847	ATP1A2, CLN8	84	10	14116	33.6095	1	0.40354	61.1924
GOTERM_MF_ALL	GO:0005261~cation channel activity	5	5.81395	0.0598423	HCN1, KCND3, KCNJ6, KCNJ10, KCNQ2	82	275	15143	3.35765	1	0.284651	56.232
GOTERM_BP_ALL	GO:0008219~cell death	9	10.4651	0.0602511	PLP1, GRIK2, ATL1, FGF14, BSCL2, GJA1, L1CAM, ARHGEF9, CLN8	84	719	14116	2.10352	1	0.417347	63.1061
GOTERM_BP_ALL	GO:0001508~regulation of action potential	3	3.48837	0.0606375	PLP1, GNAQ, GRIK2	84	68	14116	7.41387	1	0.417011	63.3487
GOTERM_BP_ALL	GO:0051649~establishment of localization in cell	10	11.6279	0.0620764	MYO5A, NPC1, CPLX1, GRIK2, STXBP1, DNAJC6, PAFAH1B1, GNAS, LRP2, PCLO	84	852	14116	1.97239	1	0.422254	64.2393
GOTERM_BP_ALL	GO:0016265~death	9	10.4651	0.0622366	PLP1, GRIK2, ATL1, FGF14, BSCL2, GJA1, L1CAM, ARHGEF9, CLN8	84	724	14116	2.08899	1	0.420707	64.3371
GOTERM_BP_ALL	GO:0009071~serine family amino acid catabolic process	2	2.32558	0.0628316	GCSH, CBS	84	11	14116	30.5541	1	0.421448	64.6985
GOTERM_BP_ALL	GO:0009628~response to abiotic stimulus	6	6.97674	0.0655212	ATP1A3, GJA1, NLGN3, CA2, ATP1A2, LRP2	84	368	14116	2.73991	1	0.432906	66.2895
GOTERM_CC_ALL	GO:0044433~cytoplasmic vesicle part	4	4.65116	0.068123	SYP, LAMP2, GJA1, GRIA3	81	187	15908	4.20096	1	0.263104	59.7264
GOTERM_CC_ALL	GO:0019717~synaptosome	3	3.48837	0.068226	SYP, SLC6A1, CASK	81	85	15908	6.93159	1	0.259424	59.7837
GOTERM_BP_ALL	GO:0021952~central nervous system projection neuron axonogenesis	2	2.32558	0.0683464	PAFAH1B1, DCX	84	12	14116	28.0079	1	0.444683	67.8881
GOTERM_BP_ALL	GO:0060081~membrane hyperpolarization	2	2.32558	0.0683464	GRIK2, NLGN3	84	12	14116	28.0079	1	0.444683	67.8881
GOTERM_BP_ALL	GO:0009791~post-embryonic development	3	3.48837	0.0686657	GNAQ, ALDH5A1, GNAS	84	73	14116	6.90607	1	0.443868	68.0643
GOTERM_CC_ALL	GO:0034705~potassium channel complex	3	3.48837	0.0696293	KCND3, KCNJ6, KCNQ2	81	86	15908	6.85099	1	0.260181	60.5575
GOTERM_CC_ALL	GO:0008076~voltage-gated potassium channel complex	3	3.48837	0.0696293	KCND3, KCNJ6, KCNQ2	81	86	15908	6.85099	1	0.260181	60.5575
GOTERM_MF_ALL	GO:0046983~protein dimerization activity	7	8.13953	0.0699627	GRIK2, ALDH5A1, ARNT2, NLGN4X, PAFAH1B1, BIN1, CBS	82	542	15143	2.38505	1	0.320793	62.1366
GOTERM_BP_ALL	GO:0042221~response to chemical stimulus	13	15.1163	0.0708006	NPC1, GATM, SLC6A1, GRIK2, EEF1A2, ARNT2, ATP1A3, GNAS, GRIA3, CA2, LRP2, CLN8, CALM1	84	1281	14116	1.7054	1	0.451896	69.2189
GOTERM_BP_ALL	GO:0043062~extracellular structure organization	4	4.65116	0.0711993	ANK3, NLGN4X, NLGN3, NRXN1	84	163	14116	4.12387	1	0.451437	69.4302
GOTERM_CC_ALL	GO:0005794~Golgi apparatus	9	10.4651	0.0712511	KCNJ6, ATL1, ANK3, ATP1A3, GJA1, GNAS, ATP6V1B2, LRP2, DYNC1H1	81	872	15908	2.02701	1	0.261633	61.4346
GOTERM_BP_ALL	GO:0048469~cell maturation	3	3.48837	0.0719704	SOX10, PLP1, GNAQ	84	75	14116	6.7219	1	0.45276	69.8348
GOTERM_BP_ALL	GO:0051241~negative regulation of multicellular organismal process	4	4.65116	0.0722303	SLC6A1, GRIK2, STXBP1, ATP1A2	84	164	14116	4.09872	1	0.451648	69.9701
GOTERM_CC_ALL	GO:0014704~intercalated disc	2	2.32558	0.0728662	GJA1, SPTAN1	81	15	15908	26.186	1	0.26302	62.2903
GOTERM_BP_ALL	GO:0043576~regulation of respiratory gaseous exchange	2	2.32558	0.073829	NLGN3, ATP1A2	84	13	14116	25.8535	1	0.456829	70.7898
GOTERM_BP_ALL	GO:0021879~forebrain neuron differentiation	2	2.32558	0.073829	GNAQ, PAX6	84	13	14116	25.8535	1	0.456829	70.7898
GOTERM_MF_ALL	GO:0030554~adenyl nucleotide binding	14	16.2791	0.0750468	FGFR2, MYO5A, HCN1, FGFR3, GLUD1, ATP1A3, SACS, CASK, KCNJ10, ATP1A2, PAK3, ATP8A2, DYNC1H1, ABCC8	82	1577	15143	1.63944	1	0.335613	64.8161
GOTERM_BP_ALL	GO:0032535~regulation of cellular component size	5	5.81395	0.075465	FGFR2, FGFR3, DCX, CLN8, SPTAN1	84	271	14116	3.10051	1	0.462073	71.6067
GOTERM_BP_ALL	GO:0021795~cerebral cortex cell migration	2	2.32558	0.0792798	ARX, PAFAH1B1	84	14	14116	24.0068	1	0.477	73.4294
GOTERM_BP_ALL	GO:0016477~cell migration	5	5.81395	0.0794984	ARX, PAX6, PAFAH1B1, DCX, NR2F1	84	276	14116	3.04434	1	0.475628	73.5304
GOTERM_BP_ALL	GO:0048878~chemical homeostasis	7	8.13953	0.0806372	PLP1, NPC1, SLC9A6, GNAQ, GRIK2, NLGN3, ATP1A2	84	512	14116	2.29753	1	0.478327	74.051
GOTERM_BP_ALL	GO:0048518~positive regulation of biological process	18	20.9302	0.0814489	FGFR2, SOX10, FGFR3, GRIK2, GLUD1, ARNT2, PAX6, ROGDI, GJA1, CASK, L1CAM, ARHGEF9, ARX, FOXG1, GNAS, CA2, CALM1, PRODH	84	2033	14116	1.48788	1	0.479558	74.4162
GOTERM_BP_ALL	GO:0009309~amine biosynthetic process	3	3.48837	0.0821832	GLUD1, PRODH, CBS	84	81	14116	6.22399	1	0.480438	74.7424
GOTERM_MF_ALL	GO:0001883~purine nucleoside binding	14	16.2791	0.0823701	FGFR2, MYO5A, HCN1, FGFR3, GLUD1, ATP1A3, SACS, CASK, KCNJ10, ATP1A2, PAK3, ATP8A2, DYNC1H1, ABCC8	82	1601	15143	1.61486	1	0.35784	68.3686
GOTERM_BP_ALL	GO:0051259~protein oligomerization	4	4.65116	0.0829052	SLC6A1, ATL1, ALDH5A1, GJA1	84	174	14116	3.86316	1	0.481255	75.0593
GOTERM_CC_ALL	GO:0034702~ion channel complex	4	4.65116	0.084412	KCND3, GABRA1, KCNJ6, KCNQ2	81	205	15908	3.8321	1	0.295182	67.9152
GOTERM_BP_ALL	GO:0009268~response to pH	2	2.32558	0.0846988	GJA1, CA2	84	15	14116	22.4063	1	0.486608	75.8306
GOTERM_BP_ALL	GO:0021955~central nervous system neuron axonogenesis	2	2.32558	0.0846988	PAFAH1B1, DCX	84	15	14116	22.4063	1	0.486608	75.8306
GOTERM_BP_ALL	GO:0021872~generation of neurons in the forebrain	2	2.32558	0.0846988	GNAQ, PAX6	84	15	14116	22.4063	1	0.486608	75.8306
GOTERM_MF_ALL	GO:0001882~nucleoside binding	14	16.2791	0.085877	FGFR2, MYO5A, HCN1, FGFR3, GLUD1, ATP1A3, SACS, CASK, KCNJ10, ATP1A2, PAK3, ATP8A2, DYNC1H1, ABCC8	82	1612	15143	1.60384	1	0.365512	69.9495
GOTERM_BP_ALL	GO:0022029~telencephalon cell migration	2	2.32558	0.0900864	ARX, PAFAH1B1	84	16	14116	21.006	1	0.506622	78.015
GOTERM_BP_ALL	GO:0015800~acidic amino acid transport	2	2.32558	0.0900864	SLC6A1, CLN8	84	16	14116	21.006	1	0.506622	78.015
GOTERM_BP_ALL	GO:0042127~regulation of cell proliferation	9	10.4651	0.0908068	ARX, FGFR2, FGFR3, FOXG1, ARNT2, ATP8A2, PAX6, GJA1, ROGDI	84	787	14116	1.92176	1	0.507233	78.2926
GOTERM_MF_ALL	GO:0015294~solute:cation symporter activity	3	3.48837	0.0918019	SLC6A1, SLC6A8, SLC4A4	82	95	15143	5.83171	1	0.381146	72.4553
GOTERM_MF_ALL	GO:0004970~ionotropic glutamate receptor activity	2	2.32558	0.0920763	GRIK2, GRIA3	82	18	15143	20.519	1	0.37726	72.5665
GOTERM_BP_ALL	GO:0048589~developmental growth	3	3.48837	0.0928113	SOX10, GATM, DCX	84	87	14116	5.79475	1	0.512953	79.0479
GOTERM_BP_ALL	GO:0050801~ion homeostasis	6	6.97674	0.0929139	PLP1, SLC9A6, GNAQ, GRIK2, NLGN3, ATP1A2	84	409	14116	2.46525	1	0.511079	79.0859
GOTERM_MF_ALL	GO:0005524~ATP binding	13	15.1163	0.0932037	FGFR2, MYO5A, FGFR3, GLUD1, ATP1A3, SACS, CASK, KCNJ10, ATP1A2, PAK3, ATP8A2, DYNC1H1, ABCC8	82	1477	15143	1.6254	1	0.376312	73.0192
GOTERM_CC_ALL	GO:0005875~microtubule associated complex	3	3.48837	0.0932893	PAFAH1B1, DCX, DYNC1H1	81	102	15908	5.77633	1	0.317569	71.702
GOTERM_BP_ALL	GO:0032228~regulation of synaptic transmission, GABAergic	2	2.32558	0.0954426	SLC6A1, STXBP1	84	17	14116	19.7703	1	0.518712	80.0021
GOTERM_BP_ALL	GO:0021885~forebrain cell migration	2	2.32558	0.0954426	ARX, PAFAH1B1	84	17	14116	19.7703	1	0.518712	80.0021
GOTERM_BP_ALL	GO:0009165~nucleotide biosynthetic process	4	4.65116	0.0965547	ATP8A2, ATP1A3, ATP1A2, ATP6V1B2	84	186	14116	3.61393	1	0.52074	80.3929
GOTERM_BP_ALL	GO:0006163~purine nucleotide metabolic process	4	4.65116	0.0965547	ATP8A2, ATP1A3, ATP1A2, ATP6V1B2	84	186	14116	3.61393	1	0.52074	80.3929
GOTERM_BP_ALL	GO:0008284~positive regulation of cell proliferation	6	6.97674	0.0966074	FGFR2, FGFR3, FOXG1, ARNT2, PAX6, ROGDI	84	414	14116	2.43547	1	0.518692	80.4113
GOTERM_MF_ALL	GO:0005234~extracellular-glutamate-gated ion channel activity	2	2.32558	0.0969386	GRIK2, GRIA3	82	19	15143	19.439	1	0.383892	74.4698
GOTERM_BP_ALL	GO:0006865~amino acid transport	3	3.48837	0.0982683	SLC6A1, SLC6A8, CLN8	84	90	14116	5.60159	1	0.522781	80.9812
GOTERM_MF_ALL	GO:0015291~secondary active transmembrane transporter activity	4	4.65116	0.0993025	SLC9A6, SLC6A1, SLC6A8, SLC4A4	82	207	15143	3.56852	1	0.386846	75.3503

## Sheet: BR>2 terms for REVIGO (d)
Category	Term	PValue	Fold Enrichment	Descrizione
GOTERM_CC_ALL	GO:0045202	2.25044e-10	8.85161	synapse
GOTERM_BP_ALL	GO:0007267	8.99656e-09	5.32151	cell-cell signaling
GOTERM_CC_ALL	GO:0043005	1.43841e-08	8.03956	neuron projection
GOTERM_BP_ALL	GO:0007268	1.79454e-08	7.89485	synaptic transmission
GOTERM_MF_ALL	GO:0015075	3.78203e-08	4.83965	ion transmembrane transporter activity
GOTERM_CC_ALL	GO:0030424	1.00357e-07	12.3519	axon
GOTERM_MF_ALL	GO:0022892	1.15898e-07	4.01458	substrate-specific transporter activity
GOTERM_BP_ALL	GO:0019226	1.18505e-07	6.7219	transmission of nerve impulse
GOTERM_BP_ALL	GO:0007154	1.23725e-07	4.22761	cell communication
GOTERM_MF_ALL	GO:0005215	1.35826e-07	3.61483	transporter activity
GOTERM_MF_ALL	GO:0022891	2.73056e-07	4.24274	substrate-specific transmembrane transporter activity
GOTERM_CC_ALL	GO:0044459	4.13343e-07	2.67447	plasma membrane part
GOTERM_CC_ALL	GO:0044456	4.15275e-07	8.78189	synapse part
GOTERM_CC_ALL	GO:0005624	4.26321e-07	4.36973	membrane fraction
GOTERM_BP_ALL	GO:0048812	4.61541e-07	8.67852	neuron projection morphogenesis
GOTERM_CC_ALL	GO:0005626	7.08731e-07	4.21348	insoluble fraction
GOTERM_BP_ALL	GO:0007399	8.41779e-07	3.39802	nervous system development
GOTERM_MF_ALL	GO:0022857	1.03518e-06	3.87279	transmembrane transporter activity
GOTERM_BP_ALL	GO:0051179	1.46359e-06	2.13358	localization
GOTERM_BP_ALL	GO:0048858	1.65407e-06	7.545	cell projection morphogenesis
GOTERM_CC_ALL	GO:0042995	1.69301e-06	4.50835	cell projection
GOTERM_BP_ALL	GO:0007409	1.90394e-06	8.70713	axonogenesis
GOTERM_BP_ALL	GO:0022008	1.90613e-06	4.47381	neurogenesis
GOTERM_BP_ALL	GO:0015672	2.42863e-06	6.34142	monovalent inorganic cation transport
GOTERM_BP_ALL	GO:0032990	2.45564e-06	7.2208	cell part morphogenesis
GOTERM_BP_ALL	GO:0031175	2.45564e-06	7.2208	neuron projection development
GOTERM_MF_ALL	GO:0031420	3.45794e-06	8.09959	alkali metal ion binding
GOTERM_BP_ALL	GO:0048667	3.66756e-06	8.04056	cell morphogenesis involved in neuron differentiation
GOTERM_BP_ALL	GO:0048666	4.49215e-06	5.94859	neuron development
GOTERM_CC_ALL	GO:0000267	5.36428e-06	3.44553	cell fraction
GOTERM_BP_ALL	GO:0007417	6.6483e-06	5.14028	central nervous system development
GOTERM_BP_ALL	GO:0051234	7.12751e-06	2.15121	establishment of localization
GOTERM_CC_ALL	GO:0005886	8.44121e-06	1.97591	plasma membrane
GOTERM_BP_ALL	GO:0006811	8.47149e-06	3.7198	ion transport
GOTERM_BP_ALL	GO:0030182	9.01786e-06	4.98771	neuron differentiation
GOTERM_CC_ALL	GO:0042734	1.27983e-05	33.8612	presynaptic membrane
GOTERM_BP_ALL	GO:0000904	1.28371e-05	6.8872	cell morphogenesis involved in differentiation
GOTERM_BP_ALL	GO:0009653	1.45128e-05	2.9482	anatomical structure morphogenesis
GOTERM_BP_ALL	GO:0006810	1.65779e-05	2.10938	transport
GOTERM_BP_ALL	GO:0048856	2.07422e-05	2.12803	anatomical structure development
GOTERM_BP_ALL	GO:0048468	2.10044e-05	3.91415	cell development
GOTERM_BP_ALL	GO:0048699	2.1262e-05	4.20871	generation of neurons
GOTERM_BP_ALL	GO:0048731	3.36219e-05	2.1637	system development
GOTERM_BP_ALL	GO:0032501	3.38742e-05	1.72759	multicellular organismal process
GOTERM_BP_ALL	GO:0021954	3.52484e-05	26.2574	central nervous system neuron development
GOTERM_MF_ALL	GO:0008324	3.8012e-05	4.31009	cation transmembrane transporter activity
GOTERM_BP_ALL	GO:0006813	4.2504e-05	8.40238	potassium ion transport
GOTERM_BP_ALL	GO:0000902	4.34658e-05	5.19248	cell morphogenesis
GOTERM_BP_ALL	GO:0007611	4.76373e-05	10.5976	learning or memory
GOTERM_BP_ALL	GO:0030030	5.74389e-05	5.02316	cell projection organization
GOTERM_BP_ALL	GO:0050877	5.87284e-05	2.77765	neurological system process
GOTERM_MF_ALL	GO:0030955	6.26652e-05	10.0992	potassium ion binding
GOTERM_BP_ALL	GO:0021953	8.64348e-05	21.006	central nervous system neuron differentiation
GOTERM_BP_ALL	GO:0007610	9.02473e-05	4.29973	behavior
GOTERM_BP_ALL	GO:0006536	0.000103873	42.0119	glutamate metabolic process
GOTERM_BP_ALL	GO:0032989	0.000107838	4.65623	cellular component morphogenesis
GOTERM_BP_ALL	GO:0003008	0.000120055	2.45978	system process
GOTERM_BP_ALL	GO:0006836	0.000126128	12.148	neurotransmitter transport
GOTERM_MF_ALL	GO:0042802	0.000143144	3.75112	identical protein binding
GOTERM_CC_ALL	GO:0005887	0.000238695	2.81037	integral to plasma membrane
GOTERM_BP_ALL	GO:0007275	0.000242666	1.87697	multicellular organismal development
GOTERM_BP_ALL	GO:0032502	0.000251035	1.815	developmental process
GOTERM_BP_ALL	GO:0030900	0.000269362	7.73904	forebrain development
GOTERM_CC_ALL	GO:0031226	0.000307741	2.74791	intrinsic to plasma membrane
GOTERM_CC_ALL	GO:0016020	0.000377016	1.43255	membrane
GOTERM_BP_ALL	GO:0006812	0.000377657	3.6466	cation transport
GOTERM_BP_ALL	GO:0030001	0.000385838	3.97532	metal ion transport
GOTERM_MF_ALL	GO:0031402	0.000405514	9.47029	sodium ion binding
GOTERM_BP_ALL	GO:0007215	0.000410633	26.8876	glutamate signaling pathway
GOTERM_BP_ALL	GO:0007411	0.000413699	9.42323	axon guidance
GOTERM_BP_ALL	GO:0007612	0.000421829	14.004	learning
GOTERM_CC_ALL	GO:0031982	0.000506235	3.51752	vesicle
GOTERM_BP_ALL	GO:0001764	0.000539927	13.1287	neuron migration
GOTERM_CC_ALL	GO:0031988	0.000541174	3.80343	membrane-bounded vesicle
GOTERM_BP_ALL	GO:0001505	0.000642696	12.5409	regulation of neurotransmitter levels
GOTERM_BP_ALL	GO:0009063	0.000679833	12.3564	cellular amino acid catabolic process
GOTERM_MF_ALL	GO:0022804	0.00070737	4.57861	active transmembrane transporter activity
GOTERM_MF_ALL	GO:0005515	0.000793816	1.33622	protein binding
GOTERM_BP_ALL	GO:0048489	0.000941643	20.3694	synaptic vesicle transport
GOTERM_BP_ALL	GO:0010038	0.000968518	7.81617	response to metal ion
GOTERM_BP_ALL	GO:0006814	0.00100267	7.75604	sodium ion transport
GOTERM_MF_ALL	GO:0005216	0.00105261	4.30579	ion channel activity
GOTERM_BP_ALL	GO:0006519	0.00107003	4.29667	cellular amino acid and derivative metabolic process
GOTERM_BP_ALL	GO:0009310	0.00113897	10.7723	amine catabolic process
GOTERM_BP_ALL	GO:0050804	0.0012267	7.41387	regulation of synaptic transmission
GOTERM_MF_ALL	GO:0022838	0.0012801	4.17597	substrate specific channel activity
GOTERM_BP_ALL	GO:0010035	0.00130034	5.73821	response to inorganic substance
GOTERM_MF_ALL	GO:0022836	0.00134132	4.7657	gated channel activity
GOTERM_BP_ALL	GO:0043436	0.00151968	3.32468	oxoacid metabolic process
GOTERM_BP_ALL	GO:0019752	0.00151968	3.32468	carboxylic acid metabolic process
GOTERM_BP_ALL	GO:0007420	0.00154326	4.65184	brain development
GOTERM_MF_ALL	GO:0015267	0.00159346	4.03407	channel activity
GOTERM_BP_ALL	GO:0006082	0.00160281	3.30094	organic acid metabolic process
GOTERM_MF_ALL	GO:0022803	0.00161798	4.0243	passive transmembrane transporter activity
GOTERM_MF_ALL	GO:0017111	0.00165213	3.04402	nucleoside-triphosphatase activity
GOTERM_CC_ALL	GO:0016023	0.0017285	3.57082	cytoplasmic membrane-bounded vesicle
GOTERM_BP_ALL	GO:0051969	0.00173086	6.85909	regulation of transmission of nerve impulse
GOTERM_MF_ALL	GO:0017124	0.00173783	9.61827	SH3 domain binding
GOTERM_BP_ALL	GO:0042180	0.00175718	3.26018	cellular ketone metabolic process
GOTERM_BP_ALL	GO:0016044	0.00176858	3.96963	membrane organization
GOTERM_CC_ALL	GO:0012505	0.00178228	3.01373	endomembrane system
GOTERM_BP_ALL	GO:0065008	0.00189945	2.17352	regulation of biological quality
GOTERM_MF_ALL	GO:0019904	0.00194915	4.46334	protein domain specific binding
GOTERM_MF_ALL	GO:0005249	0.00201853	9.23354	voltage-gated potassium channel activity
GOTERM_BP_ALL	GO:0031644	0.00206267	6.5901	regulation of neurological system process
GOTERM_BP_ALL	GO:0044106	0.00209577	4.40781	cellular amine metabolic process
GOTERM_BP_ALL	GO:0006520	0.00213236	5.20501	cellular amino acid metabolic process
GOTERM_MF_ALL	GO:0016462	0.00224674	2.92741	pyrophosphatase activity
GOTERM_MF_ALL	GO:0016818	0.00231712	2.91585	hydrolase activity, acting on acid anhydrides, in phosphorus-containing anhydrides
GOTERM_MF_ALL	GO:0015077	0.00232915	8.8784	monovalent inorganic cation transmembrane transporter activity
GOTERM_BP_ALL	GO:0009308	0.00239486	3.78107	amine metabolic process
GOTERM_MF_ALL	GO:0016817	0.00241375	2.90059	hydrolase activity, acting on acid anhydrides
GOTERM_CC_ALL	GO:0044425	0.0025373	1.40325	membrane part
GOTERM_CC_ALL	GO:0044444	0.00253848	1.52462	cytoplasmic part
GOTERM_MF_ALL	GO:0042626	0.00276188	8.47113	ATPase activity, coupled to transmembrane movement of substances
GOTERM_MF_ALL	GO:0043492	0.00285459	8.39412	ATPase activity, coupled to movement of substances
GOTERM_BP_ALL	GO:0021700	0.00294393	8.31919	developmental maturation
GOTERM_MF_ALL	GO:0016820	0.00294941	8.3185	hydrolase activity, acting on acid anhydrides, catalyzing transmembrane movement of substances
GOTERM_BP_ALL	GO:0048488	0.002969	36.0102	synaptic vesicle endocytosis
GOTERM_BP_ALL	GO:0044271	0.00298941	4.13656	nitrogen compound biosynthetic process
GOTERM_BP_ALL	GO:0009064	0.00352023	12.9267	glutamine family amino acid metabolic process
GOTERM_BP_ALL	GO:0016043	0.00382054	1.74909	cellular component organization
GOTERM_BP_ALL	GO:0008344	0.00391781	12.448	adult locomotory behavior
GOTERM_BP_ALL	GO:0046395	0.00413138	7.56971	carboxylic acid catabolic process
GOTERM_BP_ALL	GO:0016054	0.00413138	7.56971	organic acid catabolic process
GOTERM_MF_ALL	GO:0015405	0.00413848	7.56847	P-P-bond-hydrolysis-driven transmembrane transporter activity
GOTERM_MF_ALL	GO:0015399	0.00413848	7.56847	primary active transmembrane transporter activity
GOTERM_CC_ALL	GO:0005737	0.00429123	1.34168	cytoplasm
GOTERM_CC_ALL	GO:0030054	0.00444874	3.41227	cell junction
GOTERM_MF_ALL	GO:0015276	0.0047726	7.2705	ligand-gated ion channel activity
GOTERM_MF_ALL	GO:0022834	0.0047726	7.2705	ligand-gated channel activity
GOTERM_CC_ALL	GO:0031410	0.00484103	3.05911	cytoplasmic vesicle
GOTERM_BP_ALL	GO:0035176	0.00547383	26.5338	social behavior
GOTERM_BP_ALL	GO:0050808	0.00551973	11.0195	synapse organization
GOTERM_MF_ALL	GO:0005267	0.00561611	6.94251	potassium channel activity
GOTERM_BP_ALL	GO:0009065	0.00605894	25.2071	glutamine family amino acid catabolic process
GOTERM_BP_ALL	GO:0030154	0.00610052	1.95046	cell differentiation
GOTERM_CC_ALL	GO:0044463	0.0064855	5.03577	cell projection part
GOTERM_CC_ALL	GO:0008021	0.00661463	10.3366	synaptic vesicle
GOTERM_BP_ALL	GO:0050805	0.0066713	24.0068	negative regulation of synaptic transmission
GOTERM_BP_ALL	GO:0006928	0.00672373	3.18406	cell motion
GOTERM_CC_ALL	GO:0043195	0.00695116	23.5674	terminal button
GOTERM_CC_ALL	GO:0012506	0.00706079	6.50315	vesicle membrane
GOTERM_MF_ALL	GO:0042625	0.00727616	9.9822	ATPase activity, coupled to transmembrane movement of ions
GOTERM_BP_ALL	GO:0010646	0.00729488	2.26654	regulation of cell communication
GOTERM_MF_ALL	GO:0032553	0.00741319	1.91108	ribonucleotide binding
GOTERM_MF_ALL	GO:0032555	0.00741319	1.91108	purine ribonucleotide binding
GOTERM_CC_ALL	GO:0043234	0.00751561	1.7454	protein complex
GOTERM_MF_ALL	GO:0022843	0.00795863	6.28132	voltage-gated cation channel activity
GOTERM_MF_ALL	GO:0022890	0.00872979	6.11492	inorganic cation transmembrane transporter activity
GOTERM_MF_ALL	GO:0005488	0.00877821	1.12002	binding
GOTERM_CC_ALL	GO:0030425	0.00919164	6.02439	dendrite
GOTERM_BP_ALL	GO:0048869	0.00928311	1.87157	cellular developmental process
GOTERM_BP_ALL	GO:0051970	0.00938668	20.1657	negative regulation of transmission of nerve impulse
GOTERM_BP_ALL	GO:0006897	0.00954222	4.58312	endocytosis
GOTERM_BP_ALL	GO:0010324	0.00954222	4.58312	membrane invagination
GOTERM_BP_ALL	GO:0044057	0.00966284	3.8069	regulation of system process
GOTERM_CC_ALL	GO:0043025	0.0101908	5.84509	cell soma
GOTERM_CC_ALL	GO:0016021	0.0107152	1.40891	integral to membrane
GOTERM_CC_ALL	GO:0031224	0.0107898	1.39643	intrinsic to membrane
GOTERM_BP_ALL	GO:0008542	0.0108994	18.672	visual learning
GOTERM_BP_ALL	GO:0048513	0.0111606	1.83711	organ development
GOTERM_MF_ALL	GO:0017076	0.0114795	1.82938	purine nucleotide binding
GOTERM_BP_ALL	GO:0031645	0.0116934	18.0051	negative regulation of neurological system process
GOTERM_MF_ALL	GO:0008066	0.0118847	17.8714	glutamate receptor activity
GOTERM_MF_ALL	GO:0019905	0.0118847	17.8714	syntaxin binding
GOTERM_BP_ALL	GO:0046394	0.0131442	5.42089	carboxylic acid biosynthetic process
GOTERM_BP_ALL	GO:0016053	0.0131442	5.42089	organic acid biosynthetic process
GOTERM_BP_ALL	GO:0030534	0.0141352	7.81617	adult behavior
GOTERM_BP_ALL	GO:0007632	0.0142222	16.2627	visual behavior
GOTERM_CC_ALL	GO:0043679	0.0148431	15.9239	nerve terminal
GOTERM_MF_ALL	GO:0042623	0.0152539	4.07362	ATPase activity, coupled
GOTERM_BP_ALL	GO:0006754	0.0154903	7.5527	ATP biosynthetic process
GOTERM_CC_ALL	GO:0043197	0.0156171	15.5049	dendritic spine
GOTERM_MF_ALL	GO:0000149	0.0166741	14.9733	SNARE binding
GOTERM_BP_ALL	GO:0009887	0.0176436	2.68161	organ morphogenesis
GOTERM_BP_ALL	GO:0051705	0.017925	14.4041	behavioral interaction between organisms
GOTERM_BP_ALL	GO:0009790	0.018329	2.66273	embryonic development
GOTERM_BP_ALL	GO:0051641	0.0196211	2.17303	cellular localization
GOTERM_BP_ALL	GO:0016192	0.0197572	2.62574	vesicle-mediated transport
GOTERM_CC_ALL	GO:0005856	0.0197905	1.99097	cytoskeleton
GOTERM_BP_ALL	GO:0009206	0.0199826	6.85909	purine ribonucleoside triphosphate biosynthetic process
GOTERM_BP_ALL	GO:0009201	0.0205214	6.7898	ribonucleoside triphosphate biosynthetic process
GOTERM_BP_ALL	GO:0009145	0.0205214	6.7898	purine nucleoside triphosphate biosynthetic process
GOTERM_MF_ALL	GO:0022832	0.0205593	4.73515	voltage-gated channel activity
GOTERM_MF_ALL	GO:0005244	0.0205593	4.73515	voltage-gated ion channel activity
GOTERM_CC_ALL	GO:0031090	0.0208642	2.15031	organelle membrane
GOTERM_CC_ALL	GO:0005768	0.0212104	3.74086	endosome
GOTERM_CC_ALL	GO:0000323	0.0217478	4.65391	lytic vacuole
GOTERM_CC_ALL	GO:0005764	0.0217478	4.65391	lysosome
GOTERM_BP_ALL	GO:0009142	0.0221859	6.5901	nucleoside triphosphate biosynthetic process
GOTERM_BP_ALL	GO:0007626	0.0226135	3.67987	locomotory behavior
GOTERM_BP_ALL	GO:0040007	0.0227286	4.59147	growth
GOTERM_BP_ALL	GO:0048172	0.0233152	84.0238	regulation of short-term neuronal synaptic plasticity
GOTERM_BP_ALL	GO:0046034	0.0239222	6.40181	ATP metabolic process
GOTERM_CC_ALL	GO:0044464	0.0241708	1.05973	cell part
GOTERM_CC_ALL	GO:0005623	0.0242813	1.05966	cell
GOTERM_MF_ALL	GO:0000166	0.0258495	1.64517	nucleotide binding
GOTERM_MF_ALL	GO:0030165	0.0261515	11.7875	PDZ domain binding
GOTERM_MF_ALL	GO:0005007	0.0264639	73.8683	fibroblast growth factor receptor activity
GOTERM_MF_ALL	GO:0003924	0.0265127	4.37608	GTPase activity
GOTERM_CC_ALL	GO:0030136	0.0288771	5.95137	clathrin-coated vesicle
GOTERM_BP_ALL	GO:0016188	0.0290596	67.219	synaptic vesicle maturation
GOTERM_BP_ALL	GO:0032229	0.0290596	67.219	negative regulation of synaptic transmission, GABAergic
GOTERM_BP_ALL	GO:0021543	0.0299139	10.9596	pallium development
GOTERM_CC_ALL	GO:0033267	0.0301925	10.9108	axon part
GOTERM_CC_ALL	GO:0045211	0.0305805	5.81911	postsynaptic membrane
GOTERM_MF_ALL	GO:0046873	0.0311342	3.37812	metal ion transmembrane transporter activity
GOTERM_BP_ALL	GO:0009205	0.0315842	5.74522	purine ribonucleoside triphosphate metabolic process
GOTERM_BP_ALL	GO:0009152	0.0315842	5.74522	purine ribonucleotide biosynthetic process
GOTERM_BP_ALL	GO:0046903	0.0317604	3.36095	secretion
GOTERM_BP_ALL	GO:0009199	0.0322742	5.69653	ribonucleoside triphosphate metabolic process
GOTERM_MF_ALL	GO:0015662	0.0326597	10.4531	ATPase activity, coupled to transmembrane movement of ions, phosphorylative mechanism
GOTERM_CC_ALL	GO:0030659	0.0329327	5.65166	cytoplasmic vesicle membrane
GOTERM_MF_ALL	GO:0016887	0.0332833	3.31744	ATPase activity
GOTERM_BP_ALL	GO:0032940	0.0336427	4.05912	secretion by cell
GOTERM_CC_ALL	GO:0042598	0.0345303	4.02449	vesicular fraction
GOTERM_BP_ALL	GO:0006537	0.0347706	56.0159	glutamate biosynthetic process
GOTERM_BP_ALL	GO:0006538	0.0347706	56.0159	glutamate catabolic process
GOTERM_BP_ALL	GO:0045672	0.0347706	56.0159	positive regulation of osteoclast differentiation
GOTERM_BP_ALL	GO:0009144	0.0351131	5.50976	purine nucleoside triphosphate metabolic process
GOTERM_CC_ALL	GO:0032991	0.0352591	1.49397	macromolecular complex
GOTERM_BP_ALL	GO:0008652	0.0361649	9.88515	cellular amino acid biosynthetic process
GOTERM_BP_ALL	GO:0009260	0.0365796	5.42089	ribonucleotide biosynthetic process
GOTERM_CC_ALL	GO:0005773	0.0381679	3.89673	vacuole
GOTERM_MF_ALL	GO:0005516	0.0391394	5.27631	calmodulin binding
GOTERM_CC_ALL	GO:0005890	0.0395388	49.0988	sodium:potassium-exchanging ATPase complex
GOTERM_BP_ALL	GO:0050890	0.0400498	2.03358	cognition
GOTERM_BP_ALL	GO:0060080	0.0404485	48.0136	regulation of inhibitory postsynaptic membrane potential
GOTERM_BP_ALL	GO:0034109	0.0404485	48.0136	homotypic cell-cell adhesion
GOTERM_BP_ALL	GO:0009141	0.0419572	5.13123	nucleoside triphosphate metabolic process
GOTERM_MF_ALL	GO:0017075	0.042009	46.1677	syntaxin-1 binding
GOTERM_BP_ALL	GO:0042391	0.0443773	5.01635	regulation of membrane potential
GOTERM_CC_ALL	GO:0042383	0.0447467	8.79381	sarcolemma
GOTERM_BP_ALL	GO:0009987	0.0450994	1.11596	cellular process
GOTERM_CC_ALL	GO:0030135	0.0460622	4.94076	coated vesicle
GOTERM_BP_ALL	GO:0002052	0.0460933	42.0119	positive regulation of neuroblast proliferation
GOTERM_BP_ALL	GO:0043090	0.0460933	42.0119	amino acid import
GOTERM_BP_ALL	GO:0010256	0.0460933	42.0119	endomembrane organization
GOTERM_BP_ALL	GO:0043092	0.0460933	42.0119	L-amino acid import
GOTERM_BP_ALL	GO:0046483	0.0468196	3.01882	heterocycle metabolic process
GOTERM_BP_ALL	GO:0051239	0.0475836	1.97281	regulation of multicellular organismal process
GOTERM_BP_ALL	GO:0009150	0.0477106	4.87095	purine ribonucleotide metabolic process
GOTERM_MF_ALL	GO:0005525	0.0490338	2.97856	GTP binding
GOTERM_CC_ALL	GO:0044430	0.0490626	2.06297	cytoskeletal part
GOTERM_CC_ALL	GO:0005916	0.0491798	39.279	fascia adherens
GOTERM_CC_ALL	GO:0014069	0.0496537	8.29838	postsynaptic density
GOTERM_BP_ALL	GO:0016049	0.0500003	8.26464	cell growth
GOTERM_CC_ALL	GO:0005783	0.0512464	2.04578	endoplasmic reticulum
GOTERM_BP_ALL	GO:0044065	0.0517053	37.3439	regulation of respiratory system process
GOTERM_BP_ALL	GO:0006105	0.0517053	37.3439	succinate metabolic process
GOTERM_BP_ALL	GO:0002087	0.0517053	37.3439	regulation of respiratory gaseous exchange by neurological system process
GOTERM_MF_ALL	GO:0005391	0.0522359	36.9341	sodium:potassium-exchanging ATPase activity
GOTERM_MF_ALL	GO:0019001	0.0538037	2.90059	guanyl nucleotide binding
GOTERM_MF_ALL	GO:0032561	0.0538037	2.90059	guanyl ribonucleotide binding
GOTERM_MF_ALL	GO:0032559	0.0538065	1.72705	adenyl ribonucleotide binding
GOTERM_BP_ALL	GO:0009259	0.0556476	4.57272	ribonucleotide metabolic process
GOTERM_BP_ALL	GO:0021537	0.0559891	7.75604	telencephalon development
GOTERM_BP_ALL	GO:0006164	0.0565663	4.54183	purine nucleotide biosynthetic process
GOTERM_MF_ALL	GO:0005230	0.0567884	7.69461	extracellular ligand-gated ion channel activity
GOTERM_BP_ALL	GO:0001504	0.0572847	33.6095	neurotransmitter uptake
GOTERM_MF_ALL	GO:0005261	0.0598423	3.35765	cation channel activity
GOTERM_BP_ALL	GO:0008219	0.0602511	2.10352	cell death
GOTERM_BP_ALL	GO:0001508	0.0606375	7.41387	regulation of action potential
GOTERM_BP_ALL	GO:0051649	0.0620764	1.97239	establishment of localization in cell
GOTERM_BP_ALL	GO:0016265	0.0622366	2.08899	death
GOTERM_BP_ALL	GO:0009071	0.0628316	30.5541	serine family amino acid catabolic process
GOTERM_BP_ALL	GO:0009628	0.0655212	2.73991	response to abiotic stimulus
GOTERM_CC_ALL	GO:0044433	0.068123	4.20096	cytoplasmic vesicle part
GOTERM_CC_ALL	GO:0019717	0.068226	6.93159	synaptosome
GOTERM_BP_ALL	GO:0021952	0.0683464	28.0079	central nervous system projection neuron axonogenesis
GOTERM_BP_ALL	GO:0060081	0.0683464	28.0079	membrane hyperpolarization
GOTERM_BP_ALL	GO:0009791	0.0686657	6.90607	post-embryonic development
GOTERM_CC_ALL	GO:0034705	0.0696293	6.85099	potassium channel complex
GOTERM_CC_ALL	GO:0008076	0.0696293	6.85099	voltage-gated potassium channel complex
GOTERM_MF_ALL	GO:0046983	0.0699627	2.38505	protein dimerization activity
GOTERM_BP_ALL	GO:0042221	0.0708006	1.7054	response to chemical stimulus
GOTERM_BP_ALL	GO:0043062	0.0711993	4.12387	extracellular structure organization
GOTERM_CC_ALL	GO:0005794	0.0712511	2.02701	Golgi apparatus
GOTERM_BP_ALL	GO:0048469	0.0719704	6.7219	cell maturation
GOTERM_BP_ALL	GO:0051241	0.0722303	4.09872	negative regulation of multicellular organismal process
GOTERM_CC_ALL	GO:0014704	0.0728662	26.186	intercalated disc
GOTERM_BP_ALL	GO:0043576	0.073829	25.8535	regulation of respiratory gaseous exchange
GOTERM_BP_ALL	GO:0021879	0.073829	25.8535	forebrain neuron differentiation
GOTERM_MF_ALL	GO:0030554	0.0750468	1.63944	adenyl nucleotide binding
GOTERM_BP_ALL	GO:0032535	0.075465	3.10051	regulation of cellular component size
GOTERM_BP_ALL	GO:0021795	0.0792798	24.0068	cerebral cortex cell migration
GOTERM_BP_ALL	GO:0016477	0.0794984	3.04434	cell migration
GOTERM_BP_ALL	GO:0048878	0.0806372	2.29753	chemical homeostasis
GOTERM_BP_ALL	GO:0048518	0.0814489	1.48788	positive regulation of biological process
GOTERM_BP_ALL	GO:0009309	0.0821832	6.22399	amine biosynthetic process
GOTERM_MF_ALL	GO:0001883	0.0823701	1.61486	purine nucleoside binding
GOTERM_BP_ALL	GO:0051259	0.0829052	3.86316	protein oligomerization
GOTERM_CC_ALL	GO:0034702	0.084412	3.8321	ion channel complex
GOTERM_BP_ALL	GO:0009268	0.0846988	22.4063	response to pH
GOTERM_BP_ALL	GO:0021955	0.0846988	22.4063	central nervous system neuron axonogenesis
GOTERM_BP_ALL	GO:0021872	0.0846988	22.4063	generation of neurons in the forebrain
GOTERM_MF_ALL	GO:0001882	0.085877	1.60384	nucleoside binding
GOTERM_BP_ALL	GO:0022029	0.0900864	21.006	telencephalon cell migration
GOTERM_BP_ALL	GO:0015800	0.0900864	21.006	acidic amino acid transport
GOTERM_BP_ALL	GO:0042127	0.0908068	1.92176	regulation of cell proliferation
GOTERM_MF_ALL	GO:0015294	0.0918019	5.83171	solute:cation symporter activity
GOTERM_MF_ALL	GO:0004970	0.0920763	20.519	ionotropic glutamate receptor activity
GOTERM_BP_ALL	GO:0048589	0.0928113	5.79475	developmental growth
GOTERM_BP_ALL	GO:0050801	0.0929139	2.46525	ion homeostasis
GOTERM_MF_ALL	GO:0005524	0.0932037	1.6254	ATP binding
GOTERM_CC_ALL	GO:0005875	0.0932893	5.77633	microtubule associated complex
GOTERM_BP_ALL	GO:0032228	0.0954426	19.7703	regulation of synaptic transmission, GABAergic
GOTERM_BP_ALL	GO:0021885	0.0954426	19.7703	forebrain cell migration
GOTERM_BP_ALL	GO:0009165	0.0965547	3.61393	nucleotide biosynthetic process
GOTERM_BP_ALL	GO:0006163	0.0965547	3.61393	purine nucleotide metabolic process
GOTERM_BP_ALL	GO:0008284	0.0966074	2.43547	positive regulation of cell proliferation
GOTERM_MF_ALL	GO:0005234	0.0969386	19.439	extracellular-glutamate-gated ion channel activity
GOTERM_BP_ALL	GO:0006865	0.0982683	5.60159	amino acid transport
GOTERM_MF_ALL	GO:0015291	0.0993025	3.56852	secondary active transmembrane transporter activity
