# Supplementary material for: Advances in understanding – genetic basis of intellectual disability
Source: F1000Res. 2016 Apr 7;5:F1000 Faculty Rev-599. [Version 1] doi: 10.12688/f1000research.7134.1 (PMC4830215; doi:10.12688/f1000research.7134.1)
Supplement: Supplementary file 6 [file f1000research-5-7684-s0005.tgz]

Archive with 1 entries (1 files):
- 1fa77365-310b-43e1-a8c5-1b8fc6f24cfe.xls
