# Supplementary material for: Advances in understanding – genetic basis of intellectual disability
Source: F1000Res. 2016 Apr 7;5:F1000 Faculty Rev-599. [Version 1] doi: 10.12688/f1000research.7134.1 (PMC4830215; doi:10.12688/f1000research.7134.1)
Supplement: Supplementary file 6 [file f1000research-5-7684-s0005.tgz › 1fa77365-310b-43e1-a8c5-1b8fc6f24cfe.xls]

## Sheet: 64_Fetal Brain ratio>2 (a)
DCX	61.4928
FOXG1	38.8442
SATB2	38.657
MEF2C	16.3893
ARX	15.8626
SETBP1	12.3545
LMNB1	11.9181
DCHS1	7.92446
MYCN	7.40569
FAT4	7.37558
KIAA2022	6.99024
L1CAM	5.75537
COL4A1	4.96144
TCF4	4.34956
KCNQ2	4.0642
CCDC28B	4.00523
PCDH19	3.96236
PIK3R2	3.80899
HMGB3	3.7674
CCBE1	3.75002
B3GALT6	3.72115
NR2F1	3.70237
C12orf57	3.65327
FAM126A	3.45388
AKT3	3.31742
EZH2	3.17745
RPS19	3.12763
FGD1	3.06337
EEF1A2	3.03517
RAI1	2.93233
NRXN1	2.82849
MGAT2	2.7696
GRIN2B	2.7601
CREBBP	2.74136
LBR	2.66906
EHMT1	2.64473
NUP62	2.62913
SOBP	2.61245
NDN	2.56364
CCDC88C	2.55077
CSPP1	2.51946
ADNP	2.51521
SMAD4	2.49878
PDE4D	2.47327
SLC16A2	2.47255
BCOR	2.45557
DEAF1	2.4468
CASK	2.43548
SKI	2.43109
SMS	2.32235
MEGF8	2.3005
AKT1	2.28517
SYNGAP1	2.22936
AP1S1	2.22529
PRSS12	2.20043
CEP135	2.19774
GLI3	2.18003
FRAS1	2.16443
SLC25A15	2.12855
DLG3	2.1263
AFF2	2.10774
INPP5E	2.1006
CASC5	2.03162
DNMT3A	2.0085

## Sheet: FB>2 functional clustering (b)
Annotation Cluster 1	Enrichment Score: 2.942032243220441
Category	Term	Count	%	PValue	Genes	List Total	Pop Hits	Pop Total	Fold Enrichment	Bonferroni	Benjamini	FDR
GOTERM_BP_ALL	GO:0009653~anatomical structure morphogenesis	18	28.125	9.212e-07	FRAS1, DEAF1, FGD1, SATB2, NDN, SMAD4, CASC5, SOBP, L1CAM, SKI, NRXN1, GLI3, MYCN, ARX, FOXG1, CCBE1, BCOR, DCX	54	1197	14116	3.93094	0.00090513	0.00090513	0.00145228
GOTERM_BP_ALL	GO:0048856~anatomical structure development	25	39.0625	3.79159e-06	FRAS1, DEAF1, MEF2C, FGD1, SATB2, NDN, SMAD4, SOBP, CASC5, AFF2, L1CAM, SKI, NRXN1, GLI3, MYCN, ARX, AKT1, RPS19, GRIN2B, FOXG1, CCBE1, BCOR, KCNQ2, DCX, NR2F1	54	2527	14116	2.58614	0.00372021	0.00186184	0.00597735
GOTERM_BP_ALL	GO:0032502~developmental process	28	43.75	4.51608e-06	FRAS1, MEF2C, DEAF1, FGD1, HMGB3, NDN, SOBP, L1CAM, GLI3, ARX, AKT1, GRIN2B, CCBE1, KCNQ2, BCOR, DCX, NR2F1, SATB2, CREBBP, SMAD4, CASC5, SKI, AFF2, NRXN1, MYCN, RPS19, NUP62, FOXG1	54	3148	14116	2.3251	0.00442948	0.00088747	0.00711945
GOTERM_BP_ALL	GO:0048731~system development	22	34.375	4.92374e-05	FRAS1, MEF2C, FGD1, SATB2, NDN, SMAD4, SOBP, AFF2, L1CAM, NRXN1, GLI3, MYCN, ARX, AKT1, RPS19, GRIN2B, FOXG1, CCBE1, BCOR, KCNQ2, DCX, NR2F1	54	2330	14116	2.46822	0.0472489	0.00689066	0.0775955
GOTERM_BP_ALL	GO:0001764~neuron migration	5	7.8125	9.52426e-05	ARX, SATB2, NDN, DCX, NR2F1	54	64	14116	20.4225	0.0893785	0.00777197	0.150046
GOTERM_BP_ALL	GO:0007275~multicellular organismal development	24	37.5	0.000113805	FRAS1, MEF2C, FGD1, SATB2, HMGB3, NDN, SMAD4, SOBP, AFF2, L1CAM, SKI, NRXN1, GLI3, MYCN, ARX, AKT1, RPS19, GRIN2B, FOXG1, CCBE1, BCOR, KCNQ2, DCX, NR2F1	54	2865	14116	2.1898	0.105845	0.0074307	0.179265
GOTERM_BP_ALL	GO:0048468~cell development	11	17.1875	0.000119942	ARX, DEAF1, AKT1, SATB2, NDN, FOXG1, CREBBP, CASC5, L1CAM, NRXN1, DCX	54	644	14116	4.46503	0.111224	0.0069119	0.188924
GOTERM_BP_ALL	GO:0048513~organ development	18	28.125	0.000130153	FRAS1, MEF2C, FGD1, SATB2, SMAD4, SOBP, AFF2, GLI3, MYCN, ARX, AKT1, RPS19, GRIN2B, FOXG1, CCBE1, BCOR, DCX, NR2F1	54	1738	14116	2.70733	0.120101	0.00708306	0.204991
GOTERM_BP_ALL	GO:0048699~generation of neurons	10	15.625	0.000209554	ARX, SATB2, NDN, FOXG1, SMAD4, L1CAM, NRXN1, DCX, GLI3, NR2F1	54	559	14116	4.67634	0.186178	0.0102478	0.329855
GOTERM_BP_ALL	GO:0022008~neurogenesis	10	15.625	0.000358299	ARX, SATB2, NDN, FOXG1, SMAD4, L1CAM, NRXN1, DCX, GLI3, NR2F1	54	601	14116	4.34954	0.296911	0.0145708	0.563373
GOTERM_BP_ALL	GO:0030030~cell projection organization	8	12.5	0.000424217	ARX, AKT1, FGD1, NDN, FOXG1, L1CAM, NRXN1, DCX	54	368	14116	5.68277	0.341041	0.0165453	0.666695
GOTERM_BP_ALL	GO:0007399~nervous system development	13	20.3125	0.000570911	ARX, MEF2C, SATB2, NDN, FOXG1, SMAD4, L1CAM, AFF2, NRXN1, DCX, KCNQ2, GLI3, NR2F1	54	1088	14116	3.12343	0.429571	0.0198491	0.896268
GOTERM_BP_ALL	GO:0030154~cell differentiation	16	25	0.000743479	DEAF1, MEF2C, SATB2, NDN, CREBBP, SMAD4, CASC5, L1CAM, NRXN1, GLI3, ARX, AKT1, RPS19, FOXG1, DCX, NR2F1	54	1637	14116	2.55499	0.518626	0.0240758	1.1657
GOTERM_BP_ALL	GO:0007409~axonogenesis	6	9.375	0.000764636	ARX, NDN, FOXG1, L1CAM, NRXN1, DCX	54	193	14116	8.12666	0.528542	0.0239638	1.19868
GOTERM_BP_ALL	GO:0048667~cell morphogenesis involved in neuron differentiation	6	9.375	0.00109277	ARX, NDN, FOXG1, L1CAM, NRXN1, DCX	54	209	14116	7.50452	0.658626	0.0320444	1.70894
GOTERM_BP_ALL	GO:0048869~cellular developmental process	16	25	0.00114385	DEAF1, MEF2C, SATB2, NDN, CREBBP, SMAD4, CASC5, L1CAM, NRXN1, GLI3, ARX, AKT1, RPS19, FOXG1, DCX, NR2F1	54	1706	14116	2.45165	0.675362	0.0325481	1.78815
GOTERM_BP_ALL	GO:0030182~neuron differentiation	8	12.5	0.00118509	ARX, NDN, FOXG1, SMAD4, L1CAM, NRXN1, DCX, GLI3	54	438	14116	4.77456	0.688275	0.0327554	1.85206
GOTERM_BP_ALL	GO:0048812~neuron projection morphogenesis	6	9.375	0.00118901	ARX, NDN, FOXG1, L1CAM, NRXN1, DCX	54	213	14116	7.36359	0.689477	0.031964	1.85814
GOTERM_BP_ALL	GO:0032501~multicellular organismal process	28	43.75	0.00131847	FRAS1, MEF2C, DEAF1, FGD1, HMGB3, NDN, SOBP, L1CAM, GLI3, ARX, AKT1, GRIN2B, CCBE1, KCNQ2, BCOR, DCX, NR2F1, DNMT3A, SATB2, SMAD4, CASC5, SKI, AFF2, PDE4D, NRXN1, MYCN, RPS19, FOXG1	54	4280	14116	1.71014	0.726626	0.0327074	2.05849
GOTERM_BP_ALL	GO:0006928~cell motion	8	12.5	0.00188719	ARX, SATB2, NDN, FOXG1, L1CAM, NRXN1, DCX, NR2F1	54	475	14116	4.40265	0.843838	0.044279	2.93409
GOTERM_BP_ALL	GO:0000904~cell morphogenesis involved in differentiation	6	9.375	0.00216215	ARX, NDN, FOXG1, L1CAM, NRXN1, DCX	54	244	14116	6.42805	0.880888	0.048277	3.35479
GOTERM_BP_ALL	GO:0048858~cell projection morphogenesis	6	9.375	0.00220098	ARX, NDN, FOXG1, L1CAM, NRXN1, DCX	54	245	14116	6.40181	0.885359	0.0469922	3.41407
GOTERM_BP_ALL	GO:0032990~cell part morphogenesis	6	9.375	0.00266251	ARX, NDN, FOXG1, L1CAM, NRXN1, DCX	54	256	14116	6.12674	0.927251	0.0520794	4.11599
GOTERM_BP_ALL	GO:0031175~neuron projection development	6	9.375	0.00266251	ARX, NDN, FOXG1, L1CAM, NRXN1, DCX	54	256	14116	6.12674	0.927251	0.0520794	4.11599
GOTERM_BP_ALL	GO:0032989~cellular component morphogenesis	7	10.9375	0.00358277	ARX, NDN, FOXG1, CASC5, L1CAM, NRXN1, DCX	54	397	14116	4.6092	0.970642	0.0632481	5.50134
GOTERM_BP_ALL	GO:0007420~brain development	6	9.375	0.00446869	ARX, FOXG1, AFF2, DCX, GLI3, NR2F1	54	289	14116	5.42714	0.987754	0.0707487	6.81725
GOTERM_BP_ALL	GO:0007417~central nervous system development	7	10.9375	0.00499159	ARX, NDN, FOXG1, AFF2, DCX, GLI3, NR2F1	54	425	14116	4.30553	0.992694	0.0762734	7.58588
GOTERM_BP_ALL	GO:0021954~central nervous system neuron development	3	4.6875	0.0063835	ARX, FOXG1, DCX	54	32	14116	24.5069	0.998155	0.0884191	9.60305
GOTERM_BP_ALL	GO:0007411~axon guidance	4	6.25	0.00753603	ARX, FOXG1, L1CAM, NRXN1	54	107	14116	9.77224	0.99941	0.0994342	11.242
GOTERM_BP_ALL	GO:0048666~neuron development	6	9.375	0.00866728	ARX, NDN, FOXG1, L1CAM, NRXN1, DCX	54	339	14116	4.62668	0.999808	0.109201	12.8236
GOTERM_MF_ALL	GO:0043565~sequence-specific DNA binding	8	12.5	0.00984212	ARX, MEF2C, SATB2, FOXG1, SMAD4, ADNP, GLI3, NR2F1	61	607	15143	3.27177	0.922062	0.346431	12.1139
GOTERM_BP_ALL	GO:0021953~central nervous system neuron differentiation	3	4.6875	0.00984834	ARX, FOXG1, DCX	54	40	14116	19.6056	0.99994	0.121658	14.4467
GOTERM_BP_ALL	GO:0000902~cell morphogenesis	6	9.375	0.0105688	ARX, NDN, FOXG1, L1CAM, NRXN1, DCX	54	356	14116	4.40574	0.999971	0.128402	15.4229
GOTERM_BP_ALL	GO:0030900~forebrain development	4	6.25	0.0193657	ARX, FOXG1, GLI3, NR2F1	54	152	14116	6.87914	1	0.194258	26.5305
GOTERM_BP_ALL	GO:0016477~cell migration	5	7.8125	0.0197908	ARX, SATB2, NDN, DCX, NR2F1	54	276	14116	4.73564	1	0.196138	27.0309
GOTERM_BP_ALL	GO:0048870~cell motility	5	7.8125	0.027904	ARX, SATB2, NDN, DCX, NR2F1	54	307	14116	4.25745	1	0.249338	35.9923
GOTERM_BP_ALL	GO:0051674~localization of cell	5	7.8125	0.027904	ARX, SATB2, NDN, DCX, NR2F1	54	307	14116	4.25745	1	0.249338	35.9923
GOTERM_BP_ALL	GO:0040011~locomotion	5	7.8125	0.0779582	ARX, SATB2, NDN, DCX, NR2F1	54	431	14116	3.03257	1	0.469117	72.1845
Annotation Cluster 2	Enrichment Score: 2.3218945902816994
Category	Term	Count	%	PValue	Genes	List Total	Pop Hits	Pop Total	Fold Enrichment	Bonferroni	Benjamini	FDR
GOTERM_BP_ALL	GO:0048519~negative regulation of biological process	21	32.8125	3.93294e-06	MEF2C, DNMT3A, SATB2, HMGB3, EHMT1, NDN, EEF1A2, EZH2, CREBBP, SMAD4, ADNP, SKI, GLI3, AKT1, NUP62, FOXG1, DLG3, TCF4, BCOR, NR2F1, PIK3R2	54	1812	14116	3.02956	0.00385862	0.00128786	0.00620016
GOTERM_BP_ALL	GO:0048523~negative regulation of cellular process	20	31.25	4.48455e-06	MEF2C, DNMT3A, SATB2, HMGB3, EHMT1, NDN, EEF1A2, EZH2, CREBBP, SMAD4, ADNP, SKI, GLI3, AKT1, NUP62, FOXG1, DLG3, TCF4, BCOR, NR2F1	54	1660	14116	3.14949	0.00439862	0.00110147	0.00706974
GOTERM_BP_ALL	GO:0016481~negative regulation of transcription	10	15.625	4.66413e-05	MEF2C, DNMT3A, SATB2, EHMT1, SMAD4, SKI, TCF4, BCOR, GLI3, NR2F1	54	459	14116	5.69515	0.0448143	0.00761245	0.0735055
GOTERM_BP_ALL	GO:0045892~negative regulation of transcription, DNA-dependent	9	14.0625	4.97656e-05	MEF2C, DNMT3A, SATB2, EHMT1, SMAD4, SKI, TCF4, BCOR, NR2F1	54	356	14116	6.60861	0.0477435	0.00609645	0.0784276
GOTERM_BP_ALL	GO:0051253~negative regulation of RNA metabolic process	9	14.0625	5.59901e-05	MEF2C, DNMT3A, SATB2, EHMT1, SMAD4, SKI, TCF4, BCOR, NR2F1	54	362	14116	6.49908	0.0535525	0.00609687	0.0882329
GOTERM_BP_ALL	GO:0000122~negative regulation of transcription from RNA polymerase II promoter	8	12.5	5.73096e-05	MEF2C, DNMT3A, SATB2, EHMT1, SKI, TCF4, BCOR, NR2F1	54	266	14116	7.86188	0.0547794	0.00561786	0.0903114
GOTERM_BP_ALL	GO:0006357~regulation of transcription from RNA polymerase II promoter	12	18.75	6.56617e-05	MEF2C, DNMT3A, SATB2, EHMT1, CREBBP, SMAD4, CASK, SKI, TCF4, BCOR, NR2F1, MYCN	54	727	14116	4.31484	0.0625085	0.00585078	0.103467
GOTERM_BP_ALL	GO:0010629~negative regulation of gene expression	10	15.625	9.58598e-05	MEF2C, DNMT3A, SATB2, EHMT1, SMAD4, SKI, TCF4, BCOR, GLI3, NR2F1	54	504	14116	5.18665	0.0899309	0.00722261	0.151018
GOTERM_BP_ALL	GO:0045934~negative regulation of nucleobase, nucleoside, nucleotide and nucleic acid metabolic process	10	15.625	0.000108083	MEF2C, DNMT3A, SATB2, EHMT1, SMAD4, SKI, TCF4, BCOR, GLI3, NR2F1	54	512	14116	5.10561	0.100802	0.00756069	0.17026
GOTERM_BP_ALL	GO:0051172~negative regulation of nitrogen compound metabolic process	10	15.625	0.000119831	MEF2C, DNMT3A, SATB2, EHMT1, SMAD4, SKI, TCF4, BCOR, GLI3, NR2F1	54	519	14116	5.03675	0.111127	0.00733551	0.188748
GOTERM_BP_ALL	GO:0010558~negative regulation of macromolecule biosynthetic process	10	15.625	0.000178138	MEF2C, DNMT3A, SATB2, EHMT1, SMAD4, SKI, TCF4, BCOR, GLI3, NR2F1	54	547	14116	4.77893	0.160648	0.00917477	0.280469
GOTERM_BP_ALL	GO:0031327~negative regulation of cellular biosynthetic process	10	15.625	0.000215215	MEF2C, DNMT3A, SATB2, EHMT1, SMAD4, SKI, TCF4, BCOR, GLI3, NR2F1	54	561	14116	4.65967	0.190695	0.0100246	0.338752
GOTERM_BP_ALL	GO:0009890~negative regulation of biosynthetic process	10	15.625	0.000251931	MEF2C, DNMT3A, SATB2, EHMT1, SMAD4, SKI, TCF4, BCOR, GLI3, NR2F1	54	573	14116	4.56208	0.21939	0.011195	0.396436
GOTERM_BP_ALL	GO:0031324~negative regulation of cellular metabolic process	11	17.1875	0.000296991	MEF2C, AKT1, DNMT3A, SATB2, EHMT1, SMAD4, SKI, TCF4, BCOR, GLI3, NR2F1	54	720	14116	3.99372	0.253221	0.0126148	0.467187
GOTERM_MF_ALL	GO:0003682~chromatin binding	6	9.375	0.00031424	DNMT3A, SATB2, NUP62, EZH2, ADNP, GLI3	61	150	15143	9.92984	0.0778863	0.0778863	0.409475
GOTERM_CC_ALL	GO:0031981~nuclear lumen	15	23.4375	0.000465435	DEAF1, MEF2C, AKT1, DNMT3A, SATB2, RPS19, NUP62, LMNB1, EZH2, CREBBP, ADNP, SMAD4, SKI, TCF4, GLI3	58	1450	15908	2.83734	0.0897535	0.0308604	0.582757
GOTERM_CC_ALL	GO:0044428~nuclear part	17	26.5625	0.000483539	MEF2C, DEAF1, DNMT3A, SATB2, LMNB1, CREBBP, EZH2, SMAD4, ADNP, SKI, GLI3, AKT1, RPS19, NUP62, TCF4, BCOR, LBR	58	1822	15908	2.55911	0.0930776	0.0241287	0.60536
GOTERM_BP_ALL	GO:0006355~regulation of transcription, DNA-dependent	17	26.5625	0.000554081	MEF2C, DNMT3A, SATB2, EHMT1, NDN, EZH2, CREBBP, SMAD4, ADNP, CASK, SKI, MYCN, ARX, FOXG1, TCF4, BCOR, NR2F1	54	1773	14116	2.50644	0.42005	0.0207363	0.869955
GOTERM_BP_ALL	GO:0009892~negative regulation of metabolic process	11	17.1875	0.000559962	MEF2C, AKT1, DNMT3A, SATB2, EHMT1, SMAD4, SKI, TCF4, BCOR, GLI3, NR2F1	54	780	14116	3.68651	0.423394	0.0201859	0.87915
GOTERM_MF_ALL	GO:0030528~transcription regulator activity	16	25	0.000636923	MEF2C, DEAF1, SATB2, CREBBP, EZH2, SMAD4, ADNP, SKI, GLI3, MYCN, ARX, NUP62, FOXG1, TCF4, BCOR, NR2F1	61	1512	15143	2.62694	0.151579	0.0789024	0.828339
GOTERM_BP_ALL	GO:0051252~regulation of RNA metabolic process	17	26.5625	0.000710726	MEF2C, DNMT3A, SATB2, EHMT1, NDN, EZH2, CREBBP, SMAD4, ADNP, CASK, SKI, MYCN, ARX, FOXG1, TCF4, BCOR, NR2F1	54	1813	14116	2.45115	0.502864	0.0238117	1.11461
GOTERM_CC_ALL	GO:0044451~nucleoplasm part	9	14.0625	0.000764513	DEAF1, MEF2C, SATB2, EZH2, CREBBP, SMAD4, SKI, TCF4, GLI3	58	555	15908	4.44772	0.143149	0.0304257	0.955572
GOTERM_BP_ALL	GO:0010468~regulation of gene expression	22	34.375	0.000930414	DEAF1, MEF2C, DNMT3A, SATB2, EHMT1, NDN, CCDC88C, EZH2, CREBBP, SMAD4, ADNP, CASK, SKI, GLI3, MYCN, ARX, AKT1, NUP62, FOXG1, TCF4, BCOR, NR2F1	54	2856	14116	2.01364	0.599492	0.0281895	1.45678
GOTERM_BP_ALL	GO:0010605~negative regulation of macromolecule metabolic process	10	15.625	0.00149552	MEF2C, DNMT3A, SATB2, EHMT1, SMAD4, SKI, TCF4, BCOR, GLI3, NR2F1	54	734	14116	3.56141	0.770348	0.0361116	2.33185
GOTERM_BP_ALL	GO:0045449~regulation of transcription	20	31.25	0.00200837	DEAF1, MEF2C, DNMT3A, SATB2, EHMT1, NDN, EZH2, CREBBP, SMAD4, ADNP, CASK, SKI, GLI3, MYCN, ARX, NUP62, FOXG1, TCF4, BCOR, NR2F1	54	2601	14116	2.01005	0.861406	0.0459628	3.11971
GOTERM_BP_ALL	GO:0010556~regulation of macromolecule biosynthetic process	21	32.8125	0.0021822	DEAF1, MEF2C, DNMT3A, SATB2, EHMT1, NDN, EZH2, CREBBP, SMAD4, ADNP, CASK, SKI, GLI3, MYCN, ARX, AKT1, NUP62, FOXG1, TCF4, BCOR, NR2F1	54	2830	14116	1.93977	0.883218	0.0476338	3.38541
GOTERM_CC_ALL	GO:0005634~nucleus	30	46.875	0.00222036	DEAF1, MEF2C, FGD1, RAI1, HMGB3, NDN, LMNB1, EZH2, CASK, GLI3, ARX, AKT1, TCF4, BCOR, LBR, NR2F1, DNMT3A, SATB2, EHMT1, EEF1A2, SETBP1, CREBBP, ADNP, SMAD4, CASC5, SKI, MYCN, RPS19, NUP62, FOXG1	58	5077	15908	1.6207	0.361742	0.0621306	2.75205
GOTERM_BP_ALL	GO:0051171~regulation of nitrogen compound metabolic process	21	32.8125	0.00227043	DEAF1, MEF2C, DNMT3A, SATB2, EHMT1, NDN, EZH2, CREBBP, SMAD4, ADNP, CASK, SKI, GLI3, MYCN, ARX, AKT1, NUP62, FOXG1, TCF4, BCOR, NR2F1	54	2839	14116	1.93362	0.89294	0.0474124	3.52
GOTERM_BP_ALL	GO:0051173~positive regulation of nitrogen compound metabolic process	9	14.0625	0.00258742	MEF2C, AKT1, SATB2, NUP62, CREBBP, SMAD4, CASK, TCF4, GLI3	54	644	14116	3.65321	0.921663	0.0516739	4.00211
GOTERM_BP_ALL	GO:0010557~positive regulation of macromolecule biosynthetic process	9	14.0625	0.00284579	MEF2C, AKT1, SATB2, NUP62, CREBBP, SMAD4, CASK, TCF4, GLI3	54	654	14116	3.59735	0.939275	0.053448	4.3934
GOTERM_CC_ALL	GO:0070013~intracellular organelle lumen	15	23.4375	0.00337672	DEAF1, MEF2C, AKT1, DNMT3A, SATB2, RPS19, NUP62, LMNB1, EZH2, CREBBP, ADNP, SMAD4, SKI, TCF4, GLI3	58	1779	15908	2.31261	0.495028	0.0731067	4.15754
GOTERM_BP_ALL	GO:0031326~regulation of cellular biosynthetic process	21	32.8125	0.00359333	DEAF1, MEF2C, DNMT3A, SATB2, EHMT1, NDN, EZH2, CREBBP, SMAD4, ADNP, CASK, SKI, GLI3, MYCN, ARX, AKT1, NUP62, FOXG1, TCF4, BCOR, NR2F1	54	2947	14116	1.86276	0.970946	0.0623123	5.51712
GOTERM_BP_ALL	GO:0031328~positive regulation of cellular biosynthetic process	9	14.0625	0.00377769	MEF2C, AKT1, SATB2, NUP62, CREBBP, SMAD4, CASK, TCF4, GLI3	54	685	14116	3.43455	0.975778	0.0642787	5.79235
GOTERM_CC_ALL	GO:0005654~nucleoplasm	10	15.625	0.00388306	DEAF1, MEF2C, AKT1, SATB2, EZH2, CREBBP, SMAD4, SKI, TCF4, GLI3	58	882	15908	3.1097	0.544293	0.0755815	4.76706
GOTERM_BP_ALL	GO:0009889~regulation of biosynthetic process	21	32.8125	0.00388371	DEAF1, MEF2C, DNMT3A, SATB2, EHMT1, NDN, EZH2, CREBBP, SMAD4, ADNP, CASK, SKI, GLI3, MYCN, ARX, AKT1, NUP62, FOXG1, TCF4, BCOR, NR2F1	54	2966	14116	1.85083	0.978184	0.0649052	5.95028
GOTERM_BP_ALL	GO:0009891~positive regulation of biosynthetic process	9	14.0625	0.00412423	MEF2C, AKT1, SATB2, NUP62, CREBBP, SMAD4, CASK, TCF4, GLI3	54	695	14116	3.38513	0.982794	0.0676464	6.30765
GOTERM_CC_ALL	GO:0043233~organelle lumen	15	23.4375	0.00415792	DEAF1, MEF2C, AKT1, DNMT3A, SATB2, RPS19, NUP62, LMNB1, EZH2, CREBBP, ADNP, SMAD4, SKI, TCF4, GLI3	58	1820	15908	2.26052	0.569002	0.0736598	5.09644
GOTERM_MF_ALL	GO:0003700~transcription factor activity	11	17.1875	0.00464669	ARX, MEF2C, SATB2, FOXG1, CREBBP, SMAD4, ADNP, TCF4, GLI3, NR2F1, MYCN	61	975	15143	2.80072	0.6993	0.330047	5.89937
GOTERM_BP_ALL	GO:0045941~positive regulation of transcription	8	12.5	0.00489847	MEF2C, SATB2, NUP62, CREBBP, SMAD4, CASK, TCF4, GLI3	54	564	14116	3.70791	0.99199	0.0760817	7.44943
GOTERM_CC_ALL	GO:0031974~membrane-enclosed lumen	15	23.4375	0.00496144	DEAF1, MEF2C, AKT1, DNMT3A, SATB2, RPS19, NUP62, LMNB1, EZH2, CREBBP, ADNP, SMAD4, SKI, TCF4, GLI3	58	1856	15908	2.21667	0.633848	0.0743741	6.05333
GOTERM_BP_ALL	GO:0019219~regulation of nucleobase, nucleoside, nucleotide and nucleic acid metabolic process	20	31.25	0.00505125	DEAF1, MEF2C, DNMT3A, SATB2, EHMT1, NDN, EZH2, CREBBP, SMAD4, ADNP, CASK, SKI, GLI3, MYCN, ARX, NUP62, FOXG1, TCF4, BCOR, NR2F1	54	2814	14116	1.85791	0.993112	0.0759742	7.6732
GOTERM_BP_ALL	GO:0060255~regulation of macromolecule metabolic process	22	34.375	0.00515727	DEAF1, MEF2C, DNMT3A, SATB2, EHMT1, NDN, CCDC88C, EZH2, CREBBP, SMAD4, ADNP, CASK, SKI, GLI3, MYCN, ARX, AKT1, NUP62, FOXG1, TCF4, BCOR, NR2F1	54	3259	14116	1.76464	0.993797	0.0763457	7.82817
GOTERM_BP_ALL	GO:0010628~positive regulation of gene expression	8	12.5	0.00574956	MEF2C, SATB2, NUP62, CREBBP, SMAD4, CASK, TCF4, GLI3	54	581	14116	3.59941	0.996546	0.0835081	8.68951
GOTERM_BP_ALL	GO:0080090~regulation of primary metabolic process	22	34.375	0.0058134	DEAF1, MEF2C, DNMT3A, SATB2, EHMT1, NDN, CCDC88C, EZH2, CREBBP, SMAD4, ADNP, CASK, SKI, GLI3, MYCN, ARX, AKT1, NUP62, FOXG1, TCF4, BCOR, NR2F1	54	3291	14116	1.74748	0.996757	0.0819845	8.78189
GOTERM_BP_ALL	GO:0048518~positive regulation of biological process	16	25	0.00642589	MEF2C, FGD1, SATB2, CREBBP, SMAD4, CASK, L1CAM, GLI3, MYCN, AKT1, ARX, RPS19, NUP62, GRIN2B, FOXG1, TCF4	54	2033	14116	2.05731	0.99823	0.0877499	9.66383
GOTERM_CC_ALL	GO:0005667~transcription factor complex	5	7.8125	0.00675268	DEAF1, SATB2, CREBBP, SMAD4, TCF4	58	210	15908	6.53038	0.745554	0.0872055	8.15459
GOTERM_BP_ALL	GO:0048522~positive regulation of cellular process	15	23.4375	0.00686994	MEF2C, FGD1, SATB2, CREBBP, SMAD4, CASK, L1CAM, GLI3, MYCN, AKT1, RPS19, NUP62, GRIN2B, FOXG1, TCF4	54	1847	14116	2.12296	0.99886	0.0922683	10.2982
GOTERM_MF_ALL	GO:0003677~DNA binding	18	28.125	0.00753204	DEAF1, MEF2C, DNMT3A, SATB2, HMGB3, NDN, SETBP1, EZH2, CREBBP, SMAD4, ADNP, GLI3, MYCN, ARX, FOXG1, TCF4, LBR, NR2F1	61	2331	15143	1.91696	0.857814	0.323027	9.39904
GOTERM_BP_ALL	GO:0045935~positive regulation of nucleobase, nucleoside, nucleotide and nucleic acid metabolic process	8	12.5	0.00839876	MEF2C, SATB2, NUP62, CREBBP, SMAD4, CASK, TCF4, GLI3	54	624	14116	3.35138	0.999749	0.108768	12.4506
GOTERM_BP_ALL	GO:0031323~regulation of cellular metabolic process	22	34.375	0.0107069	DEAF1, MEF2C, DNMT3A, SATB2, EHMT1, NDN, CCDC88C, EZH2, CREBBP, SMAD4, ADNP, CASK, SKI, GLI3, MYCN, ARX, AKT1, NUP62, FOXG1, TCF4, BCOR, NR2F1	54	3464	14116	1.66021	0.999975	0.128399	15.6087
GOTERM_BP_ALL	GO:0010604~positive regulation of macromolecule metabolic process	9	14.0625	0.0139353	MEF2C, AKT1, SATB2, NUP62, CREBBP, SMAD4, CASK, TCF4, GLI3	54	857	14116	2.74524	0.999999	0.153124	19.8474
GOTERM_BP_ALL	GO:0031325~positive regulation of cellular metabolic process	9	14.0625	0.0161339	MEF2C, AKT1, SATB2, NUP62, CREBBP, SMAD4, CASK, TCF4, GLI3	54	880	14116	2.67348	1	0.171473	22.619
GOTERM_BP_ALL	GO:0019222~regulation of metabolic process	22	34.375	0.0177227	DEAF1, MEF2C, DNMT3A, SATB2, EHMT1, NDN, CCDC88C, EZH2, CREBBP, SMAD4, ADNP, CASK, SKI, GLI3, MYCN, ARX, AKT1, NUP62, FOXG1, TCF4, BCOR, NR2F1	54	3621	14116	1.58823	1	0.184856	24.5656
GOTERM_BP_ALL	GO:0009893~positive regulation of metabolic process	9	14.0625	0.0206682	MEF2C, AKT1, SATB2, NUP62, CREBBP, SMAD4, CASK, TCF4, GLI3	54	921	14116	2.55447	1	0.201964	28.0538
GOTERM_MF_ALL	GO:0003676~nucleic acid binding	21	32.8125	0.0232711	DEAF1, MEF2C, DNMT3A, SATB2, HMGB3, NDN, EEF1A2, SETBP1, EZH2, CREBBP, SMAD4, ADNP, GLI3, MYCN, ARX, KIAA2022, RPS19, FOXG1, TCF4, LBR, NR2F1	61	3264	15143	1.59717	0.9977	0.532036	26.4645
GOTERM_BP_ALL	GO:0034645~cellular macromolecule biosynthetic process	18	28.125	0.0247958	DEAF1, MEF2C, NDN, B3GALT6, EEF1A2, EZH2, CREBBP, SMAD4, ADNP, GLI3, ARX, AKT1, MGAT2, RPS19, FOXG1, TCF4, BCOR, NR2F1	54	2812	14116	1.6733	1	0.233095	32.6884
GOTERM_BP_ALL	GO:0009059~macromolecule biosynthetic process	18	28.125	0.0264375	DEAF1, MEF2C, NDN, B3GALT6, EEF1A2, EZH2, CREBBP, SMAD4, ADNP, GLI3, ARX, AKT1, MGAT2, RPS19, FOXG1, TCF4, BCOR, NR2F1	54	2832	14116	1.66149	1	0.244359	34.4529
GOTERM_BP_ALL	GO:0050794~regulation of cellular process	34	53.125	0.0285055	DEAF1, MEF2C, FGD1, HMGB3, NDN, EZH2, CASK, L1CAM, GLI3, ARX, AKT1, GRIN2B, DLG3, TCF4, BCOR, DCX, AKT3, NR2F1, PIK3R2, DNMT3A, SATB2, EHMT1, CCDC88C, EEF1A2, CREBBP, ADNP, SMAD4, SKI, PDE4D, MYCN, RPS19, NUP62, FOXG1, SYNGAP1	54	6819	14116	1.3034	1	0.251798	36.6138
GOTERM_BP_ALL	GO:0045893~positive regulation of transcription, DNA-dependent	6	9.375	0.0327712	MEF2C, SATB2, CREBBP, SMAD4, CASK, TCF4	54	477	14116	3.28814	1	0.276962	40.8621
GOTERM_BP_ALL	GO:0051254~positive regulation of RNA metabolic process	6	9.375	0.0337955	MEF2C, SATB2, CREBBP, SMAD4, CASK, TCF4	54	481	14116	3.2608	1	0.279716	41.8418
GOTERM_BP_ALL	GO:0044249~cellular biosynthetic process	20	31.25	0.0409078	DEAF1, MEF2C, NDN, B3GALT6, EEF1A2, EZH2, CREBBP, SMAD4, ADNP, GLI3, ARX, AKT1, MGAT2, RPS19, FOXG1, TCF4, BCOR, SMS, SLC25A15, NR2F1	54	3442	14116	1.51893	1	0.32114	48.2363
GOTERM_BP_ALL	GO:0045944~positive regulation of transcription from RNA polymerase II promoter	5	7.8125	0.0501996	MEF2C, SATB2, CREBBP, SMAD4, CASK	54	371	14116	3.52301	1	0.363668	55.6013
GOTERM_MF_ALL	GO:0008134~transcription factor binding	6	9.375	0.0521267	NUP62, CREBBP, SKI, TCF4, BCOR, NR2F1	61	513	15143	2.90346	0.999999	0.715102	50.2872
GOTERM_BP_ALL	GO:0006807~nitrogen compound metabolic process	21	32.8125	0.0527005	DEAF1, MEF2C, DNMT3A, NDN, B3GALT6, EZH2, CREBBP, SMAD4, ADNP, PDE4D, GLI3, ARX, AKT1, KIAA2022, RPS19, FOXG1, TCF4, BCOR, SMS, SLC25A15, NR2F1	54	3778	14116	1.45303	1	0.373019	57.4089
GOTERM_BP_ALL	GO:0009058~biosynthetic process	20	31.25	0.0531489	DEAF1, MEF2C, NDN, B3GALT6, EEF1A2, EZH2, CREBBP, SMAD4, ADNP, GLI3, ARX, AKT1, MGAT2, RPS19, FOXG1, TCF4, BCOR, SMS, SLC25A15, NR2F1	54	3542	14116	1.47604	1	0.373011	57.7257
GOTERM_BP_ALL	GO:0050789~regulation of biological process	34	53.125	0.054105	DEAF1, MEF2C, FGD1, HMGB3, NDN, EZH2, CASK, L1CAM, GLI3, ARX, AKT1, GRIN2B, DLG3, TCF4, BCOR, DCX, AKT3, NR2F1, PIK3R2, DNMT3A, SATB2, EHMT1, CCDC88C, EEF1A2, CREBBP, ADNP, SMAD4, SKI, PDE4D, MYCN, RPS19, NUP62, FOXG1, SYNGAP1	54	7106	14116	1.25075	1	0.375849	58.3937
GOTERM_MF_ALL	GO:0003712~transcription cofactor activity	5	7.8125	0.0555381	CREBBP, SKI, TCF4, BCOR, NR2F1	61	363	15143	3.41937	1	0.707271	52.5731
GOTERM_CC_ALL	GO:0043231~intracellular membrane-bounded organelle	36	56.25	0.0582993	DEAF1, MEF2C, FGD1, RAI1, HMGB3, LMNB1, B3GALT6, NDN, EZH2, CASK, GLI3, ARX, AKT1, AP1S1, GRIN2B, INPP5E, TCF4, BCOR, LBR, NR2F1, DNMT3A, SATB2, EHMT1, EEF1A2, SETBP1, CREBBP, ADNP, SMAD4, CASC5, SKI, MYCN, MGAT2, RPS19, NUP62, FOXG1, SLC25A15	58	7982	15908	1.23702	0.999995	0.351664	52.9573
GOTERM_CC_ALL	GO:0043227~membrane-bounded organelle	36	56.25	0.059079	DEAF1, MEF2C, FGD1, RAI1, HMGB3, LMNB1, B3GALT6, NDN, EZH2, CASK, GLI3, ARX, AKT1, AP1S1, GRIN2B, INPP5E, TCF4, BCOR, LBR, NR2F1, DNMT3A, SATB2, EHMT1, EEF1A2, SETBP1, CREBBP, ADNP, SMAD4, CASC5, SKI, MYCN, MGAT2, RPS19, NUP62, FOXG1, SLC25A15	58	7989	15908	1.23594	0.999995	0.345689	53.4439
GOTERM_BP_ALL	GO:0065007~biological regulation	35	54.6875	0.0673982	DEAF1, MEF2C, FGD1, HMGB3, NDN, EZH2, CASK, L1CAM, GLI3, ARX, AKT1, GRIN2B, DLG3, TCF4, BCOR, DCX, AKT3, NR2F1, PIK3R2, DNMT3A, SATB2, EHMT1, CCDC88C, EEF1A2, CREBBP, ADNP, SMAD4, SKI, PDE4D, MYCN, SLC16A2, RPS19, NUP62, FOXG1, SYNGAP1	54	7484	14116	1.22251	1	0.430057	66.7144
GOTERM_BP_ALL	GO:0034641~cellular nitrogen compound metabolic process	20	31.25	0.0725255	DEAF1, MEF2C, DNMT3A, NDN, EZH2, CREBBP, SMAD4, ADNP, PDE4D, GLI3, ARX, AKT1, KIAA2022, RPS19, FOXG1, TCF4, BCOR, SMS, SLC25A15, NR2F1	54	3670	14116	1.42456	1	0.452125	69.4853
GOTERM_BP_ALL	GO:0006350~transcription	13	20.3125	0.0862232	MEF2C, DEAF1, NDN, CREBBP, EZH2, SMAD4, ADNP, GLI3, ARX, FOXG1, TCF4, BCOR, NR2F1	54	2101	14116	1.61747	1	0.483905	75.8656
GOTERM_MF_ALL	GO:0003714~transcription corepressor activity	3	4.6875	0.112637	SKI, TCF4, BCOR	61	145	15143	5.13612	1	0.871962	78.9891
GOTERM_MF_ALL	GO:0016564~transcription repressor activity	4	6.25	0.129864	EZH2, SKI, TCF4, BCOR	61	316	15143	3.14235	1	0.86383	83.7337
GOTERM_BP_ALL	GO:0010467~gene expression	16	25	0.138658	MEF2C, DEAF1, NDN, EEF1A2, EZH2, CREBBP, SMAD4, ADNP, GLI3, ARX, RPS19, FOXG1, TCF4, BCOR, PRSS12, NR2F1	54	2999	14116	1.39464	1	0.631433	90.4932
GOTERM_BP_ALL	GO:0006139~nucleobase, nucleoside, nucleotide and nucleic acid metabolic process	17	26.5625	0.190651	MEF2C, DEAF1, DNMT3A, NDN, EZH2, CREBBP, SMAD4, ADNP, PDE4D, GLI3, ARX, KIAA2022, RPS19, FOXG1, TCF4, BCOR, NR2F1	54	3409	14116	1.30359	1	0.743086	96.4376
GOTERM_BP_ALL	GO:0044260~cellular macromolecule metabolic process	22	34.375	0.391858	DEAF1, MEF2C, DNMT3A, EHMT1, NDN, B3GALT6, EEF1A2, EZH2, CREBBP, SMAD4, ADNP, CASK, GLI3, ARX, AKT1, MGAT2, RPS19, FOXG1, TCF4, BCOR, AKT3, NR2F1	54	5214	14116	1.10298	1	0.929843	99.9607
GOTERM_BP_ALL	GO:0044238~primary metabolic process	28	43.75	0.44426	MEF2C, DEAF1, B3GALT6, NDN, EZH2, CASK, GLI3, ARX, AKT1, INPP5E, TCF4, BCOR, PRSS12, AKT3, NR2F1, DNMT3A, EHMT1, EEF1A2, CREBBP, ADNP, SMAD4, PDE4D, MGAT2, KIAA2022, RPS19, FOXG1, SLC25A15, SMS	54	6923	14116	1.05726	1	0.952132	99.9905
GOTERM_BP_ALL	GO:0043170~macromolecule metabolic process	23	35.9375	0.489602	DEAF1, MEF2C, DNMT3A, EHMT1, B3GALT6, NDN, EEF1A2, EZH2, CREBBP, SMAD4, ADNP, CASK, GLI3, ARX, AKT1, MGAT2, RPS19, FOXG1, TCF4, BCOR, AKT3, PRSS12, NR2F1	54	5710	14116	1.05295	1	0.964529	99.9975
GOTERM_BP_ALL	GO:0044237~cellular metabolic process	26	40.625	0.544464	MEF2C, DEAF1, NDN, B3GALT6, EZH2, CASK, GLI3, AKT1, ARX, TCF4, BCOR, AKT3, NR2F1, DNMT3A, EHMT1, EEF1A2, CREBBP, ADNP, SMAD4, PDE4D, MGAT2, KIAA2022, RPS19, FOXG1, SLC25A15, SMS	54	6636	14116	1.0242	1	0.975667	99.9996
GOTERM_BP_ALL	GO:0008152~metabolic process	28	43.75	0.729933	MEF2C, DEAF1, B3GALT6, NDN, EZH2, CASK, GLI3, ARX, AKT1, INPP5E, TCF4, BCOR, PRSS12, AKT3, NR2F1, DNMT3A, EHMT1, EEF1A2, CREBBP, ADNP, SMAD4, PDE4D, MGAT2, KIAA2022, RPS19, FOXG1, SLC25A15, SMS	54	7647	14116	0.957161	1	0.996801	100
Annotation Cluster 3	Enrichment Score: 2.0496091081409014
Category	Term	Count	%	PValue	Genes	List Total	Pop Hits	Pop Total	Fold Enrichment	Bonferroni	Benjamini	FDR
GOTERM_CC_ALL	GO:0044446~intracellular organelle part	30	46.875	7.6633e-05	DEAF1, MEF2C, B3GALT6, NDN, LMNB1, EZH2, GLI3, AKT1, AP1S1, GRIN2B, INPP5E, TCF4, BCOR, DCX, LBR, DNMT3A, SATB2, CEP135, CREBBP, ADNP, SMAD4, CASC5, SKI, PDE4D, MYCN, CSPP1, MGAT2, RPS19, NUP62, SLC25A15	58	4225	15908	1.94752	0.0153613	0.0153613	0.0961655
GOTERM_CC_ALL	GO:0044422~organelle part	30	46.875	8.64009e-05	DEAF1, MEF2C, B3GALT6, NDN, LMNB1, EZH2, GLI3, AKT1, AP1S1, GRIN2B, INPP5E, TCF4, BCOR, DCX, LBR, DNMT3A, SATB2, CEP135, CREBBP, ADNP, SMAD4, CASC5, SKI, PDE4D, MYCN, CSPP1, MGAT2, RPS19, NUP62, SLC25A15	58	4251	15908	1.93561	0.0173023	0.0086889	0.108417
GOTERM_CC_ALL	GO:0044428~nuclear part	17	26.5625	0.000483539	MEF2C, DEAF1, DNMT3A, SATB2, LMNB1, CREBBP, EZH2, SMAD4, ADNP, SKI, GLI3, AKT1, RPS19, NUP62, TCF4, BCOR, LBR	58	1822	15908	2.55911	0.0930776	0.0241287	0.60536
GOTERM_CC_ALL	GO:0043234~protein complex	20	31.25	0.00117823	DEAF1, SATB2, LMNB1, EEF1A2, EZH2, CREBBP, SMAD4, CASC5, SKI, GLI3, CSPP1, AP1S1, NUP62, GRIN2B, TCF4, BCOR, KCNQ2, DCX, LBR, PIK3R2	58	2588	15908	2.1196	0.21191	0.0389131	1.46917
GOTERM_CC_ALL	GO:0005634~nucleus	30	46.875	0.00222036	DEAF1, MEF2C, FGD1, RAI1, HMGB3, NDN, LMNB1, EZH2, CASK, GLI3, ARX, AKT1, TCF4, BCOR, LBR, NR2F1, DNMT3A, SATB2, EHMT1, EEF1A2, SETBP1, CREBBP, ADNP, SMAD4, CASC5, SKI, MYCN, RPS19, NUP62, FOXG1	58	5077	15908	1.6207	0.361742	0.0621306	2.75205
GOTERM_CC_ALL	GO:0032991~macromolecular complex	21	32.8125	0.00507914	DEAF1, SATB2, LMNB1, EEF1A2, EZH2, CREBBP, SMAD4, CASC5, SKI, GLI3, CSPP1, AP1S1, RPS19, NUP62, GRIN2B, TCF4, BCOR, KCNQ2, DCX, LBR, PIK3R2	58	3155	15908	1.82561	0.642493	0.0708373	6.19274
GOTERM_CC_ALL	GO:0043229~intracellular organelle	41	64.0625	0.0233771	DEAF1, MEF2C, FGD1, RAI1, HMGB3, LMNB1, B3GALT6, NDN, EZH2, CASK, GLI3, ARX, AKT1, AP1S1, GRIN2B, INPP5E, TCF4, DCX, BCOR, LBR, PRSS12, NR2F1, DNMT3A, SATB2, EHMT1, CEP135, EEF1A2, SETBP1, CREBBP, ADNP, SMAD4, CASC5, PDE4D, SKI, MYCN, CSPP1, MGAT2, RPS19, NUP62, FOXG1, SLC25A15	58	8977	15908	1.25268	0.991589	0.203506	25.6934
GOTERM_CC_ALL	GO:0043226~organelle	41	64.0625	0.0240117	DEAF1, MEF2C, FGD1, RAI1, HMGB3, LMNB1, B3GALT6, NDN, EZH2, CASK, GLI3, ARX, AKT1, AP1S1, GRIN2B, INPP5E, TCF4, DCX, BCOR, LBR, PRSS12, NR2F1, DNMT3A, SATB2, EHMT1, CEP135, EEF1A2, SETBP1, CREBBP, ADNP, SMAD4, CASC5, PDE4D, SKI, MYCN, CSPP1, MGAT2, RPS19, NUP62, FOXG1, SLC25A15	58	8989	15908	1.25101	0.992624	0.192214	26.2973
GOTERM_CC_ALL	GO:0043231~intracellular membrane-bounded organelle	36	56.25	0.0582993	DEAF1, MEF2C, FGD1, RAI1, HMGB3, LMNB1, B3GALT6, NDN, EZH2, CASK, GLI3, ARX, AKT1, AP1S1, GRIN2B, INPP5E, TCF4, BCOR, LBR, NR2F1, DNMT3A, SATB2, EHMT1, EEF1A2, SETBP1, CREBBP, ADNP, SMAD4, CASC5, SKI, MYCN, MGAT2, RPS19, NUP62, FOXG1, SLC25A15	58	7982	15908	1.23702	0.999995	0.351664	52.9573
GOTERM_CC_ALL	GO:0043227~membrane-bounded organelle	36	56.25	0.059079	DEAF1, MEF2C, FGD1, RAI1, HMGB3, LMNB1, B3GALT6, NDN, EZH2, CASK, GLI3, ARX, AKT1, AP1S1, GRIN2B, INPP5E, TCF4, BCOR, LBR, NR2F1, DNMT3A, SATB2, EHMT1, EEF1A2, SETBP1, CREBBP, ADNP, SMAD4, CASC5, SKI, MYCN, MGAT2, RPS19, NUP62, FOXG1, SLC25A15	58	7989	15908	1.23594	0.999995	0.345689	53.4439
GOTERM_CC_ALL	GO:0044424~intracellular part	45	70.3125	0.0597133	DEAF1, MEF2C, FGD1, RAI1, HMGB3, LMNB1, NDN, B3GALT6, EZH2, CASK, GLI3, ARX, AKT1, AP1S1, GRIN2B, INPP5E, TCF4, DCX, BCOR, LBR, PRSS12, AKT3, PIK3R2, NR2F1, DNMT3A, SATB2, EHMT1, CEP135, EEF1A2, SETBP1, CREBBP, ADNP, SMAD4, CASC5, PDE4D, SKI, MYCN, CSPP1, MGAT2, RPS19, NUP62, FOXG1, SLC25A15, SMS, FAM126A	58	10624	15908	1.16175	0.999996	0.339379	53.8364
GOTERM_CC_ALL	GO:0005622~intracellular	46	71.875	0.0678609	DEAF1, MEF2C, FGD1, RAI1, HMGB3, LMNB1, NDN, B3GALT6, EZH2, CASK, GLI3, ARX, AKT1, AP1S1, GRIN2B, INPP5E, TCF4, DCX, BCOR, LBR, PRSS12, AKT3, PIK3R2, NR2F1, DNMT3A, SATB2, EHMT1, CEP135, EEF1A2, SETBP1, CREBBP, ADNP, SMAD4, CASC5, PDE4D, SKI, MYCN, CSPP1, MGAT2, RPS19, NUP62, FOXG1, SYNGAP1, SLC25A15, SMS, FAM126A	58	10995	15908	1.14749	0.999999	0.367395	58.6144
GOTERM_CC_ALL	GO:0044464~cell part	56	87.5	0.24594	MEF2C, RAI1, B3GALT6, EZH2, CASK, L1CAM, GLI3, AKT1, AP1S1, GRIN2B, KCNQ2, LBR, AKT3, NR2F1, SATB2, CCDC88C, ADNP, PDE4D, NRXN1, MYCN, MGAT2, RPS19, FOXG1, SMS, FRAS1, DEAF1, FGD1, MEGF8, HMGB3, NDN, LMNB1, DCHS1, ARX, FAT4, INPP5E, TCF4, BCOR, DCX, PRSS12, PIK3R2, DNMT3A, EHMT1, CEP135, EEF1A2, SETBP1, CREBBP, SMAD4, CASC5, SKI, PCDH19, CSPP1, SLC16A2, NUP62, SYNGAP1, SLC25A15, FAM126A	58	14826	15908	1.03598	1	0.751114	97.1099
GOTERM_CC_ALL	GO:0005623~cell	56	87.5	0.24651	MEF2C, RAI1, B3GALT6, EZH2, CASK, L1CAM, GLI3, AKT1, AP1S1, GRIN2B, KCNQ2, LBR, AKT3, NR2F1, SATB2, CCDC88C, ADNP, PDE4D, NRXN1, MYCN, MGAT2, RPS19, FOXG1, SMS, FRAS1, DEAF1, FGD1, MEGF8, HMGB3, NDN, LMNB1, DCHS1, ARX, FAT4, INPP5E, TCF4, BCOR, DCX, PRSS12, PIK3R2, DNMT3A, EHMT1, CEP135, EEF1A2, SETBP1, CREBBP, SMAD4, CASC5, SKI, PCDH19, CSPP1, SLC16A2, NUP62, SYNGAP1, SLC25A15, FAM126A	58	14827	15908	1.03591	1	0.743668	97.1372
Annotation Cluster 4	Enrichment Score: 2.023457913498706
Category	Term	Count	%	PValue	Genes	List Total	Pop Hits	Pop Total	Fold Enrichment	Bonferroni	Benjamini	FDR
GOTERM_CC_ALL	GO:0043228~non-membrane-bounded organelle	19	29.6875	0.0032029	DNMT3A, FGD1, HMGB3, NDN, LMNB1, CEP135, CREBBP, ADNP, CASC5, CASK, PDE4D, GLI3, MYCN, CSPP1, AKT1, RPS19, NUP62, GRIN2B, DCX	58	2596	15908	2.00741	0.476921	0.077809	3.94747
GOTERM_CC_ALL	GO:0043232~intracellular non-membrane-bounded organelle	19	29.6875	0.0032029	DNMT3A, FGD1, HMGB3, NDN, LMNB1, CEP135, CREBBP, ADNP, CASC5, CASK, PDE4D, GLI3, MYCN, CSPP1, AKT1, RPS19, NUP62, GRIN2B, DCX	58	2596	15908	2.00741	0.476921	0.077809	3.94747
GOTERM_CC_ALL	GO:0005813~centrosome	5	7.8125	0.00844076	CSPP1, NUP62, NDN, CEP135, PDE4D	58	224	15908	6.12223	0.819544	0.101489	10.0952
GOTERM_CC_ALL	GO:0005815~microtubule organizing center	5	7.8125	0.0127687	CSPP1, NUP62, NDN, CEP135, PDE4D	58	253	15908	5.42047	0.92542	0.134299	14.8993
GOTERM_CC_ALL	GO:0015630~microtubule cytoskeleton	7	10.9375	0.0134493	CSPP1, AKT1, NUP62, NDN, CEP135, PDE4D, DCX	58	549	15908	3.49714	0.935119	0.134076	15.633
GOTERM_CC_ALL	GO:0044430~cytoskeletal part	9	14.0625	0.0194911	CSPP1, AKT1, LMNB1, GRIN2B, NUP62, NDN, CEP135, PDE4D, DCX	58	952	15908	2.59294	0.981241	0.18029	21.8949
GOTERM_CC_ALL	GO:0005856~cytoskeleton	11	17.1875	0.0236397	CSPP1, AKT1, FGD1, LMNB1, GRIN2B, NUP62, NDN, CEP135, CASK, PDE4D, DCX	58	1381	15908	2.18467	0.992034	0.19721	25.9439
Annotation Cluster 5	Enrichment Score: 1.6426793912773348
Category	Term	Count	%	PValue	Genes	List Total	Pop Hits	Pop Total	Fold Enrichment	Bonferroni	Benjamini	FDR
GOTERM_BP_ALL	GO:0048589~developmental growth	4	6.25	0.00424164	AKT1, NDN, DCX, GLI3	54	87	14116	12.0187	0.984677	0.0683707	6.48164
GOTERM_CC_ALL	GO:0015630~microtubule cytoskeleton	7	10.9375	0.0134493	CSPP1, AKT1, NUP62, NDN, CEP135, PDE4D, DCX	58	549	15908	3.49714	0.935119	0.134076	15.633
GOTERM_BP_ALL	GO:0040007~growth	4	6.25	0.0312815	AKT1, NDN, DCX, GLI3	54	183	14116	5.71382	1	0.270623	39.4097
GOTERM_BP_ALL	GO:0008361~regulation of cell size	4	6.25	0.0421162	AKT1, NDN, SMAD4, DCX	54	206	14116	5.07587	1	0.326523	49.255
GOTERM_BP_ALL	GO:0032535~regulation of cellular component size	4	6.25	0.0814014	AKT1, NDN, SMAD4, DCX	54	271	14116	3.85841	1	0.476384	73.7777
Annotation Cluster 6	Enrichment Score: 1.4143446357411875
Category	Term	Count	%	PValue	Genes	List Total	Pop Hits	Pop Total	Fold Enrichment	Bonferroni	Benjamini	FDR
GOTERM_BP_ALL	GO:0016568~chromatin modification	6	9.375	0.00356411	DNMT3A, SATB2, EHMT1, EZH2, CREBBP, BCOR	54	274	14116	5.72425	0.970096	0.0640771	5.47343
GOTERM_BP_ALL	GO:0016569~covalent chromatin modification	4	6.25	0.011758	DNMT3A, EHMT1, EZH2, CREBBP	54	126	14116	8.29865	0.999991	0.136854	17.0113
GOTERM_BP_ALL	GO:0006325~chromatin organization	6	9.375	0.0134325	DNMT3A, SATB2, EHMT1, EZH2, CREBBP, BCOR	54	378	14116	4.14932	0.999998	0.151359	19.2007
GOTERM_BP_ALL	GO:0043414~biopolymer methylation	3	4.6875	0.0276454	DNMT3A, EHMT1, EZH2	54	69	14116	11.3655	1	0.249536	35.7233
GOTERM_BP_ALL	GO:0032259~methylation	3	4.6875	0.0330323	DNMT3A, EHMT1, EZH2	54	76	14116	10.3187	1	0.276545	41.1133
GOTERM_BP_ALL	GO:0051276~chromosome organization	6	9.375	0.0348398	DNMT3A, SATB2, EHMT1, EZH2, CREBBP, BCOR	54	485	14116	3.23391	1	0.284788	42.8249
GOTERM_MF_ALL	GO:0008757~S-adenosylmethionine-dependent methyltransferase activity	3	4.6875	0.0437417	DNMT3A, EHMT1, EZH2	61	84	15143	8.86593	0.99999	0.684615	44.2297
GOTERM_BP_ALL	GO:0006730~one-carbon metabolic process	3	4.6875	0.0661896	DNMT3A, EHMT1, EZH2	54	112	14116	7.00198	1	0.426699	66.0278
GOTERM_BP_ALL	GO:0016570~histone modification	3	4.6875	0.0767773	EHMT1, EZH2, CREBBP	54	122	14116	6.42805	1	0.466456	71.6175
GOTERM_BP_ALL	GO:0006996~organelle organization	9	14.0625	0.122536	AKT1, DNMT3A, FGD1, SATB2, EHMT1, CEP135, EZH2, CREBBP, BCOR	54	1332	14116	1.76627	1	0.595421	87.265
GOTERM_MF_ALL	GO:0008168~methyltransferase activity	3	4.6875	0.145803	DNMT3A, EHMT1, EZH2	61	170	15143	4.38081	1	0.855742	87.2218
GOTERM_MF_ALL	GO:0016741~transferase activity, transferring one-carbon groups	3	4.6875	0.149912	DNMT3A, EHMT1, EZH2	61	173	15143	4.30484	1	0.851132	88.0015
Annotation Cluster 7	Enrichment Score: 1.2894747938928373
Category	Term	Count	%	PValue	Genes	List Total	Pop Hits	Pop Total	Fold Enrichment	Bonferroni	Benjamini	FDR
GOTERM_BP_ALL	GO:0045596~negative regulation of cell differentiation	6	9.375	0.00126522	HMGB3, FOXG1, EZH2, CREBBP, SKI, GLI3	54	216	14116	7.26132	0.711916	0.0322196	1.97613
GOTERM_BP_ALL	GO:0045595~regulation of cell differentiation	8	12.5	0.0023025	AKT1, HMGB3, FOXG1, EZH2, CREBBP, SMAD4, SKI, GLI3	54	492	14116	4.25053	0.89627	0.0470683	3.56887
GOTERM_BP_ALL	GO:0051093~negative regulation of developmental process	6	9.375	0.00279974	HMGB3, FOXG1, EZH2, CREBBP, SKI, GLI3	54	259	14116	6.05577	0.936455	0.0536286	4.32378
GOTERM_BP_ALL	GO:0050793~regulation of developmental process	9	14.0625	0.0034232	AKT1, FGD1, HMGB3, FOXG1, EZH2, CREBBP, SMAD4, SKI, GLI3	54	674	14116	3.4906	0.965637	0.0627663	5.26247
GOTERM_BP_ALL	GO:0009887~organ morphogenesis	8	12.5	0.00489847	FRAS1, FGD1, SATB2, FOXG1, SMAD4, SOBP, BCOR, GLI3	54	564	14116	3.70791	0.99199	0.0760817	7.44943
GOTERM_BP_ALL	GO:0048598~embryonic morphogenesis	6	9.375	0.00575813	SATB2, FOXG1, SMAD4, SOBP, SKI, GLI3	54	307	14116	5.10894	0.996575	0.0824142	8.70192
GOTERM_BP_ALL	GO:0060021~palate development	3	4.6875	0.0063835	SATB2, SMAD4, BCOR	54	32	14116	24.5069	0.998155	0.0884191	9.60305
GOTERM_BP_ALL	GO:0048562~embryonic organ morphogenesis	4	6.25	0.0135948	SATB2, FOXG1, SOBP, GLI3	54	133	14116	7.86188	0.999999	0.151334	19.4099
GOTERM_BP_ALL	GO:0007389~pattern specification process	5	7.8125	0.0177508	SATB2, FOXG1, SMAD4, BCOR, GLI3	54	267	14116	4.89527	1	0.183203	24.5997
GOTERM_BP_ALL	GO:0009790~embryonic development	7	10.9375	0.0191073	SATB2, GRIN2B, FOXG1, SMAD4, SOBP, SKI, GLI3	54	568	14116	3.22157	1	0.193864	26.2247
GOTERM_BP_ALL	GO:0048568~embryonic organ development	4	6.25	0.0266977	SATB2, FOXG1, SOBP, GLI3	54	172	14116	6.07924	1	0.24422	34.7284
GOTERM_BP_ALL	GO:0051050~positive regulation of transport	4	6.25	0.0511886	AKT1, GRIN2B, SMAD4, GLI3	54	223	14116	4.68892	1	0.366881	56.3246
GOTERM_BP_ALL	GO:0045597~positive regulation of cell differentiation	4	6.25	0.0546008	AKT1, FOXG1, SMAD4, GLI3	54	229	14116	4.56607	1	0.376084	58.7362
GOTERM_BP_ALL	GO:0007423~sensory organ development	4	6.25	0.0546008	GRIN2B, FOXG1, SOBP, GLI3	54	229	14116	4.56607	1	0.376084	58.7362
GOTERM_BP_ALL	GO:0070201~regulation of establishment of protein localization	3	4.6875	0.0756953	AKT1, SMAD4, GLI3	54	121	14116	6.48118	1	0.4642	71.0885
GOTERM_BP_ALL	GO:0051094~positive regulation of developmental process	4	6.25	0.0863382	AKT1, FOXG1, SMAD4, GLI3	54	278	14116	3.76126	1	0.481844	75.9134
GOTERM_BP_ALL	GO:0032880~regulation of protein localization	3	4.6875	0.0947303	AKT1, SMAD4, GLI3	54	138	14116	5.68277	1	0.512927	79.1744
GOTERM_BP_ALL	GO:0051239~regulation of multicellular organismal process	7	10.9375	0.137485	AKT1, HMGB3, GRIN2B, FOXG1, SMAD4, SKI, GLI3	54	937	14116	1.95288	1	0.630576	90.2871
GOTERM_BP_ALL	GO:0003002~regionalization	3	4.6875	0.168861	FOXG1, SMAD4, GLI3	54	197	14116	3.98082	1	0.704837	94.5845
GOTERM_BP_ALL	GO:0032879~regulation of localization	5	7.8125	0.195143	AKT1, RPS19, GRIN2B, SMAD4, GLI3	54	610	14116	2.14268	1	0.749856	96.7369
GOTERM_BP_ALL	GO:0051049~regulation of transport	4	6.25	0.223539	AKT1, GRIN2B, SMAD4, GLI3	54	435	14116	2.40375	1	0.792807	98.1477
GOTERM_BP_ALL	GO:0060341~regulation of cellular localization	3	4.6875	0.238634	GRIN2B, SMAD4, GLI3	54	248	14116	3.16219	1	0.814663	98.6408
GOTERM_BP_ALL	GO:0009888~tissue development	5	7.8125	0.238843	FRAS1, AKT1, SATB2, SMAD4, GLI3	54	665	14116	1.96547	1	0.813015	98.6466
GOTERM_BP_ALL	GO:0042221~response to chemical stimulus	6	9.375	0.532776	AKT1, GRIN2B, NUP62, EEF1A2, CREBBP, SMAD4	54	1281	14116	1.22439	1	0.973978	99.9994
GOTERM_BP_ALL	GO:0042592~homeostatic process	4	6.25	0.5409	AKT1, RPS19, GRIN2B, CREBBP	54	751	14116	1.39232	1	0.975199	99.9995
GOTERM_BP_ALL	GO:0009605~response to external stimulus	3	4.6875	0.86608	AKT1, RPS19, GRIN2B	54	914	14116	0.858011	1	0.999821	100
GOTERM_BP_ALL	GO:0006950~response to stress	4	6.25	0.960523	AKT1, GRIN2B, CREBBP, SMAD4	54	1685	14116	0.620552	1	0.999999	100
GOTERM_BP_ALL	GO:0050896~response to stimulus	9	14.0625	0.969896	AKT1, RPS19, GRIN2B, NUP62, EEF1A2, CREBBP, SMAD4, SOBP, AFF2	54	3502	14116	0.671807	1	1	100
Annotation Cluster 8	Enrichment Score: 1.2231823592911322
Category	Term	Count	%	PValue	Genes	List Total	Pop Hits	Pop Total	Fold Enrichment	Bonferroni	Benjamini	FDR
GOTERM_BP_ALL	GO:0048754~branching morphogenesis of a tube	3	4.6875	0.0247445	SMAD4, GLI3, MYCN	54	65	14116	12.065	1	0.234875	32.6326
GOTERM_BP_ALL	GO:0001763~morphogenesis of a branching structure	3	4.6875	0.0314539	SMAD4, GLI3, MYCN	54	74	14116	10.5976	1	0.269597	39.5796
GOTERM_BP_ALL	GO:0035239~tube morphogenesis	3	4.6875	0.0822606	SMAD4, GLI3, MYCN	54	127	14116	6.17498	1	0.477482	74.1617
GOTERM_BP_ALL	GO:0035295~tube development	3	4.6875	0.199952	SMAD4, GLI3, MYCN	54	220	14116	3.56465	1	0.757021	97.031
Annotation Cluster 9	Enrichment Score: 1.196705432686249
Category	Term	Count	%	PValue	Genes	List Total	Pop Hits	Pop Total	Fold Enrichment	Bonferroni	Benjamini	FDR
GOTERM_BP_ALL	GO:0007156~homophilic cell adhesion	4	6.25	0.0130542	FAT4, L1CAM, PCDH19, DCHS1	54	131	14116	7.98191	0.999998	0.1491	18.7108
GOTERM_BP_ALL	GO:0016337~cell-cell adhesion	4	6.25	0.0849147	FAT4, L1CAM, PCDH19, DCHS1	54	276	14116	3.78851	1	0.481005	75.3149
GOTERM_BP_ALL	GO:0007155~cell adhesion	6	9.375	0.121133	FAT4, CASK, L1CAM, NRXN1, PCDH19, DCHS1	54	700	14116	2.24063	1	0.596113	86.9402
GOTERM_BP_ALL	GO:0022610~biological adhesion	6	9.375	0.121669	FAT4, CASK, L1CAM, NRXN1, PCDH19, DCHS1	54	701	14116	2.23744	1	0.595233	87.0652
Annotation Cluster 10	Enrichment Score: 1.1840799119015806
Category	Term	Count	%	PValue	Genes	List Total	Pop Hits	Pop Total	Fold Enrichment	Bonferroni	Benjamini	FDR
GOTERM_CC_ALL	GO:0042734~presynaptic membrane	3	4.6875	0.00481292	GRIN2B, L1CAM, NRXN1	58	29	15908	28.3734	0.622641	0.0780028	5.87713
GOTERM_CC_ALL	GO:0045202~synapse	5	7.8125	0.0381856	GRIN2B, CASK, L1CAM, NRXN1, PRSS12	58	355	15908	3.86304	0.999616	0.269908	38.6632
GOTERM_CC_ALL	GO:0044456~synapse part	4	6.25	0.058103	GRIN2B, L1CAM, NRXN1, PRSS12	58	246	15908	4.45977	0.999994	0.360991	52.834
GOTERM_CC_ALL	GO:0042995~cell projection	6	9.375	0.103572	AKT1, FGD1, GRIN2B, L1CAM, GLI3, PRSS12	58	697	15908	2.36105	1	0.45855	74.6569
GOTERM_CC_ALL	GO:0044463~cell projection part	3	4.6875	0.20453	GRIN2B, L1CAM, PRSS12	58	234	15908	3.51636	1	0.685116	94.3455
GOTERM_CC_ALL	GO:0043005~neuron projection	3	4.6875	0.347548	GRIN2B, L1CAM, PRSS12	58	342	15908	2.40593	1	0.840429	99.5304
Annotation Cluster 11	Enrichment Score: 1.140578750220683
Category	Term	Count	%	PValue	Genes	List Total	Pop Hits	Pop Total	Fold Enrichment	Bonferroni	Benjamini	FDR
GOTERM_BP_ALL	GO:0009887~organ morphogenesis	8	12.5	0.00489847	FRAS1, FGD1, SATB2, FOXG1, SMAD4, SOBP, BCOR, GLI3	54	564	14116	3.70791	0.99199	0.0760817	7.44943
GOTERM_BP_ALL	GO:0002009~morphogenesis of an epithelium	3	4.6875	0.0551799	FRAS1, SMAD4, GLI3	54	101	14116	7.76458	1	0.376774	59.1328
GOTERM_BP_ALL	GO:0048729~tissue morphogenesis	3	4.6875	0.146504	FRAS1, SMAD4, GLI3	54	180	14116	4.35679	1	0.650822	91.7704
GOTERM_BP_ALL	GO:0060429~epithelium development	3	4.6875	0.209557	FRAS1, SMAD4, GLI3	54	227	14116	3.45472	1	0.772776	97.5458
GOTERM_BP_ALL	GO:0009888~tissue development	5	7.8125	0.238843	FRAS1, AKT1, SATB2, SMAD4, GLI3	54	665	14116	1.96547	1	0.813015	98.6466
Annotation Cluster 12	Enrichment Score: 1.011719831936362
Category	Term	Count	%	PValue	Genes	List Total	Pop Hits	Pop Total	Fold Enrichment	Bonferroni	Benjamini	FDR
GOTERM_BP_ALL	GO:0009966~regulation of signal transduction	9	14.0625	0.0159333	AKT1, FGD1, GRIN2B, NUP62, EZH2, SMAD4, SKI, L1CAM, SYNGAP1	54	878	14116	2.67957	1	0.171351	22.3698
GOTERM_BP_ALL	GO:0010646~regulation of cell communication	9	14.0625	0.038549	AKT1, FGD1, GRIN2B, NUP62, EZH2, SMAD4, SKI, L1CAM, SYNGAP1	54	1038	14116	2.26654	1	0.307905	46.1924
GOTERM_BP_ALL	GO:0009968~negative regulation of signal transduction	4	6.25	0.0500753	AKT1, NUP62, EZH2, SKI	54	221	14116	4.73136	1	0.365519	55.5096
GOTERM_BP_ALL	GO:0010648~negative regulation of cell communication	4	6.25	0.0661073	AKT1, NUP62, EZH2, SKI	54	248	14116	4.21625	1	0.428939	65.9806
GOTERM_BP_ALL	GO:0008219~cell death	5	7.8125	0.283852	MEF2C, AKT1, FGD1, NUP62, L1CAM	54	719	14116	1.81785	1	0.858226	99.4823
GOTERM_BP_ALL	GO:0016265~death	5	7.8125	0.288096	MEF2C, AKT1, FGD1, NUP62, L1CAM	54	724	14116	1.8053	1	0.861452	99.5286
GOTERM_BP_ALL	GO:0065009~regulation of molecular function	5	7.8125	0.4979	AKT1, FGD1, NUP62, SMAD4, SKI	54	969	14116	1.34885	1	0.966164	99.9981
Annotation Cluster 13	Enrichment Score: 0.8760285389337041
Category	Term	Count	%	PValue	Genes	List Total	Pop Hits	Pop Total	Fold Enrichment	Bonferroni	Benjamini	FDR
GOTERM_CC_ALL	GO:0005626~insoluble fraction	7	10.9375	0.078686	MGAT2, SLC16A2, GRIN2B, CCDC88C, CASK, PDE4D, L1CAM	58	839	15908	2.28836	1	0.403894	64.2595
GOTERM_CC_ALL	GO:0000267~cell fraction	8	12.5	0.0908494	AKT1, MGAT2, SLC16A2, GRIN2B, CCDC88C, CASK, PDE4D, L1CAM	58	1083	15908	2.02605	1	0.422875	69.7519
GOTERM_CC_ALL	GO:0005624~membrane fraction	5	7.8125	0.329378	MGAT2, SLC16A2, GRIN2B, CASK, L1CAM	58	809	15908	1.69515	1	0.833629	99.337
Annotation Cluster 14	Enrichment Score: 0.8719728735354448
Category	Term	Count	%	PValue	Genes	List Total	Pop Hits	Pop Total	Fold Enrichment	Bonferroni	Benjamini	FDR
GOTERM_BP_ALL	GO:0009790~embryonic development	7	10.9375	0.0191073	SATB2, GRIN2B, FOXG1, SMAD4, SOBP, SKI, GLI3	54	568	14116	3.22157	1	0.193864	26.2247
GOTERM_BP_ALL	GO:0043009~chordate embryonic development	3	4.6875	0.353949	SATB2, GRIN2B, GLI3	54	331	14116	2.36925	1	0.911634	99.8979
GOTERM_BP_ALL	GO:0009792~embryonic development ending in birth or egg hatching	3	4.6875	0.358047	SATB2, GRIN2B, GLI3	54	334	14116	2.34797	1	0.913515	99.9077
Annotation Cluster 15	Enrichment Score: 0.860476754481331
Category	Term	Count	%	PValue	Genes	List Total	Pop Hits	Pop Total	Fold Enrichment	Bonferroni	Benjamini	FDR
GOTERM_CC_ALL	GO:0044420~extracellular matrix part	4	6.25	0.00850185	FRAS1, COL4A1, GRIN2B, PRSS12	58	117	15908	9.37695	0.821776	0.0964771	10.1647
GOTERM_CC_ALL	GO:0031012~extracellular matrix	4	6.25	0.126256	FRAS1, COL4A1, GRIN2B, PRSS12	58	345	15908	3.18001	1	0.521382	81.6298
GOTERM_CC_ALL	GO:0044421~extracellular region part	5	7.8125	0.45343	FRAS1, COL4A1, GRIN2B, ADNP, PRSS12	58	960	15908	1.42852	1	0.891246	99.9491
GOTERM_CC_ALL	GO:0005576~extracellular region	7	10.9375	0.742705	FRAS1, DEAF1, COL4A1, GRIN2B, CCBE1, ADNP, PRSS12	58	2010	15908	0.95519	1	0.98884	100
Annotation Cluster 16	Enrichment Score: 0.8210889356565535
Category	Term	Count	%	PValue	Genes	List Total	Pop Hits	Pop Total	Fold Enrichment	Bonferroni	Benjamini	FDR
GOTERM_BP_ALL	GO:0008361~regulation of cell size	4	6.25	0.0421162	AKT1, NDN, SMAD4, DCX	54	206	14116	5.07587	1	0.326523	49.255
GOTERM_BP_ALL	GO:0032535~regulation of cellular component size	4	6.25	0.0814014	AKT1, NDN, SMAD4, DCX	54	271	14116	3.85841	1	0.476384	73.7777
GOTERM_BP_ALL	GO:0040008~regulation of growth	4	6.25	0.136028	ARX, AKT1, NDN, SMAD4	54	341	14116	3.06636	1	0.631429	90.0252
GOTERM_BP_ALL	GO:0007167~enzyme linked receptor protein signaling pathway	4	6.25	0.136886	AKT1, NDN, SMAD4, SKI	54	342	14116	3.0574	1	0.631373	90.1801
GOTERM_BP_ALL	GO:0007166~cell surface receptor linked signal transduction	9	14.0625	0.39596	AKT1, GRIN2B, NUP62, NDN, CCDC88C, SMAD4, SKI, L1CAM, GLI3	54	1856	14116	1.2676	1	0.930346	99.9646
GOTERM_MF_ALL	GO:0042802~identical protein binding	4	6.25	0.468539	AKT1, NDN, SMAD4, L1CAM	61	640	15143	1.55154	1	0.989222	99.9739
Annotation Cluster 17	Enrichment Score: 0.7985794956898793
Category	Term	Count	%	PValue	Genes	List Total	Pop Hits	Pop Total	Fold Enrichment	Bonferroni	Benjamini	FDR
GOTERM_MF_ALL	GO:0046332~SMAD binding	3	4.6875	0.0142881	CREBBP, SMAD4, SKI	61	46	15143	16.19	0.975594	0.41164	17.1287
GOTERM_BP_ALL	GO:0044085~cellular component biogenesis	8	12.5	0.0790958	FGD1, RPS19, CCDC88C, CREBBP, SMAD4, CASC5, SKI, NRXN1	54	1001	14116	2.08917	1	0.471537	72.7206
GOTERM_BP_ALL	GO:0022607~cellular component assembly	7	10.9375	0.113692	FGD1, CCDC88C, CREBBP, SMAD4, CASC5, SKI, NRXN1	54	887	14116	2.06297	1	0.574085	85.0835
GOTERM_BP_ALL	GO:0006461~protein complex assembly	4	6.25	0.2946	CCDC88C, CREBBP, SMAD4, SKI	54	505	14116	2.07055	1	0.867077	99.5921
GOTERM_BP_ALL	GO:0070271~protein complex biogenesis	4	6.25	0.2946	CCDC88C, CREBBP, SMAD4, SKI	54	505	14116	2.07055	1	0.867077	99.5921
GOTERM_BP_ALL	GO:0065003~macromolecular complex assembly	4	6.25	0.45866	CCDC88C, CREBBP, SMAD4, SKI	54	665	14116	1.57238	1	0.956097	99.9937
GOTERM_BP_ALL	GO:0043933~macromolecular complex subunit organization	4	6.25	0.502493	CCDC88C, CREBBP, SMAD4, SKI	54	710	14116	1.47272	1	0.96654	99.9983
Annotation Cluster 18	Enrichment Score: 0.7612571246375877
Category	Term	Count	%	PValue	Genes	List Total	Pop Hits	Pop Total	Fold Enrichment	Bonferroni	Benjamini	FDR
GOTERM_BP_ALL	GO:0043066~negative regulation of apoptosis	5	7.8125	0.0435368	MEF2C, AKT1, NUP62, EEF1A2, ADNP	54	354	14116	3.6922	1	0.333123	50.4285
GOTERM_BP_ALL	GO:0043069~negative regulation of programmed cell death	5	7.8125	0.0454407	MEF2C, AKT1, NUP62, EEF1A2, ADNP	54	359	14116	3.64077	1	0.342561	51.9615
GOTERM_BP_ALL	GO:0060548~negative regulation of cell death	5	7.8125	0.045827	MEF2C, AKT1, NUP62, EEF1A2, ADNP	54	360	14116	3.63066	1	0.342432	52.2671
GOTERM_BP_ALL	GO:0042981~regulation of apoptosis	7	10.9375	0.0794675	MEF2C, AKT1, FGD1, NUP62, EEF1A2, ADNP, GLI3	54	804	14116	2.27594	1	0.470542	72.8937
GOTERM_BP_ALL	GO:0043067~regulation of programmed cell death	7	10.9375	0.0824697	MEF2C, AKT1, FGD1, NUP62, EEF1A2, ADNP, GLI3	54	812	14116	2.25351	1	0.475784	74.2543
GOTERM_BP_ALL	GO:0010941~regulation of cell death	7	10.9375	0.083612	MEF2C, AKT1, FGD1, NUP62, EEF1A2, ADNP, GLI3	54	815	14116	2.24522	1	0.478077	74.755
GOTERM_BP_ALL	GO:0006916~anti-apoptosis	3	4.6875	0.180929	MEF2C, AKT1, EEF1A2	54	206	14116	3.8069	1	0.727272	95.6997
GOTERM_BP_ALL	GO:0008219~cell death	5	7.8125	0.283852	MEF2C, AKT1, FGD1, NUP62, L1CAM	54	719	14116	1.81785	1	0.858226	99.4823
GOTERM_BP_ALL	GO:0016265~death	5	7.8125	0.288096	MEF2C, AKT1, FGD1, NUP62, L1CAM	54	724	14116	1.8053	1	0.861452	99.5286
GOTERM_CC_ALL	GO:0005730~nucleolus	4	6.25	0.459536	RPS19, NUP62, ADNP, GLI3	58	698	15908	1.57178	1	0.891344	99.9558
GOTERM_BP_ALL	GO:0006915~apoptosis	3	4.6875	0.666898	MEF2C, AKT1, FGD1	54	602	14116	1.30269	1	0.993125	100
GOTERM_BP_ALL	GO:0012501~programmed cell death	3	4.6875	0.674942	MEF2C, AKT1, FGD1	54	611	14116	1.28351	1	0.993552	100
GOTERM_BP_ALL	GO:0050790~regulation of catalytic activity	3	4.6875	0.835027	AKT1, FGD1, NUP62	54	846	14116	0.926977	1	0.999577	100
Annotation Cluster 19	Enrichment Score: 0.7286936456968209
Category	Term	Count	%	PValue	Genes	List Total	Pop Hits	Pop Total	Fold Enrichment	Bonferroni	Benjamini	FDR
GOTERM_MF_ALL	GO:0016740~transferase activity	15	23.4375	0.0074172	DNMT3A, EHMT1, B3GALT6, CREBBP, EZH2, ADNP, CASK, AKT1, MGAT2, KIAA2022, NUP62, DLG3, SMS, AKT3, PIK3R2	61	1751	15143	2.12661	0.853506	0.381335	9.26207
GOTERM_BP_ALL	GO:0043412~biopolymer modification	10	15.625	0.113359	AKT1, DNMT3A, MGAT2, EHMT1, B3GALT6, EZH2, CREBBP, ADNP, CASK, AKT3	54	1526	14116	1.71302	1	0.575577	84.9949
GOTERM_BP_ALL	GO:0006464~protein modification process	9	14.0625	0.174102	AKT1, MGAT2, EHMT1, B3GALT6, EZH2, CREBBP, ADNP, CASK, AKT3	54	1453	14116	1.61918	1	0.71451	95.0985
GOTERM_BP_ALL	GO:0044267~cellular protein metabolic process	11	17.1875	0.38935	AKT1, MGAT2, EHMT1, RPS19, B3GALT6, EEF1A2, EZH2, CREBBP, ADNP, CASK, AKT3	54	2355	14116	1.22101	1	0.929309	99.958
GOTERM_BP_ALL	GO:0043687~post-translational protein modification	6	9.375	0.459835	AKT1, EHMT1, EZH2, CREBBP, CASK, AKT3	54	1182	14116	1.32694	1	0.955161	99.9939
GOTERM_BP_ALL	GO:0019538~protein metabolic process	12	18.75	0.494087	AKT1, MGAT2, EHMT1, RPS19, B3GALT6, EEF1A2, EZH2, CREBBP, ADNP, CASK, PRSS12, AKT3	54	2812	14116	1.11554	1	0.965468	99.9978
GOTERM_MF_ALL	GO:0003824~catalytic activity	21	32.8125	0.61221	DNMT3A, EHMT1, B3GALT6, EEF1A2, EZH2, CREBBP, ADNP, CASK, PDE4D, AKT1, MGAT2, KIAA2022, NUP62, DLG3, INPP5E, BCOR, SMS, LBR, AKT3, PRSS12, PIK3R2	61	5198	15143	1.00292	1	0.997423	99.9996
Annotation Cluster 20	Enrichment Score: 0.6567349875807649
Category	Term	Count	%	PValue	Genes	List Total	Pop Hits	Pop Total	Fold Enrichment	Bonferroni	Benjamini	FDR
GOTERM_CC_ALL	GO:0031965~nuclear membrane	3	4.6875	0.0281796	LMNB1, NUP62, LBR	58	73	15908	11.2716	0.996893	0.213832	30.1527
GOTERM_CC_ALL	GO:0005635~nuclear envelope	3	4.6875	0.167102	LMNB1, NUP62, LBR	58	205	15908	4.01379	1	0.612112	89.9288
GOTERM_CC_ALL	GO:0012505~endomembrane system	5	7.8125	0.307228	AP1S1, LMNB1, NUP62, INPP5E, LBR	58	782	15908	1.75368	1	0.814576	99.003
GOTERM_CC_ALL	GO:0019866~organelle inner membrane	3	4.6875	0.330486	LMNB1, SLC25A15, LBR	58	329	15908	2.501	1	0.828265	99.3506
GOTERM_CC_ALL	GO:0031090~organelle membrane	6	9.375	0.356267	AP1S1, LMNB1, NUP62, INPP5E, SLC25A15, LBR	58	1096	15908	1.50151	1	0.843335	99.6033
GOTERM_CC_ALL	GO:0031967~organelle envelope	4	6.25	0.384299	LMNB1, NUP62, SLC25A15, LBR	58	620	15908	1.76952	1	0.853533	99.7732
GOTERM_CC_ALL	GO:0031975~envelope	4	6.25	0.386261	LMNB1, NUP62, SLC25A15, LBR	58	622	15908	1.76383	1	0.849894	99.7821
Annotation Cluster 21	Enrichment Score: 0.6552508536068272
Category	Term	Count	%	PValue	Genes	List Total	Pop Hits	Pop Total	Fold Enrichment	Bonferroni	Benjamini	FDR
GOTERM_MF_ALL	GO:0046872~metal ion binding	22	34.375	0.118638	FRAS1, DEAF1, DNMT3A, FGD1, MEGF8, RAI1, EHMT1, B3GALT6, CREBBP, ADNP, SOBP, PDE4D, SKI, NRXN1, GLI3, PCDH19, DCHS1, GRIN2B, FAT4, CCBE1, KCNQ2, NR2F1	61	4140	15143	1.31918	1	0.8695	80.7704
GOTERM_MF_ALL	GO:0043169~cation binding	22	34.375	0.128021	FRAS1, DEAF1, DNMT3A, FGD1, MEGF8, RAI1, EHMT1, B3GALT6, CREBBP, ADNP, SOBP, PDE4D, SKI, NRXN1, GLI3, PCDH19, DCHS1, GRIN2B, FAT4, CCBE1, KCNQ2, NR2F1	61	4179	15143	1.30687	1	0.874948	83.2781
GOTERM_MF_ALL	GO:0043167~ion binding	22	34.375	0.14389	FRAS1, DEAF1, DNMT3A, FGD1, MEGF8, RAI1, EHMT1, B3GALT6, CREBBP, ADNP, SOBP, PDE4D, SKI, NRXN1, GLI3, PCDH19, DCHS1, GRIN2B, FAT4, CCBE1, KCNQ2, NR2F1	61	4241	15143	1.28776	1	0.865217	86.843
GOTERM_MF_ALL	GO:0008270~zinc ion binding	11	17.1875	0.434714	DEAF1, DNMT3A, FGD1, RAI1, EHMT1, CREBBP, ADNP, SOBP, SKI, GLI3, NR2F1	61	2311	15143	1.18161	1	0.985077	99.9417
GOTERM_MF_ALL	GO:0046914~transition metal ion binding	12	18.75	0.557194	DEAF1, DNMT3A, FGD1, RAI1, EHMT1, B3GALT6, CREBBP, ADNP, SOBP, SKI, GLI3, NR2F1	61	2785	15143	1.06964	1	0.994775	99.9976
Annotation Cluster 22	Enrichment Score: 0.6364362089477947
Category	Term	Count	%	PValue	Genes	List Total	Pop Hits	Pop Total	Fold Enrichment	Bonferroni	Benjamini	FDR
GOTERM_BP_ALL	GO:0007281~germ cell development	3	4.6875	0.0551799	DEAF1, AKT1, CASC5	54	101	14116	7.76458	1	0.376774	59.1328
GOTERM_BP_ALL	GO:0048610~reproductive cellular process	3	4.6875	0.123615	DEAF1, AKT1, CASC5	54	162	14116	4.84088	1	0.596283	87.5097
GOTERM_BP_ALL	GO:0007276~gamete generation	4	6.25	0.184792	DEAF1, AKT1, DNMT3A, CASC5	54	395	14116	2.64716	1	0.733213	96.0085
GOTERM_BP_ALL	GO:0019953~sexual reproduction	4	6.25	0.246541	DEAF1, AKT1, DNMT3A, CASC5	54	458	14116	2.28303	1	0.81862	98.847
GOTERM_BP_ALL	GO:0003006~reproductive developmental process	3	4.6875	0.258155	DEAF1, AKT1, CASC5	54	262	14116	2.99321	1	0.831197	99.0975
GOTERM_BP_ALL	GO:0048609~reproductive process in a multicellular organism	4	6.25	0.276068	DEAF1, AKT1, DNMT3A, CASC5	54	487	14116	2.14708	1	0.850669	99.3861
GOTERM_BP_ALL	GO:0032504~multicellular organism reproduction	4	6.25	0.276068	DEAF1, AKT1, DNMT3A, CASC5	54	487	14116	2.14708	1	0.850669	99.3861
GOTERM_BP_ALL	GO:0022414~reproductive process	4	6.25	0.550929	DEAF1, AKT1, DNMT3A, CASC5	54	762	14116	1.37222	1	0.976841	99.9997
GOTERM_BP_ALL	GO:0000003~reproduction	4	6.25	0.555447	DEAF1, AKT1, DNMT3A, CASC5	54	767	14116	1.36327	1	0.977512	99.9997
Annotation Cluster 23	Enrichment Score: 0.6019527563910663
Category	Term	Count	%	PValue	Genes	List Total	Pop Hits	Pop Total	Fold Enrichment	Bonferroni	Benjamini	FDR
GOTERM_BP_ALL	GO:0016051~carbohydrate biosynthetic process	3	4.6875	0.0610984	AKT1, MGAT2, B3GALT6	54	107	14116	7.32918	1	0.405943	62.9873
GOTERM_BP_ALL	GO:0044262~cellular carbohydrate metabolic process	3	4.6875	0.428746	AKT1, MGAT2, B3GALT6	54	387	14116	2.02641	1	0.945643	99.9853
GOTERM_BP_ALL	GO:0005975~carbohydrate metabolic process	3	4.6875	0.596914	AKT1, MGAT2, B3GALT6	54	530	14116	1.47966	1	0.984903	99.9999
Annotation Cluster 24	Enrichment Score: 0.5995963212158746
Category	Term	Count	%	PValue	Genes	List Total	Pop Hits	Pop Total	Fold Enrichment	Bonferroni	Benjamini	FDR
GOTERM_BP_ALL	GO:0008285~negative regulation of cell proliferation	6	9.375	0.0111787	NUP62, NDN, SMAD4, DLG3, SKI, GLI3	54	361	14116	4.34472	0.999984	0.132096	16.241
GOTERM_BP_ALL	GO:0007167~enzyme linked receptor protein signaling pathway	4	6.25	0.136886	AKT1, NDN, SMAD4, SKI	54	342	14116	3.0574	1	0.631373	90.1801
GOTERM_BP_ALL	GO:0042325~regulation of phosphorylation	4	6.25	0.254636	AKT1, NUP62, CCDC88C, SMAD4	54	466	14116	2.24384	1	0.828213	99.0275
GOTERM_BP_ALL	GO:0019220~regulation of phosphate metabolic process	4	6.25	0.274017	AKT1, NUP62, CCDC88C, SMAD4	54	485	14116	2.15594	1	0.849876	99.3581
GOTERM_BP_ALL	GO:0051174~regulation of phosphorus metabolic process	4	6.25	0.274017	AKT1, NUP62, CCDC88C, SMAD4	54	485	14116	2.15594	1	0.849876	99.3581
GOTERM_BP_ALL	GO:0007166~cell surface receptor linked signal transduction	9	14.0625	0.39596	AKT1, GRIN2B, NUP62, NDN, CCDC88C, SMAD4, SKI, L1CAM, GLI3	54	1856	14116	1.2676	1	0.930346	99.9646
GOTERM_BP_ALL	GO:0065009~regulation of molecular function	5	7.8125	0.4979	AKT1, FGD1, NUP62, SMAD4, SKI	54	969	14116	1.34885	1	0.966164	99.9981
GOTERM_BP_ALL	GO:0042221~response to chemical stimulus	6	9.375	0.532776	AKT1, GRIN2B, NUP62, EEF1A2, CREBBP, SMAD4	54	1281	14116	1.22439	1	0.973978	99.9994
GOTERM_BP_ALL	GO:0032268~regulation of cellular protein metabolic process	3	4.6875	0.535519	AKT1, CCDC88C, SMAD4	54	474	14116	1.65448	1	0.974247	99.9994
GOTERM_BP_ALL	GO:0051246~regulation of protein metabolic process	3	4.6875	0.613338	AKT1, CCDC88C, SMAD4	54	546	14116	1.4363	1	0.987282	100
Annotation Cluster 25	Enrichment Score: 0.3372273936336177
Category	Term	Count	%	PValue	Genes	List Total	Pop Hits	Pop Total	Fold Enrichment	Bonferroni	Benjamini	FDR
GOTERM_BP_ALL	GO:0010627~regulation of protein kinase cascade	3	4.6875	0.240026	AKT1, GRIN2B, NUP62	54	249	14116	3.14949	1	0.812844	98.6794
GOTERM_BP_ALL	GO:0042221~response to chemical stimulus	6	9.375	0.532776	AKT1, GRIN2B, NUP62, EEF1A2, CREBBP, SMAD4	54	1281	14116	1.22439	1	0.973978	99.9994
GOTERM_BP_ALL	GO:0010033~response to organic substance	3	4.6875	0.761227	AKT1, GRIN2B, NUP62	54	721	14116	1.08769	1	0.998084	100
Annotation Cluster 26	Enrichment Score: 0.33190757336579974
Category	Term	Count	%	PValue	Genes	List Total	Pop Hits	Pop Total	Fold Enrichment	Bonferroni	Benjamini	FDR
GOTERM_BP_ALL	GO:0051179~localization	15	23.4375	0.219076	FRAS1, SATB2, NDN, GLI3, AKT1, ARX, SLC16A2, AP1S1, RPS19, GRIN2B, NUP62, KCNQ2, DCX, SLC25A15, NR2F1	54	2993	14116	1.31009	1	0.787379	97.9725
GOTERM_BP_ALL	GO:0015031~protein transport	5	7.8125	0.320645	FRAS1, AKT1, AP1S1, NUP62, GLI3	54	762	14116	1.71527	1	0.888837	99.7746
GOTERM_BP_ALL	GO:0045184~establishment of protein localization	5	7.8125	0.326686	FRAS1, AKT1, AP1S1, NUP62, GLI3	54	769	14116	1.69966	1	0.892964	99.8042
GOTERM_BP_ALL	GO:0006886~intracellular protein transport	3	4.6875	0.411739	AKT1, AP1S1, GLI3	54	374	14116	2.09685	1	0.938525	99.9767
GOTERM_BP_ALL	GO:0008104~protein localization	5	7.8125	0.424504	FRAS1, AKT1, AP1S1, NUP62, GLI3	54	882	14116	1.4819	1	0.944368	99.9835
GOTERM_BP_ALL	GO:0046907~intracellular transport	4	6.25	0.450707	AKT1, AP1S1, SLC25A15, GLI3	54	657	14116	1.59152	1	0.953458	99.9921
GOTERM_BP_ALL	GO:0034613~cellular protein localization	3	4.6875	0.459478	AKT1, AP1S1, GLI3	54	411	14116	1.90808	1	0.955724	99.9939
GOTERM_BP_ALL	GO:0070727~cellular macromolecule localization	3	4.6875	0.463255	AKT1, AP1S1, GLI3	54	414	14116	1.89426	1	0.955873	99.9945
GOTERM_MF_ALL	GO:0005215~transporter activity	6	9.375	0.502308	SLC16A2, AP1S1, GRIN2B, NUP62, KCNQ2, SLC25A15	61	1175	15143	1.26764	1	0.99124	99.9889
GOTERM_BP_ALL	GO:0033036~macromolecule localization	5	7.8125	0.582662	FRAS1, AKT1, AP1S1, NUP62, GLI3	54	1076	14116	1.21472	1	0.982611	99.9999
GOTERM_BP_ALL	GO:0051649~establishment of localization in cell	4	6.25	0.628133	AKT1, AP1S1, SLC25A15, GLI3	54	852	14116	1.22726	1	0.989141	100
GOTERM_BP_ALL	GO:0006810~transport	10	15.625	0.675445	FRAS1, AKT1, SLC16A2, AP1S1, RPS19, GRIN2B, NUP62, KCNQ2, SLC25A15, GLI3	54	2629	14116	0.994323	1	0.993448	100
GOTERM_BP_ALL	GO:0051641~cellular localization	4	6.25	0.686136	AKT1, AP1S1, SLC25A15, GLI3	54	928	14116	1.12676	1	0.994225	100
GOTERM_BP_ALL	GO:0051234~establishment of localization	10	15.625	0.688053	FRAS1, AKT1, SLC16A2, AP1S1, RPS19, GRIN2B, NUP62, KCNQ2, SLC25A15, GLI3	54	2656	14116	0.984215	1	0.994248	100
Annotation Cluster 27	Enrichment Score: 0.29975971158074816
Category	Term	Count	%	PValue	Genes	List Total	Pop Hits	Pop Total	Fold Enrichment	Bonferroni	Benjamini	FDR
GOTERM_CC_ALL	GO:0031410~cytoplasmic vesicle	4	6.25	0.405804	AP1S1, GRIN2B, CASC5, PRSS12	58	642	15908	1.70888	1	0.862478	99.8548
GOTERM_CC_ALL	GO:0031982~vesicle	4	6.25	0.432881	AP1S1, GRIN2B, CASC5, PRSS12	58	670	15908	1.63747	1	0.880172	99.9192
GOTERM_CC_ALL	GO:0016023~cytoplasmic membrane-bounded vesicle	3	4.6875	0.591167	AP1S1, GRIN2B, CASC5	58	550	15908	1.49605	1	0.955628	99.9987
GOTERM_CC_ALL	GO:0031988~membrane-bounded vesicle	3	4.6875	0.608928	AP1S1, GRIN2B, CASC5	58	568	15908	1.44864	1	0.959821	99.9992
Annotation Cluster 28	Enrichment Score: 0.24335234628717758
Category	Term	Count	%	PValue	Genes	List Total	Pop Hits	Pop Total	Fold Enrichment	Bonferroni	Benjamini	FDR
GOTERM_BP_ALL	GO:0007268~synaptic transmission	3	4.6875	0.308396	GRIN2B, NRXN1, KCNQ2	54	298	14116	2.63162	1	0.878446	99.7012
GOTERM_BP_ALL	GO:0019226~transmission of nerve impulse	3	4.6875	0.379749	GRIN2B, NRXN1, KCNQ2	54	350	14116	2.24063	1	0.925278	99.9463
GOTERM_BP_ALL	GO:0050877~neurological system process	6	9.375	0.480801	GRIN2B, NDN, SOBP, AFF2, NRXN1, KCNQ2	54	1210	14116	1.29624	1	0.962019	99.9967
GOTERM_BP_ALL	GO:0003008~system process	7	10.9375	0.501742	GRIN2B, NDN, SOBP, PDE4D, AFF2, NRXN1, KCNQ2	54	1503	14116	1.21747	1	0.966858	99.9983
GOTERM_BP_ALL	GO:0007610~behavior	3	4.6875	0.529746	GRIN2B, SOBP, AFF2	54	469	14116	1.67212	1	0.973631	99.9993
GOTERM_BP_ALL	GO:0007154~cell communication	4	6.25	0.580264	FRAS1, GRIN2B, NRXN1, KCNQ2	54	795	14116	1.31526	1	0.98248	99.9999
GOTERM_BP_ALL	GO:0007267~cell-cell signaling	3	4.6875	0.66509	GRIN2B, NRXN1, KCNQ2	54	600	14116	1.30704	1	0.993114	100
GOTERM_BP_ALL	GO:0050890~cognition	4	6.25	0.672271	GRIN2B, NDN, SOBP, AFF2	54	909	14116	1.15031	1	0.993463	100
GOTERM_CC_ALL	GO:0005887~integral to plasma membrane	4	6.25	0.80879	SLC16A2, GRIN2B, NRXN1, KCNQ2	58	1188	15908	0.923488	1	0.995031	100
GOTERM_BP_ALL	GO:0007600~sensory perception	3	4.6875	0.816143	GRIN2B, NDN, SOBP	54	810	14116	0.968176	1	0.999347	100
GOTERM_CC_ALL	GO:0031226~intrinsic to plasma membrane	4	6.25	0.82102	SLC16A2, GRIN2B, NRXN1, KCNQ2	58	1215	15908	0.902966	1	0.995618	100
Annotation Cluster 29	Enrichment Score: 0.20719165444655432
Category	Term	Count	%	PValue	Genes	List Total	Pop Hits	Pop Total	Fold Enrichment	Bonferroni	Benjamini	FDR
GOTERM_BP_ALL	GO:0055085~transmembrane transport	4	6.25	0.360957	SLC16A2, NUP62, KCNQ2, SLC25A15	54	569	14116	1.83766	1	0.914485	99.9141
GOTERM_MF_ALL	GO:0005215~transporter activity	6	9.375	0.502308	SLC16A2, AP1S1, GRIN2B, NUP62, KCNQ2, SLC25A15	61	1175	15143	1.26764	1	0.99124	99.9889
GOTERM_MF_ALL	GO:0022892~substrate-specific transporter activity	5	7.8125	0.538005	SLC16A2, AP1S1, GRIN2B, KCNQ2, SLC25A15	61	966	15143	1.28492	1	0.993954	99.9958
GOTERM_MF_ALL	GO:0022891~substrate-specific transmembrane transporter activity	4	6.25	0.643661	SLC16A2, GRIN2B, KCNQ2, SLC25A15	61	827	15143	1.20071	1	0.998233	99.9999
GOTERM_BP_ALL	GO:0006810~transport	10	15.625	0.675445	FRAS1, AKT1, SLC16A2, AP1S1, RPS19, GRIN2B, NUP62, KCNQ2, SLC25A15, GLI3	54	2629	14116	0.994323	1	0.993448	100
GOTERM_BP_ALL	GO:0051234~establishment of localization	10	15.625	0.688053	FRAS1, AKT1, SLC16A2, AP1S1, RPS19, GRIN2B, NUP62, KCNQ2, SLC25A15, GLI3	54	2656	14116	0.984215	1	0.994248	100
GOTERM_MF_ALL	GO:0022857~transmembrane transporter activity	4	6.25	0.704702	SLC16A2, GRIN2B, KCNQ2, SLC25A15	61	906	15143	1.09601	1	0.999217	100
GOTERM_CC_ALL	GO:0005887~integral to plasma membrane	4	6.25	0.80879	SLC16A2, GRIN2B, NRXN1, KCNQ2	58	1188	15908	0.923488	1	0.995031	100
GOTERM_CC_ALL	GO:0031226~intrinsic to plasma membrane	4	6.25	0.82102	SLC16A2, GRIN2B, NRXN1, KCNQ2	58	1215	15908	0.902966	1	0.995618	100
Annotation Cluster 30	Enrichment Score: 0.18884054891607643
Category	Term	Count	%	PValue	Genes	List Total	Pop Hits	Pop Total	Fold Enrichment	Bonferroni	Benjamini	FDR
GOTERM_MF_ALL	GO:0016772~transferase activity, transferring phosphorus-containing groups	7	10.9375	0.181065	AKT1, KIAA2022, NUP62, CASK, DLG3, AKT3, PIK3R2	61	964	15143	1.80262	1	0.883203	92.6304
GOTERM_MF_ALL	GO:0016301~kinase activity	6	9.375	0.234252	AKT1, NUP62, CASK, DLG3, AKT3, PIK3R2	61	834	15143	1.78594	1	0.929242	96.9331
GOTERM_MF_ALL	GO:0004674~protein serine/threonine kinase activity	4	6.25	0.24244	AKT1, NUP62, CASK, AKT3	61	430	15143	2.30926	1	0.929569	97.3346
GOTERM_MF_ALL	GO:0016773~phosphotransferase activity, alcohol group as acceptor	5	7.8125	0.319792	AKT1, NUP62, CASK, AKT3, PIK3R2	61	721	15143	1.72154	1	0.959529	99.3467
GOTERM_MF_ALL	GO:0004672~protein kinase activity	4	6.25	0.432901	AKT1, NUP62, CASK, AKT3	61	606	15143	1.63859	1	0.986488	99.9392
GOTERM_BP_ALL	GO:0043687~post-translational protein modification	6	9.375	0.459835	AKT1, EHMT1, EZH2, CREBBP, CASK, AKT3	54	1182	14116	1.32694	1	0.955161	99.9939
GOTERM_BP_ALL	GO:0006468~protein amino acid phosphorylation	3	4.6875	0.721584	AKT1, CASK, AKT3	54	667	14116	1.17575	1	0.996434	100
GOTERM_BP_ALL	GO:0016310~phosphorylation	3	4.6875	0.810574	AKT1, CASK, AKT3	54	800	14116	0.980278	1	0.99928	100
GOTERM_BP_ALL	GO:0006796~phosphate metabolic process	3	4.6875	0.888671	AKT1, CASK, AKT3	54	973	14116	0.805984	1	0.999916	100
GOTERM_BP_ALL	GO:0006793~phosphorus metabolic process	3	4.6875	0.888671	AKT1, CASK, AKT3	54	973	14116	0.805984	1	0.999916	100
GOTERM_MF_ALL	GO:0000166~nucleotide binding	6	9.375	0.954656	AKT1, KIAA2022, EEF1A2, CASK, SKI, AKT3	61	2245	15143	0.663463	1	1	100
GOTERM_MF_ALL	GO:0032553~ribonucleotide binding	4	6.25	0.981742	AKT1, EEF1A2, CASK, AKT3	61	1836	15143	0.540841	1	1	100
GOTERM_MF_ALL	GO:0032555~purine ribonucleotide binding	4	6.25	0.981742	AKT1, EEF1A2, CASK, AKT3	61	1836	15143	0.540841	1	1	100
GOTERM_MF_ALL	GO:0005524~ATP binding	3	4.6875	0.984294	AKT1, CASK, AKT3	61	1477	15143	0.504223	1	1	100
GOTERM_MF_ALL	GO:0032559~adenyl ribonucleotide binding	3	4.6875	0.98543	AKT1, CASK, AKT3	61	1497	15143	0.497487	1	1	100
GOTERM_MF_ALL	GO:0017076~purine nucleotide binding	4	6.25	0.986249	AKT1, EEF1A2, CASK, AKT3	61	1918	15143	0.517718	1	1	100
GOTERM_MF_ALL	GO:0030554~adenyl nucleotide binding	3	4.6875	0.989239	AKT1, CASK, AKT3	61	1577	15143	0.47225	1	1	100
GOTERM_MF_ALL	GO:0001883~purine nucleoside binding	3	4.6875	0.990182	AKT1, CASK, AKT3	61	1601	15143	0.46517	1	1	100
GOTERM_MF_ALL	GO:0001882~nucleoside binding	3	4.6875	0.990587	AKT1, CASK, AKT3	61	1612	15143	0.461996	1	1	100
Annotation Cluster 31	Enrichment Score: 0.09880846815700499
Category	Term	Count	%	PValue	Genes	List Total	Pop Hits	Pop Total	Fold Enrichment	Bonferroni	Benjamini	FDR
GOTERM_CC_ALL	GO:0044459~plasma membrane part	9	14.0625	0.541786	FRAS1, SLC16A2, AP1S1, GRIN2B, CASK, INPP5E, L1CAM, NRXN1, KCNQ2	58	2203	15908	1.12051	1	0.937068	99.9944
GOTERM_CC_ALL	GO:0005886~plasma membrane	13	20.3125	0.731368	FRAS1, AKT1, FGD1, SLC16A2, AP1S1, GRIN2B, CASK, INPP5E, L1CAM, NRXN1, KCNQ2, PCDH19, DCHS1	58	3777	15908	0.944026	1	0.988028	100
GOTERM_CC_ALL	GO:0016020~membrane	25	39.0625	0.749388	FRAS1, FGD1, MEGF8, B3GALT6, LMNB1, CASK, L1CAM, PDE4D, NRXN1, PCDH19, DCHS1, AKT1, SLC16A2, MGAT2, AP1S1, NUP62, GRIN2B, FAT4, INPP5E, KCNQ2, SLC25A15, LBR, AKT3, PRSS12, FAM126A	58	7266	15908	0.943696	1	0.988987	100
GOTERM_CC_ALL	GO:0016021~integral to membrane	15	23.4375	0.941791	FRAS1, SLC16A2, MEGF8, MGAT2, NUP62, B3GALT6, GRIN2B, FAT4, L1CAM, NRXN1, KCNQ2, SLC25A15, LBR, PCDH19, DCHS1	58	5297	15908	0.776692	1	0.999855	100
GOTERM_CC_ALL	GO:0044425~membrane part	19	29.6875	0.950865	FRAS1, MEGF8, B3GALT6, CASK, L1CAM, NRXN1, PCDH19, DCHS1, MGAT2, SLC16A2, AP1S1, NUP62, GRIN2B, FAT4, INPP5E, KCNQ2, LBR, SLC25A15, AKT3	58	6578	15908	0.792223	1	0.999901	100
GOTERM_CC_ALL	GO:0031224~intrinsic to membrane	15	23.4375	0.960296	FRAS1, SLC16A2, MEGF8, MGAT2, NUP62, B3GALT6, GRIN2B, FAT4, L1CAM, NRXN1, KCNQ2, SLC25A15, LBR, PCDH19, DCHS1	58	5485	15908	0.750071	1	0.99994	100
Annotation Cluster 32	Enrichment Score: 0.06755986206644685
Category	Term	Count	%	PValue	Genes	List Total	Pop Hits	Pop Total	Fold Enrichment	Bonferroni	Benjamini	FDR
GOTERM_MF_ALL	GO:0004871~signal transducer activity	8	12.5	0.81515	GRIN2B, CREBBP, SMAD4, NRXN1, LBR, PRSS12, FAM126A, NR2F1	61	2270	15143	0.874875	1	0.999937	100
GOTERM_MF_ALL	GO:0060089~molecular transducer activity	8	12.5	0.81515	GRIN2B, CREBBP, SMAD4, NRXN1, LBR, PRSS12, FAM126A, NR2F1	61	2270	15143	0.874875	1	0.999937	100
GOTERM_MF_ALL	GO:0004872~receptor activity	5	7.8125	0.943725	GRIN2B, NRXN1, LBR, PRSS12, NR2F1	61	1838	15143	0.675315	1	1	100

## Sheet: FB>2 functional annotation (c)
Category	Term	Count	%	PValue	Genes	List Total	Pop Hits	Pop Total	Fold Enrichment	Bonferroni	Benjamini	FDR
GOTERM_BP_ALL	GO:0009653~anatomical structure morphogenesis	18	28.125	9.212e-07	FRAS1, DEAF1, FGD1, SATB2, NDN, SMAD4, CASC5, SOBP, L1CAM, SKI, NRXN1, GLI3, MYCN, ARX, FOXG1, CCBE1, BCOR, DCX	54	1197	14116	3.93094	0.00090513	0.00090513	0.00145228
GOTERM_BP_ALL	GO:0048856~anatomical structure development	25	39.0625	3.79159e-06	FRAS1, DEAF1, MEF2C, FGD1, SATB2, NDN, SMAD4, SOBP, CASC5, AFF2, L1CAM, SKI, NRXN1, GLI3, MYCN, ARX, AKT1, RPS19, GRIN2B, FOXG1, CCBE1, BCOR, KCNQ2, DCX, NR2F1	54	2527	14116	2.58614	0.00372021	0.00186184	0.00597735
GOTERM_BP_ALL	GO:0048519~negative regulation of biological process	21	32.8125	3.93294e-06	MEF2C, DNMT3A, SATB2, HMGB3, EHMT1, NDN, EEF1A2, EZH2, CREBBP, SMAD4, ADNP, SKI, GLI3, AKT1, NUP62, FOXG1, DLG3, TCF4, BCOR, NR2F1, PIK3R2	54	1812	14116	3.02956	0.00385862	0.00128786	0.00620016
GOTERM_BP_ALL	GO:0048523~negative regulation of cellular process	20	31.25	4.48455e-06	MEF2C, DNMT3A, SATB2, HMGB3, EHMT1, NDN, EEF1A2, EZH2, CREBBP, SMAD4, ADNP, SKI, GLI3, AKT1, NUP62, FOXG1, DLG3, TCF4, BCOR, NR2F1	54	1660	14116	3.14949	0.00439862	0.00110147	0.00706974
GOTERM_BP_ALL	GO:0032502~developmental process	28	43.75	4.51608e-06	FRAS1, MEF2C, DEAF1, FGD1, HMGB3, NDN, SOBP, L1CAM, GLI3, ARX, AKT1, GRIN2B, CCBE1, KCNQ2, BCOR, DCX, NR2F1, SATB2, CREBBP, SMAD4, CASC5, SKI, AFF2, NRXN1, MYCN, RPS19, NUP62, FOXG1	54	3148	14116	2.3251	0.00442948	0.00088747	0.00711945
GOTERM_BP_ALL	GO:0016481~negative regulation of transcription	10	15.625	4.66413e-05	MEF2C, DNMT3A, SATB2, EHMT1, SMAD4, SKI, TCF4, BCOR, GLI3, NR2F1	54	459	14116	5.69515	0.0448143	0.00761245	0.0735055
GOTERM_BP_ALL	GO:0048731~system development	22	34.375	4.92374e-05	FRAS1, MEF2C, FGD1, SATB2, NDN, SMAD4, SOBP, AFF2, L1CAM, NRXN1, GLI3, MYCN, ARX, AKT1, RPS19, GRIN2B, FOXG1, CCBE1, BCOR, KCNQ2, DCX, NR2F1	54	2330	14116	2.46822	0.0472489	0.00689066	0.0775955
GOTERM_BP_ALL	GO:0045892~negative regulation of transcription, DNA-dependent	9	14.0625	4.97656e-05	MEF2C, DNMT3A, SATB2, EHMT1, SMAD4, SKI, TCF4, BCOR, NR2F1	54	356	14116	6.60861	0.0477435	0.00609645	0.0784276
GOTERM_BP_ALL	GO:0051253~negative regulation of RNA metabolic process	9	14.0625	5.59901e-05	MEF2C, DNMT3A, SATB2, EHMT1, SMAD4, SKI, TCF4, BCOR, NR2F1	54	362	14116	6.49908	0.0535525	0.00609687	0.0882329
GOTERM_BP_ALL	GO:0000122~negative regulation of transcription from RNA polymerase II promoter	8	12.5	5.73096e-05	MEF2C, DNMT3A, SATB2, EHMT1, SKI, TCF4, BCOR, NR2F1	54	266	14116	7.86188	0.0547794	0.00561786	0.0903114
GOTERM_BP_ALL	GO:0006357~regulation of transcription from RNA polymerase II promoter	12	18.75	6.56617e-05	MEF2C, DNMT3A, SATB2, EHMT1, CREBBP, SMAD4, CASK, SKI, TCF4, BCOR, NR2F1, MYCN	54	727	14116	4.31484	0.0625085	0.00585078	0.103467
GOTERM_CC_ALL	GO:0044446~intracellular organelle part	30	46.875	7.6633e-05	DEAF1, MEF2C, B3GALT6, NDN, LMNB1, EZH2, GLI3, AKT1, AP1S1, GRIN2B, INPP5E, TCF4, BCOR, DCX, LBR, DNMT3A, SATB2, CEP135, CREBBP, ADNP, SMAD4, CASC5, SKI, PDE4D, MYCN, CSPP1, MGAT2, RPS19, NUP62, SLC25A15	58	4225	15908	1.94752	0.0153613	0.0153613	0.0961655
GOTERM_CC_ALL	GO:0044422~organelle part	30	46.875	8.64009e-05	DEAF1, MEF2C, B3GALT6, NDN, LMNB1, EZH2, GLI3, AKT1, AP1S1, GRIN2B, INPP5E, TCF4, BCOR, DCX, LBR, DNMT3A, SATB2, CEP135, CREBBP, ADNP, SMAD4, CASC5, SKI, PDE4D, MYCN, CSPP1, MGAT2, RPS19, NUP62, SLC25A15	58	4251	15908	1.93561	0.0173023	0.0086889	0.108417
GOTERM_BP_ALL	GO:0001764~neuron migration	5	7.8125	9.52426e-05	ARX, SATB2, NDN, DCX, NR2F1	54	64	14116	20.4225	0.0893785	0.00777197	0.150046
GOTERM_BP_ALL	GO:0010629~negative regulation of gene expression	10	15.625	9.58598e-05	MEF2C, DNMT3A, SATB2, EHMT1, SMAD4, SKI, TCF4, BCOR, GLI3, NR2F1	54	504	14116	5.18665	0.0899309	0.00722261	0.151018
GOTERM_BP_ALL	GO:0045934~negative regulation of nucleobase, nucleoside, nucleotide and nucleic acid metabolic process	10	15.625	0.000108083	MEF2C, DNMT3A, SATB2, EHMT1, SMAD4, SKI, TCF4, BCOR, GLI3, NR2F1	54	512	14116	5.10561	0.100802	0.00756069	0.17026
GOTERM_BP_ALL	GO:0007275~multicellular organismal development	24	37.5	0.000113805	FRAS1, MEF2C, FGD1, SATB2, HMGB3, NDN, SMAD4, SOBP, AFF2, L1CAM, SKI, NRXN1, GLI3, MYCN, ARX, AKT1, RPS19, GRIN2B, FOXG1, CCBE1, BCOR, KCNQ2, DCX, NR2F1	54	2865	14116	2.1898	0.105845	0.0074307	0.179265
GOTERM_BP_ALL	GO:0051172~negative regulation of nitrogen compound metabolic process	10	15.625	0.000119831	MEF2C, DNMT3A, SATB2, EHMT1, SMAD4, SKI, TCF4, BCOR, GLI3, NR2F1	54	519	14116	5.03675	0.111127	0.00733551	0.188748
GOTERM_BP_ALL	GO:0048468~cell development	11	17.1875	0.000119942	ARX, DEAF1, AKT1, SATB2, NDN, FOXG1, CREBBP, CASC5, L1CAM, NRXN1, DCX	54	644	14116	4.46503	0.111224	0.0069119	0.188924
GOTERM_BP_ALL	GO:0048513~organ development	18	28.125	0.000130153	FRAS1, MEF2C, FGD1, SATB2, SMAD4, SOBP, AFF2, GLI3, MYCN, ARX, AKT1, RPS19, GRIN2B, FOXG1, CCBE1, BCOR, DCX, NR2F1	54	1738	14116	2.70733	0.120101	0.00708306	0.204991
GOTERM_BP_ALL	GO:0010558~negative regulation of macromolecule biosynthetic process	10	15.625	0.000178138	MEF2C, DNMT3A, SATB2, EHMT1, SMAD4, SKI, TCF4, BCOR, GLI3, NR2F1	54	547	14116	4.77893	0.160648	0.00917477	0.280469
GOTERM_BP_ALL	GO:0048699~generation of neurons	10	15.625	0.000209554	ARX, SATB2, NDN, FOXG1, SMAD4, L1CAM, NRXN1, DCX, GLI3, NR2F1	54	559	14116	4.67634	0.186178	0.0102478	0.329855
GOTERM_BP_ALL	GO:0031327~negative regulation of cellular biosynthetic process	10	15.625	0.000215215	MEF2C, DNMT3A, SATB2, EHMT1, SMAD4, SKI, TCF4, BCOR, GLI3, NR2F1	54	561	14116	4.65967	0.190695	0.0100246	0.338752
GOTERM_BP_ALL	GO:0009890~negative regulation of biosynthetic process	10	15.625	0.000251931	MEF2C, DNMT3A, SATB2, EHMT1, SMAD4, SKI, TCF4, BCOR, GLI3, NR2F1	54	573	14116	4.56208	0.21939	0.011195	0.396436
GOTERM_BP_ALL	GO:0031324~negative regulation of cellular metabolic process	11	17.1875	0.000296991	MEF2C, AKT1, DNMT3A, SATB2, EHMT1, SMAD4, SKI, TCF4, BCOR, GLI3, NR2F1	54	720	14116	3.99372	0.253221	0.0126148	0.467187
GOTERM_MF_ALL	GO:0003682~chromatin binding	6	9.375	0.00031424	DNMT3A, SATB2, NUP62, EZH2, ADNP, GLI3	61	150	15143	9.92984	0.0778863	0.0778863	0.409475
GOTERM_BP_ALL	GO:0022008~neurogenesis	10	15.625	0.000358299	ARX, SATB2, NDN, FOXG1, SMAD4, L1CAM, NRXN1, DCX, GLI3, NR2F1	54	601	14116	4.34954	0.296911	0.0145708	0.563373
GOTERM_BP_ALL	GO:0030030~cell projection organization	8	12.5	0.000424217	ARX, AKT1, FGD1, NDN, FOXG1, L1CAM, NRXN1, DCX	54	368	14116	5.68277	0.341041	0.0165453	0.666695
GOTERM_CC_ALL	GO:0031981~nuclear lumen	15	23.4375	0.000465435	DEAF1, MEF2C, AKT1, DNMT3A, SATB2, RPS19, NUP62, LMNB1, EZH2, CREBBP, ADNP, SMAD4, SKI, TCF4, GLI3	58	1450	15908	2.83734	0.0897535	0.0308604	0.582757
GOTERM_CC_ALL	GO:0044428~nuclear part	17	26.5625	0.000483539	MEF2C, DEAF1, DNMT3A, SATB2, LMNB1, CREBBP, EZH2, SMAD4, ADNP, SKI, GLI3, AKT1, RPS19, NUP62, TCF4, BCOR, LBR	58	1822	15908	2.55911	0.0930776	0.0241287	0.60536
GOTERM_BP_ALL	GO:0006355~regulation of transcription, DNA-dependent	17	26.5625	0.000554081	MEF2C, DNMT3A, SATB2, EHMT1, NDN, EZH2, CREBBP, SMAD4, ADNP, CASK, SKI, MYCN, ARX, FOXG1, TCF4, BCOR, NR2F1	54	1773	14116	2.50644	0.42005	0.0207363	0.869955
GOTERM_BP_ALL	GO:0009892~negative regulation of metabolic process	11	17.1875	0.000559962	MEF2C, AKT1, DNMT3A, SATB2, EHMT1, SMAD4, SKI, TCF4, BCOR, GLI3, NR2F1	54	780	14116	3.68651	0.423394	0.0201859	0.87915
GOTERM_BP_ALL	GO:0007399~nervous system development	13	20.3125	0.000570911	ARX, MEF2C, SATB2, NDN, FOXG1, SMAD4, L1CAM, AFF2, NRXN1, DCX, KCNQ2, GLI3, NR2F1	54	1088	14116	3.12343	0.429571	0.0198491	0.896268
GOTERM_MF_ALL	GO:0030528~transcription regulator activity	16	25	0.000636923	MEF2C, DEAF1, SATB2, CREBBP, EZH2, SMAD4, ADNP, SKI, GLI3, MYCN, ARX, NUP62, FOXG1, TCF4, BCOR, NR2F1	61	1512	15143	2.62694	0.151579	0.0789024	0.828339
GOTERM_BP_ALL	GO:0051252~regulation of RNA metabolic process	17	26.5625	0.000710726	MEF2C, DNMT3A, SATB2, EHMT1, NDN, EZH2, CREBBP, SMAD4, ADNP, CASK, SKI, MYCN, ARX, FOXG1, TCF4, BCOR, NR2F1	54	1813	14116	2.45115	0.502864	0.0238117	1.11461
GOTERM_BP_ALL	GO:0030154~cell differentiation	16	25	0.000743479	DEAF1, MEF2C, SATB2, NDN, CREBBP, SMAD4, CASC5, L1CAM, NRXN1, GLI3, ARX, AKT1, RPS19, FOXG1, DCX, NR2F1	54	1637	14116	2.55499	0.518626	0.0240758	1.1657
GOTERM_CC_ALL	GO:0044451~nucleoplasm part	9	14.0625	0.000764513	DEAF1, MEF2C, SATB2, EZH2, CREBBP, SMAD4, SKI, TCF4, GLI3	58	555	15908	4.44772	0.143149	0.0304257	0.955572
GOTERM_BP_ALL	GO:0007409~axonogenesis	6	9.375	0.000764636	ARX, NDN, FOXG1, L1CAM, NRXN1, DCX	54	193	14116	8.12666	0.528542	0.0239638	1.19868
GOTERM_BP_ALL	GO:0010468~regulation of gene expression	22	34.375	0.000930414	DEAF1, MEF2C, DNMT3A, SATB2, EHMT1, NDN, CCDC88C, EZH2, CREBBP, SMAD4, ADNP, CASK, SKI, GLI3, MYCN, ARX, AKT1, NUP62, FOXG1, TCF4, BCOR, NR2F1	54	2856	14116	2.01364	0.599492	0.0281895	1.45678
GOTERM_BP_ALL	GO:0048667~cell morphogenesis involved in neuron differentiation	6	9.375	0.00109277	ARX, NDN, FOXG1, L1CAM, NRXN1, DCX	54	209	14116	7.50452	0.658626	0.0320444	1.70894
GOTERM_BP_ALL	GO:0048869~cellular developmental process	16	25	0.00114385	DEAF1, MEF2C, SATB2, NDN, CREBBP, SMAD4, CASC5, L1CAM, NRXN1, GLI3, ARX, AKT1, RPS19, FOXG1, DCX, NR2F1	54	1706	14116	2.45165	0.675362	0.0325481	1.78815
GOTERM_CC_ALL	GO:0043234~protein complex	20	31.25	0.00117823	DEAF1, SATB2, LMNB1, EEF1A2, EZH2, CREBBP, SMAD4, CASC5, SKI, GLI3, CSPP1, AP1S1, NUP62, GRIN2B, TCF4, BCOR, KCNQ2, DCX, LBR, PIK3R2	58	2588	15908	2.1196	0.21191	0.0389131	1.46917
GOTERM_BP_ALL	GO:0030182~neuron differentiation	8	12.5	0.00118509	ARX, NDN, FOXG1, SMAD4, L1CAM, NRXN1, DCX, GLI3	54	438	14116	4.77456	0.688275	0.0327554	1.85206
GOTERM_BP_ALL	GO:0048812~neuron projection morphogenesis	6	9.375	0.00118901	ARX, NDN, FOXG1, L1CAM, NRXN1, DCX	54	213	14116	7.36359	0.689477	0.031964	1.85814
GOTERM_BP_ALL	GO:0016043~cellular component organization	20	31.25	0.00122609	DNMT3A, FGD1, SATB2, EHMT1, NDN, CEP135, CCDC88C, EZH2, CREBBP, SMAD4, CASC5, L1CAM, SKI, NRXN1, AKT1, ARX, AP1S1, FOXG1, BCOR, DCX	54	2498	14116	2.09293	0.700604	0.0320688	1.91556
GOTERM_BP_ALL	GO:0045596~negative regulation of cell differentiation	6	9.375	0.00126522	HMGB3, FOXG1, EZH2, CREBBP, SKI, GLI3	54	216	14116	7.26132	0.711916	0.0322196	1.97613
GOTERM_BP_ALL	GO:0032501~multicellular organismal process	28	43.75	0.00131847	FRAS1, MEF2C, DEAF1, FGD1, HMGB3, NDN, SOBP, L1CAM, GLI3, ARX, AKT1, GRIN2B, CCBE1, KCNQ2, BCOR, DCX, NR2F1, DNMT3A, SATB2, SMAD4, CASC5, SKI, AFF2, PDE4D, NRXN1, MYCN, RPS19, FOXG1	54	4280	14116	1.71014	0.726626	0.0327074	2.05849
GOTERM_BP_ALL	GO:0010605~negative regulation of macromolecule metabolic process	10	15.625	0.00149552	MEF2C, DNMT3A, SATB2, EHMT1, SMAD4, SKI, TCF4, BCOR, GLI3, NR2F1	54	734	14116	3.56141	0.770348	0.0361116	2.33185
GOTERM_BP_ALL	GO:0006928~cell motion	8	12.5	0.00188719	ARX, SATB2, NDN, FOXG1, L1CAM, NRXN1, DCX, NR2F1	54	475	14116	4.40265	0.843838	0.044279	2.93409
GOTERM_BP_ALL	GO:0045449~regulation of transcription	20	31.25	0.00200837	DEAF1, MEF2C, DNMT3A, SATB2, EHMT1, NDN, EZH2, CREBBP, SMAD4, ADNP, CASK, SKI, GLI3, MYCN, ARX, NUP62, FOXG1, TCF4, BCOR, NR2F1	54	2601	14116	2.01005	0.861406	0.0459628	3.11971
GOTERM_BP_ALL	GO:0000904~cell morphogenesis involved in differentiation	6	9.375	0.00216215	ARX, NDN, FOXG1, L1CAM, NRXN1, DCX	54	244	14116	6.42805	0.880888	0.048277	3.35479
GOTERM_BP_ALL	GO:0010556~regulation of macromolecule biosynthetic process	21	32.8125	0.0021822	DEAF1, MEF2C, DNMT3A, SATB2, EHMT1, NDN, EZH2, CREBBP, SMAD4, ADNP, CASK, SKI, GLI3, MYCN, ARX, AKT1, NUP62, FOXG1, TCF4, BCOR, NR2F1	54	2830	14116	1.93977	0.883218	0.0476338	3.38541
GOTERM_BP_ALL	GO:0048858~cell projection morphogenesis	6	9.375	0.00220098	ARX, NDN, FOXG1, L1CAM, NRXN1, DCX	54	245	14116	6.40181	0.885359	0.0469922	3.41407
GOTERM_CC_ALL	GO:0005634~nucleus	30	46.875	0.00222036	DEAF1, MEF2C, FGD1, RAI1, HMGB3, NDN, LMNB1, EZH2, CASK, GLI3, ARX, AKT1, TCF4, BCOR, LBR, NR2F1, DNMT3A, SATB2, EHMT1, EEF1A2, SETBP1, CREBBP, ADNP, SMAD4, CASC5, SKI, MYCN, RPS19, NUP62, FOXG1	58	5077	15908	1.6207	0.361742	0.0621306	2.75205
GOTERM_BP_ALL	GO:0051171~regulation of nitrogen compound metabolic process	21	32.8125	0.00227043	DEAF1, MEF2C, DNMT3A, SATB2, EHMT1, NDN, EZH2, CREBBP, SMAD4, ADNP, CASK, SKI, GLI3, MYCN, ARX, AKT1, NUP62, FOXG1, TCF4, BCOR, NR2F1	54	2839	14116	1.93362	0.89294	0.0474124	3.52
GOTERM_BP_ALL	GO:0045595~regulation of cell differentiation	8	12.5	0.0023025	AKT1, HMGB3, FOXG1, EZH2, CREBBP, SMAD4, SKI, GLI3	54	492	14116	4.25053	0.89627	0.0470683	3.56887
GOTERM_BP_ALL	GO:0051173~positive regulation of nitrogen compound metabolic process	9	14.0625	0.00258742	MEF2C, AKT1, SATB2, NUP62, CREBBP, SMAD4, CASK, TCF4, GLI3	54	644	14116	3.65321	0.921663	0.0516739	4.00211
GOTERM_BP_ALL	GO:0031175~neuron projection development	6	9.375	0.00266251	ARX, NDN, FOXG1, L1CAM, NRXN1, DCX	54	256	14116	6.12674	0.927251	0.0520794	4.11599
GOTERM_BP_ALL	GO:0032990~cell part morphogenesis	6	9.375	0.00266251	ARX, NDN, FOXG1, L1CAM, NRXN1, DCX	54	256	14116	6.12674	0.927251	0.0520794	4.11599
GOTERM_BP_ALL	GO:0051093~negative regulation of developmental process	6	9.375	0.00279974	HMGB3, FOXG1, EZH2, CREBBP, SKI, GLI3	54	259	14116	6.05577	0.936455	0.0536286	4.32378
GOTERM_BP_ALL	GO:0010557~positive regulation of macromolecule biosynthetic process	9	14.0625	0.00284579	MEF2C, AKT1, SATB2, NUP62, CREBBP, SMAD4, CASK, TCF4, GLI3	54	654	14116	3.59735	0.939275	0.053448	4.3934
GOTERM_CC_ALL	GO:0043232~intracellular non-membrane-bounded organelle	19	29.6875	0.0032029	DNMT3A, FGD1, HMGB3, NDN, LMNB1, CEP135, CREBBP, ADNP, CASC5, CASK, PDE4D, GLI3, MYCN, CSPP1, AKT1, RPS19, NUP62, GRIN2B, DCX	58	2596	15908	2.00741	0.476921	0.077809	3.94747
GOTERM_CC_ALL	GO:0043228~non-membrane-bounded organelle	19	29.6875	0.0032029	DNMT3A, FGD1, HMGB3, NDN, LMNB1, CEP135, CREBBP, ADNP, CASC5, CASK, PDE4D, GLI3, MYCN, CSPP1, AKT1, RPS19, NUP62, GRIN2B, DCX	58	2596	15908	2.00741	0.476921	0.077809	3.94747
GOTERM_CC_ALL	GO:0070013~intracellular organelle lumen	15	23.4375	0.00337672	DEAF1, MEF2C, AKT1, DNMT3A, SATB2, RPS19, NUP62, LMNB1, EZH2, CREBBP, ADNP, SMAD4, SKI, TCF4, GLI3	58	1779	15908	2.31261	0.495028	0.0731067	4.15754
GOTERM_BP_ALL	GO:0050793~regulation of developmental process	9	14.0625	0.0034232	AKT1, FGD1, HMGB3, FOXG1, EZH2, CREBBP, SMAD4, SKI, GLI3	54	674	14116	3.4906	0.965637	0.0627663	5.26247
GOTERM_BP_ALL	GO:0016568~chromatin modification	6	9.375	0.00356411	DNMT3A, SATB2, EHMT1, EZH2, CREBBP, BCOR	54	274	14116	5.72425	0.970096	0.0640771	5.47343
GOTERM_BP_ALL	GO:0032989~cellular component morphogenesis	7	10.9375	0.00358277	ARX, NDN, FOXG1, CASC5, L1CAM, NRXN1, DCX	54	397	14116	4.6092	0.970642	0.0632481	5.50134
GOTERM_BP_ALL	GO:0031326~regulation of cellular biosynthetic process	21	32.8125	0.00359333	DEAF1, MEF2C, DNMT3A, SATB2, EHMT1, NDN, EZH2, CREBBP, SMAD4, ADNP, CASK, SKI, GLI3, MYCN, ARX, AKT1, NUP62, FOXG1, TCF4, BCOR, NR2F1	54	2947	14116	1.86276	0.970946	0.0623123	5.51712
GOTERM_BP_ALL	GO:0031328~positive regulation of cellular biosynthetic process	9	14.0625	0.00377769	MEF2C, AKT1, SATB2, NUP62, CREBBP, SMAD4, CASK, TCF4, GLI3	54	685	14116	3.43455	0.975778	0.0642787	5.79235
GOTERM_CC_ALL	GO:0005654~nucleoplasm	10	15.625	0.00388306	DEAF1, MEF2C, AKT1, SATB2, EZH2, CREBBP, SMAD4, SKI, TCF4, GLI3	58	882	15908	3.1097	0.544293	0.0755815	4.76706
GOTERM_BP_ALL	GO:0009889~regulation of biosynthetic process	21	32.8125	0.00388371	DEAF1, MEF2C, DNMT3A, SATB2, EHMT1, NDN, EZH2, CREBBP, SMAD4, ADNP, CASK, SKI, GLI3, MYCN, ARX, AKT1, NUP62, FOXG1, TCF4, BCOR, NR2F1	54	2966	14116	1.85083	0.978184	0.0649052	5.95028
GOTERM_BP_ALL	GO:0009891~positive regulation of biosynthetic process	9	14.0625	0.00412423	MEF2C, AKT1, SATB2, NUP62, CREBBP, SMAD4, CASK, TCF4, GLI3	54	695	14116	3.38513	0.982794	0.0676464	6.30765
GOTERM_CC_ALL	GO:0043233~organelle lumen	15	23.4375	0.00415792	DEAF1, MEF2C, AKT1, DNMT3A, SATB2, RPS19, NUP62, LMNB1, EZH2, CREBBP, ADNP, SMAD4, SKI, TCF4, GLI3	58	1820	15908	2.26052	0.569002	0.0736598	5.09644
GOTERM_BP_ALL	GO:0048589~developmental growth	4	6.25	0.00424164	AKT1, NDN, DCX, GLI3	54	87	14116	12.0187	0.984677	0.0683707	6.48164
GOTERM_BP_ALL	GO:0007420~brain development	6	9.375	0.00446869	ARX, FOXG1, AFF2, DCX, GLI3, NR2F1	54	289	14116	5.42714	0.987754	0.0707487	6.81725
GOTERM_MF_ALL	GO:0003700~transcription factor activity	11	17.1875	0.00464669	ARX, MEF2C, SATB2, FOXG1, CREBBP, SMAD4, ADNP, TCF4, GLI3, NR2F1, MYCN	61	975	15143	2.80072	0.6993	0.330047	5.89937
GOTERM_CC_ALL	GO:0042734~presynaptic membrane	3	4.6875	0.00481292	GRIN2B, L1CAM, NRXN1	58	29	15908	28.3734	0.622641	0.0780028	5.87713
GOTERM_BP_ALL	GO:0045941~positive regulation of transcription	8	12.5	0.00489847	MEF2C, SATB2, NUP62, CREBBP, SMAD4, CASK, TCF4, GLI3	54	564	14116	3.70791	0.99199	0.0760817	7.44943
GOTERM_BP_ALL	GO:0009887~organ morphogenesis	8	12.5	0.00489847	FRAS1, FGD1, SATB2, FOXG1, SMAD4, SOBP, BCOR, GLI3	54	564	14116	3.70791	0.99199	0.0760817	7.44943
GOTERM_CC_ALL	GO:0031974~membrane-enclosed lumen	15	23.4375	0.00496144	DEAF1, MEF2C, AKT1, DNMT3A, SATB2, RPS19, NUP62, LMNB1, EZH2, CREBBP, ADNP, SMAD4, SKI, TCF4, GLI3	58	1856	15908	2.21667	0.633848	0.0743741	6.05333
GOTERM_BP_ALL	GO:0007417~central nervous system development	7	10.9375	0.00499159	ARX, NDN, FOXG1, AFF2, DCX, GLI3, NR2F1	54	425	14116	4.30553	0.992694	0.0762734	7.58588
GOTERM_BP_ALL	GO:0019219~regulation of nucleobase, nucleoside, nucleotide and nucleic acid metabolic process	20	31.25	0.00505125	DEAF1, MEF2C, DNMT3A, SATB2, EHMT1, NDN, EZH2, CREBBP, SMAD4, ADNP, CASK, SKI, GLI3, MYCN, ARX, NUP62, FOXG1, TCF4, BCOR, NR2F1	54	2814	14116	1.85791	0.993112	0.0759742	7.6732
GOTERM_CC_ALL	GO:0032991~macromolecular complex	21	32.8125	0.00507914	DEAF1, SATB2, LMNB1, EEF1A2, EZH2, CREBBP, SMAD4, CASC5, SKI, GLI3, CSPP1, AP1S1, RPS19, NUP62, GRIN2B, TCF4, BCOR, KCNQ2, DCX, LBR, PIK3R2	58	3155	15908	1.82561	0.642493	0.0708373	6.19274
GOTERM_BP_ALL	GO:0060255~regulation of macromolecule metabolic process	22	34.375	0.00515727	DEAF1, MEF2C, DNMT3A, SATB2, EHMT1, NDN, CCDC88C, EZH2, CREBBP, SMAD4, ADNP, CASK, SKI, GLI3, MYCN, ARX, AKT1, NUP62, FOXG1, TCF4, BCOR, NR2F1	54	3259	14116	1.76464	0.993797	0.0763457	7.82817
GOTERM_BP_ALL	GO:0010628~positive regulation of gene expression	8	12.5	0.00574956	MEF2C, SATB2, NUP62, CREBBP, SMAD4, CASK, TCF4, GLI3	54	581	14116	3.59941	0.996546	0.0835081	8.68951
GOTERM_BP_ALL	GO:0048598~embryonic morphogenesis	6	9.375	0.00575813	SATB2, FOXG1, SMAD4, SOBP, SKI, GLI3	54	307	14116	5.10894	0.996575	0.0824142	8.70192
GOTERM_BP_ALL	GO:0080090~regulation of primary metabolic process	22	34.375	0.0058134	DEAF1, MEF2C, DNMT3A, SATB2, EHMT1, NDN, CCDC88C, EZH2, CREBBP, SMAD4, ADNP, CASK, SKI, GLI3, MYCN, ARX, AKT1, NUP62, FOXG1, TCF4, BCOR, NR2F1	54	3291	14116	1.74748	0.996757	0.0819845	8.78189
GOTERM_BP_ALL	GO:0021954~central nervous system neuron development	3	4.6875	0.0063835	ARX, FOXG1, DCX	54	32	14116	24.5069	0.998155	0.0884191	9.60305
GOTERM_BP_ALL	GO:0060021~palate development	3	4.6875	0.0063835	SATB2, SMAD4, BCOR	54	32	14116	24.5069	0.998155	0.0884191	9.60305
GOTERM_BP_ALL	GO:0048518~positive regulation of biological process	16	25	0.00642589	MEF2C, FGD1, SATB2, CREBBP, SMAD4, CASK, L1CAM, GLI3, MYCN, AKT1, ARX, RPS19, NUP62, GRIN2B, FOXG1, TCF4	54	2033	14116	2.05731	0.99823	0.0877499	9.66383
GOTERM_CC_ALL	GO:0005667~transcription factor complex	5	7.8125	0.00675268	DEAF1, SATB2, CREBBP, SMAD4, TCF4	58	210	15908	6.53038	0.745554	0.0872055	8.15459
GOTERM_BP_ALL	GO:0048522~positive regulation of cellular process	15	23.4375	0.00686994	MEF2C, FGD1, SATB2, CREBBP, SMAD4, CASK, L1CAM, GLI3, MYCN, AKT1, RPS19, NUP62, GRIN2B, FOXG1, TCF4	54	1847	14116	2.12296	0.99886	0.0922683	10.2982
GOTERM_MF_ALL	GO:0016740~transferase activity	15	23.4375	0.0074172	DNMT3A, EHMT1, B3GALT6, CREBBP, EZH2, ADNP, CASK, AKT1, MGAT2, KIAA2022, NUP62, DLG3, SMS, AKT3, PIK3R2	61	1751	15143	2.12661	0.853506	0.381335	9.26207
GOTERM_MF_ALL	GO:0003677~DNA binding	18	28.125	0.00753204	DEAF1, MEF2C, DNMT3A, SATB2, HMGB3, NDN, SETBP1, EZH2, CREBBP, SMAD4, ADNP, GLI3, MYCN, ARX, FOXG1, TCF4, LBR, NR2F1	61	2331	15143	1.91696	0.857814	0.323027	9.39904
GOTERM_BP_ALL	GO:0007411~axon guidance	4	6.25	0.00753603	ARX, FOXG1, L1CAM, NRXN1	54	107	14116	9.77224	0.99941	0.0994342	11.242
GOTERM_BP_ALL	GO:0045935~positive regulation of nucleobase, nucleoside, nucleotide and nucleic acid metabolic process	8	12.5	0.00839876	MEF2C, SATB2, NUP62, CREBBP, SMAD4, CASK, TCF4, GLI3	54	624	14116	3.35138	0.999749	0.108768	12.4506
GOTERM_CC_ALL	GO:0005813~centrosome	5	7.8125	0.00844076	CSPP1, NUP62, NDN, CEP135, PDE4D	58	224	15908	6.12223	0.819544	0.101489	10.0952
GOTERM_CC_ALL	GO:0044420~extracellular matrix part	4	6.25	0.00850185	FRAS1, COL4A1, GRIN2B, PRSS12	58	117	15908	9.37695	0.821776	0.0964771	10.1647
GOTERM_BP_ALL	GO:0042127~regulation of cell proliferation	9	14.0625	0.00859661	ARX, NUP62, NDN, FOXG1, SMAD4, DLG3, SKI, GLI3, MYCN	54	787	14116	2.98941	0.999794	0.109757	12.7256
GOTERM_BP_ALL	GO:0048666~neuron development	6	9.375	0.00866728	ARX, NDN, FOXG1, L1CAM, NRXN1, DCX	54	339	14116	4.62668	0.999808	0.109201	12.8236
GOTERM_MF_ALL	GO:0043565~sequence-specific DNA binding	8	12.5	0.00984212	ARX, MEF2C, SATB2, FOXG1, SMAD4, ADNP, GLI3, NR2F1	61	607	15143	3.27177	0.922062	0.346431	12.1139
GOTERM_BP_ALL	GO:0021953~central nervous system neuron differentiation	3	4.6875	0.00984834	ARX, FOXG1, DCX	54	40	14116	19.6056	0.99994	0.121658	14.4467
GOTERM_BP_ALL	GO:0000902~cell morphogenesis	6	9.375	0.0105688	ARX, NDN, FOXG1, L1CAM, NRXN1, DCX	54	356	14116	4.40574	0.999971	0.128402	15.4229
GOTERM_BP_ALL	GO:0031323~regulation of cellular metabolic process	22	34.375	0.0107069	DEAF1, MEF2C, DNMT3A, SATB2, EHMT1, NDN, CCDC88C, EZH2, CREBBP, SMAD4, ADNP, CASK, SKI, GLI3, MYCN, ARX, AKT1, NUP62, FOXG1, TCF4, BCOR, NR2F1	54	3464	14116	1.66021	0.999975	0.128399	15.6087
GOTERM_BP_ALL	GO:0008285~negative regulation of cell proliferation	6	9.375	0.0111787	NUP62, NDN, SMAD4, DLG3, SKI, GLI3	54	361	14116	4.34472	0.999984	0.132096	16.241
GOTERM_BP_ALL	GO:0016569~covalent chromatin modification	4	6.25	0.011758	DNMT3A, EHMT1, EZH2, CREBBP	54	126	14116	8.29865	0.999991	0.136854	17.0113
GOTERM_CC_ALL	GO:0005815~microtubule organizing center	5	7.8125	0.0127687	CSPP1, NUP62, NDN, CEP135, PDE4D	58	253	15908	5.42047	0.92542	0.134299	14.8993
GOTERM_BP_ALL	GO:0007156~homophilic cell adhesion	4	6.25	0.0130542	FAT4, L1CAM, PCDH19, DCHS1	54	131	14116	7.98191	0.999998	0.1491	18.7108
GOTERM_BP_ALL	GO:0006325~chromatin organization	6	9.375	0.0134325	DNMT3A, SATB2, EHMT1, EZH2, CREBBP, BCOR	54	378	14116	4.14932	0.999998	0.151359	19.2007
GOTERM_CC_ALL	GO:0015630~microtubule cytoskeleton	7	10.9375	0.0134493	CSPP1, AKT1, NUP62, NDN, CEP135, PDE4D, DCX	58	549	15908	3.49714	0.935119	0.134076	15.633
GOTERM_BP_ALL	GO:0048562~embryonic organ morphogenesis	4	6.25	0.0135948	SATB2, FOXG1, SOBP, GLI3	54	133	14116	7.86188	0.999999	0.151334	19.4099
GOTERM_BP_ALL	GO:0010604~positive regulation of macromolecule metabolic process	9	14.0625	0.0139353	MEF2C, AKT1, SATB2, NUP62, CREBBP, SMAD4, CASK, TCF4, GLI3	54	857	14116	2.74524	0.999999	0.153124	19.8474
GOTERM_CC_ALL	GO:0043083~synaptic cleft	2	3.125	0.0142569	GRIN2B, PRSS12	58	4	15908	137.138	0.945011	0.135005	16.4959
GOTERM_MF_ALL	GO:0046332~SMAD binding	3	4.6875	0.0142881	CREBBP, SMAD4, SKI	61	46	15143	16.19	0.975594	0.41164	17.1287
GOTERM_BP_ALL	GO:0009966~regulation of signal transduction	9	14.0625	0.0159333	AKT1, FGD1, GRIN2B, NUP62, EZH2, SMAD4, SKI, L1CAM, SYNGAP1	54	878	14116	2.67957	1	0.171351	22.3698
GOTERM_BP_ALL	GO:0031325~positive regulation of cellular metabolic process	9	14.0625	0.0161339	MEF2C, AKT1, SATB2, NUP62, CREBBP, SMAD4, CASK, TCF4, GLI3	54	880	14116	2.67348	1	0.171473	22.619
GOTERM_BP_ALL	GO:0019222~regulation of metabolic process	22	34.375	0.0177227	DEAF1, MEF2C, DNMT3A, SATB2, EHMT1, NDN, CCDC88C, EZH2, CREBBP, SMAD4, ADNP, CASK, SKI, GLI3, MYCN, ARX, AKT1, NUP62, FOXG1, TCF4, BCOR, NR2F1	54	3621	14116	1.58823	1	0.184856	24.5656
GOTERM_BP_ALL	GO:0007389~pattern specification process	5	7.8125	0.0177508	SATB2, FOXG1, SMAD4, BCOR, GLI3	54	267	14116	4.89527	1	0.183203	24.5997
GOTERM_BP_ALL	GO:0009790~embryonic development	7	10.9375	0.0191073	SATB2, GRIN2B, FOXG1, SMAD4, SOBP, SKI, GLI3	54	568	14116	3.22157	1	0.193864	26.2247
GOTERM_BP_ALL	GO:0030900~forebrain development	4	6.25	0.0193657	ARX, FOXG1, GLI3, NR2F1	54	152	14116	6.87914	1	0.194258	26.5305
GOTERM_CC_ALL	GO:0044430~cytoskeletal part	9	14.0625	0.0194911	CSPP1, AKT1, LMNB1, GRIN2B, NUP62, NDN, CEP135, PDE4D, DCX	58	952	15908	2.59294	0.981241	0.172493	21.8949
GOTERM_BP_ALL	GO:0016477~cell migration	5	7.8125	0.0197908	ARX, SATB2, NDN, DCX, NR2F1	54	276	14116	4.73564	1	0.196138	27.0309
GOTERM_BP_ALL	GO:0009893~positive regulation of metabolic process	9	14.0625	0.0206682	MEF2C, AKT1, SATB2, NUP62, CREBBP, SMAD4, CASK, TCF4, GLI3	54	921	14116	2.55447	1	0.201964	28.0538
GOTERM_BP_ALL	GO:0060395~SMAD protein signal transduction	2	3.125	0.0223211	SMAD4, SKI	54	6	14116	87.1358	1	0.214314	29.9446
GOTERM_MF_ALL	GO:0003676~nucleic acid binding	21	32.8125	0.0232711	DEAF1, MEF2C, DNMT3A, SATB2, HMGB3, NDN, EEF1A2, SETBP1, EZH2, CREBBP, SMAD4, ADNP, GLI3, MYCN, ARX, KIAA2022, RPS19, FOXG1, TCF4, LBR, NR2F1	61	3264	15143	1.59717	0.9977	0.532036	26.4645
GOTERM_CC_ALL	GO:0043229~intracellular organelle	41	64.0625	0.0233771	DEAF1, MEF2C, FGD1, RAI1, HMGB3, LMNB1, B3GALT6, NDN, EZH2, CASK, GLI3, ARX, AKT1, AP1S1, GRIN2B, INPP5E, TCF4, DCX, BCOR, LBR, PRSS12, NR2F1, DNMT3A, SATB2, EHMT1, CEP135, EEF1A2, SETBP1, CREBBP, ADNP, SMAD4, CASC5, PDE4D, SKI, MYCN, CSPP1, MGAT2, RPS19, NUP62, FOXG1, SLC25A15	58	8977	15908	1.25268	0.991589	0.195225	25.6934
GOTERM_CC_ALL	GO:0005856~cytoskeleton	11	17.1875	0.0236397	CSPP1, AKT1, FGD1, LMNB1, GRIN2B, NUP62, NDN, CEP135, CASK, PDE4D, DCX	58	1381	15908	2.18467	0.992034	0.189507	25.9439
GOTERM_CC_ALL	GO:0043226~organelle	41	64.0625	0.0240117	DEAF1, MEF2C, FGD1, RAI1, HMGB3, LMNB1, B3GALT6, NDN, EZH2, CASK, GLI3, ARX, AKT1, AP1S1, GRIN2B, INPP5E, TCF4, DCX, BCOR, LBR, PRSS12, NR2F1, DNMT3A, SATB2, EHMT1, CEP135, EEF1A2, SETBP1, CREBBP, ADNP, SMAD4, CASC5, PDE4D, SKI, MYCN, CSPP1, MGAT2, RPS19, NUP62, FOXG1, SLC25A15	58	8989	15908	1.25101	0.992624	0.184998	26.2973
GOTERM_BP_ALL	GO:0048754~branching morphogenesis of a tube	3	4.6875	0.0247445	SMAD4, GLI3, MYCN	54	65	14116	12.065	1	0.232669	32.6326
GOTERM_BP_ALL	GO:0034645~cellular macromolecule biosynthetic process	18	28.125	0.0247958	DEAF1, MEF2C, NDN, B3GALT6, EEF1A2, EZH2, CREBBP, SMAD4, ADNP, GLI3, ARX, AKT1, MGAT2, RPS19, FOXG1, TCF4, BCOR, NR2F1	54	2812	14116	1.6733	1	0.230927	32.6884
GOTERM_BP_ALL	GO:0009059~macromolecule biosynthetic process	18	28.125	0.0264375	DEAF1, MEF2C, NDN, B3GALT6, EEF1A2, EZH2, CREBBP, SMAD4, ADNP, GLI3, ARX, AKT1, MGAT2, RPS19, FOXG1, TCF4, BCOR, NR2F1	54	2832	14116	1.66149	1	0.242127	34.4529
GOTERM_BP_ALL	GO:0048568~embryonic organ development	4	6.25	0.0266977	SATB2, FOXG1, SOBP, GLI3	54	172	14116	6.07924	1	0.242012	34.7284
GOTERM_BP_ALL	GO:0043414~biopolymer methylation	3	4.6875	0.0276454	DNMT3A, EHMT1, EZH2	54	69	14116	11.3655	1	0.247312	35.7233
GOTERM_BP_ALL	GO:0048870~cell motility	5	7.8125	0.027904	ARX, SATB2, NDN, DCX, NR2F1	54	307	14116	4.25745	1	0.247138	35.9923
GOTERM_BP_ALL	GO:0051674~localization of cell	5	7.8125	0.027904	ARX, SATB2, NDN, DCX, NR2F1	54	307	14116	4.25745	1	0.247138	35.9923
GOTERM_CC_ALL	GO:0031965~nuclear membrane	3	4.6875	0.0281796	LMNB1, NUP62, LBR	58	73	15908	11.2716	0.996893	0.20623	30.1527
GOTERM_BP_ALL	GO:0050794~regulation of cellular process	34	53.125	0.0285055	DEAF1, MEF2C, FGD1, HMGB3, NDN, EZH2, CASK, L1CAM, GLI3, ARX, AKT1, GRIN2B, DLG3, TCF4, BCOR, DCX, AKT3, NR2F1, PIK3R2, DNMT3A, SATB2, EHMT1, CCDC88C, EEF1A2, CREBBP, ADNP, SMAD4, SKI, PDE4D, MYCN, RPS19, NUP62, FOXG1, SYNGAP1	54	6819	14116	1.3034	1	0.249602	36.6138
GOTERM_BP_ALL	GO:0048675~axon extension	2	3.125	0.0296523	NDN, DCX	54	8	14116	65.3519	1	0.256132	37.7832
GOTERM_MF_ALL	GO:0005515~protein binding	41	64.0625	0.0299654	FRAS1, MEF2C, FGD1, RAI1, NDN, EZH2, CASK, L1CAM, GLI3, DCHS1, AKT1, AP1S1, GRIN2B, FAT4, DLG3, TCF4, DCX, BCOR, LBR, AKT3, PIK3R2, NR2F1, DNMT3A, SATB2, COL4A1, CEP135, CCDC88C, EEF1A2, SETBP1, CREBBP, ADNP, SMAD4, CASC5, AFF2, SKI, NRXN1, PCDH19, MYCN, RPS19, NUP62, SYNGAP1	61	8154	15143	1.24823	0.99961	0.581945	32.7793
GOTERM_BP_ALL	GO:0040007~growth	4	6.25	0.0312815	AKT1, NDN, DCX, GLI3	54	183	14116	5.71382	1	0.266051	39.4097
GOTERM_BP_ALL	GO:0001763~morphogenesis of a branching structure	3	4.6875	0.0314539	SMAD4, GLI3, MYCN	54	74	14116	10.5976	1	0.265084	39.5796
GOTERM_BP_ALL	GO:0045893~positive regulation of transcription, DNA-dependent	6	9.375	0.0327712	MEF2C, SATB2, CREBBP, SMAD4, CASK, TCF4	54	477	14116	3.28814	1	0.272395	40.8621
GOTERM_BP_ALL	GO:0032259~methylation	3	4.6875	0.0330323	DNMT3A, EHMT1, EZH2	54	76	14116	10.3187	1	0.272027	41.1133
GOTERM_BP_ALL	GO:0051254~positive regulation of RNA metabolic process	6	9.375	0.0337955	MEF2C, SATB2, CREBBP, SMAD4, CASK, TCF4	54	481	14116	3.2608	1	0.2752	41.8418
GOTERM_BP_ALL	GO:0051276~chromosome organization	6	9.375	0.0348398	DNMT3A, SATB2, EHMT1, EZH2, CREBBP, BCOR	54	485	14116	3.23391	1	0.28025	42.8249
GOTERM_CC_ALL	GO:0031519~PcG protein complex	2	3.125	0.0352686	EZH2, BCOR	58	10	15908	54.8552	0.999292	0.243429	36.2864
GOTERM_CC_ALL	GO:0045202~synapse	5	7.8125	0.0381856	GRIN2B, CASK, L1CAM, NRXN1, PRSS12	58	355	15908	3.86304	0.999616	0.252695	38.6632
GOTERM_BP_ALL	GO:0010646~regulation of cell communication	9	14.0625	0.038549	AKT1, FGD1, GRIN2B, NUP62, EZH2, SMAD4, SKI, L1CAM, SYNGAP1	54	1038	14116	2.26654	1	0.303128	46.1924
GOTERM_BP_ALL	GO:0048588~developmental cell growth	2	3.125	0.0405481	NDN, DCX	54	11	14116	47.5286	1	0.313915	47.9294
GOTERM_BP_ALL	GO:0044249~cellular biosynthetic process	20	31.25	0.0409078	DEAF1, MEF2C, NDN, B3GALT6, EEF1A2, EZH2, CREBBP, SMAD4, ADNP, GLI3, ARX, AKT1, MGAT2, RPS19, FOXG1, TCF4, BCOR, SMS, SLC25A15, NR2F1	54	3442	14116	1.51893	1	0.313864	48.2363
GOTERM_BP_ALL	GO:0008361~regulation of cell size	4	6.25	0.0421162	AKT1, NDN, SMAD4, DCX	54	206	14116	5.07587	1	0.319223	49.255
GOTERM_MF_ALL	GO:0004385~guanylate kinase activity	2	3.125	0.0427451	CASK, DLG3	61	11	15143	45.1356	0.999987	0.676024	43.466
GOTERM_BP_ALL	GO:0043066~negative regulation of apoptosis	5	7.8125	0.0435368	MEF2C, AKT1, NUP62, EEF1A2, ADNP	54	354	14116	3.6922	1	0.325781	50.4285
GOTERM_MF_ALL	GO:0008757~S-adenosylmethionine-dependent methyltransferase activity	3	4.6875	0.0437417	DNMT3A, EHMT1, EZH2	61	84	15143	8.86593	0.99999	0.649732	44.2297
GOTERM_BP_ALL	GO:0043069~negative regulation of programmed cell death	5	7.8125	0.0454407	MEF2C, AKT1, NUP62, EEF1A2, ADNP	54	359	14116	3.64077	1	0.335133	51.9615
GOTERM_CC_ALL	GO:0005829~cytosol	10	15.625	0.0457389	AKT1, FGD1, AP1S1, RPS19, CEP135, SMAD4, CASK, PDE4D, SMS, PIK3R2	58	1330	15908	2.06222	0.999922	0.286632	44.4435
GOTERM_BP_ALL	GO:0060548~negative regulation of cell death	5	7.8125	0.045827	MEF2C, AKT1, NUP62, EEF1A2, ADNP	54	360	14116	3.63066	1	0.335073	52.2671
GOTERM_BP_ALL	GO:0009968~negative regulation of signal transduction	4	6.25	0.0500753	AKT1, NUP62, EZH2, SKI	54	221	14116	4.73136	1	0.357877	55.5096
GOTERM_BP_ALL	GO:0045944~positive regulation of transcription from RNA polymerase II promoter	5	7.8125	0.0501996	MEF2C, SATB2, CREBBP, SMAD4, CASK	54	371	14116	3.52301	1	0.35612	55.6013
GOTERM_BP_ALL	GO:0051050~positive regulation of transport	4	6.25	0.0511886	AKT1, GRIN2B, SMAD4, GLI3	54	223	14116	4.68892	1	0.359352	56.3246
GOTERM_MF_ALL	GO:0008134~transcription factor binding	6	9.375	0.0521267	NUP62, CREBBP, SKI, TCF4, BCOR, NR2F1	61	513	15143	2.90346	0.999999	0.683676	50.2872
GOTERM_BP_ALL	GO:0006807~nitrogen compound metabolic process	21	32.8125	0.0527005	DEAF1, MEF2C, DNMT3A, NDN, B3GALT6, EZH2, CREBBP, SMAD4, ADNP, PDE4D, GLI3, ARX, AKT1, KIAA2022, RPS19, FOXG1, TCF4, BCOR, SMS, SLC25A15, NR2F1	54	3778	14116	1.45303	1	0.365468	57.4089
GOTERM_BP_ALL	GO:0009058~biosynthetic process	20	31.25	0.0531489	DEAF1, MEF2C, NDN, B3GALT6, EEF1A2, EZH2, CREBBP, SMAD4, ADNP, GLI3, ARX, AKT1, MGAT2, RPS19, FOXG1, TCF4, BCOR, SMS, SLC25A15, NR2F1	54	3542	14116	1.47604	1	0.365525	57.7257
GOTERM_BP_ALL	GO:0050789~regulation of biological process	34	53.125	0.054105	DEAF1, MEF2C, FGD1, HMGB3, NDN, EZH2, CASK, L1CAM, GLI3, ARX, AKT1, GRIN2B, DLG3, TCF4, BCOR, DCX, AKT3, NR2F1, PIK3R2, DNMT3A, SATB2, EHMT1, CCDC88C, EEF1A2, CREBBP, ADNP, SMAD4, SKI, PDE4D, MYCN, RPS19, NUP62, FOXG1, SYNGAP1	54	7106	14116	1.25075	1	0.368388	58.3937
GOTERM_BP_ALL	GO:0007423~sensory organ development	4	6.25	0.0546008	GRIN2B, FOXG1, SOBP, GLI3	54	229	14116	4.56607	1	0.368682	58.7362
GOTERM_BP_ALL	GO:0045597~positive regulation of cell differentiation	4	6.25	0.0546008	AKT1, FOXG1, SMAD4, GLI3	54	229	14116	4.56607	1	0.368682	58.7362
GOTERM_BP_ALL	GO:0002009~morphogenesis of an epithelium	3	4.6875	0.0551799	FRAS1, SMAD4, GLI3	54	101	14116	7.76458	1	0.369424	59.1328
GOTERM_BP_ALL	GO:0007281~germ cell development	3	4.6875	0.0551799	DEAF1, AKT1, CASC5	54	101	14116	7.76458	1	0.369424	59.1328
GOTERM_MF_ALL	GO:0003712~transcription cofactor activity	5	7.8125	0.0555381	CREBBP, SKI, TCF4, BCOR, NR2F1	61	363	15143	3.41937	1	0.678259	52.5731
GOTERM_CC_ALL	GO:0044456~synapse part	4	6.25	0.058103	GRIN2B, L1CAM, NRXN1, PRSS12	58	246	15908	4.45977	0.999994	0.340947	52.834
GOTERM_CC_ALL	GO:0043231~intracellular membrane-bounded organelle	36	56.25	0.0582993	DEAF1, MEF2C, FGD1, RAI1, HMGB3, LMNB1, B3GALT6, NDN, EZH2, CASK, GLI3, ARX, AKT1, AP1S1, GRIN2B, INPP5E, TCF4, BCOR, LBR, NR2F1, DNMT3A, SATB2, EHMT1, EEF1A2, SETBP1, CREBBP, ADNP, SMAD4, CASC5, SKI, MYCN, MGAT2, RPS19, NUP62, FOXG1, SLC25A15	58	7982	15908	1.23702	0.999995	0.33266	52.9573
GOTERM_CC_ALL	GO:0043227~membrane-bounded organelle	36	56.25	0.059079	DEAF1, MEF2C, FGD1, RAI1, HMGB3, LMNB1, B3GALT6, NDN, EZH2, CASK, GLI3, ARX, AKT1, AP1S1, GRIN2B, INPP5E, TCF4, BCOR, LBR, NR2F1, DNMT3A, SATB2, EHMT1, EEF1A2, SETBP1, CREBBP, ADNP, SMAD4, CASC5, SKI, MYCN, MGAT2, RPS19, NUP62, FOXG1, SLC25A15	58	7989	15908	1.23594	0.999995	0.327536	53.4439
GOTERM_CC_ALL	GO:0044424~intracellular part	45	70.3125	0.0597133	DEAF1, MEF2C, FGD1, RAI1, HMGB3, LMNB1, NDN, B3GALT6, EZH2, CASK, GLI3, ARX, AKT1, AP1S1, GRIN2B, INPP5E, TCF4, DCX, BCOR, LBR, PRSS12, AKT3, PIK3R2, NR2F1, DNMT3A, SATB2, EHMT1, CEP135, EEF1A2, SETBP1, CREBBP, ADNP, SMAD4, CASC5, PDE4D, SKI, MYCN, CSPP1, MGAT2, RPS19, NUP62, FOXG1, SLC25A15, SMS, FAM126A	58	10624	15908	1.16175	0.999996	0.322038	53.8364
GOTERM_BP_ALL	GO:0016051~carbohydrate biosynthetic process	3	4.6875	0.0610984	AKT1, MGAT2, B3GALT6	54	107	14116	7.32918	1	0.398287	62.9873
GOTERM_BP_ALL	GO:0010648~negative regulation of cell communication	4	6.25	0.0661073	AKT1, NUP62, EZH2, SKI	54	248	14116	4.21625	1	0.421082	65.9806
GOTERM_BP_ALL	GO:0006730~one-carbon metabolic process	3	4.6875	0.0661896	DNMT3A, EHMT1, EZH2	54	112	14116	7.00198	1	0.41893	66.0278
GOTERM_BP_ALL	GO:0065007~biological regulation	35	54.6875	0.0673982	DEAF1, MEF2C, FGD1, HMGB3, NDN, EZH2, CASK, L1CAM, GLI3, ARX, AKT1, GRIN2B, DLG3, TCF4, BCOR, DCX, AKT3, NR2F1, PIK3R2, DNMT3A, SATB2, EHMT1, CCDC88C, EEF1A2, CREBBP, ADNP, SMAD4, SKI, PDE4D, MYCN, SLC16A2, RPS19, NUP62, FOXG1, SYNGAP1	54	7484	14116	1.22251	1	0.422315	66.7144
GOTERM_CC_ALL	GO:0005622~intracellular	46	71.875	0.0678609	DEAF1, MEF2C, FGD1, RAI1, HMGB3, LMNB1, NDN, B3GALT6, EZH2, CASK, GLI3, ARX, AKT1, AP1S1, GRIN2B, INPP5E, TCF4, DCX, BCOR, LBR, PRSS12, AKT3, PIK3R2, NR2F1, DNMT3A, SATB2, EHMT1, CEP135, EEF1A2, SETBP1, CREBBP, ADNP, SMAD4, CASC5, PDE4D, SKI, MYCN, CSPP1, MGAT2, RPS19, NUP62, FOXG1, SYNGAP1, SLC25A15, SMS, FAM126A	58	10995	15908	1.14749	0.999999	0.349593	58.6144
GOTERM_MF_ALL	GO:0005509~calcium ion binding	8	12.5	0.0700615	FRAS1, MEGF8, GRIN2B, FAT4, CCBE1, NRXN1, PCDH19, DCHS1	61	919	15143	2.16101	1	0.737786	61.26
GOTERM_BP_ALL	GO:0034641~cellular nitrogen compound metabolic process	20	31.25	0.0725255	DEAF1, MEF2C, DNMT3A, NDN, EZH2, CREBBP, SMAD4, ADNP, PDE4D, GLI3, ARX, AKT1, KIAA2022, RPS19, FOXG1, TCF4, BCOR, SMS, SLC25A15, NR2F1	54	3670	14116	1.42456	1	0.444219	69.4853
GOTERM_BP_ALL	GO:0070201~regulation of establishment of protein localization	3	4.6875	0.0756953	AKT1, SMAD4, GLI3	54	121	14116	6.48118	1	0.456244	71.0885
GOTERM_BP_ALL	GO:0045884~regulation of survival gene product expression	2	3.125	0.0760074	MEF2C, AKT1	54	21	14116	24.8959	1	0.455065	71.2421
GOTERM_BP_ALL	GO:0008038~neuron recognition	2	3.125	0.0760074	NDN, FOXG1	54	21	14116	24.8959	1	0.455065	71.2421
GOTERM_BP_ALL	GO:0016570~histone modification	3	4.6875	0.0767773	EHMT1, EZH2, CREBBP	54	122	14116	6.42805	1	0.455961	71.6175
GOTERM_BP_ALL	GO:0040011~locomotion	5	7.8125	0.0779582	ARX, SATB2, NDN, DCX, NR2F1	54	431	14116	3.03257	1	0.458672	72.1845
GOTERM_CC_ALL	GO:0005626~insoluble fraction	7	10.9375	0.078686	MGAT2, SLC16A2, GRIN2B, CCDC88C, CASK, PDE4D, L1CAM	58	839	15908	2.28836	1	0.385475	64.2595
GOTERM_BP_ALL	GO:0044085~cellular component biogenesis	8	12.5	0.0790958	FGD1, RPS19, CCDC88C, CREBBP, SMAD4, CASC5, SKI, NRXN1	54	1001	14116	2.08917	1	0.461145	72.7206
GOTERM_CC_ALL	GO:0005637~nuclear inner membrane	2	3.125	0.0792959	LMNB1, LBR	58	23	15908	23.8501	1	0.379243	64.5555
GOTERM_BP_ALL	GO:0042981~regulation of apoptosis	7	10.9375	0.0794675	MEF2C, AKT1, FGD1, NUP62, EEF1A2, ADNP, GLI3	54	804	14116	2.27594	1	0.46024	72.8937
GOTERM_BP_ALL	GO:0016571~histone methylation	2	3.125	0.0794818	EHMT1, EZH2	54	22	14116	23.7643	1	0.457794	72.9003
GOTERM_BP_ALL	GO:0060675~ureteric bud morphogenesis	2	3.125	0.0794818	SMAD4, GLI3	54	22	14116	23.7643	1	0.457794	72.9003
GOTERM_BP_ALL	GO:0001658~branching involved in ureteric bud morphogenesis	2	3.125	0.0794818	SMAD4, GLI3	54	22	14116	23.7643	1	0.457794	72.9003
GOTERM_BP_ALL	GO:0032535~regulation of cellular component size	4	6.25	0.0814014	AKT1, NDN, SMAD4, DCX	54	271	14116	3.85841	1	0.463589	73.7777
GOTERM_BP_ALL	GO:0035239~tube morphogenesis	3	4.6875	0.0822606	SMAD4, GLI3, MYCN	54	127	14116	6.17498	1	0.464768	74.1617
GOTERM_CC_ALL	GO:0005694~chromosome	5	7.8125	0.0823794	DNMT3A, HMGB3, CREBBP, CASC5, MYCN	58	460	15908	2.98126	1	0.382696	66.0172
GOTERM_BP_ALL	GO:0043067~regulation of programmed cell death	7	10.9375	0.0824697	MEF2C, AKT1, FGD1, NUP62, EEF1A2, ADNP, GLI3	54	812	14116	2.25351	1	0.463188	74.2543
GOTERM_BP_ALL	GO:0010941~regulation of cell death	7	10.9375	0.083612	MEF2C, AKT1, FGD1, NUP62, EEF1A2, ADNP, GLI3	54	815	14116	2.24522	1	0.465543	74.755
GOTERM_BP_ALL	GO:0016337~cell-cell adhesion	4	6.25	0.0849147	FAT4, L1CAM, PCDH19, DCHS1	54	276	14116	3.78851	1	0.468524	75.3149
GOTERM_CC_ALL	GO:0043195~terminal button	2	3.125	0.0858918	L1CAM, PRSS12	58	25	15908	21.9421	1	0.387554	67.6146
GOTERM_BP_ALL	GO:0006350~transcription	13	20.3125	0.0862232	MEF2C, DEAF1, NDN, CREBBP, EZH2, SMAD4, ADNP, GLI3, ARX, FOXG1, TCF4, BCOR, NR2F1	54	2101	14116	1.61747	1	0.471477	75.8656
GOTERM_BP_ALL	GO:0051094~positive regulation of developmental process	4	6.25	0.0863382	AKT1, FOXG1, SMAD4, GLI3	54	278	14116	3.76126	1	0.469533	75.9134
GOTERM_MF_ALL	GO:0019201~nucleotide kinase activity	2	3.125	0.087328	CASK, DLG3	61	23	15143	21.5866	1	0.792311	69.6684
GOTERM_MF_ALL	GO:0005488~binding	55	85.9375	0.0878529	MEF2C, RAI1, B3GALT6, EZH2, CASK, SOBP, L1CAM, GLI3, AKT1, AP1S1, GRIN2B, CCBE1, DLG3, KCNQ2, LBR, AKT3, NR2F1, SATB2, CCDC88C, ADNP, PDE4D, NRXN1, MYCN, MGAT2, RPS19, FOXG1, FRAS1, DEAF1, FGD1, MEGF8, HMGB3, NDN, DCHS1, ARX, FAT4, BCOR, TCF4, DCX, PIK3R2, DNMT3A, EHMT1, COL4A1, CEP135, EEF1A2, SETBP1, CREBBP, SMAD4, CASC5, SKI, AFF2, PCDH19, KIAA2022, NUP62, SYNGAP1, SLC25A15	61	12531	15143	1.08958	1	0.772989	69.8953
GOTERM_CC_ALL	GO:0044431~Golgi apparatus part	4	6.25	0.0883318	MGAT2, AP1S1, B3GALT6, INPP5E	58	294	15908	3.73164	1	0.388353	68.6833
GOTERM_CC_ALL	GO:0000267~cell fraction	8	12.5	0.0908494	AKT1, MGAT2, SLC16A2, GRIN2B, CCDC88C, CASK, PDE4D, L1CAM	58	1083	15908	2.02605	1	0.389403	69.7519
GOTERM_BP_ALL	GO:0032880~regulation of protein localization	3	4.6875	0.0947303	AKT1, SMAD4, GLI3	54	138	14116	5.68277	1	0.500343	79.1744
GOTERM_BP_ALL	GO:0065008~regulation of biological quality	10	15.625	0.0947801	AKT1, FGD1, SLC16A2, RPS19, GRIN2B, NDN, CCDC88C, CREBBP, SMAD4, DCX	54	1469	14116	1.77949	1	0.498087	79.1925

## Sheet: FB>2 per REVIGO (d)
Category	Term	PValue	Fold Enrichment	Term description
GOTERM_BP_ALL	GO:0009653	9.212e-07	3.93094	anatomical structure morphogenesis
GOTERM_BP_ALL	GO:0048856	3.79159e-06	2.58614	anatomical structure development
GOTERM_BP_ALL	GO:0048519	3.93294e-06	3.02956	negative regulation of biological process
GOTERM_BP_ALL	GO:0048523	4.48455e-06	3.14949	negative regulation of cellular process
GOTERM_BP_ALL	GO:0032502	4.51608e-06	2.3251	developmental process
GOTERM_BP_ALL	GO:0016481	4.66413e-05	5.69515	negative regulation of transcription
GOTERM_BP_ALL	GO:0048731	4.92374e-05	2.46822	system development
GOTERM_BP_ALL	GO:0045892	4.97656e-05	6.60861	negative regulation of transcription, DNA-dependent
GOTERM_BP_ALL	GO:0051253	5.59901e-05	6.49908	negative regulation of RNA metabolic process
GOTERM_BP_ALL	GO:0000122	5.73096e-05	7.86188	negative regulation of transcription from RNA polymerase II promoter
GOTERM_BP_ALL	GO:0006357	6.56617e-05	4.31484	regulation of transcription from RNA polymerase II promoter
GOTERM_CC_ALL	GO:0044446	7.6633e-05	1.94752	intracellular organelle part
GOTERM_CC_ALL	GO:0044422	8.64009e-05	1.93561	organelle part
GOTERM_BP_ALL	GO:0001764	9.52426e-05	20.4225	neuron migration
GOTERM_BP_ALL	GO:0010629	9.58598e-05	5.18665	negative regulation of gene expression
GOTERM_BP_ALL	GO:0045934	0.000108083	5.10561	negative regulation of nucleobase, nucleoside, nucleotide and nucleic acid metabolic process
GOTERM_BP_ALL	GO:0007275	0.000113805	2.1898	multicellular organismal development
GOTERM_BP_ALL	GO:0051172	0.000119831	5.03675	negative regulation of nitrogen compound metabolic process
GOTERM_BP_ALL	GO:0048468	0.000119942	4.46503	cell development
GOTERM_BP_ALL	GO:0048513	0.000130153	2.70733	organ development
GOTERM_BP_ALL	GO:0010558	0.000178138	4.77893	negative regulation of macromolecule biosynthetic process
GOTERM_BP_ALL	GO:0048699	0.000209554	4.67634	generation of neurons
GOTERM_BP_ALL	GO:0031327	0.000215215	4.65967	negative regulation of cellular biosynthetic process
GOTERM_BP_ALL	GO:0009890	0.000251931	4.56208	negative regulation of biosynthetic process
GOTERM_BP_ALL	GO:0031324	0.000296991	3.99372	negative regulation of cellular metabolic process
GOTERM_MF_ALL	GO:0003682	0.00031424	9.92984	chromatin binding
GOTERM_BP_ALL	GO:0022008	0.000358299	4.34954	neurogenesis
GOTERM_BP_ALL	GO:0030030	0.000424217	5.68277	cell projection organization
GOTERM_CC_ALL	GO:0031981	0.000465435	2.83734	nuclear lumen
GOTERM_CC_ALL	GO:0044428	0.000483539	2.55911	nuclear part
GOTERM_BP_ALL	GO:0006355	0.000554081	2.50644	regulation of transcription, DNA-dependent
GOTERM_BP_ALL	GO:0009892	0.000559962	3.68651	negative regulation of metabolic process
GOTERM_BP_ALL	GO:0007399	0.000570911	3.12343	nervous system development
GOTERM_MF_ALL	GO:0030528	0.000636923	2.62694	transcription regulator activity
GOTERM_BP_ALL	GO:0051252	0.000710726	2.45115	regulation of RNA metabolic process
GOTERM_BP_ALL	GO:0030154	0.000743479	2.55499	cell differentiation
GOTERM_CC_ALL	GO:0044451	0.000764513	4.44772	nucleoplasm part
GOTERM_BP_ALL	GO:0007409	0.000764636	8.12666	axonogenesis
GOTERM_BP_ALL	GO:0010468	0.000930414	2.01364	regulation of gene expression
GOTERM_BP_ALL	GO:0048667	0.00109277	7.50452	cell morphogenesis involved in neuron differentiation
GOTERM_BP_ALL	GO:0048869	0.00114385	2.45165	cellular developmental process
GOTERM_CC_ALL	GO:0043234	0.00117823	2.1196	protein complex
GOTERM_BP_ALL	GO:0030182	0.00118509	4.77456	neuron differentiation
GOTERM_BP_ALL	GO:0048812	0.00118901	7.36359	neuron projection morphogenesis
GOTERM_BP_ALL	GO:0016043	0.00122609	2.09293	cellular component organization
GOTERM_BP_ALL	GO:0045596	0.00126522	7.26132	negative regulation of cell differentiation
GOTERM_BP_ALL	GO:0032501	0.00131847	1.71014	multicellular organismal process
GOTERM_BP_ALL	GO:0010605	0.00149552	3.56141	negative regulation of macromolecule metabolic process
GOTERM_BP_ALL	GO:0006928	0.00188719	4.40265	cell motion
GOTERM_BP_ALL	GO:0045449	0.00200837	2.01005	regulation of transcription
GOTERM_BP_ALL	GO:0000904	0.00216215	6.42805	cell morphogenesis involved in differentiation
GOTERM_BP_ALL	GO:0010556	0.0021822	1.93977	regulation of macromolecule biosynthetic process
GOTERM_BP_ALL	GO:0048858	0.00220098	6.40181	cell projection morphogenesis
GOTERM_CC_ALL	GO:0005634	0.00222036	1.6207	nucleus
GOTERM_BP_ALL	GO:0051171	0.00227043	1.93362	regulation of nitrogen compound metabolic process
GOTERM_BP_ALL	GO:0045595	0.0023025	4.25053	regulation of cell differentiation
GOTERM_BP_ALL	GO:0051173	0.00258742	3.65321	positive regulation of nitrogen compound metabolic process
GOTERM_BP_ALL	GO:0031175	0.00266251	6.12674	neuron projection development
GOTERM_BP_ALL	GO:0032990	0.00266251	6.12674	cell part morphogenesis
GOTERM_BP_ALL	GO:0051093	0.00279974	6.05577	negative regulation of developmental process
GOTERM_BP_ALL	GO:0010557	0.00284579	3.59735	positive regulation of macromolecule biosynthetic process
GOTERM_CC_ALL	GO:0043232	0.0032029	2.00741	intracellular non-membrane-bounded organelle
GOTERM_CC_ALL	GO:0043228	0.0032029	2.00741	non-membrane-bounded organelle
GOTERM_CC_ALL	GO:0070013	0.00337672	2.31261	intracellular organelle lumen
GOTERM_BP_ALL	GO:0050793	0.0034232	3.4906	regulation of developmental process
GOTERM_BP_ALL	GO:0016568	0.00356411	5.72425	chromatin modification
GOTERM_BP_ALL	GO:0032989	0.00358277	4.6092	cellular component morphogenesis
GOTERM_BP_ALL	GO:0031326	0.00359333	1.86276	regulation of cellular biosynthetic process
GOTERM_BP_ALL	GO:0031328	0.00377769	3.43455	positive regulation of cellular biosynthetic process
GOTERM_CC_ALL	GO:0005654	0.00388306	3.1097	nucleoplasm
GOTERM_BP_ALL	GO:0009889	0.00388371	1.85083	regulation of biosynthetic process
GOTERM_BP_ALL	GO:0009891	0.00412423	3.38513	positive regulation of biosynthetic process
GOTERM_CC_ALL	GO:0043233	0.00415792	2.26052	organelle lumen
GOTERM_BP_ALL	GO:0048589	0.00424164	12.0187	developmental growth
GOTERM_BP_ALL	GO:0007420	0.00446869	5.42714	brain development
GOTERM_MF_ALL	GO:0003700	0.00464669	2.80072	transcription factor activity
GOTERM_CC_ALL	GO:0042734	0.00481292	28.3734	presynaptic membrane
GOTERM_BP_ALL	GO:0045941	0.00489847	3.70791	positive regulation of transcription
GOTERM_BP_ALL	GO:0009887	0.00489847	3.70791	organ morphogenesis
GOTERM_CC_ALL	GO:0031974	0.00496144	2.21667	membrane-enclosed lumen
GOTERM_BP_ALL	GO:0007417	0.00499159	4.30553	central nervous system development
GOTERM_BP_ALL	GO:0019219	0.00505125	1.85791	regulation of nucleobase, nucleoside, nucleotide and nucleic acid metabolic process
GOTERM_CC_ALL	GO:0032991	0.00507914	1.82561	macromolecular complex
GOTERM_BP_ALL	GO:0060255	0.00515727	1.76464	regulation of macromolecule metabolic process
GOTERM_BP_ALL	GO:0010628	0.00574956	3.59941	positive regulation of gene expression
GOTERM_BP_ALL	GO:0048598	0.00575813	5.10894	embryonic morphogenesis
GOTERM_BP_ALL	GO:0080090	0.0058134	1.74748	regulation of primary metabolic process
GOTERM_BP_ALL	GO:0021954	0.0063835	24.5069	central nervous system neuron development
GOTERM_BP_ALL	GO:0060021	0.0063835	24.5069	palate development
GOTERM_BP_ALL	GO:0048518	0.00642589	2.05731	positive regulation of biological process
GOTERM_CC_ALL	GO:0005667	0.00675268	6.53038	transcription factor complex
GOTERM_BP_ALL	GO:0048522	0.00686994	2.12296	positive regulation of cellular process
GOTERM_MF_ALL	GO:0016740	0.0074172	2.12661	transferase activity
GOTERM_MF_ALL	GO:0003677	0.00753204	1.91696	DNA binding
GOTERM_BP_ALL	GO:0007411	0.00753603	9.77224	axon guidance
GOTERM_BP_ALL	GO:0045935	0.00839876	3.35138	positive regulation of nucleobase, nucleoside, nucleotide and nucleic acid metabolic process
GOTERM_CC_ALL	GO:0005813	0.00844076	6.12223	centrosome
GOTERM_CC_ALL	GO:0044420	0.00850185	9.37695	extracellular matrix part
GOTERM_BP_ALL	GO:0042127	0.00859661	2.98941	regulation of cell proliferation
GOTERM_BP_ALL	GO:0048666	0.00866728	4.62668	neuron development
GOTERM_MF_ALL	GO:0043565	0.00984212	3.27177	sequence-specific DNA binding
GOTERM_BP_ALL	GO:0021953	0.00984834	19.6056	central nervous system neuron differentiation
GOTERM_BP_ALL	GO:0000902	0.0105688	4.40574	cell morphogenesis
GOTERM_BP_ALL	GO:0031323	0.0107069	1.66021	regulation of cellular metabolic process
GOTERM_BP_ALL	GO:0008285	0.0111787	4.34472	negative regulation of cell proliferation
GOTERM_BP_ALL	GO:0016569	0.011758	8.29865	covalent chromatin modification
GOTERM_CC_ALL	GO:0005815	0.0127687	5.42047	microtubule organizing center
GOTERM_BP_ALL	GO:0007156	0.0130542	7.98191	homophilic cell adhesion
GOTERM_BP_ALL	GO:0006325	0.0134325	4.14932	chromatin organization
GOTERM_CC_ALL	GO:0015630	0.0134493	3.49714	microtubule cytoskeleton
GOTERM_BP_ALL	GO:0048562	0.0135948	7.86188	embryonic organ morphogenesis
GOTERM_BP_ALL	GO:0010604	0.0139353	2.74524	positive regulation of macromolecule metabolic process
GOTERM_CC_ALL	GO:0043083	0.0142569	137.138	synaptic cleft
GOTERM_MF_ALL	GO:0046332	0.0142881	16.19	SMAD binding
GOTERM_BP_ALL	GO:0009966	0.0159333	2.67957	regulation of signal transduction
GOTERM_BP_ALL	GO:0031325	0.0161339	2.67348	positive regulation of cellular metabolic process
GOTERM_BP_ALL	GO:0019222	0.0177227	1.58823	regulation of metabolic process
GOTERM_BP_ALL	GO:0007389	0.0177508	4.89527	pattern specification process
GOTERM_BP_ALL	GO:0009790	0.0191073	3.22157	embryonic development
GOTERM_BP_ALL	GO:0030900	0.0193657	6.87914	forebrain development
GOTERM_CC_ALL	GO:0044430	0.0194911	2.59294	cytoskeletal part
GOTERM_BP_ALL	GO:0016477	0.0197908	4.73564	cell migration
GOTERM_BP_ALL	GO:0009893	0.0206682	2.55447	positive regulation of metabolic process
GOTERM_BP_ALL	GO:0060395	0.0223211	87.1358	SMAD protein signal transduction
GOTERM_MF_ALL	GO:0003676	0.0232711	1.59717	nucleic acid binding
GOTERM_CC_ALL	GO:0043229	0.0233771	1.25268	intracellular organelle
GOTERM_CC_ALL	GO:0005856	0.0236397	2.18467	cytoskeleton
GOTERM_CC_ALL	GO:0043226	0.0240117	1.25101	organelle
GOTERM_BP_ALL	GO:0048754	0.0247445	12.065	branching morphogenesis of a tube
GOTERM_BP_ALL	GO:0034645	0.0247958	1.6733	cellular macromolecule biosynthetic process
GOTERM_BP_ALL	GO:0009059	0.0264375	1.66149	macromolecule biosynthetic process
GOTERM_BP_ALL	GO:0048568	0.0266977	6.07924	embryonic organ development
GOTERM_BP_ALL	GO:0043414	0.0276454	11.3655	biopolymer methylation
GOTERM_BP_ALL	GO:0048870	0.027904	4.25745	cell motility
GOTERM_BP_ALL	GO:0051674	0.027904	4.25745	localization of cell
GOTERM_CC_ALL	GO:0031965	0.0281796	11.2716	nuclear membrane
GOTERM_BP_ALL	GO:0050794	0.0285055	1.3034	regulation of cellular process
GOTERM_BP_ALL	GO:0048675	0.0296523	65.3519	axon extension
GOTERM_MF_ALL	GO:0005515	0.0299654	1.24823	protein binding
GOTERM_BP_ALL	GO:0040007	0.0312815	5.71382	growth
GOTERM_BP_ALL	GO:0001763	0.0314539	10.5976	morphogenesis of a branching structure
GOTERM_BP_ALL	GO:0045893	0.0327712	3.28814	positive regulation of transcription, DNA-dependent
GOTERM_BP_ALL	GO:0032259	0.0330323	10.3187	methylation
GOTERM_BP_ALL	GO:0051254	0.0337955	3.2608	positive regulation of RNA metabolic process
GOTERM_BP_ALL	GO:0051276	0.0348398	3.23391	chromosome organization
GOTERM_CC_ALL	GO:0031519	0.0352686	54.8552	PcG protein complex
GOTERM_CC_ALL	GO:0045202	0.0381856	3.86304	synapse
GOTERM_BP_ALL	GO:0010646	0.038549	2.26654	regulation of cell communication
GOTERM_BP_ALL	GO:0048588	0.0405481	47.5286	developmental cell growth
GOTERM_BP_ALL	GO:0044249	0.0409078	1.51893	cellular biosynthetic process
GOTERM_BP_ALL	GO:0008361	0.0421162	5.07587	regulation of cell size
GOTERM_MF_ALL	GO:0004385	0.0427451	45.1356	guanylate kinase activity
GOTERM_BP_ALL	GO:0043066	0.0435368	3.6922	negative regulation of apoptosis
GOTERM_MF_ALL	GO:0008757	0.0437417	8.86593	S-adenosylmethionine-dependent methyltransferase activity
GOTERM_BP_ALL	GO:0043069	0.0454407	3.64077	negative regulation of programmed cell death
GOTERM_CC_ALL	GO:0005829	0.0457389	2.06222	cytosol
GOTERM_BP_ALL	GO:0060548	0.045827	3.63066	negative regulation of cell death
GOTERM_BP_ALL	GO:0009968	0.0500753	4.73136	negative regulation of signal transduction
GOTERM_BP_ALL	GO:0045944	0.0501996	3.52301	positive regulation of transcription from RNA polymerase II promoter
GOTERM_BP_ALL	GO:0051050	0.0511886	4.68892	positive regulation of transport
GOTERM_MF_ALL	GO:0008134	0.0521267	2.90346	transcription factor binding
GOTERM_BP_ALL	GO:0006807	0.0527005	1.45303	nitrogen compound metabolic process
GOTERM_BP_ALL	GO:0009058	0.0531489	1.47604	biosynthetic process
GOTERM_BP_ALL	GO:0050789	0.054105	1.25075	regulation of biological process
GOTERM_BP_ALL	GO:0007423	0.0546008	4.56607	sensory organ development
GOTERM_BP_ALL	GO:0045597	0.0546008	4.56607	positive regulation of cell differentiation
GOTERM_BP_ALL	GO:0002009	0.0551799	7.76458	morphogenesis of an epithelium
GOTERM_BP_ALL	GO:0007281	0.0551799	7.76458	germ cell development
GOTERM_MF_ALL	GO:0003712	0.0555381	3.41937	transcription cofactor activity
GOTERM_CC_ALL	GO:0044456	0.058103	4.45977	synapse part
GOTERM_CC_ALL	GO:0043231	0.0582993	1.23702	intracellular membrane-bounded organelle
GOTERM_CC_ALL	GO:0043227	0.059079	1.23594	membrane-bounded organelle
GOTERM_CC_ALL	GO:0044424	0.0597133	1.16175	intracellular part
GOTERM_BP_ALL	GO:0016051	0.0610984	7.32918	carbohydrate biosynthetic process
GOTERM_BP_ALL	GO:0010648	0.0661073	4.21625	negative regulation of cell communication
GOTERM_BP_ALL	GO:0006730	0.0661896	7.00198	one-carbon metabolic process
GOTERM_BP_ALL	GO:0065007	0.0673982	1.22251	biological regulation
GOTERM_CC_ALL	GO:0005622	0.0678609	1.14749	intracellular
GOTERM_MF_ALL	GO:0005509	0.0700615	2.16101	calcium ion binding
GOTERM_BP_ALL	GO:0034641	0.0725255	1.42456	cellular nitrogen compound metabolic process
GOTERM_BP_ALL	GO:0070201	0.0756953	6.48118	regulation of establishment of protein localization
GOTERM_BP_ALL	GO:0045884	0.0760074	24.8959	regulation of survival gene product expression
GOTERM_BP_ALL	GO:0008038	0.0760074	24.8959	neuron recognition
GOTERM_BP_ALL	GO:0016570	0.0767773	6.42805	histone modification
GOTERM_BP_ALL	GO:0040011	0.0779582	3.03257	locomotion
GOTERM_CC_ALL	GO:0005626	0.078686	2.28836	insoluble fraction
GOTERM_BP_ALL	GO:0044085	0.0790958	2.08917	cellular component biogenesis
GOTERM_CC_ALL	GO:0005637	0.0792959	23.8501	nuclear inner membrane
GOTERM_BP_ALL	GO:0042981	0.0794675	2.27594	regulation of apoptosis
GOTERM_BP_ALL	GO:0016571	0.0794818	23.7643	histone methylation
GOTERM_BP_ALL	GO:0060675	0.0794818	23.7643	ureteric bud morphogenesis
GOTERM_BP_ALL	GO:0001658	0.0794818	23.7643	branching involved in ureteric bud morphogenesis
GOTERM_BP_ALL	GO:0032535	0.0814014	3.85841	regulation of cellular component size
GOTERM_BP_ALL	GO:0035239	0.0822606	6.17498	tube morphogenesis
GOTERM_CC_ALL	GO:0005694	0.0823794	2.98126	chromosome
GOTERM_BP_ALL	GO:0043067	0.0824697	2.25351	regulation of programmed cell death
GOTERM_BP_ALL	GO:0010941	0.083612	2.24522	regulation of cell death
GOTERM_BP_ALL	GO:0016337	0.0849147	3.78851	cell-cell adhesion
GOTERM_CC_ALL	GO:0043195	0.0858918	21.9421	terminal button
GOTERM_BP_ALL	GO:0006350	0.0862232	1.61747	transcription
GOTERM_BP_ALL	GO:0051094	0.0863382	3.76126	positive regulation of developmental process
GOTERM_MF_ALL	GO:0019201	0.087328	21.5866	nucleotide kinase activity
GOTERM_MF_ALL	GO:0005488	0.0878529	1.08958	binding
GOTERM_CC_ALL	GO:0044431	0.0883318	3.73164	Golgi apparatus part
GOTERM_CC_ALL	GO:0000267	0.0908494	2.02605	cell fraction
GOTERM_BP_ALL	GO:0032880	0.0947303	5.68277	regulation of protein localization
GOTERM_BP_ALL	GO:0065008	0.0947801	1.77949	regulation of biological quality
