# Supplementary material for: Advances in understanding – genetic basis of intellectual disability
Source: F1000Res. 2016 Apr 7;5:F1000 Faculty Rev-599. [Version 1] doi: 10.12688/f1000research.7134.1 (PMC4830215; doi:10.12688/f1000research.7134.1)
Supplement: Supplementary file 7 [file f1000research-5-7684-s0006.tgz]

Archive with 1 entries (1 files):
- 53f05200-18dc-4592-9c96-8db945b07eb4.xls
