# Supplementary material for: Advances in understanding – genetic basis of intellectual disability
Source: F1000Res. 2016 Apr 7;5:F1000 Faculty Rev-599. [Version 1] doi: 10.12688/f1000research.7134.1 (PMC4830215; doi:10.12688/f1000research.7134.1)
Supplement: Supplementary file 7 [file f1000research-5-7684-s0006.tgz › 53f05200-18dc-4592-9c96-8db945b07eb4.xls]

## Sheet: Brain Ratio >2 (a)
#	signf	p-value	T	Q	Q&T	Q&T/Q	Q&T/T	term ID	t type	t group	t name	t depth	Q&T list
1	!	6.22e-35	732	83	72	0.867	0.098	HP:0001249	hp	4	Intellectual disability	4	ARX,LAMP2,ABCC8,PAFAH1B1,PAX6,ATP1A2,GABRA1,KIAA2022,FGFR2,ROGDI,FGFR3,KCNQ2,PAK3,DCX,SLC4A4,DDHD2,GNAS,PRODH,SOX10,MLC1,EEF1A2,SYP,FGF14,SALL1,DMXL2,CA2,ALDH5A1,SOBP,DNAJC6,PLP1,NDP,GRIA3,GAD1,SLC6A8,ARHGEF9,ATP8A2,BIN1,STXBP1,GCSH,NPC1,NLGN4X,CASK,ATP6V1B2,GLUD1,ANK3,QDPR,SACS,GJA1,GRM1,GNAQ,KCNJ6,GRIK2,HCN1,HEPACAM,BSCL2,IL1RAPL1,CAMTA1,GATM,NR2F1,FOXG1,DEAF1,KCNJ10,NRXN1,CLN8,DYNC1H1,MYO5A,FA…
1	!	1.22e-28	1167	83	78	0.94	0.067	HP:0012759	hp	4	Neurodevelopmental abnormality	3	ARX,LAMP2,ABCC8,PAFAH1B1,PAX6,ATP1A2,GABRA1,KIAA2022,FGFR2,ROGDI,FGFR3,KCNQ2,PAK3,DCX,SLC4A4,LRP2,DDHD2,GNAS,PRODH,SOX10,MLC1,EEF1A2,SYP,FGF14,SALL1,DMXL2,CA2,ATP1A3,DNM1,ALDH5A1,SOBP,DNAJC6,PLP1,NDP,GRIA3,GAD1,SNRPN,SLC6A8,ARHGEF9,ATP8A2,BIN1,STXBP1,GCSH,NPC1,NLGN4X,CASK,ATP6V1B2,GLUD1,ANK3,QDPR,SACS,GJA1,GRM1,GNAQ,KCNJ6,GRIK2,HCN1,HEPACAM,BSCL2,IL1RAPL1,CAMTA1,GATM,ARNT2,NR2F1,FOXG1,DEAF1,KCNJ1…
1	!	5.17e-23	1184	83	40	0.482	0.034	GO:0097458	CC	1	neuron part	3	ABCC8,PAFAH1B1,ATP1A2,GABRA1,KCNQ2,DCX,GNAS,EEF1A2,SYP,DMXL2,CA2,ATP1A3,DNM1,DNAJC6,GRIA3,ATP8A2,BIN1,STXBP1,NLGN4X,CASK,ANK3,QDPR,SACS,GRM1,GNAQ,SLC6A1,GRIK2,HCN1,HEPACAM,CPLX1,IL1RAPL1,KCND3,NRXN1,PCLO,NLGN3,MYO5A,ATL1,SLC9A6,L1CAM,SHANK3
1	!	1.64e-19	729	83	31	0.373	0.043	GO:0007268	BP	11	synaptic transmission	5	ABCC8,PAFAH1B1,ATP1A2,GABRA1,KCNQ2,SYP,FGF14,CA2,DNM1,ALDH5A1,PLP1,GRIA3,GAD1,ARHGEF9,STXBP1,NLGN4X,CASK,GRM1,SLC6A1,KCNJ6,GRIK2,HCN1,CPLX1,KCND3,KCNJ10,NRXN1,CLN8,PCLO,NLGN3,MYO5A,SHANK3
1	!	5.59e-19	1236	83	37	0.446	0.03	GO:0007267	BP	11	cell-cell signaling	4	ABCC8,PAFAH1B1,ATP1A2,GABRA1,FGFR2,KCNQ2,GNAS,SYP,FGF14,SALL1,CA2,DNM1,ALDH5A1,PLP1,NDP,GRIA3,GAD1,ARHGEF9,STXBP1,NLGN4X,CASK,GLUD1,GJA1,GRM1,SLC6A1,KCNJ6,GRIK2,HCN1,CPLX1,KCND3,KCNJ10,NRXN1,CLN8,PCLO,NLGN3,MYO5A,SHANK3
1	!	2.75e-17	897	83	62	0.747	0.069	HP:0001250	hp	4	Seizures	3	ARX,ABCC8,PAFAH1B1,ATP1A2,GABRA1,KIAA2022,FGFR2,ROGDI,FGFR3,KCNQ2,PAK3,DCX,LRP2,GNAS,PRODH,SOX10,MLC1,EEF1A2,SYP,ATP1A3,DNM1,ALDH5A1,DNAJC6,PLP1,NDP,GRIA3,GAD1,SNRPN,SLC6A8,ARHGEF9,ATP8A2,STXBP1,GCSH,NPC1,NLGN4X,CASK,ATP6V1B2,GLUD1,ANK3,QDPR,GJA1,GRM1,GNAQ,SLC6A1,KCNJ6,GRIK2,HCN1,HEPACAM,BSCL2,IL1RAPL1,ARNT2,FOXG1,KCNJ10,CLN8,PCLO,DYNC1H1,MYO5A,FAR1,SPTAN1,SLC9A6,L1CAM,SHANK3
1	!	6.9e-17	2188	83	44	0.53	0.02	GO:0007399	BP	11	nervous system development	5	ARX,PAFAH1B1,PAX6,KIAA2022,FGFR2,ROGDI,FGFR3,KCNQ2,PAK3,DCX,LRP2,SOX10,FGF14,SALL1,MEGF8,DNM1,ALDH5A1,PLP1,NDP,ATP8A2,BIN1,STXBP1,NLGN4X,GLUD1,ANK3,GJA1,GNAQ,HCN1,IL1RAPL1,ARNT2,NR2F1,FOXG1,DEAF1,KCNJ10,NRXN1,CLN8,PCLO,NLGN3,MYO5A,SPTAN1,ATL1,SLC9A6,L1CAM,SHANK3
1	!	8.51e-17	902	83	31	0.373	0.034	GO:0043005	CC	1	neuron projection	4	PAFAH1B1,ATP1A2,GABRA1,KCNQ2,DCX,GNAS,SYP,CA2,ATP1A3,GRIA3,BIN1,STXBP1,NLGN4X,ANK3,QDPR,SACS,GRM1,SLC6A1,GRIK2,HCN1,HEPACAM,CPLX1,IL1RAPL1,KCND3,NRXN1,NLGN3,MYO5A,ATL1,SLC9A6,L1CAM,SHANK3
1	!	1.45e-15	1772	83	39	0.47	0.022	GO:0042995	CC	1	cell projection	3	PAFAH1B1,ATP1A2,GABRA1,KCNQ2,DCX,LRP2,GNAS,SYP,CA2,ATP1A3,DNAJC6,GRIA3,ATP8A2,BIN1,STXBP1,NLGN4X,CASK,ATP6V1B2,ANK3,QDPR,SACS,GRM1,GNAQ,SLC6A1,GRIK2,HCN1,HEPACAM,CPLX1,IL1RAPL1,KCND3,KCNJ10,NRXN1,NLGN3,DYNC1H1,MYO5A,ATL1,SLC9A6,L1CAM,SHANK3
1	!	1.56e-13	1982	83	80	0.964	0.04	HP:0012638	hp	4	Abnormality of nervous system physiology	2	ARX,LAMP2,ABCC8,PAFAH1B1,PAX6,ATP1A2,GABRA1,KIAA2022,FGFR2,ROGDI,FGFR3,KCNQ2,PAK3,DCX,SLC4A4,LRP2,DDHD2,GNAS,PRODH,SOX10,MLC1,EEF1A2,SYP,FGF14,SALL1,DMXL2,CA2,ATP1A3,DNM1,ALDH5A1,SOBP,DNAJC6,PLP1,NDP,GRIA3,GAD1,SNRPN,SLC6A8,ARHGEF9,ATP8A2,BIN1,STXBP1,GCSH,NPC1,NLGN4X,CASK,ATP6V1B2,GLUD1,ANK3,QDPR,SACS,GJA1,GRM1,GNAQ,SLC6A1,KCNJ6,GRIK2,HCN1,HEPACAM,BSCL2,IL1RAPL1,KCND3,CAMTA1,GATM,ARNT2,NR2F1,FOXG…
1	!	2.31e-12	1498	83	33	0.398	0.022	GO:0022008	BP	11	neurogenesis	5	ARX,PAFAH1B1,PAX6,FGFR2,ROGDI,FGFR3,KCNQ2,PAK3,DCX,SOX10,SALL1,MEGF8,DNM1,PLP1,ATP8A2,BIN1,STXBP1,NLGN4X,ANK3,GJA1,GNAQ,HCN1,IL1RAPL1,NR2F1,KCNJ10,NRXN1,CLN8,NLGN3,SPTAN1,ATL1,SLC9A6,L1CAM,SHANK3
1	!	3.1e-12	793	83	53	0.639	0.067	HP:0012758	hp	4	Neurodevelopmental delay	4	ARX,LAMP2,ABCC8,PAFAH1B1,GABRA1,KIAA2022,FGFR2,ROGDI,FGFR3,KCNQ2,PAK3,DCX,LRP2,DDHD2,PRODH,SOX10,MLC1,EEF1A2,DMXL2,ATP1A3,DNM1,ALDH5A1,SOBP,PLP1,GAD1,SNRPN,SLC6A8,BIN1,STXBP1,NPC1,NLGN4X,CASK,QDPR,GJA1,GRM1,GRIK2,HEPACAM,BSCL2,CAMTA1,GATM,ARNT2,NR2F1,FOXG1,DEAF1,KCNJ10,CLN8,PCLO,DYNC1H1,MYO5A,FAR1,ATL1,SLC9A6,SHANK3
1	!	1.33e-11	5589	83	59	0.711	0.011	GO:0051179	BP	11	localization	1	ARX,LAMP2,ABCC8,PAFAH1B1,PAX6,ATP1A2,GABRA1,FGFR2,KCNQ2,PAK3,DCX,SLC4A4,LRP2,GNAS,SOX10,MLC1,SYP,FGF14,CA2,ATP1A3,MEGF8,DNM1,ALDH5A1,DNAJC6,GRIA3,GAD1,SLC6A8,ARHGEF9,ATP8A2,BIN1,STXBP1,NPC1,NLGN4X,CASK,ATP6V1B2,GLUD1,ANK3,GJA1,GNAQ,SLC6A1,KCNJ6,GRIK2,HCN1,HEPACAM,BSCL2,CPLX1,IL1RAPL1,KCND3,NR2F1,KCNJ10,NRXN1,CLN8,PCLO,NLGN3,DYNC1H1,MYO5A,SLC9A6,L1CAM,SHANK3
1	!	2.38e-11	679	83	23	0.277	0.034	GO:0045202	CC	1	synapse	1	ABCC8,ATP1A2,GABRA1,FGFR2,SYP,DMXL2,ATP1A3,DNAJC6,GRIA3,STXBP1,NLGN4X,CASK,ANK3,GRM1,GRIK2,CPLX1,IL1RAPL1,NRXN1,PCLO,NLGN3,SLC9A6,L1CAM,SHANK3
1	!	2.97e-11	1418	83	31	0.373	0.022	GO:0048699	BP	11	generation of neurons	6	ARX,PAFAH1B1,PAX6,FGFR2,FGFR3,KCNQ2,PAK3,DCX,SOX10,SALL1,MEGF8,DNM1,PLP1,ATP8A2,BIN1,STXBP1,NLGN4X,ANK3,GJA1,GNAQ,HCN1,IL1RAPL1,NR2F1,NRXN1,CLN8,NLGN3,SPTAN1,ATL1,SLC9A6,L1CAM,SHANK3
1	!	3.88e-11	1540	83	32	0.386	0.021	GO:0006811	BP	11	ion transport	4	ABCC8,ATP1A2,GABRA1,KCNQ2,SLC4A4,MLC1,FGF14,CA2,ATP1A3,GRIA3,SLC6A8,ARHGEF9,ATP8A2,STXBP1,CASK,ATP6V1B2,ANK3,GJA1,SLC6A1,KCNJ6,GRIK2,HCN1,CPLX1,IL1RAPL1,KCND3,KCNJ10,NRXN1,CLN8,NLGN3,MYO5A,SLC9A6,SHANK3
1	!	6.15e-11	368	83	18	0.217	0.049	GO:0030424	CC	1	axon	5	PAFAH1B1,KCNQ2,CA2,ATP1A3,BIN1,STXBP1,ANK3,SACS,SLC6A1,GRIK2,HCN1,HEPACAM,CPLX1,IL1RAPL1,NRXN1,ATL1,SLC9A6,L1CAM
1	!	1.45e-10	2159	83	80	0.964	0.037	HP:0000707	hp	4	Abnormality of the nervous system	1	ARX,LAMP2,ABCC8,PAFAH1B1,PAX6,ATP1A2,GABRA1,KIAA2022,FGFR2,ROGDI,FGFR3,KCNQ2,PAK3,DCX,SLC4A4,LRP2,DDHD2,GNAS,PRODH,SOX10,MLC1,EEF1A2,SYP,FGF14,SALL1,DMXL2,CA2,ATP1A3,DNM1,ALDH5A1,SOBP,DNAJC6,PLP1,NDP,GRIA3,GAD1,SNRPN,SLC6A8,ARHGEF9,ATP8A2,BIN1,STXBP1,GCSH,NPC1,NLGN4X,CASK,ATP6V1B2,GLUD1,ANK3,QDPR,SACS,GJA1,GRM1,GNAQ,SLC6A1,KCNJ6,GRIK2,HCN1,HEPACAM,BSCL2,IL1RAPL1,KCND3,CAMTA1,GATM,ARNT2,NR2F1,FOXG…
1	!	1.73e-10	1300	83	29	0.349	0.022	GO:0030182	BP	11	neuron differentiation	5	ARX,PAFAH1B1,PAX6,FGFR2,FGFR3,KCNQ2,PAK3,DCX,SALL1,MEGF8,DNM1,PLP1,ATP8A2,BIN1,STXBP1,NLGN4X,ANK3,GJA1,GNAQ,HCN1,IL1RAPL1,NRXN1,CLN8,NLGN3,SPTAN1,ATL1,SLC9A6,L1CAM,SHANK3
1	!	3.17e-10	687	83	22	0.265	0.032	GO:0048812	BP	11	neuron projection morphogenesis	4	ARX,PAFAH1B1,PAX6,FGFR2,FGFR3,KCNQ2,PAK3,DCX,MEGF8,DNM1,ATP8A2,STXBP1,ANK3,GJA1,IL1RAPL1,NRXN1,NLGN3,SPTAN1,ATL1,SLC9A6,L1CAM,SHANK3
1	!	3.57e-10	541	83	20	0.241	0.037	GO:0044456	CC	1	synapse part	2	ABCC8,ATP1A2,GABRA1,SYP,DMXL2,ATP1A3,DNAJC6,GRIA3,STXBP1,NLGN4X,CASK,ANK3,GRM1,GRIK2,CPLX1,IL1RAPL1,NRXN1,PCLO,L1CAM,SHANK3
1	!	4.25e-10	697	83	22	0.265	0.032	GO:0007610	BP	11	behavior	1	PAFAH1B1,ATP1A2,FGF14,ATP1A3,MEGF8,DNM1,SOBP,ATP8A2,NPC1,NLGN4X,GJA1,GRM1,GNAQ,SLC6A1,GRIK2,DEAF1,KCNJ10,NRXN1,CLN8,NLGN3,MYO5A,SHANK3
1	!	4.87e-10	790	83	50	0.602	0.063	HP:0100022	hp	4	Abnormality of movement	3	ARX,LAMP2,PAX6,ATP1A2,KIAA2022,KCNQ2,PAK3,PRODH,SOX10,EEF1A2,FGF14,DMXL2,ATP1A3,DNM1,ALDH5A1,DNAJC6,PLP1,NDP,GRIA3,GAD1,SNRPN,SLC6A8,ATP8A2,BIN1,STXBP1,GCSH,NPC1,CASK,ANK3,QDPR,SACS,GJA1,GRM1,GNAQ,SLC6A1,GRIK2,BSCL2,IL1RAPL1,KCND3,CAMTA1,FOXG1,DEAF1,KCNJ10,NRXN1,CLN8,DYNC1H1,MYO5A,SLC9A6,L1CAM,SHANK3
1	!	7.21e-10	976	83	25	0.301	0.026	GO:0034220	BP	11	ion transmembrane transport	5	ABCC8,ATP1A2,GABRA1,KCNQ2,SLC4A4,FGF14,ATP1A3,GRIA3,SLC6A8,ARHGEF9,CASK,ATP6V1B2,ANK3,GJA1,KCNJ6,GRIK2,HCN1,IL1RAPL1,KCND3,KCNJ10,NRXN1,NLGN3,MYO5A,SLC9A6,SHANK3
1	!	8.67e-10	893	83	24	0.289	0.027	GO:0007417	BP	11	central nervous system development	5	ARX,PAFAH1B1,PAX6,FGFR2,ROGDI,FGFR3,DCX,LRP2,SOX10,SALL1,ALDH5A1,PLP1,BIN1,NLGN4X,GLUD1,GNAQ,ARNT2,NR2F1,FOXG1,KCNJ10,NRXN1,CLN8,NLGN3,SHANK3
1	!	9.18e-10	4192	83	49	0.59	0.012	GO:0048731	BP	11	system development	4	ARX,PAFAH1B1,PAX6,KIAA2022,FGFR2,ROGDI,FGFR3,KCNQ2,PAK3,DCX,LRP2,GNAS,SOX10,FGF14,SALL1,CA2,MEGF8,DNM1,ALDH5A1,SOBP,PLP1,NDP,ATP8A2,BIN1,STXBP1,NLGN4X,GLUD1,ANK3,QDPR,GJA1,GNAQ,HCN1,IL1RAPL1,GATM,ARNT2,NR2F1,FOXG1,DEAF1,KCNJ10,NRXN1,CLN8,PCLO,NLGN3,MYO5A,SPTAN1,ATL1,SLC9A6,L1CAM,SHANK3
1	!	1.4e-09	659	83	21	0.253	0.032	GO:0048667	BP	11	cell morphogenesis involved in neuron differentiation	5	ARX,PAFAH1B1,PAX6,FGFR2,FGFR3,KCNQ2,PAK3,DCX,MEGF8,DNM1,ATP8A2,STXBP1,ANK3,IL1RAPL1,NRXN1,NLGN3,SPTAN1,ATL1,SLC9A6,L1CAM,SHANK3
1	!	2.08e-09	951	83	54	0.651	0.057	HP:0011442	hp	4	Abnormality of central motor function	3	ARX,ABCC8,PAFAH1B1,PAX6,ATP1A2,KIAA2022,ROGDI,KCNQ2,DCX,DDHD2,SOX10,MLC1,FGF14,DMXL2,CA2,ATP1A3,ALDH5A1,DNAJC6,PLP1,NDP,GAD1,SNRPN,SLC6A8,ARHGEF9,ATP8A2,STXBP1,GCSH,NPC1,CASK,ANK3,QDPR,SACS,GJA1,GRM1,GNAQ,SLC6A1,KCNJ6,HCN1,HEPACAM,BSCL2,KCND3,CAMTA1,ARNT2,FOXG1,KCNJ10,CLN8,PCLO,DYNC1H1,MYO5A,FAR1,SPTAN1,ATL1,SLC9A6,L1CAM
1	!	2.57e-09	602	83	20	0.241	0.033	GO:0061564	BP	11	axon development	4	ARX,PAFAH1B1,PAX6,FGFR2,FGFR3,KCNQ2,PAK3,DCX,MEGF8,DNM1,PLP1,ATP8A2,STXBP1,ANK3,NRXN1,NLGN3,SPTAN1,ATL1,SLC9A6,L1CAM
1	!	2.61e-09	140	83	12	0.145	0.086	GO:0007270	BP	11	neuron-neuron synaptic transmission	6	ATP1A2,GABRA1,CA2,DNM1,GRIA3,STXBP1,GRM1,SLC6A1,GRIK2,NRXN1,NLGN3,SHANK3
1	!	3.03e-09	1347	83	28	0.337	0.021	GO:0055085	BP	11	transmembrane transport	4	ABCC8,ATP1A2,GABRA1,KCNQ2,SLC4A4,GNAS,FGF14,CA2,ATP1A3,GRIA3,SLC6A8,ARHGEF9,CASK,ATP6V1B2,ANK3,GJA1,SLC6A1,KCNJ6,GRIK2,HCN1,IL1RAPL1,KCND3,KCNJ10,NRXN1,NLGN3,MYO5A,SLC9A6,SHANK3
1	!	3.09e-09	608	83	20	0.241	0.033	GO:0036477	CC	1	somatodendritic compartment	4	PAFAH1B1,ATP1A2,DCX,GNAS,EEF1A2,ATP1A3,GRIA3,NLGN4X,SACS,GRM1,GRIK2,HCN1,CPLX1,IL1RAPL1,KCND3,NRXN1,NLGN3,MYO5A,SLC9A6,SHANK3
1	!	3.35e-09	1046	83	25	0.301	0.024	GO:0048666	BP	11	neuron development	5	ARX,PAFAH1B1,PAX6,FGFR2,FGFR3,KCNQ2,PAK3,DCX,MEGF8,DNM1,PLP1,ATP8A2,STXBP1,ANK3,GJA1,GNAQ,HCN1,IL1RAPL1,NRXN1,NLGN3,SPTAN1,ATL1,SLC9A6,L1CAM,SHANK3
1	!	3.46e-09	291	82	16	0.195	0.055	REAC:112316	re	18	Neuronal System	1	ABCC8,GABRA1,KCNQ2,ALDH5A1,GRIA3,GAD1,ARHGEF9,STXBP1,CASK,SLC6A1,KCNJ6,GRIK2,HCN1,CPLX1,KCND3,KCNJ10
1	!	5.08e-09	148	83	12	0.145	0.081	GO:0030534	BP	11	adult behavior	3	PAFAH1B1,ATP1A2,FGF14,ATP1A3,DNM1,NPC1,NLGN4X,KCNJ10,NRXN1,CLN8,NLGN3,SHANK3
1	!	7.84e-09	3419	83	43	0.518	0.013	GO:0065008	BP	11	regulation of biological quality	2	LAMP2,ABCC8,PAFAH1B1,PAX6,ATP1A2,GABRA1,PAK3,SLC4A4,GNAS,SYP,FGF14,CA2,ATP1A3,MEGF8,ALDH5A1,GAD1,ATP8A2,STXBP1,NPC1,NLGN4X,CASK,ATP6V1B2,GLUD1,ANK3,GJA1,GRM1,GNAQ,SLC6A1,GRIK2,HCN1,BSCL2,CPLX1,KCND3,KCNJ10,NRXN1,CLN8,PCLO,NLGN3,MYO5A,SPTAN1,SLC9A6,L1CAM,SHANK3
1	!	9.87e-09	4631	83	50	0.602	0.011	GO:0051234	BP	11	establishment of localization	2	LAMP2,ABCC8,PAFAH1B1,PAX6,ATP1A2,GABRA1,FGFR2,KCNQ2,SLC4A4,LRP2,GNAS,MLC1,SYP,FGF14,CA2,ATP1A3,DNM1,ALDH5A1,DNAJC6,GRIA3,GAD1,SLC6A8,ARHGEF9,ATP8A2,BIN1,STXBP1,NPC1,NLGN4X,CASK,ATP6V1B2,GLUD1,ANK3,GJA1,GNAQ,SLC6A1,KCNJ6,GRIK2,HCN1,CPLX1,IL1RAPL1,KCND3,KCNJ10,NRXN1,CLN8,PCLO,NLGN3,DYNC1H1,MYO5A,SLC9A6,SHANK3
1	!	1.07e-08	910	83	23	0.277	0.025	GO:0031175	BP	11	neuron projection development	3	ARX,PAFAH1B1,PAX6,FGFR2,FGFR3,KCNQ2,PAK3,DCX,MEGF8,DNM1,PLP1,ATP8A2,STXBP1,ANK3,GJA1,IL1RAPL1,NRXN1,NLGN3,SPTAN1,ATL1,SLC9A6,L1CAM,SHANK3
1	!	1.08e-08	573	83	19	0.229	0.033	GO:0007409	BP	11	axonogenesis	5	ARX,PAFAH1B1,PAX6,FGFR2,FGFR3,KCNQ2,PAK3,DCX,MEGF8,DNM1,ATP8A2,STXBP1,ANK3,NRXN1,NLGN3,SPTAN1,ATL1,SLC9A6,L1CAM
1	!	1.73e-08	4516	83	49	0.59	0.011	GO:0006810	BP	11	transport	3	LAMP2,ABCC8,PAFAH1B1,ATP1A2,GABRA1,FGFR2,KCNQ2,SLC4A4,LRP2,GNAS,MLC1,SYP,FGF14,CA2,ATP1A3,DNM1,ALDH5A1,DNAJC6,GRIA3,GAD1,SLC6A8,ARHGEF9,ATP8A2,BIN1,STXBP1,NPC1,NLGN4X,CASK,ATP6V1B2,GLUD1,ANK3,GJA1,GNAQ,SLC6A1,KCNJ6,GRIK2,HCN1,CPLX1,IL1RAPL1,KCND3,KCNJ10,NRXN1,CLN8,PCLO,NLGN3,DYNC1H1,MYO5A,SLC9A6,SHANK3
1	!	3.37e-08	4066	83	46	0.554	0.011	GO:1902578	BP	11	single-organism localization	2	LAMP2,ABCC8,PAFAH1B1,PAX6,ATP1A2,GABRA1,FGFR2,KCNQ2,SLC4A4,GNAS,MLC1,FGF14,CA2,ATP1A3,ALDH5A1,DNAJC6,GRIA3,GAD1,SLC6A8,ARHGEF9,ATP8A2,STXBP1,NPC1,NLGN4X,CASK,ATP6V1B2,GLUD1,ANK3,GJA1,GNAQ,SLC6A1,KCNJ6,GRIK2,HCN1,CPLX1,IL1RAPL1,KCND3,KCNJ10,NRXN1,CLN8,PCLO,NLGN3,DYNC1H1,MYO5A,SLC9A6,SHANK3
1	!	3.51e-08	871	83	22	0.265	0.025	GO:0000904	BP	11	cell morphogenesis involved in differentiation	4	ARX,PAFAH1B1,PAX6,FGFR2,FGFR3,KCNQ2,PAK3,DCX,SALL1,MEGF8,DNM1,ATP8A2,STXBP1,ANK3,IL1RAPL1,NRXN1,NLGN3,SPTAN1,ATL1,SLC9A6,L1CAM,SHANK3
1	!	5.85e-08	409	83	16	0.193	0.039	GO:0044708	BP	11	single-organism behavior	2	PAFAH1B1,ATP1A2,FGF14,ATP1A3,DNM1,NPC1,NLGN4X,GJA1,SLC6A1,GRIK2,DEAF1,KCNJ10,NRXN1,CLN8,NLGN3,SHANK3
1	!	6.22e-08	612	83	41	0.494	0.067	HP:0001263	hp	4	Global developmental delay	5	ARX,LAMP2,ABCC8,PAFAH1B1,GABRA1,KIAA2022,FGFR2,ROGDI,FGFR3,KCNQ2,LRP2,DDHD2,PRODH,SOX10,EEF1A2,ATP1A3,DNM1,ALDH5A1,SOBP,PLP1,GAD1,SNRPN,SLC6A8,STXBP1,NPC1,CASK,QDPR,GJA1,GRM1,GRIK2,CAMTA1,GATM,ARNT2,NR2F1,DEAF1,KCNJ10,PCLO,MYO5A,FAR1,SLC9A6,SHANK3
1	!	8.05e-08	909	83	22	0.265	0.024	GO:0048858	BP	11	cell projection morphogenesis	3	ARX,PAFAH1B1,PAX6,FGFR2,FGFR3,KCNQ2,PAK3,DCX,MEGF8,DNM1,ATP8A2,STXBP1,ANK3,GJA1,IL1RAPL1,NRXN1,NLGN3,SPTAN1,ATL1,SLC9A6,L1CAM,SHANK3
1	!	8.09e-08	418	83	16	0.193	0.038	GO:0030425	CC	1	dendrite	5	ATP1A2,DCX,GNAS,ATP1A3,GRIA3,NLGN4X,SACS,GRM1,GRIK2,HCN1,CPLX1,IL1RAPL1,KCND3,NLGN3,SLC9A6,SHANK3
1	!	9.48e-08	316	83	29	0.349	0.092	HP:0001257	hp	4	Spasticity	5	ARX,ABCC8,PAFAH1B1,KIAA2022,ROGDI,KCNQ2,DDHD2,SOX10,MLC1,PLP1,GAD1,SLC6A8,STXBP1,NPC1,CASK,ANK3,SACS,GJA1,KCNJ6,HEPACAM,BSCL2,ARNT2,FOXG1,PCLO,DYNC1H1,FAR1,SPTAN1,ATL1,L1CAM
1	!	1.1e-07	1269	83	60	0.723	0.047	HP:0012443	hp	4	Abnormality of brain morphology	4	ARX,ABCC8,PAFAH1B1,PAX6,ATP1A2,KIAA2022,FGFR2,ROGDI,FGFR3,KCNQ2,PAK3,DCX,LRP2,DDHD2,GNAS,SOX10,MLC1,EEF1A2,FGF14,SALL1,DMXL2,CA2,ATP1A3,DNM1,ALDH5A1,PLP1,NDP,GAD1,SNRPN,SLC6A8,ATP8A2,STXBP1,GCSH,NPC1,CASK,QDPR,SACS,GJA1,GRM1,GNAQ,SLC6A1,KCNJ6,HCN1,HEPACAM,BSCL2,KCND3,CAMTA1,ARNT2,FOXG1,KCNJ10,CLN8,PCLO,DYNC1H1,MYO5A,FAR1,SPTAN1,ATL1,SLC9A6,L1CAM,SHANK3
1	!	1.18e-07	4746	83	49	0.59	0.01	GO:0007275	BP	11	multicellular organismal development	3	ARX,PAFAH1B1,PAX6,KIAA2022,FGFR2,ROGDI,FGFR3,KCNQ2,PAK3,DCX,LRP2,GNAS,SOX10,FGF14,SALL1,CA2,MEGF8,DNM1,ALDH5A1,SOBP,PLP1,NDP,ATP8A2,BIN1,STXBP1,NLGN4X,GLUD1,ANK3,QDPR,GJA1,GNAQ,HCN1,IL1RAPL1,GATM,ARNT2,NR2F1,FOXG1,DEAF1,KCNJ10,NRXN1,CLN8,PCLO,NLGN3,MYO5A,SPTAN1,ATL1,SLC9A6,L1CAM,SHANK3
1	!	1.23e-07	929	83	22	0.265	0.024	GO:0032990	BP	11	cell part morphogenesis	3	ARX,PAFAH1B1,PAX6,FGFR2,FGFR3,KCNQ2,PAK3,DCX,MEGF8,DNM1,ATP8A2,STXBP1,ANK3,GJA1,IL1RAPL1,NRXN1,NLGN3,SPTAN1,ATL1,SLC9A6,L1CAM,SHANK3
1	!	1.48e-07	585	83	18	0.217	0.031	GO:0043269	BP	11	regulation of ion transport	4	ABCC8,ATP1A2,KCNQ2,FGF14,CA2,ATP8A2,CASK,ANK3,GJA1,SLC6A1,KCNJ6,HCN1,KCND3,KCNJ10,NRXN1,NLGN3,MYO5A,SHANK3
1	!	1.59e-07	3900	83	44	0.53	0.011	GO:0044765	BP	11	single-organism transport	3	LAMP2,ABCC8,PAFAH1B1,ATP1A2,GABRA1,FGFR2,KCNQ2,SLC4A4,GNAS,MLC1,FGF14,CA2,ATP1A3,ALDH5A1,DNAJC6,GRIA3,GAD1,SLC6A8,ARHGEF9,ATP8A2,STXBP1,NPC1,NLGN4X,CASK,ATP6V1B2,GLUD1,ANK3,GJA1,GNAQ,SLC6A1,KCNJ6,GRIK2,HCN1,CPLX1,IL1RAPL1,KCND3,KCNJ10,NRXN1,CLN8,PCLO,NLGN3,MYO5A,SLC9A6,SHANK3
1	!	1.67e-07	199	83	12	0.145	0.06	GO:0006836	BP	11	neurotransmitter transport	4	ATP1A2,ALDH5A1,GAD1,SLC6A8,STXBP1,CASK,SLC6A1,CPLX1,KCNJ10,NRXN1,CLN8,PCLO
1	!	1.74e-07	2511	83	35	0.422	0.014	GO:0044459	CC	1	plasma membrane part	3	ABCC8,ATP1A2,GABRA1,FGFR2,FGFR3,KCNQ2,SLC4A4,LRP2,GNAS,MLC1,SYP,CA2,ATP1A3,GRIA3,SLC6A8,BIN1,NPC1,NLGN4X,CASK,ANK3,GJA1,GRM1,GNAQ,SLC6A1,KCNJ6,GRIK2,HCN1,IL1RAPL1,KCND3,KCNJ10,NRXN1,NLGN3,SPTAN1,L1CAM,SHANK3
1	!	2.05e-07	445	83	34	0.41	0.076	HP:0001276	hp	4	Hypertonia	4	ARX,ABCC8,PAFAH1B1,KIAA2022,ROGDI,KCNQ2,DCX,DDHD2,SOX10,MLC1,PLP1,NDP,GAD1,SLC6A8,ARHGEF9,STXBP1,NPC1,CASK,ANK3,QDPR,SACS,GJA1,KCNJ6,HEPACAM,BSCL2,ARNT2,FOXG1,PCLO,DYNC1H1,MYO5A,FAR1,SPTAN1,ATL1,L1CAM
1	!	2.88e-07	6665	83	58	0.699	0.009	GO:0044707	BP	11	single-multicellular organism process	2	ARX,LAMP2,PAFAH1B1,PAX6,ATP1A2,GABRA1,KIAA2022,FGFR2,ROGDI,FGFR3,KCNQ2,PAK3,DCX,LRP2,GNAS,SOX10,FGF14,SALL1,CA2,ATP1A3,MEGF8,DNM1,ALDH5A1,SOBP,PLP1,NDP,SLC6A8,ATP8A2,BIN1,STXBP1,NPC1,NLGN4X,GLUD1,ANK3,QDPR,GJA1,GRM1,GNAQ,SLC6A1,GRIK2,HCN1,IL1RAPL1,GATM,ARNT2,NR2F1,FOXG1,DEAF1,KCNJ10,NRXN1,CLN8,PCLO,NLGN3,MYO5A,SPTAN1,ATL1,SLC9A6,L1CAM,SHANK3
1	!	4.18e-07	270	83	13	0.157	0.048	GO:0050804	BP	11	modulation of synaptic transmission	1	ATP1A2,SYP,FGF14,CA2,STXBP1,NLGN4X,GRM1,SLC6A1,GRIK2,KCNJ10,NRXN1,NLGN3,SHANK3
1	!	5.19e-07	1008	83	52	0.627	0.052	HP:0003808	hp	4	Abnormal muscle tone	3	ARX,ABCC8,PAFAH1B1,PAX6,KIAA2022,ROGDI,FGFR3,KCNQ2,DCX,DDHD2,PRODH,SOX10,MLC1,EEF1A2,ATP1A3,DNM1,ALDH5A1,PLP1,NDP,GAD1,SNRPN,SLC6A8,ARHGEF9,ATP8A2,BIN1,STXBP1,GCSH,NPC1,CASK,ATP6V1B2,ANK3,QDPR,SACS,GJA1,GRM1,KCNJ6,HEPACAM,BSCL2,CAMTA1,ARNT2,FOXG1,KCNJ10,NRXN1,PCLO,DYNC1H1,MYO5A,FAR1,SPTAN1,ATL1,SLC9A6,L1CAM,SHANK3
1	!	7.17e-07	38	83	11	0.133	0.289	HP:0200134	hp	4	Epileptic encephalopathy	4	ARX,GABRA1,ROGDI,KCNQ2,EEF1A2,DNM1,ARHGEF9,STXBP1,HCN1,NRXN1,SPTAN1
1	!	9.74e-07	5018	83	49	0.59	0.01	GO:0048856	BP	11	anatomical structure development	2	ARX,PAFAH1B1,PAX6,KIAA2022,FGFR2,ROGDI,FGFR3,KCNQ2,PAK3,DCX,LRP2,GNAS,SOX10,FGF14,SALL1,CA2,MEGF8,DNM1,ALDH5A1,SOBP,PLP1,NDP,ATP8A2,BIN1,STXBP1,NLGN4X,GLUD1,ANK3,QDPR,GJA1,GNAQ,HCN1,IL1RAPL1,GATM,ARNT2,NR2F1,FOXG1,DEAF1,KCNJ10,NRXN1,CLN8,PCLO,NLGN3,MYO5A,SPTAN1,ATL1,SLC9A6,L1CAM,SHANK3
1	!	1.17e-06	1733	83	28	0.337	0.016	GO:0051049	BP	11	regulation of transport	3	ABCC8,ATP1A2,KCNQ2,GNAS,MLC1,FGF14,CA2,DNAJC6,ATP8A2,BIN1,STXBP1,CASK,GLUD1,ANK3,GJA1,GNAQ,SLC6A1,KCNJ6,HCN1,CPLX1,IL1RAPL1,KCND3,KCNJ10,NRXN1,PCLO,NLGN3,MYO5A,SHANK3
1	!	1.26e-06	668	83	18	0.217	0.027	GO:0007420	BP	11	brain development	3	ARX,PAFAH1B1,PAX6,FGFR2,ROGDI,FGFR3,DCX,LRP2,SALL1,PLP1,NLGN4X,GLUD1,GNAQ,ARNT2,NR2F1,FOXG1,NRXN1,SHANK3
1	!	1.27e-06	210	82	12	0.146	0.057	REAC:112315	re	18	Transmission across Chemical Synapses	2	GABRA1,ALDH5A1,GRIA3,GAD1,ARHGEF9,STXBP1,CASK,SLC6A1,KCNJ6,GRIK2,CPLX1,KCNJ10
1	!	1.32e-06	702	83	42	0.506	0.06	HP:0002493	hp	4	Upper motor neuron dysfunction	4	ARX,ABCC8,PAFAH1B1,ATP1A2,KIAA2022,ROGDI,KCNQ2,DCX,DDHD2,SOX10,MLC1,ATP1A3,DNAJC6,PLP1,NDP,GAD1,SLC6A8,ARHGEF9,ATP8A2,STXBP1,GCSH,NPC1,CASK,ANK3,QDPR,SACS,GJA1,GRM1,GNAQ,KCNJ6,HEPACAM,BSCL2,KCND3,ARNT2,FOXG1,PCLO,DYNC1H1,MYO5A,FAR1,SPTAN1,ATL1,L1CAM
1	!	1.49e-06	6914	83	58	0.699	0.008	GO:0032501	BP	11	multicellular organismal process	1	ARX,LAMP2,PAFAH1B1,PAX6,ATP1A2,GABRA1,KIAA2022,FGFR2,ROGDI,FGFR3,KCNQ2,PAK3,DCX,LRP2,GNAS,SOX10,FGF14,SALL1,CA2,ATP1A3,MEGF8,DNM1,ALDH5A1,SOBP,PLP1,NDP,SLC6A8,ATP8A2,BIN1,STXBP1,NPC1,NLGN4X,GLUD1,ANK3,QDPR,GJA1,GRM1,GNAQ,SLC6A1,GRIK2,HCN1,IL1RAPL1,GATM,ARNT2,NR2F1,FOXG1,DEAF1,KCNJ10,NRXN1,CLN8,PCLO,NLGN3,MYO5A,SPTAN1,ATL1,SLC9A6,L1CAM,SHANK3
1	!	1.84e-06	370	83	14	0.169	0.038	GO:0042391	BP	11	regulation of membrane potential	3	ATP1A2,GABRA1,FGF14,NLGN4X,ANK3,GJA1,GNAQ,GRIK2,HCN1,KCND3,KCNJ10,NRXN1,NLGN3,SHANK3
1	!	1.93e-06	246	83	12	0.145	0.049	GO:0050890	BP	11	cognition	5	PAFAH1B1,ATP1A2,GNAS,ATP1A3,SOBP,NLGN4X,SLC6A1,DEAF1,NRXN1,CLN8,NLGN3,SHANK3
1	!	2.12e-06	6116	83	54	0.651	0.009	GO:0044700	BP	11	single organism signaling	2	ABCC8,PAFAH1B1,PAX6,ATP1A2,GABRA1,FGFR2,FGFR3,KCNQ2,PAK3,DCX,LRP2,GNAS,PRODH,SOX10,SYP,FGF14,SALL1,CA2,ATP1A3,MEGF8,DNM1,ALDH5A1,PLP1,NDP,GRIA3,GAD1,ARHGEF9,STXBP1,NPC1,NLGN4X,CASK,ATP6V1B2,GLUD1,ANK3,GJA1,GRM1,GNAQ,SLC6A1,KCNJ6,GRIK2,HCN1,CPLX1,IL1RAPL1,KCND3,NR2F1,KCNJ10,NRXN1,CLN8,PCLO,NLGN3,MYO5A,SLC9A6,L1CAM,SHANK3
1	!	2.25e-06	6125	83	54	0.651	0.009	GO:0023052	BP	11	signaling	1	ABCC8,PAFAH1B1,PAX6,ATP1A2,GABRA1,FGFR2,FGFR3,KCNQ2,PAK3,DCX,LRP2,GNAS,PRODH,SOX10,SYP,FGF14,SALL1,CA2,ATP1A3,MEGF8,DNM1,ALDH5A1,PLP1,NDP,GRIA3,GAD1,ARHGEF9,STXBP1,NPC1,NLGN4X,CASK,ATP6V1B2,GLUD1,ANK3,GJA1,GRM1,GNAQ,SLC6A1,KCNJ6,GRIK2,HCN1,CPLX1,IL1RAPL1,KCND3,NR2F1,KCNJ10,NRXN1,CLN8,PCLO,NLGN3,MYO5A,SLC9A6,L1CAM,SHANK3
1	!	2.37e-06	72	83	8	0.096	0.111	GO:0007215	BP	20	glutamate receptor signaling pathway	1	ATP1A3,GRIA3,GRM1,GNAQ,GRIK2,NRXN1,NLGN3,SHANK3
1	!	2.64e-06	515	83	35	0.422	0.068	HP:0002167	hp	4	Neurological speech impairment	4	ARX,PAX6,ATP1A2,KIAA2022,FGFR3,KCNQ2,DCX,DDHD2,SOX10,FGF14,DMXL2,ATP1A3,DNM1,SOBP,DNAJC6,PLP1,SLC6A8,ATP8A2,BIN1,STXBP1,NPC1,CASK,ATP6V1B2,SACS,GJA1,GRM1,GNAQ,HEPACAM,BSCL2,KCND3,CAMTA1,FOXG1,SLC9A6,L1CAM,SHANK3
1	!	2.65e-06	198	83	11	0.133	0.056	GO:0001505	BP	11	regulation of neurotransmitter levels	3	ATP1A2,ALDH5A1,GAD1,STXBP1,CASK,SLC6A1,CPLX1,KCNJ10,NRXN1,CLN8,PCLO
1	!	2.69e-06	2060	83	30	0.361	0.015	GO:0048468	BP	11	cell development	4	ARX,PAFAH1B1,PAX6,FGFR2,FGFR3,KCNQ2,PAK3,DCX,SOX10,SALL1,MEGF8,DNM1,PLP1,ATP8A2,BIN1,STXBP1,ANK3,GJA1,GNAQ,HCN1,IL1RAPL1,DEAF1,KCNJ10,NRXN1,NLGN3,SPTAN1,ATL1,SLC9A6,L1CAM,SHANK3
1	!	3.11e-06	201	83	11	0.133	0.055	GO:0007626	BP	11	locomotory behavior	2	PAFAH1B1,ATP1A2,FGF14,ATP1A3,DNM1,SOBP,NPC1,GRM1,KCNJ10,CLN8,MYO5A
1	!	3.11e-06	5566	83	51	0.614	0.009	GO:0044767	BP	11	single-organism developmental process	2	ARX,PAFAH1B1,PAX6,KIAA2022,FGFR2,ROGDI,FGFR3,KCNQ2,PAK3,DCX,LRP2,GNAS,SOX10,SYP,FGF14,SALL1,CA2,MEGF8,DNM1,ALDH5A1,SOBP,PLP1,NDP,ATP8A2,BIN1,STXBP1,NLGN4X,GLUD1,ANK3,QDPR,GJA1,GNAQ,HCN1,BSCL2,IL1RAPL1,GATM,ARNT2,NR2F1,FOXG1,DEAF1,KCNJ10,NRXN1,CLN8,PCLO,NLGN3,MYO5A,SPTAN1,ATL1,SLC9A6,L1CAM,SHANK3
1	!	3.11e-06	707	83	18	0.217	0.025	GO:0060322	BP	11	head development	3	ARX,PAFAH1B1,PAX6,FGFR2,ROGDI,FGFR3,DCX,LRP2,SALL1,PLP1,NLGN4X,GLUD1,GNAQ,ARNT2,NR2F1,FOXG1,NRXN1,SHANK3
1	!	3.29e-06	387	83	14	0.169	0.036	GO:0034762	BP	11	regulation of transmembrane transport	3	ATP1A2,KCNQ2,FGF14,CA2,CASK,ANK3,KCNJ6,HCN1,KCND3,KCNJ10,NRXN1,NLGN3,MYO5A,SHANK3
1	!	4.01e-06	607	83	38	0.458	0.063	HP:0001317	hp	4	Abnormality of the cerebellum	7	ABCC8,PAFAH1B1,PAX6,ATP1A2,FGFR2,ROGDI,FGFR3,DCX,SOX10,MLC1,FGF14,SALL1,DMXL2,ATP1A3,ALDH5A1,PLP1,NDP,ATP8A2,NPC1,CASK,SACS,GJA1,GRM1,GNAQ,SLC6A1,HCN1,HEPACAM,BSCL2,KCND3,CAMTA1,KCNJ10,CLN8,PCLO,DYNC1H1,FAR1,SPTAN1,SLC9A6,L1CAM
1	!	4.41e-06	609	83	38	0.458	0.062	HP:0011282	hp	4	Abnormality of hindbrain morphology	5	ABCC8,PAFAH1B1,PAX6,ATP1A2,FGFR2,ROGDI,FGFR3,DCX,SOX10,MLC1,FGF14,SALL1,DMXL2,ATP1A3,ALDH5A1,PLP1,NDP,ATP8A2,NPC1,CASK,SACS,GJA1,GRM1,GNAQ,SLC6A1,HCN1,HEPACAM,BSCL2,KCND3,CAMTA1,KCNJ10,CLN8,PCLO,DYNC1H1,FAR1,SPTAN1,SLC9A6,L1CAM
1	!	4.41e-06	609	83	38	0.458	0.062	HP:0011283	hp	4	Abnormality of the metencephalon	6	ABCC8,PAFAH1B1,PAX6,ATP1A2,FGFR2,ROGDI,FGFR3,DCX,SOX10,MLC1,FGF14,SALL1,DMXL2,ATP1A3,ALDH5A1,PLP1,NDP,ATP8A2,NPC1,CASK,SACS,GJA1,GRM1,GNAQ,SLC6A1,HCN1,HEPACAM,BSCL2,KCND3,CAMTA1,KCNJ10,CLN8,PCLO,DYNC1H1,FAR1,SPTAN1,SLC9A6,L1CAM
1	!	4.51e-06	1348	83	24	0.289	0.018	GO:0050877	BP	11	neurological system process	4	PAFAH1B1,PAX6,ATP1A2,GABRA1,KCNQ2,GNAS,FGF14,ATP1A3,DNM1,SOBP,NDP,ATP8A2,NLGN4X,ANK3,GRM1,SLC6A1,GRIK2,DEAF1,KCNJ10,NRXN1,CLN8,NLGN3,MYO5A,SHANK3
1	!	4.72e-06	552	83	16	0.193	0.029	GO:0048589	BP	11	developmental growth	2	ARX,PAFAH1B1,FGFR2,FGFR3,DCX,GNAS,SOX10,SALL1,MEGF8,ATP8A2,NLGN4X,GJA1,GATM,NLGN3,SLC9A6,L1CAM
1	!	5.55e-06	5651	83	51	0.614	0.009	GO:0032502	BP	11	developmental process	1	ARX,PAFAH1B1,PAX6,KIAA2022,FGFR2,ROGDI,FGFR3,KCNQ2,PAK3,DCX,LRP2,GNAS,SOX10,SYP,FGF14,SALL1,CA2,MEGF8,DNM1,ALDH5A1,SOBP,PLP1,NDP,ATP8A2,BIN1,STXBP1,NLGN4X,GLUD1,ANK3,QDPR,GJA1,GNAQ,HCN1,BSCL2,IL1RAPL1,GATM,ARNT2,NR2F1,FOXG1,DEAF1,KCNJ10,NRXN1,CLN8,PCLO,NLGN3,MYO5A,SPTAN1,ATL1,SLC9A6,L1CAM,SHANK3
1	!	5.73e-06	213	83	11	0.133	0.052	GO:0050808	BP	11	synapse organization	2	FGFR2,PAK3,NLGN4X,ANK3,IL1RAPL1,NRXN1,PCLO,NLGN3,MYO5A,SLC9A6,SHANK3
1	!	8.46e-06	6328	83	54	0.651	0.009	GO:0007154	BP	11	cell communication	3	ABCC8,PAFAH1B1,PAX6,ATP1A2,GABRA1,FGFR2,FGFR3,KCNQ2,PAK3,DCX,LRP2,GNAS,PRODH,SOX10,SYP,FGF14,SALL1,CA2,ATP1A3,MEGF8,DNM1,ALDH5A1,PLP1,NDP,GRIA3,GAD1,ARHGEF9,STXBP1,NPC1,NLGN4X,CASK,ATP6V1B2,GLUD1,ANK3,GJA1,GRM1,GNAQ,SLC6A1,KCNJ6,GRIK2,HCN1,CPLX1,IL1RAPL1,KCND3,NR2F1,KCNJ10,NRXN1,CLN8,PCLO,NLGN3,MYO5A,SLC9A6,L1CAM,SHANK3
1	!	8.84e-06	1393	83	60	0.723	0.043	HP:0002011	hp	4	Morphological abnormality of the central nervous system	3	ARX,ABCC8,PAFAH1B1,PAX6,ATP1A2,KIAA2022,FGFR2,ROGDI,FGFR3,KCNQ2,PAK3,DCX,LRP2,DDHD2,GNAS,SOX10,MLC1,EEF1A2,FGF14,SALL1,DMXL2,CA2,ATP1A3,DNM1,ALDH5A1,PLP1,NDP,GAD1,SNRPN,SLC6A8,ATP8A2,STXBP1,GCSH,NPC1,CASK,QDPR,SACS,GJA1,GRM1,GNAQ,SLC6A1,KCNJ6,HCN1,HEPACAM,BSCL2,KCND3,CAMTA1,ARNT2,FOXG1,KCNJ10,CLN8,PCLO,DYNC1H1,MYO5A,FAR1,SPTAN1,ATL1,SLC9A6,L1CAM,SHANK3
1	!	8.99e-06	2596	83	33	0.398	0.013	GO:0009653	BP	11	anatomical structure morphogenesis	2	ARX,PAFAH1B1,PAX6,FGFR2,ROGDI,FGFR3,KCNQ2,PAK3,DCX,GNAS,SOX10,SALL1,CA2,MEGF8,DNM1,SOBP,NDP,ATP8A2,STXBP1,ANK3,GJA1,GNAQ,HCN1,IL1RAPL1,DEAF1,NRXN1,NLGN3,MYO5A,SPTAN1,ATL1,SLC9A6,L1CAM,SHANK3
1	!	9.65e-06	1284	83	23	0.277	0.018	GO:0000902	BP	11	cell morphogenesis	3	ARX,PAFAH1B1,PAX6,FGFR2,FGFR3,KCNQ2,PAK3,DCX,SALL1,MEGF8,DNM1,ATP8A2,STXBP1,ANK3,GJA1,IL1RAPL1,NRXN1,NLGN3,SPTAN1,ATL1,SLC9A6,L1CAM,SHANK3
1	!	9.97e-06	125	83	9	0.108	0.072	GO:0007612	BP	11	learning	4	ATP1A2,ATP1A3,NLGN4X,SLC6A1,DEAF1,NRXN1,CLN8,NLGN3,SHANK3
1	!	1.2e-05	88	83	8	0.096	0.091	GO:0008344	BP	11	adult locomotory behavior	4	PAFAH1B1,ATP1A2,FGF14,ATP1A3,DNM1,NPC1,KCNJ10,CLN8
1	!	1.22e-05	362	83	28	0.337	0.077	HP:0010993	hp	4	Abnormality of the cerebral subcortex	7	ARX,PAFAH1B1,KIAA2022,FGFR2,FGFR3,KCNQ2,DCX,LRP2,DDHD2,GNAS,MLC1,SALL1,CA2,SLC6A8,ATP8A2,STXBP1,GCSH,GJA1,HEPACAM,ARNT2,FOXG1,PCLO,DYNC1H1,SPTAN1,ATL1,SLC9A6,L1CAM,SHANK3
1	!	1.29e-05	1304	83	23	0.277	0.018	GO:0030030	BP	11	cell projection organization	2	ARX,PAFAH1B1,PAX6,FGFR2,FGFR3,KCNQ2,PAK3,DCX,MEGF8,DNM1,PLP1,ATP8A2,STXBP1,ANK3,GJA1,IL1RAPL1,NRXN1,NLGN3,SPTAN1,ATL1,SLC9A6,L1CAM,SHANK3
1	!	1.44e-05	178	83	10	0.12	0.056	GO:0021953	BP	11	central nervous system neuron differentiation	6	ARX,PAFAH1B1,PAX6,FGFR2,DCX,SALL1,GNAQ,NRXN1,CLN8,SHANK3
1	!	1.93e-05	370	83	13	0.157	0.035	GO:0034765	BP	11	regulation of ion transmembrane transport	4	ATP1A2,KCNQ2,FGF14,CASK,ANK3,KCNJ6,HCN1,KCND3,KCNJ10,NRXN1,NLGN3,MYO5A,SHANK3
1	!	2.47e-05	19	82	5	0.061	0.263	REAC:888590	re	18	GABA synthesis, release, reuptake and degradation	4	ALDH5A1,GAD1,STXBP1,SLC6A1,CPLX1
1	!	2.7e-05	1239	83	22	0.265	0.018	GO:0005215	MF	7	transporter activity	1	ABCC8,ATP1A2,GABRA1,KCNQ2,SLC4A4,MLC1,SYP,ATP1A3,GRIA3,SLC6A8,ATP8A2,NPC1,ATP6V1B2,GJA1,SLC6A1,KCNJ6,GRIK2,HCN1,CPLX1,IL1RAPL1,KCNJ10,SLC9A6
1	!	2.72e-05	812	83	18	0.217	0.022	GO:0030001	BP	11	metal ion transport	6	ABCC8,ATP1A2,KCNQ2,SLC4A4,FGF14,ATP1A3,SLC6A8,CASK,ATP6V1B2,ANK3,GJA1,KCNJ6,HCN1,IL1RAPL1,KCND3,KCNJ10,MYO5A,SLC9A6
1	!	2.87e-05	159	83	18	0.217	0.113	HP:0000750	hp	4	Delayed speech and language development	5	ARX,PAK3,DNM1,ALDH5A1,SOBP,PLP1,SNRPN,SLC6A8,STXBP1,NLGN4X,CASK,BSCL2,CAMTA1,GATM,KCNJ10,CLN8,SLC9A6,SHANK3
1	!	3.12e-05	2285	83	30	0.361	0.013	GO:0032879	BP	11	regulation of localization	2	ABCC8,PAX6,ATP1A2,KCNQ2,GNAS,MLC1,FGF14,CA2,MEGF8,DNAJC6,ATP8A2,BIN1,STXBP1,CASK,GLUD1,ANK3,GJA1,GNAQ,SLC6A1,KCNJ6,HCN1,CPLX1,IL1RAPL1,KCND3,KCNJ10,NRXN1,PCLO,NLGN3,MYO5A,SHANK3
1	!	3.13e-05	329	83	26	0.313	0.079	HP:0002500	hp	4	Abnormality of the cerebral white matter	8	ARX,PAFAH1B1,KIAA2022,FGFR2,FGFR3,KCNQ2,DCX,LRP2,DDHD2,MLC1,SALL1,SLC6A8,ATP8A2,STXBP1,GCSH,GJA1,HEPACAM,ARNT2,FOXG1,PCLO,DYNC1H1,SPTAN1,ATL1,SLC9A6,L1CAM,SHANK3
1	!	3.16e-05	4940	83	46	0.554	0.009	GO:0071944	CC	1	cell periphery	3	LAMP2,ABCC8,PAFAH1B1,ATP1A2,GABRA1,FGFR2,FGFR3,KCNQ2,PAK3,SLC4A4,LRP2,GNAS,MLC1,SYP,CA2,ATP1A3,DNM1,PLP1,GRIA3,GAD1,SLC6A8,ATP8A2,BIN1,STXBP1,NPC1,NLGN4X,CASK,ATP6V1B2,ANK3,GJA1,GRM1,GNAQ,SLC6A1,KCNJ6,GRIK2,HCN1,IL1RAPL1,KCND3,KCNJ10,NRXN1,PCLO,NLGN3,SPTAN1,SLC9A6,L1CAM,SHANK3
1	!	3.2e-05	1368	83	23	0.277	0.017	GO:0032989	BP	11	cellular component morphogenesis	2	ARX,PAFAH1B1,PAX6,FGFR2,FGFR3,KCNQ2,PAK3,DCX,SALL1,MEGF8,DNM1,ATP8A2,STXBP1,ANK3,GJA1,IL1RAPL1,NRXN1,NLGN3,SPTAN1,ATL1,SLC9A6,L1CAM,SHANK3
1	!	3.31e-05	252	83	11	0.133	0.044	GO:0097060	CC	1	synaptic membrane	5	GABRA1,SYP,GRIA3,NLGN4X,CASK,ANK3,GRIK2,IL1RAPL1,NRXN1,L1CAM,SHANK3
1	!	4.06e-05	1042	83	20	0.241	0.019	GO:0022892	MF	7	substrate-specific transporter activity	2	ABCC8,ATP1A2,GABRA1,KCNQ2,SLC4A4,MLC1,ATP1A3,GRIA3,SLC6A8,ATP8A2,NPC1,ATP6V1B2,GJA1,SLC6A1,KCNJ6,GRIK2,HCN1,IL1RAPL1,KCNJ10,SLC9A6
1	!	4.52e-05	23	82	5	0.061	0.217	KEGG:04964	ke	23	Proximal tubule bicarbonate reclamation	1	ATP1A2,SLC4A4,CA2,ATP1A3,GLUD1
1	!	4.62e-05	1167	83	53	0.639	0.045	HP:0011446	hp	4	Abnormality of higher mental function	3	ARX,LAMP2,ABCC8,PAX6,ATP1A2,KIAA2022,FGFR2,ROGDI,FGFR3,KCNQ2,PAK3,DCX,LRP2,DDHD2,GNAS,SOX10,SYP,FGF14,SALL1,DMXL2,CA2,ATP1A3,DNM1,ALDH5A1,SOBP,DNAJC6,PLP1,NDP,SLC6A8,ATP8A2,BIN1,STXBP1,GCSH,NPC1,CASK,ATP6V1B2,GLUD1,QDPR,SACS,GJA1,GRM1,GNAQ,HEPACAM,BSCL2,IL1RAPL1,KCND3,CAMTA1,FOXG1,CLN8,MYO5A,SLC9A6,L1CAM,SHANK3
1	!	4.78e-05	96	83	14	0.169	0.146	HP:0000729	hp	4	Autistic behavior	4	KIAA2022,ALDH5A1,NDP,GRIA3,SNRPN,SLC6A8,NLGN4X,GNAQ,IL1RAPL1,GATM,FOXG1,DEAF1,SLC9A6,SHANK3
1	!	6.71e-05	893	83	45	0.542	0.05	HP:0002060	hp	4	Abnormality of the cerebrum	6	ARX,PAFAH1B1,PAX6,KIAA2022,FGFR2,ROGDI,FGFR3,KCNQ2,PAK3,DCX,LRP2,DDHD2,GNAS,MLC1,EEF1A2,SALL1,CA2,DNM1,PLP1,NDP,GAD1,SLC6A8,ATP8A2,STXBP1,GCSH,NPC1,CASK,QDPR,GJA1,GNAQ,KCNJ6,HEPACAM,BSCL2,ARNT2,FOXG1,CLN8,PCLO,DYNC1H1,MYO5A,FAR1,SPTAN1,ATL1,SLC9A6,L1CAM,SHANK3
1	!	7.49e-05	896	83	45	0.542	0.05	HP:0100547	hp	4	Abnormality of forebrain morphology	5	ARX,PAFAH1B1,PAX6,KIAA2022,FGFR2,ROGDI,FGFR3,KCNQ2,PAK3,DCX,LRP2,DDHD2,GNAS,MLC1,EEF1A2,SALL1,CA2,DNM1,PLP1,NDP,GAD1,SLC6A8,ATP8A2,STXBP1,GCSH,NPC1,CASK,QDPR,GJA1,GNAQ,KCNJ6,HEPACAM,BSCL2,ARNT2,FOXG1,CLN8,PCLO,DYNC1H1,MYO5A,FAR1,SPTAN1,ATL1,SLC9A6,L1CAM,SHANK3
1	!	7.77e-05	13514	83	79	0.952	0.006	GO:0044699	BP	11	single-organism process	1	ARX,LAMP2,ABCC8,PAFAH1B1,PAX6,ATP1A2,GABRA1,KIAA2022,FGFR2,ROGDI,FGFR3,KCNQ2,PAK3,DCX,SLC4A4,LRP2,DDHD2,GNAS,PRODH,SOX10,MLC1,EEF1A2,SYP,FGF14,SALL1,CA2,ATP1A3,MEGF8,DNM1,ALDH5A1,SOBP,DNAJC6,PLP1,NDP,GRIA3,GAD1,SLC6A8,ARHGEF9,ATP8A2,BIN1,STXBP1,GCSH,NPC1,NLGN4X,CASK,ATP6V1B2,GLUD1,ANK3,QDPR,GJA1,GRM1,GNAQ,SLC6A1,KCNJ6,GRIK2,HCN1,HEPACAM,BSCL2,CPLX1,IL1RAPL1,KCND3,GATM,ARNT2,NR2F1,FOXG1,DEAF1,KCNJ…
1	!	7.93e-05	417	83	13	0.157	0.031	GO:0051962	BP	11	positive regulation of nervous system development	1	PAFAH1B1,PAX6,PAK3,SOX10,SALL1,MEGF8,ATP8A2,BIN1,IL1RAPL1,NRXN1,NLGN3,L1CAM,SHANK3
1	!	8.38e-05	214	83	10	0.12	0.047	GO:0007611	BP	11	learning or memory	3	PAFAH1B1,ATP1A2,ATP1A3,NLGN4X,SLC6A1,DEAF1,NRXN1,CLN8,NLGN3,SHANK3
1	!	8.6e-05	678	83	16	0.193	0.024	GO:0098660	BP	11	inorganic ion transmembrane transport	6	ABCC8,ATP1A2,GABRA1,KCNQ2,SLC4A4,FGF14,ATP1A3,ATP6V1B2,ANK3,KCNJ6,HCN1,IL1RAPL1,KCND3,KCNJ10,MYO5A,SLC9A6
1	!	8.88e-05	3654	83	38	0.458	0.01	GO:0030154	BP	11	cell differentiation	4	ARX,PAFAH1B1,PAX6,FGFR2,ROGDI,FGFR3,KCNQ2,PAK3,DCX,GNAS,SOX10,SALL1,CA2,MEGF8,DNM1,PLP1,ATP8A2,BIN1,STXBP1,NLGN4X,ANK3,GJA1,GNAQ,HCN1,BSCL2,IL1RAPL1,NR2F1,DEAF1,KCNJ10,NRXN1,CLN8,NLGN3,MYO5A,SPTAN1,ATL1,SLC9A6,L1CAM,SHANK3
1	!	8.97e-05	346	83	26	0.313	0.075	HP:0001251	hp	4	Ataxia	5	ABCC8,PAX6,ATP1A2,ROGDI,DCX,SOX10,MLC1,FGF14,DMXL2,ATP1A3,ALDH5A1,PLP1,ATP8A2,NPC1,SACS,GJA1,GRM1,SLC6A1,HCN1,HEPACAM,BSCL2,KCND3,CAMTA1,KCNJ10,CLN8,SLC9A6
1	!	9.6e-05	476	83	31	0.373	0.065	HP:0011443	hp	4	Abnormality of coordination	4	ABCC8,PAX6,ATP1A2,ROGDI,DCX,SOX10,MLC1,FGF14,DMXL2,ATP1A3,ALDH5A1,PLP1,SNRPN,SLC6A8,ATP8A2,NPC1,SACS,GJA1,GRM1,SLC6A1,HCN1,HEPACAM,BSCL2,KCND3,CAMTA1,FOXG1,KCNJ10,CLN8,DYNC1H1,MYO5A,SLC9A6
1	!	9.98e-05	218	83	10	0.12	0.046	GO:0051648	BP	11	vesicle localization	4	PAFAH1B1,FGFR2,FGF14,STXBP1,NLGN4X,CPLX1,NRXN1,PCLO,NLGN3,MYO5A
1	!	0.000106	596	83	15	0.181	0.025	GO:0098662	BP	11	inorganic cation transmembrane transport	7	ABCC8,ATP1A2,KCNQ2,SLC4A4,FGF14,ATP1A3,ATP6V1B2,ANK3,KCNJ6,HCN1,IL1RAPL1,KCND3,KCNJ10,MYO5A,SLC9A6
1	!	0.000111	890	83	18	0.217	0.02	GO:0044463	CC	1	cell projection part	4	PAFAH1B1,ATP1A2,KCNQ2,LRP2,SYP,ATP1A3,DNAJC6,BIN1,STXBP1,CASK,ANK3,GRIK2,CPLX1,NRXN1,MYO5A,SLC9A6,L1CAM,SHANK3
1	!	0.000114	354	83	12	0.145	0.034	GO:0098794	CC	1	postsynapse	3	ATP1A2,GABRA1,ATP1A3,DNAJC6,GRIA3,NLGN4X,ANK3,GRM1,GRIK2,IL1RAPL1,PCLO,SHANK3
1	!	0.000121	356	83	12	0.145	0.034	GO:0050769	BP	11	positive regulation of neurogenesis	2	PAFAH1B1,PAX6,PAK3,SOX10,SALL1,MEGF8,ATP8A2,BIN1,IL1RAPL1,NLGN3,L1CAM,SHANK3
1	!	0.000121	73	83	12	0.145	0.164	HP:0000717	hp	4	Autism	5	ALDH5A1,NDP,GRIA3,SNRPN,SLC6A8,NLGN4X,GNAQ,IL1RAPL1,GATM,FOXG1,SLC9A6,SHANK3
1	!	0.000123	1274	83	55	0.663	0.043	HP:0011804	hp	4	Abnormality of muscle physiology	2	ARX,LAMP2,ABCC8,PAFAH1B1,PAX6,KIAA2022,ROGDI,FGFR3,KCNQ2,DCX,DDHD2,PRODH,SOX10,MLC1,EEF1A2,ATP1A3,DNM1,ALDH5A1,PLP1,NDP,GRIA3,GAD1,SNRPN,SLC6A8,ARHGEF9,ATP8A2,BIN1,STXBP1,GCSH,NPC1,CASK,ATP6V1B2,ANK3,QDPR,SACS,GJA1,GRM1,KCNJ6,HEPACAM,BSCL2,CAMTA1,GATM,ARNT2,FOXG1,KCNJ10,NRXN1,PCLO,DYNC1H1,MYO5A,FAR1,SPTAN1,ATL1,SLC9A6,L1CAM,SHANK3
1	!	0.00014	79	83	7	0.084	0.089	GO:0035249	BP	11	synaptic transmission, glutamatergic	7	ATP1A2,GRIA3,GRM1,GRIK2,NRXN1,NLGN3,SHANK3
1	!	0.000142	47	83	6	0.072	0.128	GO:0051966	BP	11	regulation of synaptic transmission, glutamatergic	2	ATP1A2,GRM1,GRIK2,NRXN1,NLGN3,SHANK3
1	!	0.000147	170	83	9	0.108	0.053	GO:0033267	CC	1	axon part	6	KCNQ2,BIN1,STXBP1,ANK3,GRIK2,CPLX1,NRXN1,SLC9A6,L1CAM
1	!	0.000151	12237	83	75	0.904	0.006	GO:0044763	BP	11	single-organism cellular process	2	ARX,LAMP2,ABCC8,PAFAH1B1,PAX6,ATP1A2,GABRA1,KIAA2022,FGFR2,ROGDI,FGFR3,KCNQ2,PAK3,DCX,SLC4A4,LRP2,GNAS,PRODH,SOX10,EEF1A2,SYP,FGF14,SALL1,CA2,ATP1A3,MEGF8,DNM1,ALDH5A1,DNAJC6,PLP1,NDP,GRIA3,GAD1,SLC6A8,ARHGEF9,ATP8A2,BIN1,STXBP1,GCSH,NPC1,NLGN4X,CASK,ATP6V1B2,GLUD1,ANK3,QDPR,GJA1,GRM1,GNAQ,SLC6A1,KCNJ6,GRIK2,HCN1,HEPACAM,BSCL2,CPLX1,IL1RAPL1,KCND3,GATM,ARNT2,NR2F1,DEAF1,KCNJ10,NRXN1,CLN8,PCLO,NLG…
1	!	0.000153	909	83	18	0.217	0.02	GO:0009725	BP	15	response to hormone	4	ABCC8,ATP1A2,FGFR2,FGFR3,GNAS,CA2,ATP1A3,SNRPN,NPC1,ATP6V1B2,QDPR,GJA1,SLC6A1,GATM,ARNT2,NR2F1,KCNJ10,MYO5A
1	!	0.000167	50	82	6	0.073	0.12	REAC:112310	re	18	Neurotransmitter Release Cycle	3	ALDH5A1,GAD1,STXBP1,CASK,SLC6A1,CPLX1
1	!	0.000169	367	83	12	0.145	0.033	GO:0015077	MF	7	monovalent inorganic cation transmembrane transporter activity	7	ABCC8,ATP1A2,KCNQ2,SLC4A4,ATP1A3,SLC6A8,ATP6V1B2,SLC6A1,KCNJ6,HCN1,KCNJ10,SLC9A6
1	!	0.000179	447	83	13	0.157	0.029	GO:0023061	BP	11	signal release	6	ABCC8,GNAS,ALDH5A1,GAD1,STXBP1,CASK,GLUD1,GJA1,SLC6A1,CPLX1,NRXN1,PCLO,MYO5A
1	!	0.000184	10	83	4	0.048	0.4	GO:0097105	BP	11	presynaptic membrane assembly	1	NLGN4X,IL1RAPL1,NRXN1,NLGN3
1	!	0.00019	818	83	17	0.205	0.021	GO:0015075	MF	7	ion transmembrane transporter activity	4	ABCC8,ATP1A2,GABRA1,KCNQ2,SLC4A4,ATP1A3,GRIA3,SLC6A8,ATP6V1B2,GJA1,SLC6A1,KCNJ6,GRIK2,HCN1,IL1RAPL1,KCNJ10,SLC9A6
1	!	0.000191	4834	83	44	0.53	0.009	GO:0005886	CC	1	plasma membrane	2	LAMP2,ABCC8,ATP1A2,GABRA1,FGFR2,FGFR3,KCNQ2,PAK3,SLC4A4,LRP2,GNAS,MLC1,SYP,CA2,ATP1A3,DNM1,PLP1,GRIA3,GAD1,SLC6A8,ATP8A2,BIN1,STXBP1,NPC1,NLGN4X,CASK,ATP6V1B2,ANK3,GJA1,GRM1,GNAQ,SLC6A1,KCNJ6,GRIK2,HCN1,IL1RAPL1,KCND3,KCNJ10,NRXN1,NLGN3,SPTAN1,SLC9A6,L1CAM,SHANK3
1	!	0.000199	1905	83	26	0.313	0.014	GO:0098805	CC	1	whole membrane	2	LAMP2,ATP1A2,GABRA1,SLC4A4,LRP2,SOX10,MLC1,SYP,CA2,GRIA3,GAD1,NPC1,NLGN4X,CASK,ATP6V1B2,ANK3,GJA1,GNAQ,GRIK2,IL1RAPL1,KCNJ10,NRXN1,FAR1,SLC9A6,L1CAM,SHANK3
1	!	0.000218	178	83	9	0.108	0.051	GO:0071804	BP	11	cellular potassium ion transport	8	ABCC8,ATP1A2,KCNQ2,ATP1A3,ANK3,KCNJ6,HCN1,KCND3,KCNJ10
1	!	0.000218	178	83	9	0.108	0.051	GO:0071805	BP	11	potassium ion transmembrane transport	8	ABCC8,ATP1A2,KCNQ2,ATP1A3,ANK3,KCNJ6,HCN1,KCND3,KCNJ10
1	!	0.000228	26	83	5	0.06	0.192	GO:0071709	BP	11	membrane assembly	2	NLGN4X,ANK3,IL1RAPL1,NRXN1,NLGN3
1	!	0.000262	130	83	8	0.096	0.062	GO:0097479	BP	11	synaptic vesicle localization	5	FGFR2,FGF14,STXBP1,NLGN4X,CPLX1,NRXN1,PCLO,NLGN3
1	!	0.000276	1547	83	61	0.735	0.039	HP:0012639	hp	4	Abnormality of nervous system morphology	2	ARX,ABCC8,PAFAH1B1,PAX6,ATP1A2,KIAA2022,FGFR2,ROGDI,FGFR3,KCNQ2,PAK3,DCX,LRP2,DDHD2,GNAS,SOX10,MLC1,EEF1A2,FGF14,SALL1,DMXL2,CA2,ATP1A3,DNM1,ALDH5A1,PLP1,NDP,GAD1,SNRPN,SLC6A8,ATP8A2,BIN1,STXBP1,GCSH,NPC1,CASK,QDPR,SACS,GJA1,GRM1,GNAQ,SLC6A1,KCNJ6,HCN1,HEPACAM,BSCL2,KCND3,CAMTA1,ARNT2,FOXG1,KCNJ10,CLN8,PCLO,DYNC1H1,MYO5A,FAR1,SPTAN1,ATL1,SLC9A6,L1CAM,SHANK3
1	!	0.000334	316	83	11	0.133	0.035	GO:0051656	BP	11	establishment of organelle localization	4	PAFAH1B1,PAX6,FGFR2,FGF14,STXBP1,NLGN4X,CPLX1,PCLO,NLGN3,DYNC1H1,MYO5A
1	!	0.00035	1072	83	19	0.229	0.018	GO:0098589	CC	1	membrane region	2	ATP1A2,GABRA1,SLC4A4,LRP2,MLC1,SYP,CA2,GRIA3,NPC1,NLGN4X,CASK,ANK3,GJA1,GRIK2,IL1RAPL1,KCNJ10,NRXN1,L1CAM,SHANK3
1	!	0.000376	1473	83	59	0.711	0.04	HP:0003011	hp	4	Abnormality of the musculature	1	ARX,LAMP2,ABCC8,PAFAH1B1,PAX6,KIAA2022,FGFR2,ROGDI,FGFR3,KCNQ2,DCX,DDHD2,GNAS,PRODH,SOX10,MLC1,EEF1A2,SALL1,ATP1A3,MEGF8,DNM1,ALDH5A1,PLP1,NDP,GRIA3,GAD1,SNRPN,SLC6A8,ARHGEF9,ATP8A2,BIN1,STXBP1,GCSH,NPC1,CASK,ATP6V1B2,ANK3,QDPR,SACS,GJA1,GRM1,KCNJ6,HEPACAM,BSCL2,CAMTA1,GATM,ARNT2,FOXG1,KCNJ10,NRXN1,PCLO,DYNC1H1,MYO5A,FAR1,SPTAN1,ATL1,SLC9A6,L1CAM,SHANK3
1	!	0.000422	811	83	41	0.494	0.051	HP:0002977	hp	4	Aplasia/Hypoplasia involving the central nervous system	4	ARX,PAFAH1B1,PAX6,KIAA2022,FGFR2,ROGDI,FGFR3,KCNQ2,PAK3,DCX,LRP2,DDHD2,EEF1A2,SALL1,DNM1,PLP1,NDP,GAD1,SLC6A8,ATP8A2,STXBP1,GCSH,CASK,QDPR,GJA1,GNAQ,KCNJ6,HEPACAM,BSCL2,CAMTA1,ARNT2,FOXG1,CLN8,PCLO,DYNC1H1,FAR1,SPTAN1,ATL1,SLC9A6,L1CAM,SHANK3
1	!	0.000431	664	83	15	0.181	0.023	GO:0098655	BP	11	cation transmembrane transport	6	ABCC8,ATP1A2,KCNQ2,SLC4A4,FGF14,ATP1A3,ATP6V1B2,ANK3,KCNJ6,HCN1,IL1RAPL1,KCND3,KCNJ10,MYO5A,SLC9A6
1	!	0.000486	1992	83	26	0.313	0.013	GO:0003008	BP	11	system process	3	PAFAH1B1,PAX6,ATP1A2,GABRA1,KCNQ2,GNAS,FGF14,ATP1A3,DNM1,SOBP,NDP,SLC6A8,ATP8A2,NLGN4X,ANK3,GJA1,GRM1,SLC6A1,GRIK2,DEAF1,KCNJ10,NRXN1,CLN8,NLGN3,MYO5A,SHANK3
1	!	0.000499	11257	83	71	0.855	0.006	GO:0065007	BP	11	biological regulation	1	ARX,LAMP2,ABCC8,PAFAH1B1,PAX6,ATP1A2,GABRA1,FGFR2,ROGDI,FGFR3,KCNQ2,PAK3,DCX,SLC4A4,LRP2,GNAS,PRODH,SOX10,MLC1,EEF1A2,SYP,FGF14,SALL1,CA2,ATP1A3,MEGF8,DNM1,ALDH5A1,DNAJC6,PLP1,NDP,GRIA3,GAD1,ARHGEF9,ATP8A2,BIN1,STXBP1,NPC1,NLGN4X,CASK,ATP6V1B2,GLUD1,ANK3,SACS,GJA1,GRM1,GNAQ,SLC6A1,KCNJ6,GRIK2,HCN1,HEPACAM,BSCL2,CPLX1,IL1RAPL1,KCND3,CAMTA1,ARNT2,NR2F1,FOXG1,DEAF1,KCNJ10,NRXN1,CLN8,PCLO,NLGN3,MYO5A…
1	!	0.000516	58	83	6	0.072	0.103	GO:0050805	BP	11	negative regulation of synaptic transmission	1	STXBP1,NLGN4X,SLC6A1,GRIK2,NLGN3,SHANK3
1	!	0.000518	197	83	9	0.108	0.046	GO:0060560	BP	11	developmental growth involved in morphogenesis	3	PAFAH1B1,FGFR2,FGFR3,DCX,SALL1,MEGF8,NLGN3,SLC9A6,L1CAM
1	!	0.000578	3912	83	38	0.458	0.01	GO:0048869	BP	11	cellular developmental process	3	ARX,PAFAH1B1,PAX6,FGFR2,ROGDI,FGFR3,KCNQ2,PAK3,DCX,GNAS,SOX10,SALL1,CA2,MEGF8,DNM1,PLP1,ATP8A2,BIN1,STXBP1,NLGN4X,ANK3,GJA1,GNAQ,HCN1,BSCL2,IL1RAPL1,NR2F1,DEAF1,KCNJ10,NRXN1,CLN8,NLGN3,MYO5A,SPTAN1,ATL1,SLC9A6,L1CAM,SHANK3
1	!	0.000578	31	83	5	0.06	0.161	GO:0044091	BP	11	membrane biogenesis	1	NLGN4X,ANK3,IL1RAPL1,NRXN1,NLGN3
1	!	0.000595	886	83	17	0.205	0.019	GO:0022891	MF	7	substrate-specific transmembrane transporter activity	3	ABCC8,ATP1A2,GABRA1,KCNQ2,SLC4A4,ATP1A3,GRIA3,SLC6A8,ATP6V1B2,GJA1,SLC6A1,KCNJ6,GRIK2,HCN1,IL1RAPL1,KCNJ10,SLC9A6
1	!	0.000605	413	83	12	0.145	0.029	GO:0046873	MF	7	metal ion transmembrane transporter activity	7	ABCC8,ATP1A2,KCNQ2,SLC4A4,ATP1A3,SLC6A8,SLC6A1,KCNJ6,HCN1,IL1RAPL1,KCNJ10,SLC9A6
1	!	0.000636	589	83	14	0.169	0.024	GO:0015672	BP	11	monovalent inorganic cation transport	6	ABCC8,ATP1A2,KCNQ2,SLC4A4,FGF14,ATP1A3,SLC6A8,ATP6V1B2,ANK3,KCNJ6,HCN1,KCND3,KCNJ10,SLC9A6
1	!	0.000687	895	83	17	0.205	0.019	GO:0098590	CC	1	plasma membrane region	4	ATP1A2,GABRA1,SLC4A4,LRP2,MLC1,SYP,CA2,GRIA3,NLGN4X,CASK,ANK3,GRIK2,IL1RAPL1,KCNJ10,NRXN1,L1CAM,SHANK3
1	!	0.000688	418	83	12	0.145	0.029	GO:0051640	BP	11	organelle localization	3	PAFAH1B1,PAX6,FGFR2,FGF14,STXBP1,NLGN4X,CPLX1,NRXN1,PCLO,NLGN3,DYNC1H1,MYO5A
1	!	0.0007	61	83	6	0.072	0.098	GO:0021879	BP	11	forebrain neuron differentiation	5	ARX,PAX6,FGFR2,SALL1,GNAQ,SHANK3
1	!	0.000773	62	83	6	0.072	0.097	GO:0060078	BP	11	regulation of postsynaptic membrane potential	4	FGF14,NLGN4X,GRIK2,NRXN1,NLGN3,SHANK3
1	!	0.000784	4134	83	39	0.47	0.009	GO:0042221	BP	15	response to chemical	2	ARX,ABCC8,PAFAH1B1,PAX6,ATP1A2,GABRA1,FGFR2,FGFR3,KCNQ2,PAK3,DCX,GNAS,PRODH,MLC1,EEF1A2,SYP,CA2,ATP1A3,MEGF8,DNM1,SNRPN,ARHGEF9,NPC1,CASK,ATP6V1B2,ANK3,QDPR,GJA1,SLC6A1,HCN1,GATM,ARNT2,NR2F1,KCNJ10,NRXN1,MYO5A,SPTAN1,SLC9A6,L1CAM
1	!	0.000788	207	83	9	0.108	0.043	GO:0051650	BP	11	establishment of vesicle localization	4	PAFAH1B1,FGFR2,FGF14,STXBP1,NLGN4X,CPLX1,PCLO,NLGN3,MYO5A
1	!	0.000845	4	83	3	0.036	0.75	GO:0051933	BP	11	amino acid neurotransmitter reuptake	1	ATP1A2,KCNJ10,CLN8
1	!	0.000845	4	83	3	0.036	0.75	GO:0051935	BP	11	glutamate reuptake	4	ATP1A2,KCNJ10,CLN8
1	!	0.000865	14	83	4	0.048	0.286	GO:0071625	BP	11	vocalization behavior	3	NLGN4X,NRXN1,NLGN3,SHANK3
1	!	0.000865	14	83	4	0.048	0.286	GO:0097090	BP	11	presynaptic membrane organization	3	NLGN4X,IL1RAPL1,NRXN1,NLGN3
1	!	0.000931	8276	83	59	0.711	0.007	GO:0050896	BP	15	response to stimulus	1	ARX,LAMP2,ABCC8,PAFAH1B1,PAX6,ATP1A2,GABRA1,KIAA2022,FGFR2,FGFR3,KCNQ2,PAK3,DCX,LRP2,GNAS,PRODH,SOX10,MLC1,EEF1A2,SYP,FGF14,SALL1,CA2,ATP1A3,MEGF8,DNM1,PLP1,NDP,GRIA3,SNRPN,ARHGEF9,ATP8A2,STXBP1,NPC1,CASK,ATP6V1B2,ANK3,QDPR,GJA1,GRM1,GNAQ,SLC6A1,GRIK2,HCN1,IL1RAPL1,GATM,ARNT2,NR2F1,DEAF1,KCNJ10,NRXN1,CLN8,PCLO,NLGN3,MYO5A,SPTAN1,SLC9A6,L1CAM,SHANK3
1	!	0.000944	901	83	43	0.518	0.048	HP:0012823	hp	28	Clinical modifier	1	LAMP2,ABCC8,PAFAH1B1,ATP1A2,KIAA2022,FGFR2,ROGDI,KCNQ2,PAK3,DCX,DDHD2,GNAS,PRODH,SOX10,MLC1,FGF14,ATP1A3,ALDH5A1,DNAJC6,PLP1,GAD1,SLC6A8,ARHGEF9,ATP8A2,BIN1,STXBP1,NPC1,NLGN4X,QDPR,SACS,GJA1,GRM1,HEPACAM,BSCL2,KCND3,GATM,KCNJ10,CLN8,PCLO,DYNC1H1,MYO5A,SPTAN1,ATL1
1	!	0.001	213	83	9	0.108	0.042	GO:0006813	BP	11	potassium ion transport	7	ABCC8,ATP1A2,KCNQ2,ATP1A3,ANK3,KCNJ6,HCN1,KCND3,KCNJ10
1	!	0.00108	523	83	13	0.157	0.025	GO:0022890	MF	7	inorganic cation transmembrane transporter activity	6	ABCC8,ATP1A2,KCNQ2,SLC4A4,ATP1A3,SLC6A8,ATP6V1B2,SLC6A1,KCNJ6,HCN1,IL1RAPL1,KCNJ10,SLC9A6
1	!	0.00112	157	83	8	0.096	0.051	GO:0007269	BP	11	neurotransmitter secretion	4	ALDH5A1,GAD1,STXBP1,CASK,SLC6A1,CPLX1,NRXN1,PCLO
1	!	0.00122	218	83	9	0.108	0.041	GO:0030073	BP	11	insulin secretion	7	ABCC8,GNAS,STXBP1,GLUD1,GJA1,CPLX1,NRXN1,PCLO,MYO5A
1	!	0.00126	294	83	22	0.265	0.075	HP:0001273	hp	4	Abnormality of the corpus callosum	9	ARX,KIAA2022,FGFR2,FGFR3,KCNQ2,DCX,LRP2,DDHD2,SALL1,SLC6A8,ATP8A2,STXBP1,GCSH,ARNT2,FOXG1,PCLO,DYNC1H1,SPTAN1,ATL1,SLC9A6,L1CAM,SHANK3
1	!	0.00127	60	83	10	0.12	0.167	HP:0010864	hp	4	Intellectual disability, severe	5	ARX,ROGDI,SOBP,ARHGEF9,STXBP1,KCNJ6,FOXG1,NRXN1,SPTAN1,SLC9A6
1	!	0.00135	68	83	6	0.072	0.088	GO:0021872	BP	11	forebrain generation of neurons	4	ARX,PAX6,FGFR2,SALL1,GNAQ,SHANK3
1	!	0.00138	75	82	6	0.073	0.08	KEGG:04971	ke	14	Gastric acid secretion	1	ATP1A2,GNAS,CA2,ATP1A3,GNAQ,KCNJ10
1	!	0.00149	946	83	17	0.205	0.018	GO:0040007	BP	11	growth	1	ARX,PAFAH1B1,FGFR2,FGFR3,DCX,GNAS,SOX10,SALL1,MEGF8,ATP8A2,NLGN4X,GJA1,HEPACAM,GATM,NLGN3,SLC9A6,L1CAM
1	!	0.00151	450	83	12	0.145	0.027	GO:0010720	BP	11	positive regulation of cell development	1	PAFAH1B1,PAX6,PAK3,SOX10,SALL1,MEGF8,ATP8A2,BIN1,IL1RAPL1,NLGN3,L1CAM,SHANK3
1	!	0.00154	1062	83	18	0.217	0.017	GO:0006812	BP	11	cation transport	5	ABCC8,ATP1A2,KCNQ2,SLC4A4,FGF14,ATP1A3,SLC6A8,CASK,ATP6V1B2,ANK3,GJA1,KCNJ6,HCN1,IL1RAPL1,KCND3,KCNJ10,MYO5A,SLC9A6
1	!	0.00154	3036	83	32	0.386	0.011	GO:0048513	BP	11	organ development	5	ARX,PAFAH1B1,PAX6,FGFR2,ROGDI,FGFR3,DCX,LRP2,GNAS,SOX10,SALL1,CA2,MEGF8,SOBP,PLP1,NDP,ATP8A2,NLGN4X,GLUD1,QDPR,GJA1,GNAQ,HCN1,GATM,ARNT2,NR2F1,FOXG1,DEAF1,NRXN1,CLN8,MYO5A,SHANK3
1	!	0.00156	2563	83	29	0.349	0.011	GO:0051649	BP	11	establishment of localization in cell	3	LAMP2,ABCC8,PAFAH1B1,PAX6,ATP1A2,FGFR2,GNAS,MLC1,FGF14,ALDH5A1,DNAJC6,GAD1,STXBP1,NPC1,NLGN4X,CASK,GLUD1,ANK3,GJA1,GNAQ,SLC6A1,GRIK2,CPLX1,IL1RAPL1,NRXN1,PCLO,NLGN3,DYNC1H1,MYO5A
1	!	0.00163	1564	83	22	0.265	0.014	GO:0005887	CC	1	integral component of plasma membrane	3	ABCC8,ATP1A2,GABRA1,FGFR2,FGFR3,KCNQ2,SLC4A4,ATP1A3,GRIA3,SLC6A8,NPC1,NLGN4X,GJA1,GRM1,SLC6A1,KCNJ6,GRIK2,HCN1,KCND3,KCNJ10,NRXN1,NLGN3
1	!	0.00165	658	83	35	0.422	0.053	HP:0000708	hp	4	Behavioral abnormality	3	ABCC8,KIAA2022,FGFR2,FGFR3,KCNQ2,PAK3,GNAS,PRODH,EEF1A2,FGF14,ATP1A3,DNM1,ALDH5A1,SOBP,NDP,GRIA3,SNRPN,SLC6A8,GCSH,NPC1,NLGN4X,ANK3,QDPR,GNAQ,HCN1,BSCL2,IL1RAPL1,GATM,FOXG1,DEAF1,KCNJ10,NRXN1,CLN8,SLC9A6,SHANK3
1	!	0.00181	77	83	11	0.133	0.143	HP:0000718	hp	4	Aggressive behavior	6	PAK3,PRODH,EEF1A2,ALDH5A1,NDP,GRIA3,SLC6A8,GCSH,ANK3,DEAF1,SHANK3
1	!	0.00196	169	83	8	0.096	0.047	GO:0043209	CC	1	myelin sheath	3	ATP1A2,EEF1A2,CA2,ATP1A3,DNM1,PLP1,STXBP1,ATP6V1B2
1	!	0.00199	48	82	5	0.061	0.104	KEGG:04961	ke	19	Endocrine and other factor-regulated calcium reabsorption	1	ATP1A2,GNAS,ATP1A3,DNM1,GNAQ
1	!	0.00205	968	83	17	0.205	0.018	GO:0022857	MF	7	transmembrane transporter activity	2	ABCC8,ATP1A2,GABRA1,KCNQ2,SLC4A4,ATP1A3,GRIA3,SLC6A8,ATP6V1B2,GJA1,SLC6A1,KCNJ6,GRIK2,HCN1,IL1RAPL1,KCNJ10,SLC9A6
1	!	0.00211	5	83	3	0.036	0.6	GO:1903802	BP	11	L-glutamate(1-) import into cell	2	ATP1A2,KCNJ10,CLN8
1	!	0.00211	5	83	3	0.036	0.6	GO:1990123	BP	11	L-glutamate import into cell	3	ATP1A2,KCNJ10,CLN8
1	!	0.00217	40	83	5	0.06	0.125	GO:0051932	BP	11	synaptic transmission, GABAergic	7	GABRA1,CA2,DNM1,STXBP1,SLC6A1
1	!	0.00221	2922	83	31	0.373	0.011	GO:0051641	BP	11	cellular localization	2	LAMP2,ABCC8,PAFAH1B1,PAX6,ATP1A2,FGFR2,GNAS,MLC1,FGF14,ALDH5A1,DNAJC6,GAD1,STXBP1,NPC1,NLGN4X,CASK,GLUD1,ANK3,GJA1,GNAQ,SLC6A1,GRIK2,HEPACAM,CPLX1,IL1RAPL1,NRXN1,PCLO,NLGN3,DYNC1H1,MYO5A,SHANK3
1	!	0.00228	827	83	40	0.482	0.048	HP:0001252	hp	4	Muscular hypotonia	4	ARX,ABCC8,PAFAH1B1,PAX6,KIAA2022,FGFR3,KCNQ2,DCX,PRODH,SOX10,EEF1A2,ATP1A3,DNM1,ALDH5A1,PLP1,NDP,SNRPN,SLC6A8,ATP8A2,BIN1,STXBP1,GCSH,NPC1,CASK,ATP6V1B2,ANK3,QDPR,GRM1,HEPACAM,CAMTA1,FOXG1,KCNJ10,NRXN1,PCLO,DYNC1H1,MYO5A,FAR1,SPTAN1,SLC9A6,SHANK3
1	!	0.0027	10238	83	66	0.795	0.006	GO:0050794	BP	11	regulation of cellular process	2	ARX,ABCC8,PAFAH1B1,PAX6,ATP1A2,GABRA1,FGFR2,ROGDI,FGFR3,KCNQ2,PAK3,DCX,LRP2,GNAS,PRODH,SOX10,MLC1,EEF1A2,SYP,FGF14,SALL1,CA2,ATP1A3,MEGF8,DNM1,DNAJC6,PLP1,NDP,GRIA3,ARHGEF9,ATP8A2,BIN1,STXBP1,NPC1,NLGN4X,CASK,ATP6V1B2,GLUD1,ANK3,SACS,GJA1,GRM1,GNAQ,SLC6A1,KCNJ6,GRIK2,HCN1,HEPACAM,CPLX1,IL1RAPL1,KCND3,CAMTA1,ARNT2,NR2F1,FOXG1,DEAF1,KCNJ10,NRXN1,CLN8,PCLO,NLGN3,MYO5A,SPTAN1,SLC9A6,L1CAM,SHANK3
1	!	0.00275	114	83	13	0.157	0.114	HP:0001298	hp	4	Encephalopathy	3	ARX,GABRA1,ROGDI,KCNQ2,EEF1A2,DNM1,ARHGEF9,STXBP1,GCSH,HCN1,BSCL2,NRXN1,SPTAN1
1	!	0.00285	478	83	12	0.145	0.025	GO:0098797	CC	1	plasma membrane protein complex	2	ABCC8,ATP1A2,KCNQ2,GNAS,ATP1A3,GRIA3,GJA1,GRM1,GNAQ,KCNJ6,GRIK2,KCND3
1	!	0.003	285	83	21	0.253	0.074	HP:0007370	hp	4	Aplasia/Hypoplasia of the corpus callosum	8	ARX,KIAA2022,FGFR2,FGFR3,KCNQ2,DCX,LRP2,DDHD2,SALL1,SLC6A8,STXBP1,GCSH,ARNT2,FOXG1,PCLO,DYNC1H1,SPTAN1,ATL1,SLC9A6,L1CAM,SHANK3
1	!	0.00307	1114	83	18	0.217	0.016	GO:0051094	BP	11	positive regulation of developmental process	1	ARX,PAFAH1B1,PAX6,FGFR2,FGFR3,PAK3,GNAS,SOX10,SALL1,CA2,MEGF8,ATP8A2,BIN1,IL1RAPL1,NRXN1,NLGN3,L1CAM,SHANK3
1	!	0.00308	1624	83	22	0.265	0.014	GO:0031226	CC	1	intrinsic component of plasma membrane	3	ABCC8,ATP1A2,GABRA1,FGFR2,FGFR3,KCNQ2,SLC4A4,ATP1A3,GRIA3,SLC6A8,NPC1,NLGN4X,GJA1,GRM1,SLC6A1,KCNJ6,GRIK2,HCN1,KCND3,KCNJ10,NRXN1,NLGN3
1	!	0.00323	87	82	6	0.073	0.069	KEGG:04911	ke	21	Insulin secretion	1	ABCC8,ATP1A2,GNAS,ATP1A3,GNAQ,PCLO
1	!	0.00327	125	83	7	0.084	0.056	GO:0097480	BP	11	establishment of synaptic vesicle localization	5	FGFR2,FGF14,STXBP1,NLGN4X,CPLX1,PCLO,NLGN3
1	!	0.00327	125	83	7	0.084	0.056	GO:0048489	BP	11	synaptic vesicle transport	4	FGFR2,FGF14,STXBP1,NLGN4X,CPLX1,PCLO,NLGN3
1	!	0.00327	125	83	7	0.084	0.056	GO:0035637	BP	11	multicellular organismal signaling	3	PAFAH1B1,ATP1A2,KCNQ2,ATP1A3,ANK3,GJA1,GRIK2
1	!	0.00329	19	83	4	0.048	0.211	GO:0043090	BP	11	amino acid import	6	ATP1A2,SLC6A1,KCNJ10,CLN8
1	!	0.00329	79	83	6	0.072	0.076	GO:0048709	BP	11	oligodendrocyte differentiation	6	PAX6,FGFR3,SOX10,PLP1,KCNJ10,NLGN3
1	!	0.00338	240	83	19	0.229	0.079	HP:0100851	hp	4	Abnormal emotion/affect behavior	4	ABCC8,PAK3,GNAS,PRODH,EEF1A2,FGF14,ATP1A3,DNM1,ALDH5A1,NDP,GRIA3,SLC6A8,GCSH,ANK3,QDPR,DEAF1,CLN8,SLC9A6,SHANK3
1	!	0.00342	782	83	15	0.181	0.019	GO:0071705	BP	11	nitrogen compound transport	4	ABCC8,ATP1A2,GNAS,CA2,SLC6A8,STXBP1,GLUD1,GJA1,SLC6A1,CPLX1,KCNJ10,NRXN1,CLN8,PCLO,MYO5A
1	!	0.00369	40	83	8	0.096	0.2	HP:0100755	hp	2	Abnormality of salivation	1	FGFR2,FGFR3,PAK3,ATP1A3,QDPR,FOXG1,NRXN1,SLC9A6
1	!	0.00371	403	83	11	0.133	0.027	GO:0015711	BP	11	organic anion transport	6	ATP1A2,SLC4A4,CA2,SLC6A8,ATP8A2,STXBP1,GJA1,SLC6A1,CPLX1,KCNJ10,CLN8
1	!	0.0041	20	83	4	0.048	0.2	GO:0060076	CC	1	excitatory synapse	2	FGFR2,SYP,NLGN4X,NLGN3
1	!	0.00421	327	83	10	0.12	0.031	GO:0015833	BP	11	peptide transport	5	ABCC8,GNAS,CA2,STXBP1,GLUD1,GJA1,CPLX1,NRXN1,PCLO,MYO5A
1	!	0.00428	409	83	11	0.133	0.027	GO:0097485	BP	11	neuron projection guidance	1	ARX,PAX6,KCNQ2,PAK3,DCX,MEGF8,DNM1,ANK3,NRXN1,SPTAN1,L1CAM
1	!	0.00428	409	83	11	0.133	0.027	GO:0007411	BP	11	axon guidance	2	ARX,PAX6,KCNQ2,PAK3,DCX,MEGF8,DNM1,ANK3,NRXN1,SPTAN1,L1CAM
1	!	0.00441	83	83	6	0.072	0.072	GO:0051705	BP	11	multi-organism behavior	1	NLGN4X,GNAQ,NRXN1,CLN8,NLGN3,SHANK3
1	!	0.00442	6	83	4	0.048	0.667	HP:0010239	hp	22	Aplasia of the middle phalanx of the hand	1	FGFR2,FGFR3,MEGF8,GJA1
1	!	0.00443	46	83	5	0.06	0.109	GO:0051703	BP	11	intraspecies interaction between organisms	1	NLGN4X,NRXN1,CLN8,NLGN3,SHANK3
1	!	0.00443	46	83	5	0.06	0.109	GO:0035176	BP	11	social behavior	2	NLGN4X,NRXN1,CLN8,NLGN3,SHANK3
1	!	0.00471	1148	83	18	0.217	0.016	GO:0031410	CC	27	cytoplasmic vesicle	1	LAMP2,ABCC8,FGFR2,FGFR3,LRP2,GNAS,MLC1,SYP,DMXL2,GRIA3,GAD1,STXBP1,ATP6V1B2,GJA1,NRXN1,NLGN3,MYO5A,SLC9A6
1	!	0.00473	697	83	14	0.169	0.02	GO:0051960	BP	11	regulation of nervous system development	2	PAFAH1B1,PAX6,FGFR3,PAK3,SOX10,SALL1,MEGF8,ATP8A2,BIN1,IL1RAPL1,NRXN1,NLGN3,L1CAM,SHANK3
1	!	0.00479	257	83	9	0.108	0.035	GO:0030072	BP	11	peptide hormone secretion	6	ABCC8,GNAS,STXBP1,GLUD1,GJA1,CPLX1,NRXN1,PCLO,MYO5A
1	!	0.00497	806	83	15	0.181	0.019	GO:0045597	BP	11	positive regulation of cell differentiation	1	PAFAH1B1,PAX6,FGFR3,PAK3,GNAS,SOX10,SALL1,CA2,MEGF8,ATP8A2,BIN1,IL1RAPL1,NLGN3,L1CAM,SHANK3
1	!	0.00532	603	83	13	0.157	0.022	GO:0050767	BP	11	regulation of neurogenesis	3	PAFAH1B1,PAX6,FGFR3,PAK3,SOX10,SALL1,MEGF8,ATP8A2,BIN1,IL1RAPL1,NLGN3,L1CAM,SHANK3
1	!	0.00547	103	83	12	0.145	0.117	HP:0006919	hp	4	Abnormal aggressive, impulsive or violent behavior	5	PAK3,PRODH,EEF1A2,DNM1,ALDH5A1,NDP,GRIA3,SLC6A8,GCSH,ANK3,DEAF1,SHANK3
1	!	0.00548	135	83	7	0.084	0.052	GO:0015081	MF	7	sodium ion transmembrane transporter activity	8	ATP1A2,SLC4A4,ATP1A3,SLC6A8,SLC6A1,HCN1,SLC9A6
1	!	0.00563	96	82	6	0.073	0.062	KEGG:04972	ke	13	Pancreatic secretion	1	ATP1A2,SLC4A4,GNAS,CA2,ATP1A3,GNAQ
1	!	0.00585	161	83	15	0.181	0.093	HP:0030178	hp	4	Abnormality of central nervous system electrophysiology	4	ARX,ABCC8,ATP1A2,KIAA2022,ROGDI,PRODH,SOX10,EEF1A2,ALDH5A1,NDP,STXBP1,NLGN4X,FOXG1,CLN8,SPTAN1
1	!	0.00598	264	83	9	0.108	0.034	GO:0002790	BP	11	peptide secretion	6	ABCC8,GNAS,STXBP1,GLUD1,GJA1,CPLX1,NRXN1,PCLO,MYO5A
1	!	0.00656	1563	83	21	0.253	0.013	GO:0009719	BP	15	response to endogenous stimulus	2	ABCC8,ATP1A2,GABRA1,FGFR2,FGFR3,GNAS,CA2,ATP1A3,MEGF8,SNRPN,NPC1,ATP6V1B2,QDPR,GJA1,SLC6A1,HCN1,GATM,ARNT2,NR2F1,KCNJ10,MYO5A
1	!	0.00665	89	83	6	0.072	0.067	GO:0048675	BP	11	axon extension	6	PAFAH1B1,DCX,MEGF8,NLGN3,SLC9A6,L1CAM
1	!	0.00665	139	83	7	0.084	0.05	GO:0048167	BP	11	regulation of synaptic plasticity	2	SYP,FGF14,STXBP1,GRIK2,KCNJ10,NLGN3,SHANK3
1	!	0.00696	941	83	16	0.193	0.017	GO:0032940	BP	11	secretion by cell	5	LAMP2,ABCC8,PAFAH1B1,GNAS,ALDH5A1,GAD1,STXBP1,CASK,GLUD1,GJA1,SLC6A1,CPLX1,IL1RAPL1,NRXN1,PCLO,MYO5A
1	!	0.00715	7775	83	55	0.663	0.007	GO:0044444	CC	27	cytoplasmic part	1	LAMP2,ABCC8,PAFAH1B1,ATP1A2,FGFR2,FGFR3,PAK3,DCX,LRP2,DDHD2,GNAS,PRODH,SOX10,MLC1,EEF1A2,SYP,FGF14,DMXL2,CA2,ATP1A3,DNM1,ALDH5A1,DNAJC6,GRIA3,GAD1,ARHGEF9,ATP8A2,BIN1,STXBP1,GCSH,NPC1,CASK,ATP6V1B2,GLUD1,ANK3,QDPR,SACS,GJA1,GRM1,GNAQ,KCNJ6,GRIK2,BSCL2,CPLX1,GATM,NRXN1,CLN8,PCLO,NLGN3,DYNC1H1,MYO5A,FAR1,SPTAN1,ATL1,SLC9A6
1	!	0.00735	348	83	10	0.12	0.029	GO:0042886	BP	11	amide transport	4	ABCC8,GNAS,CA2,STXBP1,GLUD1,GJA1,CPLX1,NRXN1,PCLO,MYO5A
1	!	0.00739	1185	83	18	0.217	0.015	GO:0042802	MF	9	identical protein binding	1	PAFAH1B1,FGFR2,SOX10,SYP,DNM1,ALDH5A1,NDP,BIN1,STXBP1,NLGN4X,GLUD1,QDPR,GRIK2,HCN1,KCNJ10,ATL1,L1CAM,SHANK3
1	!	0.00777	10738	83	67	0.807	0.006	GO:0050789	BP	11	regulation of biological process	1	ARX,ABCC8,PAFAH1B1,PAX6,ATP1A2,GABRA1,FGFR2,ROGDI,FGFR3,KCNQ2,PAK3,DCX,LRP2,GNAS,PRODH,SOX10,MLC1,EEF1A2,SYP,FGF14,SALL1,CA2,ATP1A3,MEGF8,DNM1,DNAJC6,PLP1,NDP,GRIA3,ARHGEF9,ATP8A2,BIN1,STXBP1,NPC1,NLGN4X,CASK,ATP6V1B2,GLUD1,ANK3,SACS,GJA1,GRM1,GNAQ,SLC6A1,KCNJ6,GRIK2,HCN1,HEPACAM,BSCL2,CPLX1,IL1RAPL1,KCND3,CAMTA1,ARNT2,NR2F1,FOXG1,DEAF1,KCNJ10,NRXN1,CLN8,PCLO,NLGN3,MYO5A,SPTAN1,SLC9A6,L1CAM,SHANK3
1	!	0.00789	625	83	13	0.157	0.021	GO:0008324	MF	7	cation transmembrane transporter activity	5	ABCC8,ATP1A2,KCNQ2,SLC4A4,ATP1A3,SLC6A8,ATP6V1B2,SLC6A1,KCNJ6,HCN1,IL1RAPL1,KCNJ10,SLC9A6
1	!	0.00797	1069	83	17	0.205	0.016	GO:0046903	BP	11	secretion	4	LAMP2,ABCC8,PAFAH1B1,GNAS,CA2,ALDH5A1,GAD1,STXBP1,CASK,GLUD1,GJA1,SLC6A1,CPLX1,IL1RAPL1,NRXN1,PCLO,MYO5A
1	!	0.00805	231	83	18	0.217	0.078	HP:0001260	hp	4	Dysarthria	5	ARX,ATP1A2,DCX,DDHD2,FGF14,DMXL2,ATP1A3,DNAJC6,PLP1,ATP8A2,BIN1,NPC1,SACS,GJA1,GRM1,HEPACAM,KCND3,CAMTA1
1	!	0.00824	29	82	4	0.049	0.138	REAC:445095	re	30	Interaction between L1 and Ankyrins	2	KCNQ2,ANK3,SPTAN1,L1CAM
1	!	0.00836	205	83	8	0.096	0.039	GO:0010976	BP	11	positive regulation of neuron projection development	4	PAFAH1B1,PAK3,MEGF8,ATP8A2,IL1RAPL1,NLGN3,L1CAM,SHANK3
1	!	0.00867	869	83	40	0.482	0.046	HP:0100543	hp	4	Cognitive impairment	4	ARX,LAMP2,PAX6,ATP1A2,KIAA2022,FGFR2,ROGDI,FGFR3,KCNQ2,PAK3,DCX,LRP2,GNAS,SOX10,SYP,FGF14,SALL1,CA2,ATP1A3,ALDH5A1,PLP1,NDP,SLC6A8,ATP8A2,NPC1,CASK,ATP6V1B2,QDPR,GJA1,GNAQ,HEPACAM,BSCL2,IL1RAPL1,KCND3,FOXG1,CLN8,MYO5A,SLC9A6,L1CAM,SHANK3
1	!	0.00879	98	82	6	0.073	0.061	REAC:373760	re	30	L1CAM interactions	1	KCNQ2,DCX,DNM1,ANK3,SPTAN1,L1CAM
1	!	0.00905	53	83	5	0.06	0.094	GO:0060079	BP	11	excitatory postsynaptic potential	5	NLGN4X,GRIK2,NRXN1,NLGN3,SHANK3
1	!	0.00905	53	83	5	0.06	0.094	GO:1900006	BP	11	positive regulation of dendrite development	1	PAFAH1B1,PAK3,IL1RAPL1,NLGN3,SHANK3
1	!	0.00923	146	83	7	0.084	0.048	GO:0006865	BP	11	amino acid transport	5	ATP1A2,SLC6A8,STXBP1,SLC6A1,CPLX1,KCNJ10,CLN8
1	!	0.00945	358	83	10	0.12	0.028	GO:0030900	BP	11	forebrain development	3	ARX,PAFAH1B1,PAX6,FGFR2,FGFR3,LRP2,SALL1,GNAQ,NR2F1,SHANK3
1	!	0.00966	147	83	7	0.084	0.048	GO:0015079	MF	7	potassium ion transmembrane transporter activity	8	ABCC8,ATP1A2,KCNQ2,ATP1A3,KCNJ6,HCN1,KCNJ10
1	!	0.00967	280	83	9	0.108	0.032	GO:0048638	BP	11	regulation of developmental growth	1	ARX,PAFAH1B1,FGFR2,FGFR3,GNAS,MEGF8,ATP8A2,GJA1,L1CAM
1	!	0.00999	210	83	8	0.096	0.038	GO:0006814	BP	11	sodium ion transport	7	ATP1A2,SLC4A4,FGF14,ATP1A3,SLC6A8,ANK3,HCN1,SLC9A6
1	!	0.0102	282	83	9	0.108	0.032	GO:0045666	BP	11	positive regulation of neuron differentiation	3	PAFAH1B1,PAK3,SALL1,MEGF8,ATP8A2,IL1RAPL1,NLGN3,L1CAM,SHANK3
1	!	0.0104	101	82	6	0.073	0.059	REAC:1296071	re	18	Potassium Channels	2	ABCC8,KCNQ2,KCNJ6,HCN1,KCND3,KCNJ10
1	!	0.0105	25	83	4	0.048	0.16	GO:0015800	BP	11	acidic amino acid transport	6	ATP1A2,SLC6A1,KCNJ10,CLN8
1	!	0.0105	25	83	4	0.048	0.16	GO:0098815	BP	11	modulation of excitatory postsynaptic potential	2	NLGN4X,NRXN1,NLGN3,SHANK3
1	!	0.0109	55	83	5	0.06	0.091	GO:0042734	CC	1	presynaptic membrane	6	SYP,CASK,GRIK2,NRXN1,L1CAM
1	!	0.0109	2655	83	28	0.337	0.011	GO:0043168	MF	17	anion binding	1	ABCC8,PAFAH1B1,ATP1A2,FGFR2,FGFR3,PAK3,GNAS,PRODH,EEF1A2,FGF14,ATP1A3,DNM1,ALDH5A1,GAD1,ATP8A2,NLGN4X,CASK,ATP6V1B2,GLUD1,QDPR,GNAQ,HCN1,KCNJ10,PCLO,DYNC1H1,MYO5A,ATL1,L1CAM
1	!	0.0112	149	83	14	0.169	0.094	HP:0002353	hp	4	EEG abnormality	5	ARX,ABCC8,ATP1A2,KIAA2022,ROGDI,PRODH,EEF1A2,ALDH5A1,NDP,STXBP1,NLGN4X,FOXG1,CLN8,SPTAN1
1	!	0.0117	8	83	3	0.036	0.375	GO:0032808	BP	6	lacrimal gland development	1	PAX6,FGFR2,SOX10
1	!	0.0117	980	83	16	0.193	0.016	GO:0098796	CC	1	membrane protein complex	1	ABCC8,ATP1A2,GABRA1,KCNQ2,GNAS,ATP1A3,DNM1,GRIA3,ATP6V1B2,GJA1,GRM1,GNAQ,KCNJ6,GRIK2,CPLX1,KCND3
1	!	0.0118	651	83	33	0.398	0.051	HP:0007364	hp	4	Aplasia/Hypoplasia of the cerebrum	7	ARX,PAFAH1B1,PAX6,KIAA2022,FGFR2,FGFR3,KCNQ2,PAK3,DCX,LRP2,DDHD2,EEF1A2,SALL1,PLP1,NDP,GAD1,SLC6A8,STXBP1,GCSH,CASK,QDPR,GJA1,KCNJ6,ARNT2,FOXG1,PCLO,DYNC1H1,FAR1,SPTAN1,ATL1,SLC9A6,L1CAM,SHANK3
1	!	0.012	111	83	12	0.145	0.108	HP:0000752	hp	4	Hyperactivity	4	KIAA2022,PAK3,PRODH,ALDH5A1,NDP,SNRPN,SLC6A8,GCSH,ANK3,GNAQ,BSCL2,IL1RAPL1
1	!	0.0122	6576	83	49	0.59	0.007	GO:0044425	CC	1	membrane part	2	LAMP2,ABCC8,ATP1A2,GABRA1,FGFR2,FGFR3,KCNQ2,SLC4A4,LRP2,GNAS,SOX10,MLC1,SYP,CA2,ATP1A3,MEGF8,DNM1,PLP1,GRIA3,SLC6A8,ATP8A2,BIN1,NPC1,NLGN4X,CASK,ATP6V1B2,ANK3,GJA1,GRM1,GNAQ,SLC6A1,KCNJ6,GRIK2,HCN1,HEPACAM,BSCL2,CPLX1,IL1RAPL1,KCND3,KCNJ10,NRXN1,CLN8,NLGN3,FAR1,SPTAN1,ATL1,SLC9A6,L1CAM,SHANK3
1	!	0.0124	26	83	4	0.048	0.154	GO:0060999	BP	11	positive regulation of dendritic spine development	2	PAFAH1B1,PAK3,NLGN3,SHANK3
1	!	0.0124	26	83	4	0.048	0.154	GO:0061001	BP	11	regulation of dendritic spine morphogenesis	1	PAFAH1B1,PAK3,NLGN3,SHANK3
1	!	0.0124	23	83	6	0.072	0.261	HP:0012433	hp	4	Abnormal social behavior	4	KIAA2022,SLC6A8,NLGN4X,FOXG1,DEAF1,SHANK3
1	!	0.0124	23	83	6	0.072	0.261	HP:0000735	hp	4	Impaired social interactions	5	KIAA2022,SLC6A8,NLGN4X,FOXG1,DEAF1,SHANK3
1	!	0.013	57	83	5	0.06	0.088	GO:0060996	BP	11	dendritic spine development	5	PAFAH1B1,PAK3,NLGN3,SLC9A6,SHANK3
1	!	0.0136	219	83	8	0.096	0.037	GO:0042063	BP	11	gliogenesis	6	PAFAH1B1,PAX6,FGFR3,SOX10,PLP1,BIN1,KCNJ10,NLGN3
1	!	0.0142	72	82	5	0.061	0.069	KEGG:04918	ke	29	Thyroid hormone synthesis	1	ATP1A2,LRP2,GNAS,ATP1A3,GNAQ
1	!	0.0145	27	83	4	0.048	0.148	GO:0048169	BP	26	regulation of long-term neuronal synaptic plasticity	1	SYP,GRIK2,KCNJ10,SHANK3
1	!	0.0147	102	83	6	0.072	0.059	GO:0034764	BP	11	positive regulation of transmembrane transport	4	FGF14,CA2,CASK,ANK3,NLGN3,SHANK3
1	!	0.0149	1120	83	17	0.205	0.015	GO:0030054	CC	31	cell junction	1	ATP1A2,GABRA1,SYP,DMXL2,GRIA3,NLGN4X,CASK,ANK3,GJA1,GRIK2,HEPACAM,NRXN1,PCLO,NLGN3,SPTAN1,L1CAM,SHANK3
1	!	0.0152	73	82	5	0.061	0.068	KEGG:04976	ke	3	Bile secretion	1	ATP1A2,SLC4A4,GNAS,CA2,ATP1A3
1	!	0.0156	297	83	9	0.108	0.03	GO:1902495	CC	1	transmembrane transporter complex	2	ABCC8,ATP1A2,GABRA1,KCNQ2,ATP1A3,GRIA3,KCNJ6,GRIK2,KCND3
1	!	0.0165	15887	83	82	0.988	0.005	GO:0044464	CC	1	cell part	2	ARX,LAMP2,ABCC8,PAFAH1B1,PAX6,ATP1A2,GABRA1,KIAA2022,FGFR2,ROGDI,FGFR3,KCNQ2,PAK3,DCX,SLC4A4,LRP2,DDHD2,GNAS,PRODH,SOX10,MLC1,EEF1A2,SYP,FGF14,SALL1,DMXL2,CA2,ATP1A3,MEGF8,DNM1,ALDH5A1,DNAJC6,PLP1,NDP,GRIA3,GAD1,SNRPN,SLC6A8,ARHGEF9,ATP8A2,BIN1,STXBP1,GCSH,NPC1,NLGN4X,CASK,ATP6V1B2,GLUD1,ANK3,QDPR,SACS,GJA1,GRM1,GNAQ,SLC6A1,KCNJ6,GRIK2,HCN1,HEPACAM,BSCL2,CPLX1,IL1RAPL1,KCND3,CAMTA1,GATM,ARNT2,NR2…
1	!	0.0167	1008	83	16	0.193	0.016	GO:0061024	BP	11	membrane organization	2	PAFAH1B1,SYP,DNAJC6,ATP8A2,STXBP1,NPC1,NLGN4X,ANK3,GJA1,GRIK2,IL1RAPL1,NRXN1,CLN8,NLGN3,MYO5A,SHANK3
1	!	0.0169	28	83	4	0.048	0.143	GO:0001941	BP	11	postsynaptic membrane organization	3	NLGN4X,NRXN1,NLGN3,SHANK3
1	!	0.0171	1132	83	17	0.205	0.015	GO:0009628	BP	15	response to abiotic stimulus	2	ABCC8,ATP1A2,DCX,LRP2,MLC1,CA2,ATP1A3,ATP8A2,GJA1,GRM1,GNAQ,ARNT2,DEAF1,KCNJ10,NRXN1,NLGN3,SHANK3
1	!	0.0172	226	83	8	0.096	0.035	GO:0050803	BP	11	regulation of synapse structure or activity	3	SYP,FGF14,STXBP1,GRIK2,KCNJ10,NRXN1,NLGN3,SHANK3
1	!	0.0174	570	83	12	0.145	0.021	GO:0006820	BP	11	anion transport	5	ATP1A2,GABRA1,SLC4A4,CA2,SLC6A8,ATP8A2,STXBP1,GJA1,SLC6A1,CPLX1,KCNJ10,CLN8
1	!	0.0175	9	83	3	0.036	0.333	GO:1902837	BP	11	amino acid import into cell	1	ATP1A2,KCNJ10,CLN8
1	!	0.0175	198	83	16	0.193	0.081	HP:0001270	hp	4	Motor delay	5	ABCC8,FGFR3,KCNQ2,PAK3,DCX,MLC1,DMXL2,ALDH5A1,SNRPN,SLC6A8,BIN1,HEPACAM,FOXG1,DYNC1H1,ATL1,SHANK3
1	!	0.0177	227	83	8	0.096	0.035	GO:0043270	BP	11	positive regulation of ion transport	5	ABCC8,FGF14,ATP8A2,CASK,ANK3,SLC6A1,NLGN3,SHANK3
1	!	0.0178	1527	83	20	0.241	0.013	GO:2000026	BP	11	regulation of multicellular organismal development	1	PAFAH1B1,PAX6,FGFR2,FGFR3,PAK3,GNAS,SOX10,SALL1,CA2,MEGF8,ATP8A2,BIN1,GJA1,GNAQ,IL1RAPL1,DEAF1,NRXN1,NLGN3,L1CAM,SHANK3
1	!	0.0185	8916	83	59	0.711	0.007	GO:0016020	CC	1	membrane	1	LAMP2,ABCC8,PAFAH1B1,ATP1A2,GABRA1,FGFR2,FGFR3,KCNQ2,PAK3,SLC4A4,LRP2,GNAS,PRODH,SOX10,MLC1,SYP,DMXL2,CA2,ATP1A3,MEGF8,DNM1,PLP1,GRIA3,GAD1,SLC6A8,ATP8A2,BIN1,STXBP1,NPC1,NLGN4X,CASK,ATP6V1B2,ANK3,GJA1,GRM1,GNAQ,SLC6A1,KCNJ6,GRIK2,HCN1,HEPACAM,BSCL2,CPLX1,IL1RAPL1,KCND3,GATM,KCNJ10,NRXN1,CLN8,PCLO,NLGN3,DYNC1H1,MYO5A,FAR1,SPTAN1,ATL1,SLC9A6,L1CAM,SHANK3
1	!	0.0186	36	83	7	0.084	0.194	HP:0002521	hp	4	Hypsarrhythmia	8	ARX,ABCC8,KIAA2022,ROGDI,EEF1A2,STXBP1,SPTAN1
1	!	0.0188	304	83	9	0.108	0.03	GO:1990351	CC	1	transporter complex	1	ABCC8,ATP1A2,GABRA1,KCNQ2,ATP1A3,GRIA3,KCNJ6,GRIK2,KCND3
1	!	0.0197	15043	83	80	0.964	0.005	GO:0009987	BP	11	cellular process	1	ARX,LAMP2,ABCC8,PAFAH1B1,PAX6,ATP1A2,GABRA1,KIAA2022,FGFR2,ROGDI,FGFR3,KCNQ2,PAK3,DCX,SLC4A4,LRP2,GNAS,PRODH,SOX10,MLC1,EEF1A2,SYP,FGF14,SALL1,CA2,ATP1A3,MEGF8,DNM1,ALDH5A1,DNAJC6,PLP1,NDP,GRIA3,GAD1,SNRPN,SLC6A8,ARHGEF9,ATP8A2,BIN1,STXBP1,GCSH,NPC1,NLGN4X,CASK,ATP6V1B2,GLUD1,ANK3,QDPR,SACS,GJA1,GRM1,GNAQ,SLC6A1,KCNJ6,GRIK2,HCN1,HEPACAM,BSCL2,CPLX1,IL1RAPL1,KCND3,CAMTA1,GATM,ARNT2,NR2F1,FOXG1,DEA…
1	!	0.0198	8	83	4	0.048	0.5	HP:0009823	hp	22	Aplasia involving bones of the upper limbs	1	FGFR2,FGFR3,MEGF8,GJA1
1	!	0.0198	8	83	4	0.048	0.5	HP:0009802	hp	22	Aplasia of the phalanges of the hand	2	FGFR2,FGFR3,MEGF8,GJA1
1	!	0.0206	15933	83	82	0.988	0.005	GO:0005623	CC	1	cell	1	ARX,LAMP2,ABCC8,PAFAH1B1,PAX6,ATP1A2,GABRA1,KIAA2022,FGFR2,ROGDI,FGFR3,KCNQ2,PAK3,DCX,SLC4A4,LRP2,DDHD2,GNAS,PRODH,SOX10,MLC1,EEF1A2,SYP,FGF14,SALL1,DMXL2,CA2,ATP1A3,MEGF8,DNM1,ALDH5A1,DNAJC6,PLP1,NDP,GRIA3,GAD1,SNRPN,SLC6A8,ARHGEF9,ATP8A2,BIN1,STXBP1,GCSH,NPC1,NLGN4X,CASK,ATP6V1B2,GLUD1,ANK3,QDPR,SACS,GJA1,GRM1,GNAQ,SLC6A1,KCNJ6,GRIK2,HCN1,HEPACAM,BSCL2,CPLX1,IL1RAPL1,KCND3,CAMTA1,GATM,ARNT2,NR2…
1	!	0.0208	25	83	6	0.072	0.24	HP:0010804	hp	5	Tented upper lip vermilion	1	KIAA2022,EEF1A2,KCNJ6,IL1RAPL1,FOXG1,DEAF1
1	!	0.0209	3587	83	33	0.398	0.009	GO:0031982	CC	27	vesicle	1	LAMP2,ABCC8,PAFAH1B1,ATP1A2,FGFR2,FGFR3,SLC4A4,LRP2,GNAS,MLC1,SYP,DMXL2,CA2,ATP1A3,MEGF8,DNM1,GRIA3,GAD1,STXBP1,NPC1,CASK,ATP6V1B2,QDPR,GJA1,GNAQ,GATM,NRXN1,PCLO,NLGN3,DYNC1H1,MYO5A,SPTAN1,SLC9A6
1	!	0.0213	65	83	9	0.108	0.138	HP:0002197	hp	4	Generalized seizures	4	ARX,ATP1A2,GABRA1,KCNQ2,ALDH5A1,STXBP1,SLC6A1,CLN8,SLC9A6
1	!	0.0217	2750	83	28	0.337	0.01	GO:0010033	BP	15	response to organic substance	3	ABCC8,PAFAH1B1,ATP1A2,GABRA1,FGFR2,FGFR3,GNAS,MLC1,SYP,CA2,ATP1A3,MEGF8,SNRPN,ARHGEF9,NPC1,CASK,ATP6V1B2,QDPR,GJA1,SLC6A1,HCN1,GATM,ARNT2,NR2F1,KCNJ10,NRXN1,MYO5A,SLC9A6
1	!	0.0227	487	83	11	0.133	0.023	GO:0045664	BP	11	regulation of neuron differentiation	4	PAFAH1B1,PAX6,PAK3,SALL1,MEGF8,ATP8A2,BIN1,IL1RAPL1,NLGN3,L1CAM,SHANK3
1	!	0.0238	313	83	9	0.108	0.029	GO:0046879	BP	11	hormone secretion	5	ABCC8,GNAS,STXBP1,GLUD1,GJA1,CPLX1,NRXN1,PCLO,MYO5A
1	!	0.024	111	83	6	0.072	0.054	GO:0048813	BP	11	dendrite morphogenesis	5	PAFAH1B1,PAK3,DCX,IL1RAPL1,NLGN3,SHANK3
1	!	0.0249	10	83	3	0.036	0.3	GO:0097104	BP	11	postsynaptic membrane assembly	3	NLGN4X,NRXN1,NLGN3
1	!	0.0249	10	83	3	0.036	0.3	GO:0051938	BP	11	L-glutamate import	1	ATP1A2,KCNJ10,CLN8
1	!	0.0251	170	83	7	0.084	0.041	GO:0010001	BP	11	glial cell differentiation	5	PAX6,FGFR3,SOX10,PLP1,BIN1,KCNJ10,NLGN3
1	!	0.0253	112	83	6	0.072	0.054	GO:1990138	BP	11	neuron projection extension	5	PAFAH1B1,DCX,MEGF8,NLGN3,SLC9A6,L1CAM
1	!	0.0255	204	83	16	0.193	0.078	HP:0001417	hp	10	X-linked inheritance	2	ARX,LAMP2,KIAA2022,PAK3,DCX,SYP,PLP1,NDP,GRIA3,SLC6A8,ARHGEF9,NLGN4X,CASK,IL1RAPL1,SLC9A6,L1CAM
1	!	0.0257	31	83	4	0.048	0.129	GO:0006536	BP	24	glutamate metabolic process	1	PRODH,ALDH5A1,GAD1,GLUD1
1	!	0.0265	26	83	6	0.072	0.231	HP:0003781	hp	2	Excessive salivation	2	PAK3,ATP1A3,QDPR,FOXG1,NRXN1,SLC9A6
1	!	0.0268	228	83	17	0.205	0.075	HP:0001311	hp	4	Abnormal nervous system electrophysiology	3	ARX,ABCC8,ATP1A2,KIAA2022,ROGDI,PRODH,SOX10,EEF1A2,ALDH5A1,NDP,STXBP1,NLGN4X,SACS,FOXG1,CLN8,DYNC1H1,SPTAN1
1	!	0.027	38	83	7	0.084	0.184	HP:0011198	hp	4	EEG with generalized epileptiform discharges	7	ARX,ABCC8,KIAA2022,ROGDI,EEF1A2,STXBP1,SPTAN1
1	!	0.0273	840	83	38	0.458	0.045	HP:0000496	hp	16	Abnormality of eye movement	1	ARX,ABCC8,PAX6,ATP1A2,KIAA2022,FGFR2,FGFR3,DCX,DDHD2,GNAS,SOX10,FGF14,SALL1,ATP1A3,ALDH5A1,SOBP,DNAJC6,PLP1,NDP,SNRPN,SLC6A8,ATP8A2,BIN1,STXBP1,NPC1,CASK,ATP6V1B2,SACS,GJA1,GRM1,KCND3,CAMTA1,NR2F1,NRXN1,MYO5A,SLC9A6,L1CAM,SHANK3
1	!	0.0276	1049	83	16	0.193	0.015	GO:0016023	CC	27	cytoplasmic membrane-bounded vesicle	2	LAMP2,ABCC8,FGFR2,FGFR3,LRP2,GNAS,SYP,DMXL2,GRIA3,GAD1,STXBP1,ATP6V1B2,GJA1,NRXN1,NLGN3,MYO5A
1	!	0.029	67	83	5	0.06	0.075	GO:0048814	BP	11	regulation of dendrite morphogenesis	6	PAFAH1B1,PAK3,IL1RAPL1,NLGN3,SHANK3
1	!	0.0293	32	83	4	0.048	0.125	GO:0060997	BP	11	dendritic spine morphogenesis	5	PAFAH1B1,PAK3,NLGN3,SHANK3
1	!	0.0306	323	83	9	0.108	0.028	GO:0009914	BP	11	hormone transport	4	ABCC8,GNAS,STXBP1,GLUD1,GJA1,CPLX1,NRXN1,PCLO,MYO5A
1	!	0.0315	176	83	7	0.084	0.04	GO:0032412	BP	11	regulation of ion transmembrane transporter activity	2	ATP1A2,FGF14,ANK3,NRXN1,NLGN3,MYO5A,SHANK3
1	!	0.0322	39	83	7	0.084	0.179	HP:0011182	hp	4	Epileptiform EEG discharges	6	ARX,ABCC8,KIAA2022,ROGDI,EEF1A2,STXBP1,SPTAN1
1	!	0.0325	117	83	6	0.072	0.051	GO:0009063	BP	8	cellular amino acid catabolic process	1	PRODH,ALDH5A1,GAD1,GCSH,GLUD1,QDPR
1	!	0.0325	117	83	6	0.072	0.051	GO:0044306	CC	1	neuron projection terminus	5	SYP,STXBP1,GRIK2,CPLX1,SLC9A6,L1CAM
1	!	0.0332	33	83	4	0.048	0.121	GO:0010107	BP	11	potassium ion import	9	ATP1A2,ATP1A3,KCNJ6,KCNJ10
1	!	0.0334	27	83	6	0.072	0.222	HP:0002078	hp	4	Truncal ataxia	6	FGF14,ATP1A3,ATP8A2,SACS,KCND3,SLC9A6
1	!	0.0341	11	83	3	0.036	0.273	GO:0043194	CC	1	axon initial segment	1	KCNQ2,BIN1,ANK3
1	!	0.0366	210	83	16	0.193	0.076	HP:0010985	hp	10	Gonosomal inheritance	1	ARX,LAMP2,KIAA2022,PAK3,DCX,SYP,PLP1,NDP,GRIA3,SLC6A8,ARHGEF9,NLGN4X,CASK,IL1RAPL1,SLC9A6,L1CAM
1	!	0.0369	1331	83	18	0.217	0.014	GO:0016192	BP	11	vesicle-mediated transport	4	LAMP2,FGFR2,LRP2,MLC1,SYP,FGF14,DNM1,DNAJC6,BIN1,STXBP1,NPC1,NLGN4X,ANK3,CPLX1,IL1RAPL1,PCLO,NLGN3,MYO5A
1	!	0.0378	181	83	7	0.084	0.039	GO:0016358	BP	11	dendrite development	4	PAFAH1B1,PAK3,DCX,IL1RAPL1,NLGN3,SLC9A6,SHANK3
1	!	0.0378	181	83	7	0.084	0.039	GO:0022898	BP	11	regulation of transmembrane transporter activity	1	ATP1A2,FGF14,ANK3,NRXN1,NLGN3,MYO5A,SHANK3
1	!	0.0386	71	83	5	0.06	0.07	GO:0008306	BP	11	associative learning	5	ATP1A2,ATP1A3,DEAF1,CLN8,NLGN3
1	!	0.0415	424	83	10	0.12	0.024	GO:0022803	MF	7	passive transmembrane transporter activity	3	ABCC8,GABRA1,KCNQ2,GRIA3,GJA1,KCNJ6,GRIK2,HCN1,IL1RAPL1,KCNJ10
1	!	0.0415	424	83	10	0.12	0.024	GO:0015267	MF	7	channel activity	4	ABCC8,GABRA1,KCNQ2,GRIA3,GJA1,KCNJ6,GRIK2,HCN1,IL1RAPL1,KCNJ10
1	!	0.0423	1213	83	17	0.205	0.014	GO:1902580	BP	11	single-organism cellular localization	3	PAFAH1B1,PAX6,FGFR2,FGF14,STXBP1,NPC1,NLGN4X,ANK3,GNAQ,GRIK2,CPLX1,NRXN1,PCLO,NLGN3,DYNC1H1,MYO5A,SHANK3
1	!	0.0425	256	83	8	0.096	0.031	GO:1901605	BP	12	alpha-amino acid metabolic process	1	PRODH,ALDH5A1,GAD1,SLC6A8,GCSH,GLUD1,QDPR,GATM
1	!	0.0445	848	83	14	0.169	0.017	GO:0044802	BP	11	single-organism membrane organization	3	PAFAH1B1,SYP,ATP8A2,STXBP1,NPC1,NLGN4X,ANK3,GRIK2,IL1RAPL1,NRXN1,CLN8,NLGN3,MYO5A,SHANK3
1	!	0.0467	5819	83	44	0.53	0.008	GO:0016043	BP	11	cellular component organization	1	ARX,PAFAH1B1,PAX6,FGFR2,FGFR3,KCNQ2,PAK3,DCX,MLC1,SYP,SALL1,MEGF8,DNM1,ALDH5A1,DNAJC6,PLP1,NDP,ATP8A2,BIN1,STXBP1,NPC1,NLGN4X,CASK,ATP6V1B2,ANK3,SACS,GJA1,SLC6A1,GRIK2,BSCL2,IL1RAPL1,KCND3,KCNJ10,NRXN1,CLN8,PCLO,NLGN3,DYNC1H1,MYO5A,SPTAN1,ATL1,SLC9A6,L1CAM,SHANK3
1	!	0.0497	2	83	2	0.024	1	GO:0097117	BP	11	guanylate kinase-associated protein clustering	4	NRXN1,SHANK3
#INFO:	PARAMETERS: user_thr = 1.00
#INFO:	PARAMETERS: analytical = 1
#INFO:	PARAMETERS: organism = hsapiens
#INFO:	PARAMETERS: sort_by_structure = 1
#INFO:	PARAMETERS: significant = 1
#INFO:	User: http
#INFO:	Host: arak-prod
#INFO:	Time: 2015-10-30 8:25:51
#INFO:	Version: r1440_e81_eg28
#WARNING:	Gene CALM1 in query [1/24] is ambiguous (2 gene matches in Ensembl), skipping!
#WARNING:	Gene IDS in query [1/27] is ambiguous (2 gene matches in Ensembl), skipping!
#WARNING:	Gene CBS in query [1/71] is ambiguous (2 gene matches in Ensembl), skipping!
#INFO:	Effective domain size for GO: 18987
#INFO:	Effective domain size for HP: 3230
#INFO:	Effective domain size for KEGG: 6865
#INFO:	Effective domain size for REAC: 8064
#INFO:
#INFO:	--- Gene names and descriptions
#INFO:
#INFO:	QUERY:	PLP1	PLP1	proteolipid protein 1 [Source:HGNC Symbol;Acc:HGNC:9086]
#INFO:	QUERY:	DNAJC6	DNAJC6	DnaJ (Hsp40) homolog, subfamily C, member 6 [Source:HGNC Symbol;Acc:HGNC:15469]
#INFO:	QUERY:	SLC6A1	SLC6A1	solute carrier family 6 (neurotransmitter transporter), member 1 [Source:HGNC Symbol;Acc:HGNC:11042]
#INFO:	QUERY:	ATP1A2	ATP1A2	ATPase, Na+/K+ transporting, alpha 2 polypeptide [Source:HGNC Symbol;Acc:HGNC:800]
#INFO:	QUERY:	NRXN1	NRXN1	neurexin 1 [Source:HGNC Symbol;Acc:HGNC:8008]
#INFO:	QUERY:	SNRPN	SNRPN	small nuclear ribonucleoprotein polypeptide N [Source:HGNC Symbol;Acc:HGNC:11164]
#INFO:	QUERY:	KCNJ10	KCNJ10	potassium channel, inwardly rectifying subfamily J, member 10 [Source:HGNC Symbol;Acc:HGNC:6256]
#INFO:	QUERY:	GAD1	GAD1	glutamate decarboxylase 1 (brain, 67kDa) [Source:HGNC Symbol;Acc:HGNC:4092]
#INFO:	QUERY:	ARNT2	ARNT2	aryl-hydrocarbon receptor nuclear translocator 2 [Source:HGNC Symbol;Acc:HGNC:16876]
#INFO:	QUERY:	CPLX1	CPLX1	complexin 1 [Source:HGNC Symbol;Acc:HGNC:2309]
#INFO:	QUERY:	QDPR	QDPR	quinoid dihydropteridine reductase [Source:HGNC Symbol;Acc:HGNC:9752]
#INFO:	QUERY:	CAMTA1	CAMTA1	calmodulin binding transcription activator 1 [Source:HGNC Symbol;Acc:HGNC:18806]
#INFO:	QUERY:	KCNQ2	KCNQ2	potassium channel, voltage gated KQT-like subfamily Q, member 2 [Source:HGNC Symbol;Acc:HGNC:6296]
#INFO:	QUERY:	ATL1	ATL1	atlastin GTPase 1 [Source:HGNC Symbol;Acc:HGNC:11231]
#INFO:	QUERY:	GRIA3	GRIA3	glutamate receptor, ionotropic, AMPA 3 [Source:HGNC Symbol;Acc:HGNC:4573]
#INFO:	QUERY:	STXBP1	STXBP1	syntaxin binding protein 1 [Source:HGNC Symbol;Acc:HGNC:11444]
#INFO:	QUERY:	MYO5A	MYO5A	myosin VA (heavy chain 12, myoxin) [Source:HGNC Symbol;Acc:HGNC:7602]
#INFO:	QUERY:	ATP8A2	ATP8A2	ATPase, aminophospholipid transporter, class I, type 8A, member 2 [Source:HGNC Symbol;Acc:HGNC:13533]
#INFO:	QUERY:	MLC1	MLC1	megalencephalic leukoencephalopathy with subcortical cysts 1 [Source:HGNC Symbol;Acc:HGNC:17082]
#INFO:	QUERY:	DNM1	DNM1	dynamin 1 [Source:HGNC Symbol;Acc:HGNC:2972]
#INFO:	QUERY:	SLC4A4	SLC4A4	solute carrier family 4 (sodium bicarbonate cotransporter), member 4 [Source:HGNC Symbol;Acc:HGNC:11030]
#INFO:	QUERY:	GABRA1	GABRA1	gamma-aminobutyric acid (GABA) A receptor, alpha 1 [Source:HGNC Symbol;Acc:HGNC:4075]
#INFO:	QUERY:	ATP1A3	ATP1A3	ATPase, Na+/K+ transporting, alpha 3 polypeptide [Source:HGNC Symbol;Acc:HGNC:801]
#INFO:	QUERY:	CALM1	CALM3/CALM1	calmodulin 1 (phosphorylase kinase, delta) [Source:HGNC Symbol;Acc:HGNC:1442]/calmodulin 3 (phosphorylase kinase, delta) [Source:HGNC Symbol;Acc:HGNC:1449]
#INFO:	QUERY:	HEPACAM	HEPACAM	hepatic and glial cell adhesion molecule [Source:HGNC Symbol;Acc:HGNC:26361]
#INFO:	QUERY:	EEF1A2	EEF1A2	eukaryotic translation elongation factor 1 alpha 2 [Source:HGNC Symbol;Acc:HGNC:3192]
#INFO:	QUERY:	IDS	IDS	iduronate 2-sulfatase [Source:HGNC Symbol;Acc:HGNC:5389]/Iduronate 2-sulfatase (Hunter syndrome), isoform CRA_e; Uncharacterized protein; cDNA FLJ42669 fis, clone BRAMY2022168, highly similar to IDURONATE 2-SULFATASE (EC 3.1.6.13) [Source:UniProtKB/TrEMBL;Acc:B3KWA1]
#INFO:	QUERY:	CA2	CA2	carbonic anhydrase II [Source:HGNC Symbol;Acc:HGNC:1373]
#INFO:	QUERY:	GNAS	GNAS	GNAS complex locus [Source:HGNC Symbol;Acc:HGNC:4392]
#INFO:	QUERY:	SOX10	SOX10	SRY (sex determining region Y)-box 10 [Source:HGNC Symbol;Acc:HGNC:11190]
#INFO:	QUERY:	SALL1	SALL1	spalt-like transcription factor 1 [Source:HGNC Symbol;Acc:HGNC:10524]
#INFO:	QUERY:	NLGN4X	NLGN4X	neuroligin 4, X-linked [Source:HGNC Symbol;Acc:HGNC:14287]
#INFO:	QUERY:	LAMP2	LAMP2	lysosomal-associated membrane protein 2 [Source:HGNC Symbol;Acc:HGNC:6501]
#INFO:	QUERY:	ANK3	ANK3	ankyrin 3, node of Ranvier (ankyrin G) [Source:HGNC Symbol;Acc:HGNC:494]
#INFO:	QUERY:	NDP	NDP	Norrie disease (pseudoglioma) [Source:HGNC Symbol;Acc:HGNC:7678]
#INFO:	QUERY:	FOXG1	FOXG1	forkhead box G1 [Source:HGNC Symbol;Acc:HGNC:3811]
#INFO:	QUERY:	PCLO	PCLO	piccolo presynaptic cytomatrix protein [Source:HGNC Symbol;Acc:HGNC:13406]
#INFO:	QUERY:	PAX6	PAX6	paired box 6 [Source:HGNC Symbol;Acc:HGNC:8620]
#INFO:	QUERY:	L1CAM	L1CAM	L1 cell adhesion molecule [Source:HGNC Symbol;Acc:HGNC:6470]
#INFO:	QUERY:	ARHGEF9	ARHGEF9	Cdc42 guanine nucleotide exchange factor (GEF) 9 [Source:HGNC Symbol;Acc:HGNC:14561]
#INFO:	QUERY:	SLC9A6	SLC9A6	solute carrier family 9, subfamily A (NHE6, cation proton antiporter 6), member 6 [Source:HGNC Symbol;Acc:HGNC:11079]
#INFO:	QUERY:	HCN1	HCN1	hyperpolarization activated cyclic nucleotide gated potassium channel 1 [Source:HGNC Symbol;Acc:HGNC:4845]
#INFO:	QUERY:	FGFR3	FGFR3	fibroblast growth factor receptor 3 [Source:HGNC Symbol;Acc:HGNC:3690]
#INFO:	QUERY:	GRM1	GRM1	glutamate receptor, metabotropic 1 [Source:HGNC Symbol;Acc:HGNC:4593]
#INFO:	QUERY:	ROGDI	ROGDI	rogdi homolog (Drosophila) [Source:HGNC Symbol;Acc:HGNC:29478]
#INFO:	QUERY:	KCND3	KCND3	potassium channel, voltage gated Shal related subfamily D, member 3 [Source:HGNC Symbol;Acc:HGNC:6239]
#INFO:	QUERY:	PAK3	PAK3	p21 protein (Cdc42/Rac)-activated kinase 3 [Source:HGNC Symbol;Acc:HGNC:8592]
#INFO:	QUERY:	IL1RAPL1	IL1RAPL1	interleukin 1 receptor accessory protein-like 1 [Source:HGNC Symbol;Acc:HGNC:5996]
#INFO:	QUERY:	GATM	GATM	glycine amidinotransferase (L-arginine:glycine amidinotransferase) [Source:HGNC Symbol;Acc:HGNC:4175]
#INFO:	QUERY:	SOBP	SOBP	sine oculis binding protein homolog (Drosophila) [Source:HGNC Symbol;Acc:HGNC:29256]
#INFO:	QUERY:	SACS	SACS	sacsin molecular chaperone [Source:HGNC Symbol;Acc:HGNC:10519]
#INFO:	QUERY:	BSCL2	BSCL2	Berardinelli-Seip congenital lipodystrophy 2 (seipin) [Source:HGNC Symbol;Acc:HGNC:15832]
#INFO:	QUERY:	FGFR2	FGFR2	fibroblast growth factor receptor 2 [Source:HGNC Symbol;Acc:HGNC:3689]
#INFO:	QUERY:	DMXL2	DMXL2	Dmx-like 2 [Source:HGNC Symbol;Acc:HGNC:2938]
#INFO:	QUERY:	PAFAH1B1	PAFAH1B1	platelet-activating factor acetylhydrolase 1b, regulatory subunit 1 (45kDa) [Source:HGNC Symbol;Acc:HGNC:8574]
#INFO:	QUERY:	SYP	SYP	synaptophysin [Source:HGNC Symbol;Acc:HGNC:11506]
#INFO:	QUERY:	BIN1	BIN1	bridging integrator 1 [Source:HGNC Symbol;Acc:HGNC:1052]
#INFO:	QUERY:	GJA1	GJA1	gap junction protein, alpha 1, 43kDa [Source:HGNC Symbol;Acc:HGNC:4274]
#INFO:	QUERY:	GNAQ	GNAQ	guanine nucleotide binding protein (G protein), q polypeptide [Source:HGNC Symbol;Acc:HGNC:4390]
#INFO:	QUERY:	FGF14	FGF14	fibroblast growth factor 14 [Source:HGNC Symbol;Acc:HGNC:3671]
#INFO:	QUERY:	ATP6V1B2	ATP6V1B2	ATPase, H+ transporting, lysosomal 56/58kDa, V1 subunit B2 [Source:HGNC Symbol;Acc:HGNC:854]
#INFO:	QUERY:	DCX	DCX	doublecortin [Source:HGNC Symbol;Acc:HGNC:2714]
#INFO:	QUERY:	KIAA2022	KIAA2022	KIAA2022 [Source:HGNC Symbol;Acc:HGNC:29433]
#INFO:	QUERY:	GRIK2	GRIK2	glutamate receptor, ionotropic, kainate 2 [Source:HGNC Symbol;Acc:HGNC:4580]
#INFO:	QUERY:	CLN8	CLN8	ceroid-lipofuscinosis, neuronal 8 [Source:HGNC Symbol;Acc:HGNC:2079]
#INFO:	QUERY:	GCSH	GCSH	glycine cleavage system protein H (aminomethyl carrier) [Source:HGNC Symbol;Acc:HGNC:4208]
#INFO:	QUERY:	ALDH5A1	ALDH5A1	aldehyde dehydrogenase 5 family, member A1 [Source:HGNC Symbol;Acc:HGNC:408]
#INFO:	QUERY:	NR2F1	NR2F1	nuclear receptor subfamily 2, group F, member 1 [Source:HGNC Symbol;Acc:HGNC:7975]
#INFO:	QUERY:	FAR1	FAR1	fatty acyl CoA reductase 1 [Source:HGNC Symbol;Acc:HGNC:26222]
#INFO:	QUERY:	SPTAN1	SPTAN1	spectrin, alpha, non-erythrocytic 1 [Source:HGNC Symbol;Acc:HGNC:11273]
#INFO:	QUERY:	CBS	CBS	cystathionine-beta-synthase [Source:HGNC Symbol;Acc:HGNC:1550]
#INFO:	QUERY:	LRP2	LRP2	low density lipoprotein receptor-related protein 2 [Source:HGNC Symbol;Acc:HGNC:6694]
#INFO:	QUERY:	SLC6A8	SLC6A8	solute carrier family 6 (neurotransmitter transporter), member 8 [Source:HGNC Symbol;Acc:HGNC:11055]
#INFO:	QUERY:	KCNJ6	KCNJ6	potassium channel, inwardly rectifying subfamily J, member 6 [Source:HGNC Symbol;Acc:HGNC:6267]
#INFO:	QUERY:	DEAF1	DEAF1	DEAF1 transcription factor [Source:HGNC Symbol;Acc:HGNC:14677]
#INFO:	QUERY:	PRODH	PRODH	proline dehydrogenase (oxidase) 1 [Source:HGNC Symbol;Acc:HGNC:9453]
#INFO:	QUERY:	MEGF8	MEGF8	multiple EGF-like-domains 8 [Source:HGNC Symbol;Acc:HGNC:3233]
#INFO:	QUERY:	DDHD2	DDHD2	DDHD domain containing 2 [Source:HGNC Symbol;Acc:HGNC:29106]
#INFO:	QUERY:	CASK	CASK	calcium/calmodulin-dependent serine protein kinase (MAGUK family) [Source:HGNC Symbol;Acc:HGNC:1497]
#INFO:	QUERY:	GLUD1	GLUD1	glutamate dehydrogenase 1 [Source:HGNC Symbol;Acc:HGNC:4335]
#INFO:	QUERY:	DYNC1H1	DYNC1H1	dynein, cytoplasmic 1, heavy chain 1 [Source:HGNC Symbol;Acc:HGNC:2961]
#INFO:	QUERY:	ABCC8	ABCC8	ATP-binding cassette, sub-family C (CFTR/MRP), member 8 [Source:HGNC Symbol;Acc:HGNC:59]
#INFO:	QUERY:	NLGN3	NLGN3	neuroligin 3 [Source:HGNC Symbol;Acc:HGNC:14289]
#INFO:	QUERY:	NPC1	NPC1	Niemann-Pick disease, type C1 [Source:HGNC Symbol;Acc:HGNC:7897]
#INFO:	QUERY:	SHANK3	SHANK3	SH3 and multiple ankyrin repeat domains 3 [Source:HGNC Symbol;Acc:HGNC:14294]
#INFO:	QUERY:	ARX	ARX	aristaless related homeobox [Source:HGNC Symbol;Acc:HGNC:18060]
#INFO:
#INFO:	--- BIOGRID neighbours
#INFO:
#INFO:	BIOGRID NEIGHBOUR:	CTSK	cathepsin K [Source:HGNC Symbol;Acc:HGNC:2536]
#INFO:	BIOGRID NEIGHBOUR:	HSP90AA1	heat shock protein 90kDa alpha (cytosolic), class A member 1 [Source:HGNC Symbol;Acc:HGNC:5253]
#INFO:	BIOGRID NEIGHBOUR:	GNG4	guanine nucleotide binding protein (G protein), gamma 4 [Source:HGNC Symbol;Acc:HGNC:4407]
#INFO:	BIOGRID NEIGHBOUR:	AIP	aryl hydrocarbon receptor interacting protein [Source:HGNC Symbol;Acc:HGNC:358]
#INFO:	BIOGRID NEIGHBOUR:	GOLGA2	golgin A2 [Source:HGNC Symbol;Acc:HGNC:4425]
#INFO:	BIOGRID NEIGHBOUR:	CRHR1	corticotropin releasing hormone receptor 1 [Source:HGNC Symbol;Acc:HGNC:2357]
#INFO:	BIOGRID NEIGHBOUR:	SCN2B	sodium channel, voltage gated, type II beta subunit [Source:HGNC Symbol;Acc:HGNC:10589]
#INFO:	BIOGRID NEIGHBOUR:	NEDD4L	neural precursor cell expressed, developmentally down-regulated 4-like, E3 ubiquitin protein ligase [Source:HGNC Symbol;Acc:HGNC:7728]
#INFO:	BIOGRID NEIGHBOUR:	AXIN1	axin 1 [Source:HGNC Symbol;Acc:HGNC:903]
#INFO:	BIOGRID NEIGHBOUR:	CUX1	cut-like homeobox 1 [Source:HGNC Symbol;Acc:HGNC:2557]
#INFO:	BIOGRID NEIGHBOUR:	PACSIN1	protein kinase C and casein kinase substrate in neurons 1 [Source:HGNC Symbol;Acc:HGNC:8570]
#INFO:	BIOGRID NEIGHBOUR:	UBXN1	UBX domain protein 1 [Source:HGNC Symbol;Acc:HGNC:18402]
#INFO:	BIOGRID NEIGHBOUR:	RINT1	RAD50 interactor 1 [Source:HGNC Symbol;Acc:HGNC:21876]
#INFO:	BIOGRID NEIGHBOUR:	SNRPB	small nuclear ribonucleoprotein polypeptides B and B1 [Source:HGNC Symbol;Acc:HGNC:11153]
#INFO:	BIOGRID NEIGHBOUR:	CDX2	caudal type homeobox 2 [Source:HGNC Symbol;Acc:HGNC:1806]
#INFO:	BIOGRID NEIGHBOUR:	SAFB	scaffold attachment factor B [Source:HGNC Symbol;Acc:HGNC:10520]
#INFO:	BIOGRID NEIGHBOUR:	GNG10	guanine nucleotide binding protein (G protein), gamma 10 [Source:HGNC Symbol;Acc:HGNC:4402]
#INFO:	BIOGRID NEIGHBOUR:	FANCD2	Fanconi anemia, complementation group D2 [Source:HGNC Symbol;Acc:HGNC:3585]
#INFO:	BIOGRID NEIGHBOUR:	KRT8	keratin 8, type II [Source:HGNC Symbol;Acc:HGNC:6446]
#INFO:	BIOGRID NEIGHBOUR:	ATIC	5-aminoimidazole-4-carboxamide ribonucleotide formyltransferase/IMP cyclohydrolase [Source:HGNC Symbol;Acc:HGNC:794]
#INFO:	BIOGRID NEIGHBOUR:	ATP13A2	ATPase type 13A2 [Source:HGNC Symbol;Acc:HGNC:30213]
#INFO:	BIOGRID NEIGHBOUR:	PIN4	peptidylprolyl cis/trans isomerase, NIMA-interacting 4 [Source:HGNC Symbol;Acc:HGNC:8992]
#INFO:	BIOGRID NEIGHBOUR:	ATP2A1	ATPase, Ca++ transporting, cardiac muscle, fast twitch 1 [Source:HGNC Symbol;Acc:HGNC:811]
#INFO:	BIOGRID NEIGHBOUR:	LAMTOR1	late endosomal/lysosomal adaptor, MAPK and MTOR activator 1 [Source:HGNC Symbol;Acc:HGNC:26068]
#INFO:	BIOGRID NEIGHBOUR:	GJA5	gap junction protein, alpha 5, 40kDa [Source:HGNC Symbol;Acc:HGNC:4279]
#INFO:	BIOGRID NEIGHBOUR:	GNB3	guanine nucleotide binding protein (G protein), beta polypeptide 3 [Source:HGNC Symbol;Acc:HGNC:4400]
#INFO:	BIOGRID NEIGHBOUR:	SMAD1	SMAD family member 1 [Source:HGNC Symbol;Acc:HGNC:6767]
#INFO:	BIOGRID NEIGHBOUR:	KRTAP10-8	keratin associated protein 10-8 [Source:HGNC Symbol;Acc:HGNC:20525]
#INFO:	BIOGRID NEIGHBOUR:	DNM1	dynamin 1 [Source:HGNC Symbol;Acc:HGNC:2972]
#INFO:	BIOGRID NEIGHBOUR:	KDM1A	lysine (K)-specific demethylase 1A [Source:HGNC Symbol;Acc:HGNC:29079]
#INFO:	BIOGRID NEIGHBOUR:	PSEN2	presenilin 2 [Source:HGNC Symbol;Acc:HGNC:9509]
#INFO:	BIOGRID NEIGHBOUR:	EIF3K	eukaryotic translation initiation factor 3, subunit K [Source:HGNC Symbol;Acc:HGNC:24656]
#INFO:	BIOGRID NEIGHBOUR:	PLP1	proteolipid protein 1 [Source:HGNC Symbol;Acc:HGNC:9086]
#INFO:	BIOGRID NEIGHBOUR:	GNG2	guanine nucleotide binding protein (G protein), gamma 2 [Source:HGNC Symbol;Acc:HGNC:4404]
#INFO:	BIOGRID NEIGHBOUR:	TNIK	TRAF2 and NCK interacting kinase [Source:HGNC Symbol;Acc:HGNC:30765]
#INFO:	BIOGRID NEIGHBOUR:	FNBP1	formin binding protein 1 [Source:HGNC Symbol;Acc:HGNC:17069]
#INFO:	BIOGRID NEIGHBOUR:	PIAS4	protein inhibitor of activated STAT, 4 [Source:HGNC Symbol;Acc:HGNC:17002]
#INFO:	BIOGRID NEIGHBOUR:	PDIA6	protein disulfide isomerase family A, member 6 [Source:HGNC Symbol;Acc:HGNC:30168]
#INFO:	BIOGRID NEIGHBOUR:	CDC37	cell division cycle 37 [Source:HGNC Symbol;Acc:HGNC:1735]
#INFO:	BIOGRID NEIGHBOUR:	HTATSF1	HIV-1 Tat specific factor 1 [Source:HGNC Symbol;Acc:HGNC:5276]
#INFO:	BIOGRID NEIGHBOUR:	YWHAG	tyrosine 3-monooxygenase/tryptophan 5-monooxygenase activation protein, gamma [Source:HGNC Symbol;Acc:HGNC:12852]
#INFO:	BIOGRID NEIGHBOUR:	TBP	TATA box binding protein [Source:HGNC Symbol;Acc:HGNC:11588]
#INFO:	BIOGRID NEIGHBOUR:	OCIAD1	OCIA domain containing 1 [Source:HGNC Symbol;Acc:HGNC:16074]
#INFO:	BIOGRID NEIGHBOUR:	MLLT4	myeloid/lymphoid or mixed-lineage leukemia (trithorax homolog, Drosophila); translocated to, 4 [Source:HGNC Symbol;Acc:HGNC:7137]
#INFO:	BIOGRID NEIGHBOUR:	IGSF8	immunoglobulin superfamily, member 8 [Source:HGNC Symbol;Acc:HGNC:17813]
#INFO:	BIOGRID NEIGHBOUR:	RPS5	ribosomal protein S5 [Source:HGNC Symbol;Acc:HGNC:10426]
#INFO:	BIOGRID NEIGHBOUR:	PAICS	phosphoribosylaminoimidazole carboxylase, phosphoribosylaminoimidazole succinocarboxamide synthetase [Source:HGNC Symbol;Acc:HGNC:8587]
#INFO:	BIOGRID NEIGHBOUR:	IQSEC1	IQ motif and Sec7 domain 1 [Source:HGNC Symbol;Acc:HGNC:29112]
#INFO:	BIOGRID NEIGHBOUR:	STAT3	signal transducer and activator of transcription 3 (acute-phase response factor) [Source:HGNC Symbol;Acc:HGNC:11364]
#INFO:	BIOGRID NEIGHBOUR:	HNRNPL	heterogeneous nuclear ribonucleoprotein L [Source:HGNC Symbol;Acc:HGNC:5045]
#INFO:	BIOGRID NEIGHBOUR:	SYTL4	synaptotagmin-like 4 [Source:HGNC Symbol;Acc:HGNC:15588]
#INFO:	BIOGRID NEIGHBOUR:	EGFR	epidermal growth factor receptor [Source:HGNC Symbol;Acc:HGNC:3236]
#INFO:	BIOGRID NEIGHBOUR:	HOXB5	homeobox B5 [Source:HGNC Symbol;Acc:HGNC:5116]
#INFO:	BIOGRID NEIGHBOUR:	SH3KBP1	SH3-domain kinase binding protein 1 [Source:HGNC Symbol;Acc:HGNC:13867]
#INFO:	BIOGRID NEIGHBOUR:	CAND1	cullin-associated and neddylation-dissociated 1 [Source:HGNC Symbol;Acc:HGNC:30688]
#INFO:	BIOGRID NEIGHBOUR:	NLGN2	neuroligin 2 [Source:HGNC Symbol;Acc:HGNC:14290]
#INFO:	BIOGRID NEIGHBOUR:	CSNK2B	casein kinase 2, beta polypeptide [Source:HGNC Symbol;Acc:HGNC:2460]
#INFO:	BIOGRID NEIGHBOUR:	DISC1	disrupted in schizophrenia 1 [Source:HGNC Symbol;Acc:HGNC:2888]
#INFO:	BIOGRID NEIGHBOUR:	RGS2	regulator of G-protein signaling 2 [Source:HGNC Symbol;Acc:HGNC:9998]
#INFO:	BIOGRID NEIGHBOUR:	OPTN	optineurin [Source:HGNC Symbol;Acc:HGNC:17142]
#INFO:	BIOGRID NEIGHBOUR:	IPO13	importin 13 [Source:HGNC Symbol;Acc:HGNC:16853]
#INFO:	BIOGRID NEIGHBOUR:	GNAL	guanine nucleotide binding protein (G protein), alpha activating activity polypeptide, olfactory type [Source:HGNC Symbol;Acc:HGNC:4388]
#INFO:	BIOGRID NEIGHBOUR:	TNK2	tyrosine kinase, non-receptor, 2 [Source:HGNC Symbol;Acc:HGNC:19297]
#INFO:	BIOGRID NEIGHBOUR:	SELK	selenoprotein K [Source:EntrezGene;Acc:58515]
#INFO:	BIOGRID NEIGHBOUR:	SH3BP4	SH3-domain binding protein 4 [Source:HGNC Symbol;Acc:HGNC:10826]
#INFO:	BIOGRID NEIGHBOUR:	TSC22D1	TSC22 domain family, member 1 [Source:HGNC Symbol;Acc:HGNC:16826]
#INFO:	BIOGRID NEIGHBOUR:	FER	fer (fps/fes related) tyrosine kinase [Source:HGNC Symbol;Acc:HGNC:3655]
#INFO:	BIOGRID NEIGHBOUR:	TSG101	tumor susceptibility 101 [Source:HGNC Symbol;Acc:HGNC:15971]
#INFO:	BIOGRID NEIGHBOUR:	LHX2	LIM homeobox 2 [Source:HGNC Symbol;Acc:HGNC:6594]
#INFO:	BIOGRID NEIGHBOUR:	SLC16A14	solute carrier family 16, member 14 [Source:HGNC Symbol;Acc:HGNC:26417]
#INFO:	BIOGRID NEIGHBOUR:	CABIN1	calcineurin binding protein 1 [Source:HGNC Symbol;Acc:HGNC:24187]
#INFO:	BIOGRID NEIGHBOUR:	PLOD3	procollagen-lysine, 2-oxoglutarate 5-dioxygenase 3 [Source:HGNC Symbol;Acc:HGNC:9083]
#INFO:	BIOGRID NEIGHBOUR:	SHMT2	serine hydroxymethyltransferase 2 (mitochondrial) [Source:HGNC Symbol;Acc:HGNC:10852]
#INFO:	BIOGRID NEIGHBOUR:	F2R	coagulation factor II (thrombin) receptor [Source:HGNC Symbol;Acc:HGNC:3537]
#INFO:	BIOGRID NEIGHBOUR:	PEX14	peroxisomal biogenesis factor 14 [Source:HGNC Symbol;Acc:HGNC:8856]
#INFO:	BIOGRID NEIGHBOUR:	ITGA1	integrin, alpha 1 [Source:HGNC Symbol;Acc:HGNC:6134]
#INFO:	BIOGRID NEIGHBOUR:	CNST	consortin, connexin sorting protein [Source:HGNC Symbol;Acc:HGNC:26486]
#INFO:	BIOGRID NEIGHBOUR:	ARMCX3	armadillo repeat containing, X-linked 3 [Source:HGNC Symbol;Acc:HGNC:24065]
#INFO:	BIOGRID NEIGHBOUR:	ATF3	activating transcription factor 3 [Source:HGNC Symbol;Acc:HGNC:785]
#INFO:	BIOGRID NEIGHBOUR:	SMAD3	SMAD family member 3 [Source:HGNC Symbol;Acc:HGNC:6769]
#INFO:	BIOGRID NEIGHBOUR:	SOS2	son of sevenless homolog 2 (Drosophila) [Source:HGNC Symbol;Acc:HGNC:11188]
#INFO:	BIOGRID NEIGHBOUR:	AP2A1	adaptor-related protein complex 2, alpha 1 subunit [Source:HGNC Symbol;Acc:HGNC:561]
#INFO:	BIOGRID NEIGHBOUR:	ADRBK1	adrenergic, beta, receptor kinase 1 [Source:HGNC Symbol;Acc:HGNC:289]
#INFO:	BIOGRID NEIGHBOUR:	IQCB1	IQ motif containing B1 [Source:HGNC Symbol;Acc:HGNC:28949]
#INFO:	BIOGRID NEIGHBOUR:	THOC6	THO complex 6 [Source:HGNC Symbol;Acc:HGNC:28369]
#INFO:	BIOGRID NEIGHBOUR:	RPS24	ribosomal protein S24 [Source:HGNC Symbol;Acc:HGNC:10411]
#INFO:	BIOGRID NEIGHBOUR:	NT5E	5'-nucleotidase, ecto (CD73) [Source:HGNC Symbol;Acc:HGNC:8021]
#INFO:	BIOGRID NEIGHBOUR:	DYNC1H1	dynein, cytoplasmic 1, heavy chain 1 [Source:HGNC Symbol;Acc:HGNC:2961]
#INFO:	BIOGRID NEIGHBOUR:	YIPF6	Yip1 domain family, member 6 [Source:HGNC Symbol;Acc:HGNC:28304]
#INFO:	BIOGRID NEIGHBOUR:	ITGAV	integrin, alpha V [Source:HGNC Symbol;Acc:HGNC:6150]
#INFO:	BIOGRID NEIGHBOUR:	GNB1	guanine nucleotide binding protein (G protein), beta polypeptide 1 [Source:HGNC Symbol;Acc:HGNC:4396]
#INFO:	BIOGRID NEIGHBOUR:	HLA-A	major histocompatibility complex, class I, A [Source:HGNC Symbol;Acc:HGNC:4931]
#INFO:	BIOGRID NEIGHBOUR:	UBQLN4	ubiquilin 4 [Source:HGNC Symbol;Acc:HGNC:1237]
#INFO:	BIOGRID NEIGHBOUR:	MCCC1	methylcrotonoyl-CoA carboxylase 1 (alpha) [Source:HGNC Symbol;Acc:HGNC:6936]
#INFO:	BIOGRID NEIGHBOUR:	GJA1	gap junction protein, alpha 1, 43kDa [Source:HGNC Symbol;Acc:HGNC:4274]
#INFO:	BIOGRID NEIGHBOUR:	APEH	acylaminoacyl-peptide hydrolase [Source:HGNC Symbol;Acc:HGNC:586]
#INFO:	BIOGRID NEIGHBOUR:	ZUFSP	zinc finger with UFM1-specific peptidase domain [Source:HGNC Symbol;Acc:HGNC:21224]
#INFO:	BIOGRID NEIGHBOUR:	FAM189A2	family with sequence similarity 189, member A2 [Source:HGNC Symbol;Acc:HGNC:24820]
#INFO:	BIOGRID NEIGHBOUR:	NFX1	nuclear transcription factor, X-box binding 1 [Source:HGNC Symbol;Acc:HGNC:7803]
#INFO:	BIOGRID NEIGHBOUR:	RNF130	ring finger protein 130 [Source:HGNC Symbol;Acc:HGNC:18280]
#INFO:	BIOGRID NEIGHBOUR:	ITSN1	intersectin 1 (SH3 domain protein) [Source:HGNC Symbol;Acc:HGNC:6183]
#INFO:	BIOGRID NEIGHBOUR:	TINF2	TERF1 (TRF1)-interacting nuclear factor 2 [Source:HGNC Symbol;Acc:HGNC:11824]
#INFO:	BIOGRID NEIGHBOUR:	GLUL	glutamate-ammonia ligase [Source:HGNC Symbol;Acc:HGNC:4341]
#INFO:	BIOGRID NEIGHBOUR:	GJA3	gap junction protein, alpha 3, 46kDa [Source:HGNC Symbol;Acc:HGNC:4277]
#INFO:	BIOGRID NEIGHBOUR:	IKZF1	IKAROS family zinc finger 1 (Ikaros) [Source:HGNC Symbol;Acc:HGNC:13176]
#INFO:	BIOGRID NEIGHBOUR:	SF3B3	splicing factor 3b, subunit 3, 130kDa [Source:HGNC Symbol;Acc:HGNC:10770]
#INFO:	BIOGRID NEIGHBOUR:	CHGB	chromogranin B [Source:HGNC Symbol;Acc:HGNC:1930]
#INFO:	BIOGRID NEIGHBOUR:	BLVRA	biliverdin reductase A [Source:HGNC Symbol;Acc:HGNC:1062]
#INFO:	BIOGRID NEIGHBOUR:	HCN3	hyperpolarization activated cyclic nucleotide gated potassium channel 3 [Source:HGNC Symbol;Acc:HGNC:19183]
#INFO:	BIOGRID NEIGHBOUR:	HAX1	HCLS1 associated protein X-1 [Source:HGNC Symbol;Acc:HGNC:16915]
#INFO:	BIOGRID NEIGHBOUR:	STXBP2	syntaxin binding protein 2 [Source:HGNC Symbol;Acc:HGNC:11445]
#INFO:	BIOGRID NEIGHBOUR:	SH3GL1	SH3-domain GRB2-like 1 [Source:HGNC Symbol;Acc:HGNC:10830]
#INFO:	BIOGRID NEIGHBOUR:	NLGN1	neuroligin 1 [Source:HGNC Symbol;Acc:HGNC:14291]
#INFO:	BIOGRID NEIGHBOUR:	VIPR1	vasoactive intestinal peptide receptor 1 [Source:HGNC Symbol;Acc:HGNC:12694]
#INFO:	BIOGRID NEIGHBOUR:	TNF	tumor necrosis factor [Source:HGNC Symbol;Acc:HGNC:11892]
#INFO:	BIOGRID NEIGHBOUR:	CDK2	cyclin-dependent kinase 2 [Source:HGNC Symbol;Acc:HGNC:1771]
#INFO:	BIOGRID NEIGHBOUR:	ERG	v-ets avian erythroblastosis virus E26 oncogene homolog [Source:HGNC Symbol;Acc:HGNC:3446]
#INFO:	BIOGRID NEIGHBOUR:	RAC1	ribonuclease, RNase A family, 1 (pancreatic) [Source:HGNC Symbol;Acc:HGNC:10044]
#INFO:	BIOGRID NEIGHBOUR:	APOA1	apolipoprotein A-I [Source:HGNC Symbol;Acc:HGNC:600]
#INFO:	BIOGRID NEIGHBOUR:	GABARAPL2	GABA(A) receptor-associated protein-like 2 [Source:HGNC Symbol;Acc:HGNC:13291]
#INFO:	BIOGRID NEIGHBOUR:	HSPA4	heat shock 70kDa protein 4 [Source:HGNC Symbol;Acc:HGNC:5237]
#INFO:	BIOGRID NEIGHBOUR:	METAP2	methionyl aminopeptidase 2 [Source:HGNC Symbol;Acc:HGNC:16672]
#INFO:	BIOGRID NEIGHBOUR:	C14ORF1	chromosome 14 open reading frame 1 [Source:HGNC Symbol;Acc:HGNC:1187]
#INFO:	BIOGRID NEIGHBOUR:	RGS18	regulator of G-protein signaling 18 [Source:HGNC Symbol;Acc:HGNC:14261]
#INFO:	BIOGRID NEIGHBOUR:	EP300	E1A binding protein p300 [Source:HGNC Symbol;Acc:HGNC:3373]
#INFO:	BIOGRID NEIGHBOUR:	TAS2R7	taste receptor, type 2, member 7 [Source:HGNC Symbol;Acc:HGNC:14913]
#INFO:	BIOGRID NEIGHBOUR:	NMNAT3	nicotinamide nucleotide adenylyltransferase 3 [Source:HGNC Symbol;Acc:HGNC:20989]
#INFO:	BIOGRID NEIGHBOUR:	PDZD2	PDZ domain containing 2 [Source:HGNC Symbol;Acc:HGNC:18486]
#INFO:	BIOGRID NEIGHBOUR:	PRKCE	protein kinase C, epsilon [Source:HGNC Symbol;Acc:HGNC:9401]
#INFO:	BIOGRID NEIGHBOUR:	CLIP1	CAP-GLY domain containing linker protein 1 [Source:HGNC Symbol;Acc:HGNC:10461]
#INFO:	BIOGRID NEIGHBOUR:	QDPR	quinoid dihydropteridine reductase [Source:HGNC Symbol;Acc:HGNC:9752]
#INFO:	BIOGRID NEIGHBOUR:	SH3GL2	SH3-domain GRB2-like 2 [Source:HGNC Symbol;Acc:HGNC:10831]
#INFO:	BIOGRID NEIGHBOUR:	ZNRF1	zinc and ring finger 1, E3 ubiquitin protein ligase [Source:HGNC Symbol;Acc:HGNC:18452]
#INFO:	BIOGRID NEIGHBOUR:	TRIM23	tripartite motif containing 23 [Source:HGNC Symbol;Acc:HGNC:660]
#INFO:	BIOGRID NEIGHBOUR:	TSPAN17	tetraspanin 17 [Source:HGNC Symbol;Acc:HGNC:13594]
#INFO:	BIOGRID NEIGHBOUR:	PLCB1	phospholipase C, beta 1 (phosphoinositide-specific) [Source:HGNC Symbol;Acc:HGNC:15917]
#INFO:	BIOGRID NEIGHBOUR:	LYPD6	LY6/PLAUR domain containing 6 [Source:HGNC Symbol;Acc:HGNC:28751]
#INFO:	BIOGRID NEIGHBOUR:	DDHD2	DDHD domain containing 2 [Source:HGNC Symbol;Acc:HGNC:29106]
#INFO:	BIOGRID NEIGHBOUR:	PRPF19	pre-mRNA processing factor 19 [Source:HGNC Symbol;Acc:HGNC:17896]
#INFO:	BIOGRID NEIGHBOUR:	DNM2	dynamin 2 [Source:HGNC Symbol;Acc:HGNC:2974]
#INFO:	BIOGRID NEIGHBOUR:	STX2	syntaxin 2 [Source:HGNC Symbol;Acc:HGNC:3403]
#INFO:	BIOGRID NEIGHBOUR:	SMG7	SMG7 nonsense mediated mRNA decay factor [Source:HGNC Symbol;Acc:HGNC:16792]
#INFO:	BIOGRID NEIGHBOUR:	APBA1	amyloid beta (A4) precursor protein-binding, family A, member 1 [Source:HGNC Symbol;Acc:HGNC:578]
#INFO:	BIOGRID NEIGHBOUR:	STX11	syntaxin 11 [Source:HGNC Symbol;Acc:HGNC:11429]
#INFO:	BIOGRID NEIGHBOUR:	HCN1	hyperpolarization activated cyclic nucleotide gated potassium channel 1 [Source:HGNC Symbol;Acc:HGNC:4845]
#INFO:	BIOGRID NEIGHBOUR:	ITGA4	integrin, alpha 4 (antigen CD49D, alpha 4 subunit of VLA-4 receptor) [Source:HGNC Symbol;Acc:HGNC:6140]
#INFO:	BIOGRID NEIGHBOUR:	MACF1	microtubule-actin crosslinking factor 1 [Source:HGNC Symbol;Acc:HGNC:13664]
#INFO:	BIOGRID NEIGHBOUR:	TTC1	tetratricopeptide repeat domain 1 [Source:HGNC Symbol;Acc:HGNC:12391]
#INFO:	BIOGRID NEIGHBOUR:	PAX6	paired box 6 [Source:HGNC Symbol;Acc:HGNC:8620]
#INFO:	BIOGRID NEIGHBOUR:	CALCOCO2	calcium binding and coiled-coil domain 2 [Source:HGNC Symbol;Acc:HGNC:29912]
#INFO:	BIOGRID NEIGHBOUR:	HGS	hepatocyte growth factor-regulated tyrosine kinase substrate [Source:HGNC Symbol;Acc:HGNC:4897]
#INFO:	BIOGRID NEIGHBOUR:	WDR5	WD repeat domain 5 [Source:HGNC Symbol;Acc:HGNC:12757]
#INFO:	BIOGRID NEIGHBOUR:	BCAS2	breast carcinoma amplified sequence 2 [Source:HGNC Symbol;Acc:HGNC:975]
#INFO:	BIOGRID NEIGHBOUR:	CD9	CD9 molecule [Source:HGNC Symbol;Acc:HGNC:1709]
#INFO:	BIOGRID NEIGHBOUR:	TMEM147	transmembrane protein 147 [Source:HGNC Symbol;Acc:HGNC:30414]
#INFO:	BIOGRID NEIGHBOUR:	TATDN1	TatD DNase domain containing 1 [Source:HGNC Symbol;Acc:HGNC:24220]
#INFO:	BIOGRID NEIGHBOUR:	RUFY1	RUN and FYVE domain containing 1 [Source:HGNC Symbol;Acc:HGNC:19760]
#INFO:	BIOGRID NEIGHBOUR:	DCUN1D1	DCN1, defective in cullin neddylation 1, domain containing 1 [Source:HGNC Symbol;Acc:HGNC:18184]
#INFO:	BIOGRID NEIGHBOUR:	CAV1	caveolin 1, caveolae protein, 22kDa [Source:HGNC Symbol;Acc:HGNC:1527]
#INFO:	BIOGRID NEIGHBOUR:	FGF1	fibroblast growth factor 1 (acidic) [Source:HGNC Symbol;Acc:HGNC:3665]
#INFO:	BIOGRID NEIGHBOUR:	NDE1	nudE neurodevelopment protein 1 [Source:HGNC Symbol;Acc:HGNC:17619]
#INFO:	BIOGRID NEIGHBOUR:	TRIM38	tripartite motif containing 38 [Source:HGNC Symbol;Acc:HGNC:10059]
#INFO:	BIOGRID NEIGHBOUR:	UBC	ubiquitin C [Source:HGNC Symbol;Acc:HGNC:12468]
#INFO:	BIOGRID NEIGHBOUR:	NUP133	nucleoporin 133kDa [Source:HGNC Symbol;Acc:HGNC:18016]
#INFO:	BIOGRID NEIGHBOUR:	MYO16	myosin XVI [Source:HGNC Symbol;Acc:HGNC:29822]
#INFO:	BIOGRID NEIGHBOUR:	MYH8	myosin, heavy chain 8, skeletal muscle, perinatal [Source:HGNC Symbol;Acc:HGNC:7578]
#INFO:	BIOGRID NEIGHBOUR:	SRP14	signal recognition particle 14kDa (homologous Alu RNA binding protein) [Source:HGNC Symbol;Acc:HGNC:11299]
#INFO:	BIOGRID NEIGHBOUR:	PAH	phenylalanine hydroxylase [Source:HGNC Symbol;Acc:HGNC:8582]
#INFO:	BIOGRID NEIGHBOUR:	SHFM1	split hand/foot malformation (ectrodactyly) type 1 [Source:HGNC Symbol;Acc:HGNC:10845]
#INFO:	BIOGRID NEIGHBOUR:	TEN1-CDK3	TEN1-CDK3 readthrough (NMD candidate) [Source:HGNC Symbol;Acc:HGNC:44420]
#INFO:	BIOGRID NEIGHBOUR:	FN1	fibronectin 1 [Source:HGNC Symbol;Acc:HGNC:3778]
#INFO:	BIOGRID NEIGHBOUR:	SH3GLB1	SH3-domain GRB2-like endophilin B1 [Source:HGNC Symbol;Acc:HGNC:10833]
#INFO:	BIOGRID NEIGHBOUR:	ANKRD13A	ankyrin repeat domain 13A [Source:HGNC Symbol;Acc:HGNC:21268]
#INFO:	BIOGRID NEIGHBOUR:	RPL8	ribosomal protein L8 [Source:HGNC Symbol;Acc:HGNC:10368]
#INFO:	BIOGRID NEIGHBOUR:	RBM12	RNA binding motif protein 12 [Source:HGNC Symbol;Acc:HGNC:9898]
#INFO:	BIOGRID NEIGHBOUR:	MED31	mediator complex subunit 31 [Source:HGNC Symbol;Acc:HGNC:24260]
#INFO:	BIOGRID NEIGHBOUR:	NUCB1	nucleobindin 1 [Source:HGNC Symbol;Acc:HGNC:8043]
#INFO:	BIOGRID NEIGHBOUR:	C20ORF24	chromosome 20 open reading frame 24 [Source:HGNC Symbol;Acc:HGNC:15870]
#INFO:	BIOGRID NEIGHBOUR:	PPT1	palmitoyl-protein thioesterase 1 [Source:HGNC Symbol;Acc:HGNC:9325]
#INFO:	BIOGRID NEIGHBOUR:	PAFAH1B2	platelet-activating factor acetylhydrolase 1b, catalytic subunit 2 (30kDa) [Source:HGNC Symbol;Acc:HGNC:8575]
#INFO:	BIOGRID NEIGHBOUR:	FAF2	Fas associated factor family member 2 [Source:HGNC Symbol;Acc:HGNC:24666]
#INFO:	BIOGRID NEIGHBOUR:	STXBP1	syntaxin binding protein 1 [Source:HGNC Symbol;Acc:HGNC:11444]
#INFO:	BIOGRID NEIGHBOUR:	IMPDH1	IMP (inosine 5'-monophosphate) dehydrogenase 1 [Source:HGNC Symbol;Acc:HGNC:6052]
#INFO:	BIOGRID NEIGHBOUR:	PAPSS1	3'-phosphoadenosine 5'-phosphosulfate synthase 1 [Source:HGNC Symbol;Acc:HGNC:8603]
#INFO:	BIOGRID NEIGHBOUR:	SMARCA4	SWI/SNF related, matrix associated, actin dependent regulator of chromatin, subfamily a, member 4 [Source:HGNC Symbol;Acc:HGNC:11100]
#INFO:	BIOGRID NEIGHBOUR:	SEC24B	SEC24 family member B [Source:HGNC Symbol;Acc:HGNC:10704]
#INFO:	BIOGRID NEIGHBOUR:	ROGDI	rogdi homolog (Drosophila) [Source:HGNC Symbol;Acc:HGNC:29478]
#INFO:	BIOGRID NEIGHBOUR:	VCP	valosin containing protein [Source:HGNC Symbol;Acc:HGNC:12666]
#INFO:	BIOGRID NEIGHBOUR:	MYC	v-myc avian myelocytomatosis viral oncogene homolog [Source:HGNC Symbol;Acc:HGNC:7553]
#INFO:	BIOGRID NEIGHBOUR:	HOMER1	homer scaffolding protein 1 [Source:HGNC Symbol;Acc:HGNC:17512]
#INFO:	BIOGRID NEIGHBOUR:	BIN2	bridging integrator 2 [Source:HGNC Symbol;Acc:HGNC:1053]
#INFO:	BIOGRID NEIGHBOUR:	PSMD4	proteasome (prosome, macropain) 26S subunit, non-ATPase, 4 [Source:HGNC Symbol;Acc:HGNC:9561]
#INFO:	BIOGRID NEIGHBOUR:	FRS2	fibroblast growth factor receptor substrate 2 [Source:HGNC Symbol;Acc:HGNC:16971]
#INFO:	BIOGRID NEIGHBOUR:	HYOU1	hypoxia up-regulated 1 [Source:HGNC Symbol;Acc:HGNC:16931]
#INFO:	BIOGRID NEIGHBOUR:	NDUFA7	NADH dehydrogenase (ubiquinone) 1 alpha subcomplex, 7, 14.5kDa [Source:HGNC Symbol;Acc:HGNC:7691]
#INFO:	BIOGRID NEIGHBOUR:	NLGN3	neuroligin 3 [Source:HGNC Symbol;Acc:HGNC:14289]
#INFO:	BIOGRID NEIGHBOUR:	SUZ12	SUZ12 polycomb repressive complex 2 subunit [Source:HGNC Symbol;Acc:HGNC:17101]
#INFO:	BIOGRID NEIGHBOUR:	STX1B	syntaxin 1B [Source:HGNC Symbol;Acc:HGNC:18539]
#INFO:	BIOGRID NEIGHBOUR:	TMEM25	transmembrane protein 25 [Source:HGNC Symbol;Acc:HGNC:25890]
#INFO:	BIOGRID NEIGHBOUR:	IRS4	insulin receptor substrate 4 [Source:HGNC Symbol;Acc:HGNC:6128]
#INFO:	BIOGRID NEIGHBOUR:	STRN4	striatin, calmodulin binding protein 4 [Source:HGNC Symbol;Acc:HGNC:15721]
#INFO:	BIOGRID NEIGHBOUR:	AR	androgen receptor [Source:HGNC Symbol;Acc:HGNC:644]
#INFO:	BIOGRID NEIGHBOUR:	CLINT1	clathrin interactor 1 [Source:HGNC Symbol;Acc:HGNC:23186]
#INFO:	BIOGRID NEIGHBOUR:	EPPK1	epiplakin 1 [Source:HGNC Symbol;Acc:HGNC:15577]
#INFO:	BIOGRID NEIGHBOUR:	RGS7	regulator of G-protein signaling 7 [Source:HGNC Symbol;Acc:HGNC:10003]
#INFO:	BIOGRID NEIGHBOUR:	TERF1	telomeric repeat binding factor (NIMA-interacting) 1 [Source:HGNC Symbol;Acc:HGNC:11728]
#INFO:	BIOGRID NEIGHBOUR:	ATP4A	ATPase, H+/K+ exchanging, alpha polypeptide [Source:HGNC Symbol;Acc:HGNC:819]
#INFO:	BIOGRID NEIGHBOUR:	ADAM2	ADAM metallopeptidase domain 2 [Source:HGNC Symbol;Acc:HGNC:198]
#INFO:	BIOGRID NEIGHBOUR:	C1QTNF2	C1q and tumor necrosis factor related protein 2 [Source:HGNC Symbol;Acc:HGNC:14325]
#INFO:	BIOGRID NEIGHBOUR:	PAFAH1B3	platelet-activating factor acetylhydrolase 1b, catalytic subunit 3 (29kDa) [Source:HGNC Symbol;Acc:HGNC:8576]
#INFO:	BIOGRID NEIGHBOUR:	NCSTN	nicastrin [Source:HGNC Symbol;Acc:HGNC:17091]
#INFO:	BIOGRID NEIGHBOUR:	APP	amyloid beta (A4) precursor protein [Source:HGNC Symbol;Acc:HGNC:620]
#INFO:	BIOGRID NEIGHBOUR:	COPB2	coatomer protein complex, subunit beta 2 (beta prime) [Source:HGNC Symbol;Acc:HGNC:2232]
#INFO:	BIOGRID NEIGHBOUR:	SPP1	secreted phosphoprotein 1 [Source:HGNC Symbol;Acc:HGNC:11255]
#INFO:	BIOGRID NEIGHBOUR:	RB1	retinoblastoma 1 [Source:HGNC Symbol;Acc:HGNC:9884]
#INFO:	BIOGRID NEIGHBOUR:	NCK1	NCK adaptor protein 1 [Source:HGNC Symbol;Acc:HGNC:7664]
#INFO:	BIOGRID NEIGHBOUR:	AVPR2	arginine vasopressin receptor 2 [Source:HGNC Symbol;Acc:HGNC:897]
#INFO:	BIOGRID NEIGHBOUR:	WDR53	WD repeat domain 53 [Source:HGNC Symbol;Acc:HGNC:28786]
#INFO:	BIOGRID NEIGHBOUR:	PIFO	primary cilia formation [Source:HGNC Symbol;Acc:HGNC:27009]
#INFO:	BIOGRID NEIGHBOUR:	STX19	syntaxin 19 [Source:HGNC Symbol;Acc:HGNC:19300]
#INFO:	BIOGRID NEIGHBOUR:	CUL4A	cullin 4A [Source:HGNC Symbol;Acc:HGNC:2554]
#INFO:	BIOGRID NEIGHBOUR:	IL16	interleukin 16 [Source:HGNC Symbol;Acc:HGNC:5980]
#INFO:	BIOGRID NEIGHBOUR:	FH	fumarate hydratase [Source:HGNC Symbol;Acc:HGNC:3700]
#INFO:	BIOGRID NEIGHBOUR:	STAT5A	signal transducer and activator of transcription 5A [Source:HGNC Symbol;Acc:HGNC:11366]
#INFO:	BIOGRID NEIGHBOUR:	RGS4	regulator of G-protein signaling 4 [Source:HGNC Symbol;Acc:HGNC:10000]
#INFO:	BIOGRID NEIGHBOUR:	FYTTD1	forty-two-three domain containing 1 [Source:HGNC Symbol;Acc:HGNC:25407]
#INFO:	BIOGRID NEIGHBOUR:	KIFC3	kinesin family member C3 [Source:HGNC Symbol;Acc:HGNC:6326]
#INFO:	BIOGRID NEIGHBOUR:	FUS	FUS RNA binding protein [Source:HGNC Symbol;Acc:HGNC:4010]
#INFO:	BIOGRID NEIGHBOUR:	UBXN6	UBX domain protein 6 [Source:HGNC Symbol;Acc:HGNC:14928]
#INFO:	BIOGRID NEIGHBOUR:	RGS5	regulator of G-protein signaling 5 [Source:HGNC Symbol;Acc:HGNC:10001]
#INFO:	BIOGRID NEIGHBOUR:	SF3A1	splicing factor 3a, subunit 1, 120kDa [Source:HGNC Symbol;Acc:HGNC:10765]
#INFO:	BIOGRID NEIGHBOUR:	RPA2	replication protein A2, 32kDa [Source:HGNC Symbol;Acc:HGNC:10290]
#INFO:	BIOGRID NEIGHBOUR:	NDRG2	NDRG family member 2 [Source:HGNC Symbol;Acc:HGNC:14460]
#INFO:	BIOGRID NEIGHBOUR:	CDC5L	cell division cycle 5-like [Source:HGNC Symbol;Acc:HGNC:1743]
#INFO:	BIOGRID NEIGHBOUR:	RIC8A	RIC8 guanine nucleotide exchange factor A [Source:HGNC Symbol;Acc:HGNC:29550]
#INFO:	BIOGRID NEIGHBOUR:	PACSIN3	protein kinase C and casein kinase substrate in neurons 3 [Source:HGNC Symbol;Acc:HGNC:8572]
#INFO:	BIOGRID NEIGHBOUR:	NCOA5	nuclear receptor coactivator 5 [Source:HGNC Symbol;Acc:HGNC:15909]
#INFO:	BIOGRID NEIGHBOUR:	PTGIR	prostaglandin I2 (prostacyclin) receptor (IP) [Source:HGNC Symbol;Acc:HGNC:9602]
#INFO:	BIOGRID NEIGHBOUR:	SNRPF	small nuclear ribonucleoprotein polypeptide F [Source:HGNC Symbol;Acc:HGNC:11162]
#INFO:	BIOGRID NEIGHBOUR:	LRRK2	leucine-rich repeat kinase 2 [Source:HGNC Symbol;Acc:HGNC:18618]
#INFO:	BIOGRID NEIGHBOUR:	METTL21A	methyltransferase like 21A [Source:HGNC Symbol;Acc:HGNC:30476]
#INFO:	BIOGRID NEIGHBOUR:	AP2A2	adaptor-related protein complex 2, alpha 2 subunit [Source:HGNC Symbol;Acc:HGNC:562]
#INFO:	BIOGRID NEIGHBOUR:	FGF10	fibroblast growth factor 10 [Source:HGNC Symbol;Acc:HGNC:3666]
#INFO:	BIOGRID NEIGHBOUR:	TUBB	tubulin, beta class I [Source:HGNC Symbol;Acc:HGNC:20778]
#INFO:	BIOGRID NEIGHBOUR:	NCL	nucleolin [Source:HGNC Symbol;Acc:HGNC:7667]
#INFO:	BIOGRID NEIGHBOUR:	FZD4	frizzled class receptor 4 [Source:HGNC Symbol;Acc:HGNC:4042]
#INFO:	BIOGRID NEIGHBOUR:	CEP57	centrosomal protein 57kDa [Source:HGNC Symbol;Acc:HGNC:30794]
#INFO:	BIOGRID NEIGHBOUR:	HNRNPU	heterogeneous nuclear ribonucleoprotein U (scaffold attachment factor A) [Source:HGNC Symbol;Acc:HGNC:5048]
#INFO:	BIOGRID NEIGHBOUR:	VAPA	VAMP (vesicle-associated membrane protein)-associated protein A, 33kDa [Source:HGNC Symbol;Acc:HGNC:12648]
#INFO:	BIOGRID NEIGHBOUR:	NXF1	nuclear RNA export factor 1 [Source:HGNC Symbol;Acc:HGNC:8071]
#INFO:	BIOGRID NEIGHBOUR:	POLA2	polymerase (DNA directed), alpha 2, accessory subunit [Source:HGNC Symbol;Acc:HGNC:30073]
#INFO:	BIOGRID NEIGHBOUR:	RP2	retinitis pigmentosa 2 (X-linked recessive) [Source:HGNC Symbol;Acc:HGNC:10274]
#INFO:	BIOGRID NEIGHBOUR:	YTHDF1	YTH N(6)-methyladenosine RNA binding protein 1 [Source:HGNC Symbol;Acc:HGNC:15867]
#INFO:	BIOGRID NEIGHBOUR:	FSCN1	fascin actin-bundling protein 1 [Source:HGNC Symbol;Acc:HGNC:11148]
#INFO:	BIOGRID NEIGHBOUR:	ABCE1	ATP-binding cassette, sub-family E (OABP), member 1 [Source:HGNC Symbol;Acc:HGNC:69]
#INFO:	BIOGRID NEIGHBOUR:	PGR	progesterone receptor [Source:HGNC Symbol;Acc:HGNC:8910]
#INFO:	BIOGRID NEIGHBOUR:	TMEM14A	transmembrane protein 14A [Source:HGNC Symbol;Acc:HGNC:21076]
#INFO:	BIOGRID NEIGHBOUR:	HTR3C	5-hydroxytryptamine (serotonin) receptor 3C, ionotropic [Source:HGNC Symbol;Acc:HGNC:24003]
#INFO:	BIOGRID NEIGHBOUR:	DMXL2	Dmx-like 2 [Source:HGNC Symbol;Acc:HGNC:2938]
#INFO:	BIOGRID NEIGHBOUR:	COPG1	coatomer protein complex, subunit gamma 1 [Source:HGNC Symbol;Acc:HGNC:2236]
#INFO:	BIOGRID NEIGHBOUR:	RADIL	Ras association and DIL domains [Source:HGNC Symbol;Acc:HGNC:22226]
#INFO:	BIOGRID NEIGHBOUR:	MITF	microphthalmia-associated transcription factor [Source:HGNC Symbol;Acc:HGNC:7105]
#INFO:	BIOGRID NEIGHBOUR:	RFC1	replication factor C (activator 1) 1, 145kDa [Source:HGNC Symbol;Acc:HGNC:9969]
#INFO:	BIOGRID NEIGHBOUR:	DMXL1	Dmx-like 1 [Source:HGNC Symbol;Acc:HGNC:2937]
#INFO:	BIOGRID NEIGHBOUR:	CALM1	calmodulin 1 (phosphorylase kinase, delta) [Source:HGNC Symbol;Acc:HGNC:1442]
#INFO:	BIOGRID NEIGHBOUR:	GNAS	GNAS complex locus [Source:HGNC Symbol;Acc:HGNC:4392]
#INFO:	BIOGRID NEIGHBOUR:	TUBB2A	tubulin, beta 2A class IIa [Source:HGNC Symbol;Acc:HGNC:12412]
#INFO:	BIOGRID NEIGHBOUR:	AMPH	amphiphysin [Source:HGNC Symbol;Acc:HGNC:471]
#INFO:	BIOGRID NEIGHBOUR:	CCDC17	coiled-coil domain containing 17 [Source:HGNC Symbol;Acc:HGNC:26574]
#INFO:	BIOGRID NEIGHBOUR:	RUVBL1	RuvB-like AAA ATPase 1 [Source:HGNC Symbol;Acc:HGNC:10474]
#INFO:	BIOGRID NEIGHBOUR:	MAP3K10	mitogen-activated protein kinase kinase kinase 10 [Source:HGNC Symbol;Acc:HGNC:6849]
#INFO:	BIOGRID NEIGHBOUR:	MRGPRX1	MAS-related GPR, member X1 [Source:HGNC Symbol;Acc:HGNC:17962]
#INFO:	BIOGRID NEIGHBOUR:	PIK3R1	phosphoinositide-3-kinase, regulatory subunit 1 (alpha) [Source:HGNC Symbol;Acc:HGNC:8979]
#INFO:	BIOGRID NEIGHBOUR:	NME1-NME2	NME1-NME2 readthrough [Source:HGNC Symbol;Acc:HGNC:33531]
#INFO:	BIOGRID NEIGHBOUR:	DYNLT3	dynein, light chain, Tctex-type 3 [Source:HGNC Symbol;Acc:HGNC:11694]
#INFO:	BIOGRID NEIGHBOUR:	ELAVL1	ELAV like RNA binding protein 1 [Source:HGNC Symbol;Acc:HGNC:3312]
#INFO:	BIOGRID NEIGHBOUR:	PDE4D	phosphodiesterase 4D, cAMP-specific [Source:HGNC Symbol;Acc:HGNC:8783]
#INFO:	BIOGRID NEIGHBOUR:	DLG3	discs, large homolog 3 (Drosophila) [Source:HGNC Symbol;Acc:HGNC:2902]
#INFO:	BIOGRID NEIGHBOUR:	ARRB2	arrestin, beta 2 [Source:HGNC Symbol;Acc:HGNC:712]
#INFO:	BIOGRID NEIGHBOUR:	FLNC	filamin C, gamma [Source:HGNC Symbol;Acc:HGNC:3756]
#INFO:	BIOGRID NEIGHBOUR:	FYN	FYN proto-oncogene, Src family tyrosine kinase [Source:HGNC Symbol;Acc:HGNC:4037]
#INFO:	BIOGRID NEIGHBOUR:	ITGA5	integrin, alpha 5 (fibronectin receptor, alpha polypeptide) [Source:HGNC Symbol;Acc:HGNC:6141]
#INFO:	BIOGRID NEIGHBOUR:	KCNJ10	potassium channel, inwardly rectifying subfamily J, member 10 [Source:HGNC Symbol;Acc:HGNC:6256]
#INFO:	BIOGRID NEIGHBOUR:	LGALS8	lectin, galactoside-binding, soluble, 8 [Source:HGNC Symbol;Acc:HGNC:6569]
#INFO:	BIOGRID NEIGHBOUR:	DGUOK	deoxyguanosine kinase [Source:HGNC Symbol;Acc:HGNC:2858]
#INFO:	BIOGRID NEIGHBOUR:	SRRM2	serine/arginine repetitive matrix 2 [Source:HGNC Symbol;Acc:HGNC:16639]
#INFO:	BIOGRID NEIGHBOUR:	PPP1R9B	protein phosphatase 1, regulatory subunit 9B [Source:HGNC Symbol;Acc:HGNC:9298]
#INFO:	BIOGRID NEIGHBOUR:	DCLK1	doublecortin-like kinase 1 [Source:HGNC Symbol;Acc:HGNC:2700]
#INFO:	BIOGRID NEIGHBOUR:	CAPNS1	calpain, small subunit 1 [Source:HGNC Symbol;Acc:HGNC:1481]
#INFO:	BIOGRID NEIGHBOUR:	SOS1	son of sevenless homolog 1 (Drosophila) [Source:HGNC Symbol;Acc:HGNC:11187]
#INFO:	BIOGRID NEIGHBOUR:	STX3	syntaxin 3 [Source:HGNC Symbol;Acc:HGNC:11438]
#INFO:	BIOGRID NEIGHBOUR:	MAGED2	melanoma antigen family D2 [Source:HGNC Symbol;Acc:HGNC:16353]
#INFO:	BIOGRID NEIGHBOUR:	TTLL12	tubulin tyrosine ligase-like family member 12 [Source:HGNC Symbol;Acc:HGNC:28974]
#INFO:	BIOGRID NEIGHBOUR:	EPS15	epidermal growth factor receptor pathway substrate 15 [Source:HGNC Symbol;Acc:HGNC:3419]
#INFO:	BIOGRID NEIGHBOUR:	NPM1	nucleophosmin (nucleolar phosphoprotein B23, numatrin) [Source:HGNC Symbol;Acc:HGNC:7910]
#INFO:	BIOGRID NEIGHBOUR:	PAK3	p21 protein (Cdc42/Rac)-activated kinase 3 [Source:HGNC Symbol;Acc:HGNC:8592]
#INFO:	BIOGRID NEIGHBOUR:	ARAP1	ArfGAP with RhoGAP domain, ankyrin repeat and PH domain 1 [Source:HGNC Symbol;Acc:HGNC:16925]
#INFO:	BIOGRID NEIGHBOUR:	UCHL1	ubiquitin carboxyl-terminal esterase L1 (ubiquitin thiolesterase) [Source:HGNC Symbol;Acc:HGNC:12513]
#INFO:	BIOGRID NEIGHBOUR:	TUBB4A	tubulin, beta 4A class IVa [Source:HGNC Symbol;Acc:HGNC:20774]
#INFO:	BIOGRID NEIGHBOUR:	YBX1	Y box binding protein 1 [Source:HGNC Symbol;Acc:HGNC:8014]
#INFO:	BIOGRID NEIGHBOUR:	AKAP13	A kinase (PRKA) anchor protein 13 [Source:HGNC Symbol;Acc:HGNC:371]
#INFO:	BIOGRID NEIGHBOUR:	DDX21	DEAD (Asp-Glu-Ala-Asp) box helicase 21 [Source:HGNC Symbol;Acc:HGNC:2744]
#INFO:	BIOGRID NEIGHBOUR:	MID2	midline 2 [Source:HGNC Symbol;Acc:HGNC:7096]
#INFO:	BIOGRID NEIGHBOUR:	ITGA3	integrin, alpha 3 (antigen CD49C, alpha 3 subunit of VLA-3 receptor) [Source:HGNC Symbol;Acc:HGNC:6139]
#INFO:	BIOGRID NEIGHBOUR:	APBA2	amyloid beta (A4) precursor protein-binding, family A, member 2 [Source:HGNC Symbol;Acc:HGNC:579]
#INFO:	BIOGRID NEIGHBOUR:	TRPC1	transient receptor potential cation channel, subfamily C, member 1 [Source:HGNC Symbol;Acc:HGNC:12333]
#INFO:	BIOGRID NEIGHBOUR:	DLG2	discs, large homolog 2 (Drosophila) [Source:HGNC Symbol;Acc:HGNC:2901]
#INFO:	BIOGRID NEIGHBOUR:	PDE4B	phosphodiesterase 4B, cAMP-specific [Source:HGNC Symbol;Acc:HGNC:8781]
#INFO:	BIOGRID NEIGHBOUR:	CAPN2	calpain 2, (m/II) large subunit [Source:HGNC Symbol;Acc:HGNC:1479]
#INFO:	BIOGRID NEIGHBOUR:	NPM3	nucleophosmin/nucleoplasmin 3 [Source:HGNC Symbol;Acc:HGNC:7931]
#INFO:	BIOGRID NEIGHBOUR:	HDAC6	histone deacetylase 6 [Source:HGNC Symbol;Acc:HGNC:14064]
#INFO:	BIOGRID NEIGHBOUR:	RFX3	regulatory factor X, 3 (influences HLA class II expression) [Source:HGNC Symbol;Acc:HGNC:9984]
#INFO:	BIOGRID NEIGHBOUR:	BAG1	BCL2-associated athanogene [Source:HGNC Symbol;Acc:HGNC:937]
#INFO:	BIOGRID NEIGHBOUR:	RYK	receptor-like tyrosine kinase [Source:HGNC Symbol;Acc:HGNC:10481]
#INFO:	BIOGRID NEIGHBOUR:	CBL	Cbl proto-oncogene, E3 ubiquitin protein ligase [Source:HGNC Symbol;Acc:HGNC:1541]
#INFO:	BIOGRID NEIGHBOUR:	PTEN	phosphatase and tensin homolog [Source:HGNC Symbol;Acc:HGNC:9588]
#INFO:	BIOGRID NEIGHBOUR:	NDEL1	nudE neurodevelopment protein 1-like 1 [Source:HGNC Symbol;Acc:HGNC:17620]
#INFO:	BIOGRID NEIGHBOUR:	TMEM231	transmembrane protein 231 [Source:HGNC Symbol;Acc:HGNC:37234]
#INFO:	BIOGRID NEIGHBOUR:	DYNLT1	dynein, light chain, Tctex-type 1 [Source:HGNC Symbol;Acc:HGNC:11697]
#INFO:	BIOGRID NEIGHBOUR:	SMAD4	SMAD family member 4 [Source:HGNC Symbol;Acc:HGNC:6770]
#INFO:	BIOGRID NEIGHBOUR:	PANX1	pannexin 1 [Source:HGNC Symbol;Acc:HGNC:8599]
#INFO:	BIOGRID NEIGHBOUR:	STAT5B	signal transducer and activator of transcription 5B [Source:HGNC Symbol;Acc:HGNC:11367]
#INFO:	BIOGRID NEIGHBOUR:	DLG4	discs, large homolog 4 (Drosophila) [Source:HGNC Symbol;Acc:HGNC:2903]
#INFO:	BIOGRID NEIGHBOUR:	CCNL2	cyclin L2 [Source:HGNC Symbol;Acc:HGNC:20570]
#INFO:	BIOGRID NEIGHBOUR:	U2AF2	U2 small nuclear RNA auxiliary factor 2 [Source:HGNC Symbol;Acc:HGNC:23156]
#INFO:	BIOGRID NEIGHBOUR:	ASNS	asparagine synthetase (glutamine-hydrolyzing) [Source:HGNC Symbol;Acc:HGNC:753]
#INFO:	BIOGRID NEIGHBOUR:	RNF13	ring finger protein 13 [Source:HGNC Symbol;Acc:HGNC:10057]
#INFO:	BIOGRID NEIGHBOUR:	SMAD2	SMAD family member 2 [Source:HGNC Symbol;Acc:HGNC:6768]
#INFO:	BIOGRID NEIGHBOUR:	SIRT1	sirtuin 1 [Source:HGNC Symbol;Acc:HGNC:14929]
#INFO:	BIOGRID NEIGHBOUR:	XRCC6	X-ray repair complementing defective repair in Chinese hamster cells 6 [Source:HGNC Symbol;Acc:HGNC:4055]
#INFO:	BIOGRID NEIGHBOUR:	NRXN1	neurexin 1 [Source:HGNC Symbol;Acc:HGNC:8008]
#INFO:	BIOGRID NEIGHBOUR:	RGS16	regulator of G-protein signaling 16 [Source:HGNC Symbol;Acc:HGNC:9997]
#INFO:	BIOGRID NEIGHBOUR:	RBBP4	retinoblastoma binding protein 4 [Source:HGNC Symbol;Acc:HGNC:9887]
#INFO:	BIOGRID NEIGHBOUR:	NDUFS6	NADH dehydrogenase (ubiquinone) Fe-S protein 6, 13kDa (NADH-coenzyme Q reductase) [Source:HGNC Symbol;Acc:HGNC:7713]
#INFO:	BIOGRID NEIGHBOUR:	MYH7	myosin, heavy chain 7, cardiac muscle, beta [Source:HGNC Symbol;Acc:HGNC:7577]
#INFO:	BIOGRID NEIGHBOUR:	BIN1	bridging integrator 1 [Source:HGNC Symbol;Acc:HGNC:1052]
#INFO:	BIOGRID NEIGHBOUR:	DNAAF2	dynein, axonemal, assembly factor 2 [Source:HGNC Symbol;Acc:HGNC:20188]
#INFO:	BIOGRID NEIGHBOUR:	C4ORF19	chromosome 4 open reading frame 19 [Source:HGNC Symbol;Acc:HGNC:25618]
#INFO:	BIOGRID NEIGHBOUR:	SNX9	sorting nexin 9 [Source:HGNC Symbol;Acc:HGNC:14973]
#INFO:	BIOGRID NEIGHBOUR:	METTL21B	methyltransferase like 21B [Source:HGNC Symbol;Acc:HGNC:24936]
#INFO:	BIOGRID NEIGHBOUR:	BRCA1	breast cancer 1, early onset [Source:HGNC Symbol;Acc:HGNC:1100]
#INFO:	BIOGRID NEIGHBOUR:	SNX11	sorting nexin 11 [Source:HGNC Symbol;Acc:HGNC:14975]
#INFO:	BIOGRID NEIGHBOUR:	ZNRF2	zinc and ring finger 2, E3 ubiquitin protein ligase [Source:HGNC Symbol;Acc:HGNC:22316]
#INFO:	BIOGRID NEIGHBOUR:	OBSL1	obscurin-like 1 [Source:HGNC Symbol;Acc:HGNC:29092]
#INFO:	BIOGRID NEIGHBOUR:	MLC1	megalencephalic leukoencephalopathy with subcortical cysts 1 [Source:HGNC Symbol;Acc:HGNC:17082]
#INFO:	BIOGRID NEIGHBOUR:	PLCB2	phospholipase C, beta 2 [Source:HGNC Symbol;Acc:HGNC:9055]
#INFO:	BIOGRID NEIGHBOUR:	MAPK6	mitogen-activated protein kinase 6 [Source:HGNC Symbol;Acc:HGNC:6879]
#INFO:	BIOGRID NEIGHBOUR:	PSD	pleckstrin and Sec7 domain containing [Source:HGNC Symbol;Acc:HGNC:9507]
#INFO:	BIOGRID NEIGHBOUR:	SF3B6	splicing factor 3b, subunit 6, 14kDa [Source:HGNC Symbol;Acc:HGNC:30096]
#INFO:	BIOGRID NEIGHBOUR:	CUL4B	cullin 4B [Source:HGNC Symbol;Acc:HGNC:2555]
#INFO:	BIOGRID NEIGHBOUR:	FAM46A	family with sequence similarity 46, member A [Source:HGNC Symbol;Acc:HGNC:18345]
#INFO:	BIOGRID NEIGHBOUR:	CYTH2	cytohesin 2 [Source:HGNC Symbol;Acc:HGNC:9502]
#INFO:	BIOGRID NEIGHBOUR:	S100A1	S100 calcium binding protein A1 [Source:HGNC Symbol;Acc:HGNC:10486]
#INFO:	BIOGRID NEIGHBOUR:	SAP30BP	SAP30 binding protein [Source:HGNC Symbol;Acc:HGNC:30785]
#INFO:	BIOGRID NEIGHBOUR:	PRMT6	protein arginine methyltransferase 6 [Source:HGNC Symbol;Acc:HGNC:18241]
#INFO:	BIOGRID NEIGHBOUR:	CYTH3	cytohesin 3 [Source:HGNC Symbol;Acc:HGNC:9504]
#INFO:	BIOGRID NEIGHBOUR:	SLC25A6	solute carrier family 25 (mitochondrial carrier; adenine nucleotide translocator), member 6 [Source:HGNC Symbol;Acc:HGNC:10992]
#INFO:	BIOGRID NEIGHBOUR:	TMEM107	transmembrane protein 107 [Source:HGNC Symbol;Acc:HGNC:28128]
#INFO:	BIOGRID NEIGHBOUR:	KATNA1	katanin p60 (ATPase containing) subunit A 1 [Source:HGNC Symbol;Acc:HGNC:6216]
#INFO:	BIOGRID NEIGHBOUR:	SOX2	SRY (sex determining region Y)-box 2 [Source:HGNC Symbol;Acc:HGNC:11195]
#INFO:	BIOGRID NEIGHBOUR:	UBASH3A	ubiquitin associated and SH3 domain containing A [Source:HGNC Symbol;Acc:HGNC:12462]
#INFO:	BIOGRID NEIGHBOUR:	HTT	huntingtin [Source:HGNC Symbol;Acc:HGNC:4851]
#INFO:	BIOGRID NEIGHBOUR:	TOR1A	torsin family 1, member A (torsin A) [Source:HGNC Symbol;Acc:HGNC:3098]
#INFO:	BIOGRID NEIGHBOUR:	SEC23IP	SEC23 interacting protein [Source:HGNC Symbol;Acc:HGNC:17018]
#INFO:	BIOGRID NEIGHBOUR:	JAK3	Janus kinase 3 [Source:HGNC Symbol;Acc:HGNC:6193]
#INFO:	BIOGRID NEIGHBOUR:	MYLK	myosin light chain kinase [Source:HGNC Symbol;Acc:HGNC:7590]
#INFO:	BIOGRID NEIGHBOUR:	PKNOX1	PBX/knotted 1 homeobox 1 [Source:HGNC Symbol;Acc:HGNC:9022]
#INFO:	BIOGRID NEIGHBOUR:	SLC25A41	solute carrier family 25, member 41 [Source:HGNC Symbol;Acc:HGNC:28533]
#INFO:	BIOGRID NEIGHBOUR:	KARS	lysyl-tRNA synthetase [Source:HGNC Symbol;Acc:HGNC:6215]
#INFO:	BIOGRID NEIGHBOUR:	ENO1	enolase 1, (alpha) [Source:HGNC Symbol;Acc:HGNC:3350]
#INFO:	BIOGRID NEIGHBOUR:	LGR4	leucine-rich repeat containing G protein-coupled receptor 4 [Source:HGNC Symbol;Acc:HGNC:13299]
#INFO:	BIOGRID NEIGHBOUR:	MYO1E	myosin IE [Source:HGNC Symbol;Acc:HGNC:7599]
#INFO:	BIOGRID NEIGHBOUR:	DYNLL1	dynein, light chain, LC8-type 1 [Source:HGNC Symbol;Acc:HGNC:15476]
#INFO:	BIOGRID NEIGHBOUR:	GNG5	guanine nucleotide binding protein (G protein), gamma 5 [Source:HGNC Symbol;Acc:HGNC:4408]
#INFO:	BIOGRID NEIGHBOUR:	FBP1	fructose-1,6-bisphosphatase 1 [Source:HGNC Symbol;Acc:HGNC:3606]
#INFO:	BIOGRID NEIGHBOUR:	SLC25A10	solute carrier family 25 (mitochondrial carrier; dicarboxylate transporter), member 10 [Source:HGNC Symbol;Acc:HGNC:10980]
#INFO:	BIOGRID NEIGHBOUR:	BMI1	BMI1 proto-oncogene, polycomb ring finger [Source:HGNC Symbol;Acc:HGNC:1066]
#INFO:	BIOGRID NEIGHBOUR:	BTK	Bruton agammaglobulinemia tyrosine kinase [Source:HGNC Symbol;Acc:HGNC:1133]
#INFO:	BIOGRID NEIGHBOUR:	DNMBP	dynamin binding protein [Source:HGNC Symbol;Acc:HGNC:30373]
#INFO:	BIOGRID NEIGHBOUR:	TMEM185A	transmembrane protein 185A [Source:HGNC Symbol;Acc:HGNC:17125]
#INFO:	BIOGRID NEIGHBOUR:	NUDC	nudC nuclear distribution protein [Source:HGNC Symbol;Acc:HGNC:8045]
#INFO:	BIOGRID NEIGHBOUR:	HIF1A	hypoxia inducible factor 1, alpha subunit (basic helix-loop-helix transcription factor) [Source:HGNC Symbol;Acc:HGNC:4910]
#INFO:	BIOGRID NEIGHBOUR:	FAM177A1	family with sequence similarity 177, member A1 [Source:HGNC Symbol;Acc:HGNC:19829]
#INFO:	BIOGRID NEIGHBOUR:	PIK3CA	phosphatidylinositol-4,5-bisphosphate 3-kinase, catalytic subunit alpha [Source:HGNC Symbol;Acc:HGNC:8975]
#INFO:	BIOGRID NEIGHBOUR:	KCTD3	potassium channel tetramerization domain containing 3 [Source:HGNC Symbol;Acc:HGNC:21305]
#INFO:	BIOGRID NEIGHBOUR:	GNA12	guanine nucleotide binding protein (G protein) alpha 12 [Source:HGNC Symbol;Acc:HGNC:4380]
#INFO:	BIOGRID NEIGHBOUR:	DYNC1I2	dynein, cytoplasmic 1, intermediate chain 2 [Source:HGNC Symbol;Acc:HGNC:2964]
#INFO:	BIOGRID NEIGHBOUR:	TP73	tumor protein p73 [Source:HGNC Symbol;Acc:HGNC:12003]
#INFO:	BIOGRID NEIGHBOUR:	TPM2	tropomyosin 2 (beta) [Source:HGNC Symbol;Acc:HGNC:12011]
#INFO:	BIOGRID NEIGHBOUR:	LAMP2	lysosomal-associated membrane protein 2 [Source:HGNC Symbol;Acc:HGNC:6501]
#INFO:	BIOGRID NEIGHBOUR:	VARS	valyl-tRNA synthetase [Source:HGNC Symbol;Acc:HGNC:12651]
#INFO:	BIOGRID NEIGHBOUR:	XRCC4	X-ray repair complementing defective repair in Chinese hamster cells 4 [Source:HGNC Symbol;Acc:HGNC:12831]
#INFO:	BIOGRID NEIGHBOUR:	SPCS2	signal peptidase complex subunit 2 homolog (S. cerevisiae) [Source:HGNC Symbol;Acc:HGNC:28962]
#INFO:	BIOGRID NEIGHBOUR:	DYNC1LI1	dynein, cytoplasmic 1, light intermediate chain 1 [Source:HGNC Symbol;Acc:HGNC:18745]
#INFO:	BIOGRID NEIGHBOUR:	MBNL1	muscleblind-like splicing regulator 1 [Source:HGNC Symbol;Acc:HGNC:6923]
#INFO:	BIOGRID NEIGHBOUR:	TMED8	transmembrane emp24 protein transport domain containing 8 [Source:HGNC Symbol;Acc:HGNC:18633]
#INFO:	BIOGRID NEIGHBOUR:	MAPT	microtubule-associated protein tau [Source:HGNC Symbol;Acc:HGNC:6893]
#INFO:	BIOGRID NEIGHBOUR:	ITGA6	integrin, alpha 6 [Source:HGNC Symbol;Acc:HGNC:6142]
#INFO:	BIOGRID NEIGHBOUR:	TUBG1	tubulin, gamma 1 [Source:HGNC Symbol;Acc:HGNC:12417]
#INFO:	BIOGRID NEIGHBOUR:	SNX4	sorting nexin 4 [Source:HGNC Symbol;Acc:HGNC:11175]
#INFO:	BIOGRID NEIGHBOUR:	POLR2M	polymerase (RNA) II (DNA directed) polypeptide M [Source:HGNC Symbol;Acc:HGNC:14862]
#INFO:	BIOGRID NEIGHBOUR:	NT5C3A	5'-nucleotidase, cytosolic IIIA [Source:HGNC Symbol;Acc:HGNC:17820]
#INFO:	BIOGRID NEIGHBOUR:	CDK5	cyclin-dependent kinase 5 [Source:HGNC Symbol;Acc:HGNC:1774]
#INFO:	BIOGRID NEIGHBOUR:	USP9X	ubiquitin specific peptidase 9, X-linked [Source:HGNC Symbol;Acc:HGNC:12632]
#INFO:	BIOGRID NEIGHBOUR:	EEF1G	eukaryotic translation elongation factor 1 gamma [Source:HGNC Symbol;Acc:HGNC:3213]
#INFO:	BIOGRID NEIGHBOUR:	TAF1	TAF1 RNA polymerase II, TATA box binding protein (TBP)-associated factor, 210kDa-like [Source:HGNC Symbol;Acc:HGNC:18056]
#INFO:	BIOGRID NEIGHBOUR:	NRXN3	neurexin 3 [Source:HGNC Symbol;Acc:HGNC:8010]
#INFO:	BIOGRID NEIGHBOUR:	CSNK2A1	casein kinase 2, alpha 1 polypeptide [Source:HGNC Symbol;Acc:HGNC:2457]
#INFO:	BIOGRID NEIGHBOUR:	PPM1A	protein phosphatase, Mg2+/Mn2+ dependent, 1A [Source:HGNC Symbol;Acc:HGNC:9275]
#INFO:	BIOGRID NEIGHBOUR:	GNB4	guanine nucleotide binding protein (G protein), beta polypeptide 4 [Source:HGNC Symbol;Acc:HGNC:20731]
#INFO:	BIOGRID NEIGHBOUR:	TSPAN3	tetraspanin 3 [Source:HGNC Symbol;Acc:HGNC:17752]
#INFO:	BIOGRID NEIGHBOUR:	FGF9	fibroblast growth factor 9 [Source:HGNC Symbol;Acc:HGNC:3687]
#INFO:	BIOGRID NEIGHBOUR:	DTNA	dystrobrevin, alpha [Source:HGNC Symbol;Acc:HGNC:3057]
#INFO:	BIOGRID NEIGHBOUR:	MAPK7	mitogen-activated protein kinase 7 [Source:HGNC Symbol;Acc:HGNC:6880]
#INFO:	BIOGRID NEIGHBOUR:	ADORA1	adenosine A1 receptor [Source:HGNC Symbol;Acc:HGNC:262]
#INFO:	BIOGRID NEIGHBOUR:	SPG20	spastic paraplegia 20 (Troyer syndrome) [Source:HGNC Symbol;Acc:HGNC:18514]
#INFO:	BIOGRID NEIGHBOUR:	CLTC	clathrin, heavy chain (Hc) [Source:HGNC Symbol;Acc:HGNC:2092]
#INFO:	BIOGRID NEIGHBOUR:	CSNK1D	casein kinase 1, delta [Source:HGNC Symbol;Acc:HGNC:2452]
#INFO:	BIOGRID NEIGHBOUR:	TJP1	tight junction protein 1 [Source:HGNC Symbol;Acc:HGNC:11827]
#INFO:	BIOGRID NEIGHBOUR:	PLK2	polo-like kinase 2 [Source:HGNC Symbol;Acc:HGNC:19699]
#INFO:	BIOGRID NEIGHBOUR:	SNCA	synuclein, alpha (non A4 component of amyloid precursor) [Source:HGNC Symbol;Acc:HGNC:11138]
#INFO:	BIOGRID NEIGHBOUR:	CUL2	cullin 2 [Source:HGNC Symbol;Acc:HGNC:2552]
#INFO:	BIOGRID NEIGHBOUR:	YARS	tyrosyl-tRNA synthetase [Source:HGNC Symbol;Acc:HGNC:12840]
#INFO:	BIOGRID NEIGHBOUR:	CD81	CD81 molecule [Source:HGNC Symbol;Acc:HGNC:1701]
#INFO:	BIOGRID NEIGHBOUR:	PTK2	protein tyrosine kinase 2 [Source:HGNC Symbol;Acc:HGNC:9611]
#INFO:	BIOGRID NEIGHBOUR:	TUBA1B	tubulin, alpha 1b [Source:HGNC Symbol;Acc:HGNC:18809]
#INFO:	BIOGRID NEIGHBOUR:	MCM7	minichromosome maintenance complex component 7 [Source:HGNC Symbol;Acc:HGNC:6950]
#INFO:	BIOGRID NEIGHBOUR:	GNA11	guanine nucleotide binding protein (G protein), alpha 11 (Gq class) [Source:HGNC Symbol;Acc:HGNC:4379]
#INFO:	BIOGRID NEIGHBOUR:	HCN2	hyperpolarization activated cyclic nucleotide gated potassium channel 2 [Source:HGNC Symbol;Acc:HGNC:4846]
#INFO:	BIOGRID NEIGHBOUR:	HMGB3	high mobility group box 3 [Source:HGNC Symbol;Acc:HGNC:5004]
#INFO:	BIOGRID NEIGHBOUR:	TMEM128	transmembrane protein 128 [Source:HGNC Symbol;Acc:HGNC:28201]
#INFO:	BIOGRID NEIGHBOUR:	MAX	MYC associated factor X [Source:HGNC Symbol;Acc:HGNC:6913]
#INFO:	BIOGRID NEIGHBOUR:	WDR7	WD repeat domain 7 [Source:HGNC Symbol;Acc:HGNC:13490]
#INFO:	BIOGRID NEIGHBOUR:	TUBA3C	tubulin, alpha 3c [Source:HGNC Symbol;Acc:HGNC:12408]
#INFO:	BIOGRID NEIGHBOUR:	MGMT	O-6-methylguanine-DNA methyltransferase [Source:HGNC Symbol;Acc:HGNC:7059]
#INFO:	BIOGRID NEIGHBOUR:	VCAM1	vascular cell adhesion molecule 1 [Source:HGNC Symbol;Acc:HGNC:12663]
#INFO:	BIOGRID NEIGHBOUR:	DYNLRB1	dynein, light chain, roadblock-type 1 [Source:HGNC Symbol;Acc:HGNC:15468]
#INFO:	BIOGRID NEIGHBOUR:	NUFIP1	nuclear fragile X mental retardation protein interacting protein 1 [Source:HGNC Symbol;Acc:HGNC:8057]
#INFO:	BIOGRID NEIGHBOUR:	HOXB1	homeobox B1 [Source:HGNC Symbol;Acc:HGNC:5111]
#INFO:	BIOGRID NEIGHBOUR:	SLC39A4	solute carrier family 39 (zinc transporter), member 4 [Source:HGNC Symbol;Acc:HGNC:17129]
#INFO:	BIOGRID NEIGHBOUR:	CUL1	cullin 1 [Source:HGNC Symbol;Acc:HGNC:2551]
#INFO:	BIOGRID NEIGHBOUR:	GRB2	growth factor receptor-bound protein 2 [Source:HGNC Symbol;Acc:HGNC:4566]
#INFO:	BIOGRID NEIGHBOUR:	VSX2	visual system homeobox 2 [Source:HGNC Symbol;Acc:HGNC:1975]
#INFO:	BIOGRID NEIGHBOUR:	CPT2	carnitine palmitoyltransferase 2 [Source:HGNC Symbol;Acc:HGNC:2330]
#INFO:	BIOGRID NEIGHBOUR:	PPP1CA	protein phosphatase 1, catalytic subunit, alpha isozyme [Source:HGNC Symbol;Acc:HGNC:9281]
#INFO:	BIOGRID NEIGHBOUR:	CCR1	chemokine (C-C motif) receptor 1 [Source:HGNC Symbol;Acc:HGNC:1602]
#INFO:	BIOGRID NEIGHBOUR:	PROX1	prospero homeobox 1 [Source:HGNC Symbol;Acc:HGNC:9459]
#INFO:	BIOGRID NEIGHBOUR:	PSMD2	proteasome (prosome, macropain) 26S subunit, non-ATPase, 2 [Source:HGNC Symbol;Acc:HGNC:9559]
#INFO:	BIOGRID NEIGHBOUR:	POT1	protection of telomeres 1 [Source:HGNC Symbol;Acc:HGNC:17284]
#INFO:	BIOGRID NEIGHBOUR:	ANTXR1	anthrax toxin receptor 1 [Source:HGNC Symbol;Acc:HGNC:21014]
#INFO:	BIOGRID NEIGHBOUR:	DTNB	dystrobrevin, beta [Source:HGNC Symbol;Acc:HGNC:3058]
#INFO:	BIOGRID NEIGHBOUR:	ISG15	ISG15 ubiquitin-like modifier [Source:HGNC Symbol;Acc:HGNC:4053]
#INFO:	BIOGRID NEIGHBOUR:	BAG3	BCL2-associated athanogene 3 [Source:HGNC Symbol;Acc:HGNC:939]
#INFO:	BIOGRID NEIGHBOUR:	STX4	syntaxin 4 [Source:HGNC Symbol;Acc:HGNC:11439]
#INFO:	BIOGRID NEIGHBOUR:	RPA3	replication protein A3, 14kDa [Source:HGNC Symbol;Acc:HGNC:10291]
#INFO:	BIOGRID NEIGHBOUR:	PXK	PX domain containing serine/threonine kinase [Source:HGNC Symbol;Acc:HGNC:23326]
#INFO:	BIOGRID NEIGHBOUR:	DCTN2	dynactin 2 (p50) [Source:HGNC Symbol;Acc:HGNC:2712]
#INFO:	BIOGRID NEIGHBOUR:	RTN4	reticulon 4 [Source:HGNC Symbol;Acc:HGNC:14085]
#INFO:	BIOGRID NEIGHBOUR:	SRC	SRC proto-oncogene, non-receptor tyrosine kinase [Source:HGNC Symbol;Acc:HGNC:11283]
#INFO:	BIOGRID NEIGHBOUR:	TAF1L	TAF1 RNA polymerase II, TATA box binding protein (TBP)-associated factor, 210kDa-like [Source:HGNC Symbol;Acc:HGNC:18056]
#INFO:	BIOGRID NEIGHBOUR:	YWHAE	tyrosine 3-monooxygenase/tryptophan 5-monooxygenase activation protein, epsilon [Source:HGNC Symbol;Acc:HGNC:12851]
#INFO:	BIOGRID NEIGHBOUR:	TMEM134	transmembrane protein 134 [Source:HGNC Symbol;Acc:HGNC:26142]
#INFO:	BIOGRID NEIGHBOUR:	TRIM25	tripartite motif containing 25 [Source:HGNC Symbol;Acc:HGNC:12932]
#INFO:	BIOGRID NEIGHBOUR:	UBE2I	ubiquitin-conjugating enzyme E2I [Source:HGNC Symbol;Acc:HGNC:12485]
#INFO:	BIOGRID NEIGHBOUR:	LONP1	lon peptidase 1, mitochondrial [Source:HGNC Symbol;Acc:HGNC:9479]
#INFO:	BIOGRID NEIGHBOUR:	TUBA1A	tubulin, alpha 1a [Source:HGNC Symbol;Acc:HGNC:20766]
#INFO:	BIOGRID NEIGHBOUR:	CEP126	centrosomal protein 126kDa [Source:HGNC Symbol;Acc:HGNC:29264]
#INFO:	BIOGRID NEIGHBOUR:	HIPK2	homeodomain interacting protein kinase 2 [Source:HGNC Symbol;Acc:HGNC:14402]
#INFO:	BIOGRID NEIGHBOUR:	STAMBP	STAM binding protein [Source:HGNC Symbol;Acc:HGNC:16950]
#INFO:	BIOGRID NEIGHBOUR:	GRM1	glutamate receptor, metabotropic 1 [Source:HGNC Symbol;Acc:HGNC:4593]
#INFO:	BIOGRID NEIGHBOUR:	HEXIM1	hexamethylene bis-acetamide inducible 1 [Source:HGNC Symbol;Acc:HGNC:24953]
#INFO:	BIOGRID NEIGHBOUR:	DCTN1	dynactin 1 [Source:HGNC Symbol;Acc:HGNC:2711]
#INFO:	BIOGRID NEIGHBOUR:	ARL6IP5	ADP-ribosylation factor-like 6 interacting protein 5 [Source:HGNC Symbol;Acc:HGNC:16937]
#INFO:	BIOGRID NEIGHBOUR:	DYRK1A	dual-specificity tyrosine-(Y)-phosphorylation regulated kinase 1A [Source:HGNC Symbol;Acc:HGNC:3091]
#INFO:	BIOGRID NEIGHBOUR:	FGF7	fibroblast growth factor 7 [Source:HGNC Symbol;Acc:HGNC:3685]
#INFO:	BIOGRID NEIGHBOUR:	ZC3H4	zinc finger CCCH-type containing 4 [Source:HGNC Symbol;Acc:HGNC:17808]
#INFO:	BIOGRID NEIGHBOUR:	WDR36	WD repeat domain 36 [Source:HGNC Symbol;Acc:HGNC:30696]
#INFO:	BIOGRID NEIGHBOUR:	ARF6	ADP-ribosylation factor 6 [Source:HGNC Symbol;Acc:HGNC:659]
#INFO:	BIOGRID NEIGHBOUR:	SPRTN	SprT-like N-terminal domain [Source:HGNC Symbol;Acc:HGNC:25356]
#INFO:	BIOGRID NEIGHBOUR:	MBP	myelin basic protein [Source:HGNC Symbol;Acc:HGNC:6925]
#INFO:	BIOGRID NEIGHBOUR:	PARK2	parkin RBR E3 ubiquitin protein ligase [Source:HGNC Symbol;Acc:HGNC:8607]
#INFO:	BIOGRID NEIGHBOUR:	PRKCD	protein kinase C, delta [Source:HGNC Symbol;Acc:HGNC:9399]
#INFO:	BIOGRID NEIGHBOUR:	P2RY8	purinergic receptor P2Y, G-protein coupled, 8 [Source:HGNC Symbol;Acc:HGNC:15524]
#INFO:	BIOGRID NEIGHBOUR:	HCN4	hyperpolarization activated cyclic nucleotide gated potassium channel 4 [Source:HGNC Symbol;Acc:HGNC:16882]
#INFO:	BIOGRID NEIGHBOUR:	HP1BP3	heterochromatin protein 1, binding protein 3 [Source:HGNC Symbol;Acc:HGNC:24973]
#INFO:	BIOGRID NEIGHBOUR:	AKAP12	A kinase (PRKA) anchor protein 12 [Source:HGNC Symbol;Acc:HGNC:370]
#INFO:	BIOGRID NEIGHBOUR:	NDP	Norrie disease (pseudoglioma) [Source:HGNC Symbol;Acc:HGNC:7678]
#INFO:	BIOGRID NEIGHBOUR:	SPAG5	sperm associated antigen 5 [Source:HGNC Symbol;Acc:HGNC:13452]
#INFO:	BIOGRID NEIGHBOUR:	SEC24A	SEC24 family member A [Source:HGNC Symbol;Acc:HGNC:10703]
#INFO:	BIOGRID NEIGHBOUR:	GPM6B	glycoprotein M6B [Source:HGNC Symbol;Acc:HGNC:4461]
#INFO:	BIOGRID NEIGHBOUR:	SIAH1	siah E3 ubiquitin protein ligase 1 [Source:HGNC Symbol;Acc:HGNC:10857]
#INFO:	BIOGRID NEIGHBOUR:	COPS6	COP9 signalosome subunit 6 [Source:HGNC Symbol;Acc:HGNC:21749]
#INFO:	BIOGRID NEIGHBOUR:	DLGAP4	discs, large (Drosophila) homolog-associated protein 4 [Source:HGNC Symbol;Acc:HGNC:24476]
#INFO:	BIOGRID NEIGHBOUR:	XRCC5	X-ray repair complementing defective repair in Chinese hamster cells 5 (double-strand-break rejoining) [Source:HGNC Symbol;Acc:HGNC:12833]
#INFO:	BIOGRID NEIGHBOUR:	CLN8	ceroid-lipofuscinosis, neuronal 8 [Source:HGNC Symbol;Acc:HGNC:2079]
#INFO:	BIOGRID NEIGHBOUR:	CDC42	cell division cycle 42 [Source:HGNC Symbol;Acc:HGNC:1736]
#INFO:	BIOGRID NEIGHBOUR:	RNF26	ring finger protein 26 [Source:HGNC Symbol;Acc:HGNC:14646]
#INFO:	BIOGRID NEIGHBOUR:	ADRB2	adrenoceptor beta 2, surface [Source:HGNC Symbol;Acc:HGNC:286]
#INFO:	BIOGRID NEIGHBOUR:	DDX1	DEAD (Asp-Glu-Ala-Asp) box helicase 1 [Source:HGNC Symbol;Acc:HGNC:2734]
#INFO:	BIOGRID NEIGHBOUR:	MAPRE1	microtubule-associated protein, RP/EB family, member 1 [Source:HGNC Symbol;Acc:HGNC:6890]
#INFO:	BIOGRID NEIGHBOUR:	GNB2	guanine nucleotide binding protein (G protein), beta polypeptide 2 [Source:HGNC Symbol;Acc:HGNC:4398]
#INFO:	BIOGRID NEIGHBOUR:	PAK2	p21 protein (Cdc42/Rac)-activated kinase 2 [Source:HGNC Symbol;Acc:HGNC:8591]
#INFO:	BIOGRID NEIGHBOUR:	TCF3	transcription factor 3 [Source:HGNC Symbol;Acc:HGNC:11633]
#INFO:	BIOGRID NEIGHBOUR:	MEOX1	mesenchyme homeobox 1 [Source:HGNC Symbol;Acc:HGNC:7013]
#INFO:	BIOGRID NEIGHBOUR:	ACD	adrenocortical dysplasia homolog (mouse) [Source:HGNC Symbol;Acc:HGNC:25070]
#INFO:	BIOGRID NEIGHBOUR:	PBDC1	polysaccharide biosynthesis domain containing 1 [Source:HGNC Symbol;Acc:HGNC:28790]
#INFO:	BIOGRID NEIGHBOUR:	ATP6V1B1	ATPase, H+ transporting, lysosomal 56/58kDa, V1 subunit B1 [Source:HGNC Symbol;Acc:HGNC:853]
#INFO:	BIOGRID NEIGHBOUR:	SIRT7	sirtuin 7 [Source:HGNC Symbol;Acc:HGNC:14935]
#INFO:	BIOGRID NEIGHBOUR:	SYNM	synemin, intermediate filament protein [Source:HGNC Symbol;Acc:HGNC:24466]
#INFO:	BIOGRID NEIGHBOUR:	EIF5	eukaryotic translation initiation factor 5 [Source:HGNC Symbol;Acc:HGNC:3299]
#INFO:	BIOGRID NEIGHBOUR:	DCX	doublecortin [Source:HGNC Symbol;Acc:HGNC:2714]
#INFO:	BIOGRID NEIGHBOUR:	SYN1	synapsin I [Source:HGNC Symbol;Acc:HGNC:11494]
#INFO:	BIOGRID NEIGHBOUR:	ADHFE1	alcohol dehydrogenase, iron containing, 1 [Source:HGNC Symbol;Acc:HGNC:16354]
#INFO:	BIOGRID NEIGHBOUR:	PRDX2	peroxiredoxin 2 [Source:HGNC Symbol;Acc:HGNC:9353]
#INFO:	BIOGRID NEIGHBOUR:	GNAQ	guanine nucleotide binding protein (G protein), q polypeptide [Source:HGNC Symbol;Acc:HGNC:4390]
#INFO:	BIOGRID NEIGHBOUR:	NXPH2	neurexophilin 2 [Source:HGNC Symbol;Acc:HGNC:8076]
#INFO:	BIOGRID NEIGHBOUR:	AHCY	adenosylhomocysteinase [Source:HGNC Symbol;Acc:HGNC:343]
#INFO:	BIOGRID NEIGHBOUR:	SLC25A12	solute carrier family 25 (aspartate/glutamate carrier), member 12 [Source:HGNC Symbol;Acc:HGNC:10982]
#INFO:	BIOGRID NEIGHBOUR:	MTX1	metaxin 1 [Source:HGNC Symbol;Acc:HGNC:7504]
#INFO:	BIOGRID NEIGHBOUR:	MTM1	myotubularin 1 [Source:HGNC Symbol;Acc:HGNC:7448]
#INFO:	BIOGRID NEIGHBOUR:	SEC23B	Sec23 homolog B (S. cerevisiae) [Source:HGNC Symbol;Acc:HGNC:10702]
#INFO:	BIOGRID NEIGHBOUR:	EPRS	glutamyl-prolyl-tRNA synthetase [Source:HGNC Symbol;Acc:HGNC:3418]
#INFO:	BIOGRID NEIGHBOUR:	AURKA	aurora kinase A [Source:HGNC Symbol;Acc:HGNC:11393]
#INFO:	BIOGRID NEIGHBOUR:	YWHAH	tyrosine 3-monooxygenase/tryptophan 5-monooxygenase activation protein, eta [Source:HGNC Symbol;Acc:HGNC:12853]
#INFO:	BIOGRID NEIGHBOUR:	FGFR3	fibroblast growth factor receptor 3 [Source:HGNC Symbol;Acc:HGNC:3690]
#INFO:	BIOGRID NEIGHBOUR:	PCNA	proliferating cell nuclear antigen [Source:HGNC Symbol;Acc:HGNC:8729]
#INFO:	BIOGRID NEIGHBOUR:	ABTB1	ankyrin repeat and BTB (POZ) domain containing 1 [Source:HGNC Symbol;Acc:HGNC:18275]
#INFO:	BIOGRID NEIGHBOUR:	RRP7A	ribosomal RNA processing 7 homolog A (S. cerevisiae) [Source:HGNC Symbol;Acc:HGNC:24286]
#INFO:	BIOGRID NEIGHBOUR:	RANBP9	RAN binding protein 9 [Source:HGNC Symbol;Acc:HGNC:13727]
#INFO:	BIOGRID NEIGHBOUR:	NEDD4	neural precursor cell expressed, developmentally down-regulated 4, E3 ubiquitin protein ligase [Source:HGNC Symbol;Acc:HGNC:7727]
#INFO:	BIOGRID NEIGHBOUR:	TRIM58	tripartite motif containing 58 [Source:HGNC Symbol;Acc:HGNC:24150]
#INFO:	BIOGRID NEIGHBOUR:	SNX13	sorting nexin 13 [Source:HGNC Symbol;Acc:HGNC:21335]
#INFO:	BIOGRID NEIGHBOUR:	FBXO25	F-box protein 25 [Source:HGNC Symbol;Acc:HGNC:13596]
#INFO:	BIOGRID NEIGHBOUR:	C2ORF68	chromosome 2 open reading frame 68 [Source:HGNC Symbol;Acc:HGNC:34353]
#INFO:	BIOGRID NEIGHBOUR:	NEDD8	neural precursor cell expressed, developmentally down-regulated 8 [Source:HGNC Symbol;Acc:HGNC:7732]
#INFO:	BIOGRID NEIGHBOUR:	CDCA8	cell division cycle associated 8 [Source:HGNC Symbol;Acc:HGNC:14629]
#INFO:	BIOGRID NEIGHBOUR:	IKBKAP	inhibitor of kappa light polypeptide gene enhancer in B-cells, kinase complex-associated protein [Source:HGNC Symbol;Acc:HGNC:5959]
#INFO:	BIOGRID NEIGHBOUR:	CUL5	cullin 5 [Source:HGNC Symbol;Acc:HGNC:2556]
#INFO:	BIOGRID NEIGHBOUR:	C1QBP	complement component 1, q subcomponent binding protein [Source:HGNC Symbol;Acc:HGNC:1243]
#INFO:	BIOGRID NEIGHBOUR:	KCNK16	potassium channel, two pore domain subfamily K, member 16 [Source:HGNC Symbol;Acc:HGNC:14464]
#INFO:	BIOGRID NEIGHBOUR:	DYNC1I1	dynein, cytoplasmic 1, intermediate chain 1 [Source:HGNC Symbol;Acc:HGNC:2963]
#INFO:	BIOGRID NEIGHBOUR:	DCP2	decapping mRNA 2 [Source:HGNC Symbol;Acc:HGNC:24452]
#INFO:	BIOGRID NEIGHBOUR:	STX1A	syntaxin 1A (brain) [Source:HGNC Symbol;Acc:HGNC:11433]
#INFO:	BIOGRID NEIGHBOUR:	DNM3	dynamin 3 [Source:HGNC Symbol;Acc:HGNC:29125]
#INFO:	BIOGRID NEIGHBOUR:	CDK7	cyclin-dependent kinase 7 [Source:HGNC Symbol;Acc:HGNC:1778]
#INFO:	BIOGRID NEIGHBOUR:	MEOX2	mesenchyme homeobox 2 [Source:HGNC Symbol;Acc:HGNC:7014]
#INFO:	BIOGRID NEIGHBOUR:	SQSTM1	sequestosome 1 [Source:HGNC Symbol;Acc:HGNC:11280]
#INFO:	BIOGRID NEIGHBOUR:	LYN	LYN proto-oncogene, Src family tyrosine kinase [Source:HGNC Symbol;Acc:HGNC:6735]
#INFO:	BIOGRID NEIGHBOUR:	ZBTB5	zinc finger and BTB domain containing 5 [Source:HGNC Symbol;Acc:HGNC:23836]
#INFO:	BIOGRID NEIGHBOUR:	IRF2BPL	interferon regulatory factor 2 binding protein-like [Source:HGNC Symbol;Acc:HGNC:14282]
#INFO:	BIOGRID NEIGHBOUR:	RNF2	ring finger protein 2 [Source:HGNC Symbol;Acc:HGNC:10061]
#INFO:	BIOGRID NEIGHBOUR:	PTPRN	protein tyrosine phosphatase, receptor type, N [Source:HGNC Symbol;Acc:HGNC:9676]
#INFO:	BIOGRID NEIGHBOUR:	SIX3	SIX homeobox 3 [Source:HGNC Symbol;Acc:HGNC:10889]
#INFO:	BIOGRID NEIGHBOUR:	SNTA1	syntrophin, alpha 1 [Source:HGNC Symbol;Acc:HGNC:11167]
#INFO:	BIOGRID NEIGHBOUR:	HSPA8	heat shock 70kDa protein 8 [Source:HGNC Symbol;Acc:HGNC:5241]
#INFO:	BIOGRID NEIGHBOUR:	NUDCD2	NudC domain containing 2 [Source:HGNC Symbol;Acc:HGNC:30535]
#INFO:	BIOGRID NEIGHBOUR:	TMEM11	transmembrane protein 11 [Source:HGNC Symbol;Acc:HGNC:16823]
#INFO:	BIOGRID NEIGHBOUR:	KATNB1	katanin p80 (WD repeat containing) subunit B 1 [Source:HGNC Symbol;Acc:HGNC:6217]
#INFO:	BIOGRID NEIGHBOUR:	ZACN	zinc activated ligand-gated ion channel [Source:HGNC Symbol;Acc:HGNC:29504]
#INFO:	BIOGRID NEIGHBOUR:	SNRPA1	small nuclear ribonucleoprotein polypeptide A' [Source:HGNC Symbol;Acc:HGNC:11152]
#INFO:	BIOGRID NEIGHBOUR:	TUBA4A	tubulin, alpha 4a [Source:HGNC Symbol;Acc:HGNC:12407]
#INFO:	BIOGRID NEIGHBOUR:	MDM2	MDM2 proto-oncogene, E3 ubiquitin protein ligase [Source:HGNC Symbol;Acc:HGNC:6973]
#INFO:	BIOGRID NEIGHBOUR:	SRSF9	serine/arginine-rich splicing factor 9 [Source:HGNC Symbol;Acc:HGNC:10791]
#INFO:	BIOGRID NEIGHBOUR:	KRT40	keratin 40, type I [Source:HGNC Symbol;Acc:HGNC:26707]
#INFO:	BIOGRID NEIGHBOUR:	EEF1D	eukaryotic translation elongation factor 1 delta (guanine nucleotide exchange protein) [Source:HGNC Symbol;Acc:HGNC:3211]
#INFO:	BIOGRID NEIGHBOUR:	NUCB2	nucleobindin 2 [Source:HGNC Symbol;Acc:HGNC:8044]
#INFO:	BIOGRID NEIGHBOUR:	DYNC1LI2	dynein, cytoplasmic 1, light intermediate chain 2 [Source:HGNC Symbol;Acc:HGNC:2966]
#INFO:	BIOGRID NEIGHBOUR:	BMX	BMX non-receptor tyrosine kinase [Source:HGNC Symbol;Acc:HGNC:1079]
#INFO:	BIOGRID NEIGHBOUR:	HSPA1B	heat shock 70kDa protein 1B [Source:HGNC Symbol;Acc:HGNC:5233]
#INFO:	BIOGRID NEIGHBOUR:	BNIP3L	BCL2/adenovirus E1B 19kDa interacting protein 3-like [Source:HGNC Symbol;Acc:HGNC:1085]
#INFO:	BIOGRID NEIGHBOUR:	TRO	trophinin [Source:HGNC Symbol;Acc:HGNC:12326]
#INFO:	BIOGRID NEIGHBOUR:	SOCS3	suppressor of cytokine signaling 3 [Source:HGNC Symbol;Acc:HGNC:19391]
#INFO:	BIOGRID NEIGHBOUR:	BICD2	bicaudal D homolog 2 (Drosophila) [Source:HGNC Symbol;Acc:HGNC:17208]
#INFO:	BIOGRID NEIGHBOUR:	EPB41	erythrocyte membrane protein band 4.1 [Source:HGNC Symbol;Acc:HGNC:3377]
#INFO:	BIOGRID NEIGHBOUR:	ARRB1	arrestin, beta 1 [Source:HGNC Symbol;Acc:HGNC:711]
#INFO:	BIOGRID NEIGHBOUR:	PIAS1	protein inhibitor of activated STAT, 1 [Source:HGNC Symbol;Acc:HGNC:2752]
#INFO:	BIOGRID NEIGHBOUR:	CUL7	cullin 7 [Source:HGNC Symbol;Acc:HGNC:21024]
#INFO:	BIOGRID NEIGHBOUR:	PACSIN2	protein kinase C and casein kinase substrate in neurons 2 [Source:HGNC Symbol;Acc:HGNC:8571]
#INFO:	BIOGRID NEIGHBOUR:	SMAD5	SMAD family member 5 [Source:HGNC Symbol;Acc:HGNC:6771]
#INFO:	BIOGRID NEIGHBOUR:	ARMC1	armadillo repeat containing 1 [Source:HGNC Symbol;Acc:HGNC:17684]
#INFO:	BIOGRID NEIGHBOUR:	RAB3GAP1	RAB3 GTPase activating protein subunit 1 (catalytic) [Source:HGNC Symbol;Acc:HGNC:17063]
#INFO:	BIOGRID NEIGHBOUR:	PRKCA	protein kinase C, alpha [Source:HGNC Symbol;Acc:HGNC:9393]
#INFO:	BIOGRID NEIGHBOUR:	LUM	lumican [Source:HGNC Symbol;Acc:HGNC:6724]
#INFO:	BIOGRID NEIGHBOUR:	GTF3C1	general transcription factor IIIC, polypeptide 1, alpha 220kDa [Source:HGNC Symbol;Acc:HGNC:4664]
#INFO:	BIOGRID NEIGHBOUR:	RPA1	replication protein A1, 70kDa [Source:HGNC Symbol;Acc:HGNC:10289]
#INFO:	BIOGRID NEIGHBOUR:	YBEY	ybeY metallopeptidase (putative) [Source:HGNC Symbol;Acc:HGNC:1299]
#INFO:	BIOGRID NEIGHBOUR:	CYB5B	cytochrome b5 type B (outer mitochondrial membrane) [Source:HGNC Symbol;Acc:HGNC:24374]
#INFO:	BIOGRID NEIGHBOUR:	CUL3	cullin 3 [Source:HGNC Symbol;Acc:HGNC:2553]
#INFO:	BIOGRID NEIGHBOUR:	C8ORF74	chromosome 8 open reading frame 74 [Source:HGNC Symbol;Acc:HGNC:32296]
#INFO:	BIOGRID NEIGHBOUR:	ISOC1	isochorismatase domain containing 1 [Source:HGNC Symbol;Acc:HGNC:24254]
#INFO:	BIOGRID NEIGHBOUR:	FGF8	fibroblast growth factor 8 (androgen-induced) [Source:HGNC Symbol;Acc:HGNC:3686]
#INFO:	BIOGRID NEIGHBOUR:	C6ORF47	chromosome 6 open reading frame 47 [Source:HGNC Symbol;Acc:HGNC:19076]
#INFO:	BIOGRID NEIGHBOUR:	PLP2	proteolipid protein 2 (colonic epithelium-enriched) [Source:HGNC Symbol;Acc:HGNC:9087]
#INFO:	BIOGRID NEIGHBOUR:	PLD2	phospholipase D2 [Source:HGNC Symbol;Acc:HGNC:9068]
#INFO:	BIOGRID NEIGHBOUR:	STRN	striatin, calmodulin binding protein [Source:HGNC Symbol;Acc:HGNC:11424]
#INFO:	BIOGRID NEIGHBOUR:	HBZ	hemoglobin, zeta [Source:HGNC Symbol;Acc:HGNC:4835]
#INFO:	BIOGRID NEIGHBOUR:	SUB1	SUB1 homolog (S. cerevisiae) [Source:HGNC Symbol;Acc:HGNC:19985]
#INFO:	BIOGRID NEIGHBOUR:	BORA	bora, aurora kinase A activator [Source:HGNC Symbol;Acc:HGNC:24724]
#INFO:	BIOGRID NEIGHBOUR:	MOV10	Mov10 RISC complex RNA helicase [Source:HGNC Symbol;Acc:HGNC:7200]
#INFO:	BIOGRID NEIGHBOUR:	NKIRAS2	NFKB inhibitor interacting Ras-like 2 [Source:HGNC Symbol;Acc:HGNC:17898]
#INFO:	BIOGRID NEIGHBOUR:	CEP76	centrosomal protein 76kDa [Source:HGNC Symbol;Acc:HGNC:25727]
#INFO:	BIOGRID NEIGHBOUR:	PRUNE2	prune homolog 2 (Drosophila) [Source:HGNC Symbol;Acc:HGNC:25209]
#INFO:	BIOGRID NEIGHBOUR:	SIPA1L1	signal-induced proliferation-associated 1 like 1 [Source:HGNC Symbol;Acc:HGNC:20284]
#INFO:	BIOGRID NEIGHBOUR:	COPS5	COP9 signalosome subunit 5 [Source:HGNC Symbol;Acc:HGNC:2240]
#INFO:	BIOGRID NEIGHBOUR:	ATP1A2	ATPase, Na+/K+ transporting, alpha 2 polypeptide [Source:HGNC Symbol;Acc:HGNC:800]
#INFO:	BIOGRID NEIGHBOUR:	EN1	engrailed homeobox 1 [Source:HGNC Symbol;Acc:HGNC:3342]
#INFO:	BIOGRID NEIGHBOUR:	CYTH1	cytohesin 1 [Source:HGNC Symbol;Acc:HGNC:9501]
#INFO:	BIOGRID NEIGHBOUR:	PDIA4	protein disulfide isomerase family A, member 4 [Source:HGNC Symbol;Acc:HGNC:30167]
#INFO:	BIOGRID NEIGHBOUR:	YWHAQ	tyrosine 3-monooxygenase/tryptophan 5-monooxygenase activation protein, theta [Source:HGNC Symbol;Acc:HGNC:12854]
#INFO:	BIOGRID NEIGHBOUR:	EEF1A2	eukaryotic translation elongation factor 1 alpha 2 [Source:HGNC Symbol;Acc:HGNC:3192]
#INFO:	BIOGRID NEIGHBOUR:	ASB13	ankyrin repeat and SOCS box containing 13 [Source:HGNC Symbol;Acc:HGNC:19765]
#INFO:	BIOGRID NEIGHBOUR:	RAX	retina and anterior neural fold homeobox [Source:HGNC Symbol;Acc:HGNC:18662]
#INFO:	BIOGRID NEIGHBOUR:	HAUS2	HAUS augmin-like complex, subunit 2 [Source:HGNC Symbol;Acc:HGNC:25530]
#INFO:	BIOGRID NEIGHBOUR:	GRM7	glutamate receptor, metabotropic 7 [Source:HGNC Symbol;Acc:HGNC:4599]
#INFO:	BIOGRID NEIGHBOUR:	FGFR2	fibroblast growth factor receptor 2 [Source:HGNC Symbol;Acc:HGNC:3689]
#INFO:	BIOGRID NEIGHBOUR:	SUMO1	small ubiquitin-like modifier 1 [Source:HGNC Symbol;Acc:HGNC:12502]
#INFO:	BIOGRID NEIGHBOUR:	SH2B1	SH2B adaptor protein 1 [Source:HGNC Symbol;Acc:HGNC:30417]
#INFO:	BIOGRID NEIGHBOUR:	FLNA	filamin A, alpha [Source:HGNC Symbol;Acc:HGNC:3754]
#INFO:	BIOGRID NEIGHBOUR:	SYT13	synaptotagmin XIII [Source:HGNC Symbol;Acc:HGNC:14962]
#INFO:	BIOGRID NEIGHBOUR:	DIS3	DIS3 exosome endoribonuclease and 3'-5' exoribonuclease [Source:HGNC Symbol;Acc:HGNC:20604]
#INFO:	BIOGRID NEIGHBOUR:	ARHGEF7	Rho guanine nucleotide exchange factor (GEF) 7 [Source:HGNC Symbol;Acc:HGNC:15607]
#INFO:	BIOGRID NEIGHBOUR:	HSP90AB1	heat shock protein 90kDa alpha (cytosolic), class B member 1 [Source:HGNC Symbol;Acc:HGNC:5258]
#INFO:	BIOGRID NEIGHBOUR:	TRIM27	tripartite motif containing 27 [Source:HGNC Symbol;Acc:HGNC:9975]
#INFO:	BIOGRID NEIGHBOUR:	SNRPD2	small nuclear ribonucleoprotein D2 polypeptide 16.5kDa [Source:HGNC Symbol;Acc:HGNC:11159]
#INFO:	BIOGRID NEIGHBOUR:	SERBP1	SERPINE1 mRNA binding protein 1 [Source:HGNC Symbol;Acc:HGNC:17860]
#INFO:	BIOGRID NEIGHBOUR:	CCDC8	coiled-coil domain containing 8 [Source:HGNC Symbol;Acc:HGNC:25367]
#INFO:	BIOGRID NEIGHBOUR:	PDS5B	PDS5 cohesin associated factor B [Source:HGNC Symbol;Acc:HGNC:20418]
#INFO:	BIOGRID NEIGHBOUR:	TBXA2R	thromboxane A2 receptor [Source:HGNC Symbol;Acc:HGNC:11608]
#INFO:	BIOGRID NEIGHBOUR:	MCCC2	methylcrotonoyl-CoA carboxylase 2 (beta) [Source:HGNC Symbol;Acc:HGNC:6937]
#INFO:	BIOGRID NEIGHBOUR:	PLD1	phospholipase D1, phosphatidylcholine-specific [Source:HGNC Symbol;Acc:HGNC:9067]
#INFO:	BIOGRID NEIGHBOUR:	PAFAH1B1	platelet-activating factor acetylhydrolase 1b, regulatory subunit 1 (45kDa) [Source:HGNC Symbol;Acc:HGNC:8574]
#INFO:	BIOGRID NEIGHBOUR:	ZBTB3	zinc finger and BTB domain containing 3 [Source:HGNC Symbol;Acc:HGNC:22918]
#INFO:	BIOGRID NEIGHBOUR:	TNKS1BP1	tankyrase 1 binding protein 1, 182kDa [Source:HGNC Symbol;Acc:HGNC:19081]
#INFO:	BIOGRID NEIGHBOUR:	GPR52	G protein-coupled receptor 52 [Source:HGNC Symbol;Acc:HGNC:4508]
#INFO:	BIOGRID NEIGHBOUR:	PCK1	phosphoenolpyruvate carboxykinase 1 (soluble) [Source:HGNC Symbol;Acc:HGNC:8724]
#INFO:	BIOGRID NEIGHBOUR:	STX8	syntaxin 8 [Source:HGNC Symbol;Acc:HGNC:11443]
#INFO:	BIOGRID NEIGHBOUR:	ADO	2-aminoethanethiol (cysteamine) dioxygenase [Source:HGNC Symbol;Acc:HGNC:23506]
#INFO:	BIOGRID NEIGHBOUR:	RIN3	Ras and Rab interactor 3 [Source:HGNC Symbol;Acc:HGNC:18751]
#INFO:	BIOGRID NEIGHBOUR:	SOCS1	suppressor of cytokine signaling 1 [Source:HGNC Symbol;Acc:HGNC:19383]
#INFO:	BIOGRID NEIGHBOUR:	LRRFIP1	leucine rich repeat (in FLII) interacting protein 1 [Source:HGNC Symbol;Acc:HGNC:6702]
#INFO:	BIOGRID NEIGHBOUR:	BNIP3	BCL2/adenovirus E1B 19kDa interacting protein 3 [Source:HGNC Symbol;Acc:HGNC:1084]
#INFO:	BIOGRID NEIGHBOUR:	CDK19	cyclin-dependent kinase 19 [Source:HGNC Symbol;Acc:HGNC:19338]
#INFO:	BIOGRID NEIGHBOUR:	EEF1B2	eukaryotic translation elongation factor 1 beta 2 [Source:HGNC Symbol;Acc:HGNC:3208]
#INFO:	BIOGRID NEIGHBOUR:	NCK2	NCK adaptor protein 2 [Source:HGNC Symbol;Acc:HGNC:7665]
#INFO:	BIOGRID NEIGHBOUR:	METTL21C	methyltransferase like 21C [Source:HGNC Symbol;Acc:HGNC:33717]
#INFO:	BIOGRID NEIGHBOUR:	RRP15	ribosomal RNA processing 15 homolog (S. cerevisiae) [Source:HGNC Symbol;Acc:HGNC:24255]
#INFO:	BIOGRID NEIGHBOUR:	PTK2B	protein tyrosine kinase 2 beta [Source:HGNC Symbol;Acc:HGNC:9612]
#INFO:	BIOGRID NEIGHBOUR:	MSN	moesin [Source:HGNC Symbol;Acc:HGNC:7373]
#INFO:	BIOGRID NEIGHBOUR:	TBC1D2	TBC1 domain family, member 2 [Source:HGNC Symbol;Acc:HGNC:18026]
#INFO:
#INFO:	--- BIOGRID graph structure
#INFO:
#INFO:	BIOGRID INTERACTION:	GRM1	GRM1
#INFO:	BIOGRID INTERACTION:	GRM1	HTT
#INFO:	BIOGRID INTERACTION:	GRM1	ADRBK1
#INFO:	BIOGRID INTERACTION:	GRM1	OPTN
#INFO:	BIOGRID INTERACTION:	GRM1	TRPC1
#INFO:	BIOGRID INTERACTION:	GRM1	ADORA1
#INFO:	BIOGRID INTERACTION:	NDP	NDP
#INFO:	BIOGRID INTERACTION:	NDP	PPP1CA
#INFO:	BIOGRID INTERACTION:	NDP	FZD4
#INFO:	BIOGRID INTERACTION:	NDP	APP
#INFO:	BIOGRID INTERACTION:	NDP	BAG3
#INFO:	BIOGRID INTERACTION:	NDP	LGALS8
#INFO:	BIOGRID INTERACTION:	LAMP2	SNCA
#INFO:	BIOGRID INTERACTION:	LAMP2	TNF
#INFO:	BIOGRID INTERACTION:	LAMP2	BCAS2
#INFO:	BIOGRID INTERACTION:	LAMP2	ATP6V1B1
#INFO:	BIOGRID INTERACTION:	LAMP2	PDS5B
#INFO:	BIOGRID INTERACTION:	LAMP2	DDX21
#INFO:	BIOGRID INTERACTION:	LAMP2	MCM7
#INFO:	BIOGRID INTERACTION:	LAMP2	HIF1A
#INFO:	BIOGRID INTERACTION:	LAMP2	TUBA1B
#INFO:	BIOGRID INTERACTION:	LAMP2	SF3B6
#INFO:	BIOGRID INTERACTION:	LAMP2	PIAS4
#INFO:	BIOGRID INTERACTION:	LAMP2	LYN
#INFO:	BIOGRID INTERACTION:	LAMP2	ELAVL1
#INFO:	BIOGRID INTERACTION:	LAMP2	LAMP2
#INFO:	BIOGRID INTERACTION:	LAMP2	TUBB
#INFO:	BIOGRID INTERACTION:	LAMP2	SUB1
#INFO:	BIOGRID INTERACTION:	LAMP2	HP1BP3
#INFO:	BIOGRID INTERACTION:	LAMP2	THOC6
#INFO:	BIOGRID INTERACTION:	LAMP2	SRP14
#INFO:	BIOGRID INTERACTION:	LAMP2	HNRNPU
#INFO:	BIOGRID INTERACTION:	LAMP2	HSPA8
#INFO:	BIOGRID INTERACTION:	LAMP2	TUBG1
#INFO:	BIOGRID INTERACTION:	LAMP2	APEH
#INFO:	BIOGRID INTERACTION:	LAMP2	EPRS
#INFO:	BIOGRID INTERACTION:	LAMP2	NCSTN
#INFO:	BIOGRID INTERACTION:	LAMP2	RNF13
#INFO:	BIOGRID INTERACTION:	LAMP2	MDM2
#INFO:	BIOGRID INTERACTION:	LAMP2	PRPF19
#INFO:	BIOGRID INTERACTION:	LAMP2	SNRPA1
#INFO:	BIOGRID INTERACTION:	LAMP2	PCNA
#INFO:	BIOGRID INTERACTION:	LAMP2	SF3B3
#INFO:	BIOGRID INTERACTION:	LAMP2	PXK
#INFO:	BIOGRID INTERACTION:	LAMP2	RBBP4
#INFO:	BIOGRID INTERACTION:	LAMP2	SAFB
#INFO:	BIOGRID INTERACTION:	LAMP2	NPM1
#INFO:	BIOGRID INTERACTION:	LAMP2	RFC1
#INFO:	BIOGRID INTERACTION:	LAMP2	IMPDH1
#INFO:	BIOGRID INTERACTION:	LAMP2	METTL21B
#INFO:	BIOGRID INTERACTION:	LAMP2	UCHL1
#INFO:	BIOGRID INTERACTION:	BIN1	FBP1
#INFO:	BIOGRID INTERACTION:	BIN1	BIN1
#INFO:	BIOGRID INTERACTION:	BIN1	TNK2
#INFO:	BIOGRID INTERACTION:	BIN1	CLTC
#INFO:	BIOGRID INTERACTION:	BIN1	BMX
#INFO:	BIOGRID INTERACTION:	BIN1	CUX1
#INFO:	BIOGRID INTERACTION:	BIN1	ENO1
#INFO:	BIOGRID INTERACTION:	BIN1	XRCC6
#INFO:	BIOGRID INTERACTION:	BIN1	APP
#INFO:	BIOGRID INTERACTION:	BIN1	MTM1
#INFO:	BIOGRID INTERACTION:	BIN1	DLGAP4
#INFO:	BIOGRID INTERACTION:	BIN1	SOS1
#INFO:	BIOGRID INTERACTION:	BIN1	RBM12
#INFO:	BIOGRID INTERACTION:	BIN1	XRCC5
#INFO:	BIOGRID INTERACTION:	BIN1	DGUOK
#INFO:	BIOGRID INTERACTION:	BIN1	NXF1
#INFO:	BIOGRID INTERACTION:	BIN1	SH3GLB1
#INFO:	BIOGRID INTERACTION:	BIN1	SNX4
#INFO:	BIOGRID INTERACTION:	BIN1	POLR2M
#INFO:	BIOGRID INTERACTION:	BIN1	MOV10
#INFO:	BIOGRID INTERACTION:	BIN1	ITGA6
#INFO:	BIOGRID INTERACTION:	BIN1	AP2A1
#INFO:	BIOGRID INTERACTION:	BIN1	CLIP1
#INFO:	BIOGRID INTERACTION:	BIN1	SH3GL2
#INFO:	BIOGRID INTERACTION:	BIN1	MBNL1
#INFO:	BIOGRID INTERACTION:	BIN1	IRS4
#INFO:	BIOGRID INTERACTION:	BIN1	UBC
#INFO:	BIOGRID INTERACTION:	BIN1	NUFIP1
#INFO:	BIOGRID INTERACTION:	BIN1	PLD2
#INFO:	BIOGRID INTERACTION:	BIN1	XRCC4
#INFO:	BIOGRID INTERACTION:	BIN1	SYN1
#INFO:	BIOGRID INTERACTION:	BIN1	SOS2
#INFO:	BIOGRID INTERACTION:	BIN1	AP2A2
#INFO:	BIOGRID INTERACTION:	BIN1	ITGA1
#INFO:	BIOGRID INTERACTION:	BIN1	RFX3
#INFO:	BIOGRID INTERACTION:	BIN1	RIN3
#INFO:	BIOGRID INTERACTION:	BIN1	ELAVL1
#INFO:	BIOGRID INTERACTION:	BIN1	PDE4D
#INFO:	BIOGRID INTERACTION:	BIN1	SYNM
#INFO:	BIOGRID INTERACTION:	BIN1	SHMT2
#INFO:	BIOGRID INTERACTION:	BIN1	ZBTB3
#INFO:	BIOGRID INTERACTION:	BIN1	HYOU1
#INFO:	BIOGRID INTERACTION:	BIN1	PLD1
#INFO:	BIOGRID INTERACTION:	BIN1	ITGA3
#INFO:	BIOGRID INTERACTION:	BIN1	PTK2
#INFO:	BIOGRID INTERACTION:	BIN1	BIN2
#INFO:	BIOGRID INTERACTION:	BIN1	MYC
#INFO:	BIOGRID INTERACTION:	BIN1	AMPH
#INFO:	BIOGRID INTERACTION:	NRXN1	MYO16
#INFO:	BIOGRID INTERACTION:	NRXN1	SYT13
#INFO:	BIOGRID INTERACTION:	NRXN1	ATP13A2
#INFO:	BIOGRID INTERACTION:	NRXN1	MLLT4
#INFO:	BIOGRID INTERACTION:	NRXN1	NLGN1
#INFO:	BIOGRID INTERACTION:	NRXN1	SIPA1L1
#INFO:	BIOGRID INTERACTION:	NRXN1	NLGN3
#INFO:	BIOGRID INTERACTION:	NRXN1	NLGN2
#INFO:	BIOGRID INTERACTION:	NRXN1	PDZD2
#INFO:	BIOGRID INTERACTION:	NRXN1	MACF1
#INFO:	BIOGRID INTERACTION:	MLC1	DTNB
#INFO:	BIOGRID INTERACTION:	MLC1	MYLK
#INFO:	BIOGRID INTERACTION:	MLC1	SNTA1
#INFO:	BIOGRID INTERACTION:	MLC1	KCNJ10
#INFO:	BIOGRID INTERACTION:	MLC1	CAV1
#INFO:	BIOGRID INTERACTION:	MLC1	DTNA
#INFO:	BIOGRID INTERACTION:	MLC1	PRMT6
#INFO:	BIOGRID INTERACTION:	MLC1	KDM1A
#INFO:	BIOGRID INTERACTION:	ATP1A2	CUL3
#INFO:	BIOGRID INTERACTION:	ATP1A2	ZNRF1
#INFO:	BIOGRID INTERACTION:	ATP1A2	LGR4
#INFO:	BIOGRID INTERACTION:	ATP1A2	FBXO25
#INFO:	BIOGRID INTERACTION:	ATP1A2	CAND1
#INFO:	BIOGRID INTERACTION:	ATP1A2	ROGDI
#INFO:	BIOGRID INTERACTION:	ATP1A2	ZNRF2
#INFO:	BIOGRID INTERACTION:	ATP1A2	P2RY8
#INFO:	BIOGRID INTERACTION:	FGFR2	STAT3
#INFO:	BIOGRID INTERACTION:	FGFR2	STAT5B
#INFO:	BIOGRID INTERACTION:	FGFR2	FGF7
#INFO:	BIOGRID INTERACTION:	FGFR2	FRS2
#INFO:	BIOGRID INTERACTION:	FGFR2	PPM1A
#INFO:	BIOGRID INTERACTION:	FGFR2	APP
#INFO:	BIOGRID INTERACTION:	FGFR2	PIK3R1
#INFO:	BIOGRID INTERACTION:	FGFR2	C8ORF74
#INFO:	BIOGRID INTERACTION:	FGFR2	FGF1
#INFO:	BIOGRID INTERACTION:	FGFR2	TSPAN3
#INFO:	BIOGRID INTERACTION:	FGFR2	PGR
#INFO:	BIOGRID INTERACTION:	FGFR2	FGF10
#INFO:	BIOGRID INTERACTION:	FGFR2	LYN
#INFO:	BIOGRID INTERACTION:	FGFR2	FGFR2
#INFO:	BIOGRID INTERACTION:	FGFR2	FYN
#INFO:	BIOGRID INTERACTION:	FGFR2	CBL
#INFO:	BIOGRID INTERACTION:	FGFR2	ITGA5
#INFO:	BIOGRID INTERACTION:	FGFR2	NEDD4
#INFO:	BIOGRID INTERACTION:	FGFR2	STAT5A
#INFO:	BIOGRID INTERACTION:	FGFR2	HGS
#INFO:	BIOGRID INTERACTION:	EEF1A2	RPA3
#INFO:	BIOGRID INTERACTION:	EEF1A2	WDR53
#INFO:	BIOGRID INTERACTION:	EEF1A2	ABTB1
#INFO:	BIOGRID INTERACTION:	EEF1A2	CUL4A
#INFO:	BIOGRID INTERACTION:	EEF1A2	HAUS2
#INFO:	BIOGRID INTERACTION:	EEF1A2	FBXO25
#INFO:	BIOGRID INTERACTION:	EEF1A2	YWHAE
#INFO:	BIOGRID INTERACTION:	EEF1A2	NEDD8
#INFO:	BIOGRID INTERACTION:	EEF1A2	TRIM25
#INFO:	BIOGRID INTERACTION:	EEF1A2	DGUOK
#INFO:	BIOGRID INTERACTION:	EEF1A2	COPS5
#INFO:	BIOGRID INTERACTION:	EEF1A2	IGSF8
#INFO:	BIOGRID INTERACTION:	EEF1A2	AHCY
#INFO:	BIOGRID INTERACTION:	EEF1A2	SRRM2
#INFO:	BIOGRID INTERACTION:	EEF1A2	NXPH2
#INFO:	BIOGRID INTERACTION:	EEF1A2	LGR4
#INFO:	BIOGRID INTERACTION:	EEF1A2	ISG15
#INFO:	BIOGRID INTERACTION:	EEF1A2	CAND1
#INFO:	BIOGRID INTERACTION:	EEF1A2	AURKA
#INFO:	BIOGRID INTERACTION:	EEF1A2	TTLL12
#INFO:	BIOGRID INTERACTION:	EEF1A2	UBC
#INFO:	BIOGRID INTERACTION:	EEF1A2	VARS
#INFO:	BIOGRID INTERACTION:	EEF1A2	PARK2
#INFO:	BIOGRID INTERACTION:	EEF1A2	CEP57
#INFO:	BIOGRID INTERACTION:	EEF1A2	TUBG1
#INFO:	BIOGRID INTERACTION:	EEF1A2	SHFM1
#INFO:	BIOGRID INTERACTION:	EEF1A2	TEN1-CDK3
#INFO:	BIOGRID INTERACTION:	EEF1A2	EEF1B2
#INFO:	BIOGRID INTERACTION:	EEF1A2	PTEN
#INFO:	BIOGRID INTERACTION:	EEF1A2	HEXIM1
#INFO:	BIOGRID INTERACTION:	EEF1A2	RPA2
#INFO:	BIOGRID INTERACTION:	EEF1A2	BTK
#INFO:	BIOGRID INTERACTION:	EEF1A2	CUL5
#INFO:	BIOGRID INTERACTION:	EEF1A2	UBXN6
#INFO:	BIOGRID INTERACTION:	EEF1A2	CDK7
#INFO:	BIOGRID INTERACTION:	EEF1A2	DCUN1D1
#INFO:	BIOGRID INTERACTION:	EEF1A2	FAM177A1
#INFO:	BIOGRID INTERACTION:	EEF1A2	DCP2
#INFO:	BIOGRID INTERACTION:	EEF1A2	TCF3
#INFO:	BIOGRID INTERACTION:	EEF1A2	EEF1D
#INFO:	BIOGRID INTERACTION:	EEF1A2	ARRB1
#INFO:	BIOGRID INTERACTION:	EEF1A2	C4ORF19
#INFO:	BIOGRID INTERACTION:	EEF1A2	COPS6
#INFO:	BIOGRID INTERACTION:	EEF1A2	EEF1G
#INFO:	BIOGRID INTERACTION:	EEF1A2	NFX1
#INFO:	BIOGRID INTERACTION:	EEF1A2	GJA1
#INFO:	BIOGRID INTERACTION:	EEF1A2	RNF26
#INFO:	BIOGRID INTERACTION:	EEF1A2	TMEM25
#INFO:	BIOGRID INTERACTION:	EEF1A2	NUFIP1
#INFO:	BIOGRID INTERACTION:	EEF1A2	MGMT
#INFO:	BIOGRID INTERACTION:	EEF1A2	ARRB2
#INFO:	BIOGRID INTERACTION:	EEF1A2	CEP76
#INFO:	BIOGRID INTERACTION:	EEF1A2	CUL1
#INFO:	BIOGRID INTERACTION:	EEF1A2	HOMER1
#INFO:	BIOGRID INTERACTION:	EEF1A2	CD81
#INFO:	BIOGRID INTERACTION:	EEF1A2	MAPK6
#INFO:	BIOGRID INTERACTION:	EEF1A2	RPA1
#INFO:	BIOGRID INTERACTION:	EEF1A2	PLK2
#INFO:	BIOGRID INTERACTION:	EEF1A2	VCP
#INFO:	BIOGRID INTERACTION:	EEF1A2	PBDC1
#INFO:	BIOGRID INTERACTION:	EEF1A2	ERG
#INFO:	BIOGRID INTERACTION:	EEF1A2	CUL2
#INFO:	BIOGRID INTERACTION:	EEF1A2	CUL4B
#INFO:	BIOGRID INTERACTION:	EEF1A2	CUL3
#INFO:	BIOGRID INTERACTION:	PAFAH1B1	TNIK
#INFO:	BIOGRID INTERACTION:	PAFAH1B1	HMGB3
#INFO:	BIOGRID INTERACTION:	PAFAH1B1	CAPN2
#INFO:	BIOGRID INTERACTION:	PAFAH1B1	PDE4B
#INFO:	BIOGRID INTERACTION:	PAFAH1B1	SNRPF
#INFO:	BIOGRID INTERACTION:	PAFAH1B1	PAFAH1B1
#INFO:	BIOGRID INTERACTION:	PAFAH1B1	TATDN1
#INFO:	BIOGRID INTERACTION:	PAFAH1B1	SNRPD2
#INFO:	BIOGRID INTERACTION:	PAFAH1B1	CDK2
#INFO:	BIOGRID INTERACTION:	PAFAH1B1	DYNC1I1
#INFO:	BIOGRID INTERACTION:	PAFAH1B1	NUDC
#INFO:	BIOGRID INTERACTION:	PAFAH1B1	DCTN1
#INFO:	BIOGRID INTERACTION:	PAFAH1B1	YWHAG
#INFO:	BIOGRID INTERACTION:	PAFAH1B1	CLIP1
#INFO:	BIOGRID INTERACTION:	PAFAH1B1	IQCB1
#INFO:	BIOGRID INTERACTION:	PAFAH1B1	MSN
#INFO:	BIOGRID INTERACTION:	PAFAH1B1	NDEL1
#INFO:	BIOGRID INTERACTION:	PAFAH1B1	DYNC1H1
#INFO:	BIOGRID INTERACTION:	PAFAH1B1	NDE1
#INFO:	BIOGRID INTERACTION:	PAFAH1B1	PDE4D
#INFO:	BIOGRID INTERACTION:	PAFAH1B1	ISOC1
#INFO:	BIOGRID INTERACTION:	PAFAH1B1	KATNA1
#INFO:	BIOGRID INTERACTION:	PAFAH1B1	EIF5
#INFO:	BIOGRID INTERACTION:	PAFAH1B1	DCX
#INFO:	BIOGRID INTERACTION:	PAFAH1B1	KARS
#INFO:	BIOGRID INTERACTION:	PAFAH1B1	CSNK2A1
#INFO:	BIOGRID INTERACTION:	PAFAH1B1	YWHAH
#INFO:	BIOGRID INTERACTION:	PAFAH1B1	MAPRE1
#INFO:	BIOGRID INTERACTION:	PAFAH1B1	ISG15
#INFO:	BIOGRID INTERACTION:	PAFAH1B1	MYO1E
#INFO:	BIOGRID INTERACTION:	PAFAH1B1	PDIA4
#INFO:	BIOGRID INTERACTION:	PAFAH1B1	NUDCD2
#INFO:	BIOGRID INTERACTION:	PAFAH1B1	CAPNS1
#INFO:	BIOGRID INTERACTION:	PAFAH1B1	KATNB1
#INFO:	BIOGRID INTERACTION:	PAFAH1B1	ASNS
#INFO:	BIOGRID INTERACTION:	PAFAH1B1	PAFAH1B3
#INFO:	BIOGRID INTERACTION:	PAFAH1B1	HSP90AA1
#INFO:	BIOGRID INTERACTION:	PAFAH1B1	PAFAH1B2
#INFO:	BIOGRID INTERACTION:	PAFAH1B1	BICD2
#INFO:	BIOGRID INTERACTION:	PAFAH1B1	ATIC
#INFO:	BIOGRID INTERACTION:	PAFAH1B1	PAPSS1
#INFO:	BIOGRID INTERACTION:	PAFAH1B1	FH
#INFO:	BIOGRID INTERACTION:	PAFAH1B1	SLC25A10
#INFO:	BIOGRID INTERACTION:	PAFAH1B1	WDR5
#INFO:	BIOGRID INTERACTION:	PAFAH1B1	TUBA1A
#INFO:	BIOGRID INTERACTION:	PAFAH1B1	DCTN2
#INFO:	BIOGRID INTERACTION:	PAFAH1B1	PAK2
#INFO:	BIOGRID INTERACTION:	PAFAH1B1	UBXN1
#INFO:	BIOGRID INTERACTION:	PAFAH1B1	DYNLL1
#INFO:	BIOGRID INTERACTION:	PAFAH1B1	DISC1
#INFO:	BIOGRID INTERACTION:	FGFR3	GTF3C1
#INFO:	BIOGRID INTERACTION:	FGFR3	CCDC17
#INFO:	BIOGRID INTERACTION:	FGFR3	FGF1
#INFO:	BIOGRID INTERACTION:	FGFR3	CDC37
#INFO:	BIOGRID INTERACTION:	FGFR3	HSPA4
#INFO:	BIOGRID INTERACTION:	FGFR3	SLC25A6
#INFO:	BIOGRID INTERACTION:	FGFR3	ATF3
#INFO:	BIOGRID INTERACTION:	FGFR3	C6ORF47
#INFO:	BIOGRID INTERACTION:	FGFR3	FGF8
#INFO:	BIOGRID INTERACTION:	FGFR3	SOCS1
#INFO:	BIOGRID INTERACTION:	FGFR3	TMEM231
#INFO:	BIOGRID INTERACTION:	FGFR3	HSPA8
#INFO:	BIOGRID INTERACTION:	FGFR3	BORA
#INFO:	BIOGRID INTERACTION:	FGFR3	HBZ
#INFO:	BIOGRID INTERACTION:	FGFR3	GRB2
#INFO:	BIOGRID INTERACTION:	FGFR3	HNRNPL
#INFO:	BIOGRID INTERACTION:	FGFR3	HSP90AA1
#INFO:	BIOGRID INTERACTION:	FGFR3	RPL8
#INFO:	BIOGRID INTERACTION:	FGFR3	CTSK
#INFO:	BIOGRID INTERACTION:	FGFR3	POLA2
#INFO:	BIOGRID INTERACTION:	FGFR3	FGFR3
#INFO:	BIOGRID INTERACTION:	FGFR3	SMG7
#INFO:	BIOGRID INTERACTION:	FGFR3	RNF130
#INFO:	BIOGRID INTERACTION:	FGFR3	SOCS3
#INFO:	BIOGRID INTERACTION:	FGFR3	RADIL
#INFO:	BIOGRID INTERACTION:	FGFR3	NDUFS6
#INFO:	BIOGRID INTERACTION:	FGFR3	HSPA1B
#INFO:	BIOGRID INTERACTION:	FGFR3	CHGB
#INFO:	BIOGRID INTERACTION:	FGFR3	FGF9
#INFO:	BIOGRID INTERACTION:	FGFR3	CEP126
#INFO:	BIOGRID INTERACTION:	FGFR3	HSP90AB1
#INFO:	BIOGRID INTERACTION:	FGFR3	SNX11
#INFO:	BIOGRID INTERACTION:	FGFR3	ARAP1
#INFO:	BIOGRID INTERACTION:	FGFR3	KRT8
#INFO:	BIOGRID INTERACTION:	FGFR3	SH2B1
#INFO:	BIOGRID INTERACTION:	GNAQ	RIC8A
#INFO:	BIOGRID INTERACTION:	GNAQ	SLC16A14
#INFO:	BIOGRID INTERACTION:	GNAQ	PSD
#INFO:	BIOGRID INTERACTION:	GNAQ	TBXA2R
#INFO:	BIOGRID INTERACTION:	GNAQ	PTGIR
#INFO:	BIOGRID INTERACTION:	GNAQ	PIK3R1
#INFO:	BIOGRID INTERACTION:	GNAQ	PIK3CA
#INFO:	BIOGRID INTERACTION:	GNAQ	WDR36
#INFO:	BIOGRID INTERACTION:	GNAQ	CYTH2
#INFO:	BIOGRID INTERACTION:	GNAQ	F2R
#INFO:	BIOGRID INTERACTION:	GNAQ	RGS18
#INFO:	BIOGRID INTERACTION:	GNAQ	RGS5
#INFO:	BIOGRID INTERACTION:	GNAQ	LUM
#INFO:	BIOGRID INTERACTION:	GNAQ	AKAP13
#INFO:	BIOGRID INTERACTION:	GNAQ	PLCB2
#INFO:	BIOGRID INTERACTION:	GNAQ	BTK
#INFO:	BIOGRID INTERACTION:	GNAQ	TMEM185A
#INFO:	BIOGRID INTERACTION:	GNAQ	MRGPRX1
#INFO:	BIOGRID INTERACTION:	GNAQ	ADRBK1
#INFO:	BIOGRID INTERACTION:	GNAQ	CDK19
#INFO:	BIOGRID INTERACTION:	GNAQ	ADHFE1
#INFO:	BIOGRID INTERACTION:	GNAQ	PLCB1
#INFO:	BIOGRID INTERACTION:	GNAQ	ARF6
#INFO:	BIOGRID INTERACTION:	GNAQ	TAS2R7
#INFO:	BIOGRID INTERACTION:	GNAQ	CYTH3
#INFO:	BIOGRID INTERACTION:	GNAQ	NUFIP1
#INFO:	BIOGRID INTERACTION:	GNAQ	P2RY8
#INFO:	BIOGRID INTERACTION:	GNAQ	ABCE1
#INFO:	BIOGRID INTERACTION:	GNAQ	SLC25A41
#INFO:	BIOGRID INTERACTION:	GNAQ	HOXB5
#INFO:	BIOGRID INTERACTION:	GNAQ	AIP
#INFO:	BIOGRID INTERACTION:	GNAQ	CYTH1
#INFO:	BIOGRID INTERACTION:	GNAQ	CRHR1
#INFO:	BIOGRID INTERACTION:	GNAQ	DGUOK
#INFO:	BIOGRID INTERACTION:	GNAQ	NT5C3A
#INFO:	BIOGRID INTERACTION:	GNAQ	CCR1
#INFO:	BIOGRID INTERACTION:	GNAQ	IQSEC1
#INFO:	BIOGRID INTERACTION:	GNAQ	RGS7
#INFO:	BIOGRID INTERACTION:	GNAQ	ATP4A
#INFO:	BIOGRID INTERACTION:	GNAQ	CCNL2
#INFO:	BIOGRID INTERACTION:	GNAQ	DNAAF2
#INFO:	BIOGRID INTERACTION:	GNAQ	HAX1
#INFO:	BIOGRID INTERACTION:	GNAQ	TTC1
#INFO:	BIOGRID INTERACTION:	GNAQ	RGS2
#INFO:	BIOGRID INTERACTION:	GNAQ	RGS4
#INFO:	BIOGRID INTERACTION:	GNAQ	FYTTD1
#INFO:	BIOGRID INTERACTION:	GNAQ	GNB3
#INFO:	BIOGRID INTERACTION:	GNAQ	VIPR1
#INFO:	BIOGRID INTERACTION:	GNAQ	PIFO
#INFO:	BIOGRID INTERACTION:	GNAQ	GRM7
#INFO:	BIOGRID INTERACTION:	GNAQ	RGS16
#INFO:	BIOGRID INTERACTION:	GNAQ	PPT1
#INFO:	BIOGRID INTERACTION:	CLN8	ARL6IP5
#INFO:	BIOGRID INTERACTION:	CLN8	STX8
#INFO:	BIOGRID INTERACTION:	CLN8	TMEM14A
#INFO:	BIOGRID INTERACTION:	CLN8	TMEM128
#INFO:	BIOGRID INTERACTION:	CLN8	C14ORF1
#INFO:	BIOGRID INTERACTION:	CLN8	PDIA6
#INFO:	BIOGRID INTERACTION:	CLN8	ZUFSP
#INFO:	BIOGRID INTERACTION:	CLN8	TMEM11
#INFO:	BIOGRID INTERACTION:	CLN8	GPM6B
#INFO:	BIOGRID INTERACTION:	CLN8	TUBB4A
#INFO:	BIOGRID INTERACTION:	CLN8	CYB5B
#INFO:	BIOGRID INTERACTION:	CLN8	GABARAPL2
#INFO:	BIOGRID INTERACTION:	CLN8	MTX1
#INFO:	BIOGRID INTERACTION:	CLN8	TMEM147
#INFO:	BIOGRID INTERACTION:	CLN8	CD9
#INFO:	BIOGRID INTERACTION:	CLN8	NDRG2
#INFO:	BIOGRID INTERACTION:	CLN8	RRP15
#INFO:	BIOGRID INTERACTION:	CLN8	SELK
#INFO:	BIOGRID INTERACTION:	CLN8	VAPA
#INFO:	BIOGRID INTERACTION:	CLN8	YIPF6
#INFO:	BIOGRID INTERACTION:	CLN8	TMEM134
#INFO:	BIOGRID INTERACTION:	CLN8	BNIP3
#INFO:	BIOGRID INTERACTION:	CLN8	TMEM107
#INFO:	BIOGRID INTERACTION:	CLN8	SPCS2
#INFO:	BIOGRID INTERACTION:	CLN8	BNIP3L
#INFO:	BIOGRID INTERACTION:	CLN8	PTPRN
#INFO:	BIOGRID INTERACTION:	CLN8	PLP2
#INFO:	BIOGRID INTERACTION:	CLN8	UBC
#INFO:	BIOGRID INTERACTION:	CLN8	RTN4
#INFO:	BIOGRID INTERACTION:	DCX	USP9X
#INFO:	BIOGRID INTERACTION:	DCX	DCLK1
#INFO:	BIOGRID INTERACTION:	DCX	TERF1
#INFO:	BIOGRID INTERACTION:	DCX	MID2
#INFO:	BIOGRID INTERACTION:	DCX	POT1
#INFO:	BIOGRID INTERACTION:	DCX	PPP1R9B
#INFO:	BIOGRID INTERACTION:	DCX	KRTAP10-8
#INFO:	BIOGRID INTERACTION:	DCX	PPP1CA
#INFO:	BIOGRID INTERACTION:	DCX	KIFC3
#INFO:	BIOGRID INTERACTION:	DCX	TINF2
#INFO:	BIOGRID INTERACTION:	DCX	GOLGA2
#INFO:	BIOGRID INTERACTION:	DCX	SPP1
#INFO:	BIOGRID INTERACTION:	DCX	APP
#INFO:	BIOGRID INTERACTION:	DCX	NUFIP1
#INFO:	BIOGRID INTERACTION:	DCX	DCX
#INFO:	BIOGRID INTERACTION:	DCX	ZBTB5
#INFO:	BIOGRID INTERACTION:	DCX	NMNAT3
#INFO:	BIOGRID INTERACTION:	DCX	RINT1
#INFO:	BIOGRID INTERACTION:	DCX	IKZF1
#INFO:	BIOGRID INTERACTION:	DCX	KRT40
#INFO:	BIOGRID INTERACTION:	DCX	TRIM27
#INFO:	BIOGRID INTERACTION:	DCX	CALCOCO2
#INFO:	BIOGRID INTERACTION:	DCX	TRIM23
#INFO:	BIOGRID INTERACTION:	DCX	SPAG5
#INFO:	BIOGRID INTERACTION:	DCX	FBXO25
#INFO:	BIOGRID INTERACTION:	DCX	DIS3
#INFO:	BIOGRID INTERACTION:	DCX	ACD
#INFO:	BIOGRID INTERACTION:	DCX	CUL1
#INFO:	BIOGRID INTERACTION:	DCX	HAX1
#INFO:	BIOGRID INTERACTION:	DCX	MEOX1
#INFO:	BIOGRID INTERACTION:	DDHD2	BLVRA
#INFO:	BIOGRID INTERACTION:	DDHD2	SEC23IP
#INFO:	BIOGRID INTERACTION:	DDHD2	C2ORF68
#INFO:	BIOGRID INTERACTION:	DDHD2	APP
#INFO:	BIOGRID INTERACTION:	DDHD2	EEF1A2
#INFO:	BIOGRID INTERACTION:	PAX6	HIPK2
#INFO:	BIOGRID INTERACTION:	PAX6	SMAD4
#INFO:	BIOGRID INTERACTION:	PAX6	TAF1
#INFO:	BIOGRID INTERACTION:	PAX6	LHX2
#INFO:	BIOGRID INTERACTION:	PAX6	PROX1
#INFO:	BIOGRID INTERACTION:	PAX6	EN1
#INFO:	BIOGRID INTERACTION:	PAX6	RB1
#INFO:	BIOGRID INTERACTION:	PAX6	PKNOX1
#INFO:	BIOGRID INTERACTION:	PAX6	RAX
#INFO:	BIOGRID INTERACTION:	PAX6	TP73
#INFO:	BIOGRID INTERACTION:	PAX6	EP300
#INFO:	BIOGRID INTERACTION:	PAX6	SMAD3
#INFO:	BIOGRID INTERACTION:	PAX6	AR
#INFO:	BIOGRID INTERACTION:	PAX6	SUMO1
#INFO:	BIOGRID INTERACTION:	PAX6	HOXB1
#INFO:	BIOGRID INTERACTION:	PAX6	CDX2
#INFO:	BIOGRID INTERACTION:	PAX6	TAF1L
#INFO:	BIOGRID INTERACTION:	PAX6	TBP
#INFO:	BIOGRID INTERACTION:	PAX6	VSX2
#INFO:	BIOGRID INTERACTION:	PAX6	SOX2
#INFO:	BIOGRID INTERACTION:	PAX6	IPO13
#INFO:	BIOGRID INTERACTION:	PAX6	MITF
#INFO:	BIOGRID INTERACTION:	PAX6	SIX3
#INFO:	BIOGRID INTERACTION:	PAX6	PAX6
#INFO:	BIOGRID INTERACTION:	PAX6	SMARCA4
#INFO:	BIOGRID INTERACTION:	PAX6	SMAD1
#INFO:	BIOGRID INTERACTION:	PAX6	SMAD5
#INFO:	BIOGRID INTERACTION:	PAX6	NKIRAS2
#INFO:	BIOGRID INTERACTION:	HCN1	HCN4
#INFO:	BIOGRID INTERACTION:	HCN1	HCN1
#INFO:	BIOGRID INTERACTION:	HCN1	HCN2
#INFO:	BIOGRID INTERACTION:	HCN1	NEDD4L
#INFO:	BIOGRID INTERACTION:	HCN1	HCN3
#INFO:	BIOGRID INTERACTION:	GJA1	HTR3C
#INFO:	BIOGRID INTERACTION:	GJA1	CNST
#INFO:	BIOGRID INTERACTION:	GJA1	NDUFA7
#INFO:	BIOGRID INTERACTION:	GJA1	GJA3
#INFO:	BIOGRID INTERACTION:	GJA1	PRKCE
#INFO:	BIOGRID INTERACTION:	GJA1	SLC39A4
#INFO:	BIOGRID INTERACTION:	GJA1	MAPK7
#INFO:	BIOGRID INTERACTION:	GJA1	NT5E
#INFO:	BIOGRID INTERACTION:	GJA1	CSNK1D
#INFO:	BIOGRID INTERACTION:	GJA1	NEDD4
#INFO:	BIOGRID INTERACTION:	GJA1	STXBP2
#INFO:	BIOGRID INTERACTION:	GJA1	HGS
#INFO:	BIOGRID INTERACTION:	GJA1	GJA5
#INFO:	BIOGRID INTERACTION:	GJA1	TJP1
#INFO:	BIOGRID INTERACTION:	GJA1	TSPAN17
#INFO:	BIOGRID INTERACTION:	GJA1	STAMBP
#INFO:	BIOGRID INTERACTION:	GJA1	TSG101
#INFO:	BIOGRID INTERACTION:	GJA1	UBQLN4
#INFO:	BIOGRID INTERACTION:	GJA1	PRKCA
#INFO:	BIOGRID INTERACTION:	GJA1	GJA1
#INFO:	BIOGRID INTERACTION:	GJA1	PSMD2
#INFO:	BIOGRID INTERACTION:	GJA1	FAM189A2
#INFO:	BIOGRID INTERACTION:	GJA1	KCNK16
#INFO:	BIOGRID INTERACTION:	GJA1	ZACN
#INFO:	BIOGRID INTERACTION:	GJA1	PSMD4
#INFO:	BIOGRID INTERACTION:	GJA1	GPR52
#INFO:	BIOGRID INTERACTION:	GJA1	S100A1
#INFO:	BIOGRID INTERACTION:	GJA1	CAV1
#INFO:	BIOGRID INTERACTION:	GJA1	EPS15
#INFO:	BIOGRID INTERACTION:	QDPR	CAND1
#INFO:	BIOGRID INTERACTION:	QDPR	PAH
#INFO:	BIOGRID INTERACTION:	QDPR	CUL3
#INFO:	BIOGRID INTERACTION:	QDPR	IQCB1
#INFO:	BIOGRID INTERACTION:	QDPR	QDPR
#INFO:	BIOGRID INTERACTION:	QDPR	CUL1
#INFO:	BIOGRID INTERACTION:	QDPR	APOA1
#INFO:	BIOGRID INTERACTION:	QDPR	ANKRD13A
#INFO:	BIOGRID INTERACTION:	QDPR	COPS5
#INFO:	BIOGRID INTERACTION:	DYNC1H1	RPS5
#INFO:	BIOGRID INTERACTION:	DYNC1H1	COPS5
#INFO:	BIOGRID INTERACTION:	DYNC1H1	HNRNPL
#INFO:	BIOGRID INTERACTION:	DYNC1H1	EGFR
#INFO:	BIOGRID INTERACTION:	DYNC1H1	YWHAQ
#INFO:	BIOGRID INTERACTION:	DYNC1H1	CSNK2B
#INFO:	BIOGRID INTERACTION:	DYNC1H1	DISC1
#INFO:	BIOGRID INTERACTION:	DYNC1H1	RANBP9
#INFO:	BIOGRID INTERACTION:	DYNC1H1	ITGA4
#INFO:	BIOGRID INTERACTION:	DYNC1H1	FLNA
#INFO:	BIOGRID INTERACTION:	DYNC1H1	TRIM58
#INFO:	BIOGRID INTERACTION:	DYNC1H1	LONP1
#INFO:	BIOGRID INTERACTION:	DYNC1H1	CCDC8
#INFO:	BIOGRID INTERACTION:	DYNC1H1	BMI1
#INFO:	BIOGRID INTERACTION:	DYNC1H1	TSC22D1
#INFO:	BIOGRID INTERACTION:	DYNC1H1	FUS
#INFO:	BIOGRID INTERACTION:	DYNC1H1	IKBKAP
#INFO:	BIOGRID INTERACTION:	DYNC1H1	YBX1
#INFO:	BIOGRID INTERACTION:	DYNC1H1	SERBP1
#INFO:	BIOGRID INTERACTION:	DYNC1H1	CDC5L
#INFO:	BIOGRID INTERACTION:	DYNC1H1	DYNC1I1
#INFO:	BIOGRID INTERACTION:	DYNC1H1	HEXIM1
#INFO:	BIOGRID INTERACTION:	DYNC1H1	DCTN1
#INFO:	BIOGRID INTERACTION:	DYNC1H1	SF3A1
#INFO:	BIOGRID INTERACTION:	DYNC1H1	RPA2
#INFO:	BIOGRID INTERACTION:	DYNC1H1	PLOD3
#INFO:	BIOGRID INTERACTION:	DYNC1H1	MCCC2
#INFO:	BIOGRID INTERACTION:	DYNC1H1	NCOA5
#INFO:	BIOGRID INTERACTION:	DYNC1H1	TNKS1BP1
#INFO:	BIOGRID INTERACTION:	DYNC1H1	PEX14
#INFO:	BIOGRID INTERACTION:	DYNC1H1	RUFY1
#INFO:	BIOGRID INTERACTION:	DYNC1H1	ZC3H4
#INFO:	BIOGRID INTERACTION:	DYNC1H1	LRRK2
#INFO:	BIOGRID INTERACTION:	DYNC1H1	METTL21A
#INFO:	BIOGRID INTERACTION:	DYNC1H1	HDAC6
#INFO:	BIOGRID INTERACTION:	DYNC1H1	ARF6
#INFO:	BIOGRID INTERACTION:	DYNC1H1	TPM2
#INFO:	BIOGRID INTERACTION:	DYNC1H1	DYNC1I2
#INFO:	BIOGRID INTERACTION:	DYNC1H1	NUP133
#INFO:	BIOGRID INTERACTION:	DYNC1H1	PRKCD
#INFO:	BIOGRID INTERACTION:	DYNC1H1	RYK
#INFO:	BIOGRID INTERACTION:	DYNC1H1	RNF2
#INFO:	BIOGRID INTERACTION:	DYNC1H1	SPRTN
#INFO:	BIOGRID INTERACTION:	DYNC1H1	LRRFIP1
#INFO:	BIOGRID INTERACTION:	DYNC1H1	DYNC1LI1
#INFO:	BIOGRID INTERACTION:	DYNC1H1	AKAP12
#INFO:	BIOGRID INTERACTION:	DYNC1H1	RPS24
#INFO:	BIOGRID INTERACTION:	DYNC1H1	METTL21C
#INFO:	BIOGRID INTERACTION:	DYNC1H1	NDEL1
#INFO:	BIOGRID INTERACTION:	DYNC1H1	DYNLT1
#INFO:	BIOGRID INTERACTION:	DYNC1H1	FN1
#INFO:	BIOGRID INTERACTION:	DYNC1H1	MCCC1
#INFO:	BIOGRID INTERACTION:	DYNC1H1	KATNB1
#INFO:	BIOGRID INTERACTION:	DYNC1H1	XRCC5
#INFO:	BIOGRID INTERACTION:	DYNC1H1	U2AF2
#INFO:	BIOGRID INTERACTION:	DYNC1H1	HSP90AA1
#INFO:	BIOGRID INTERACTION:	DYNC1H1	DDX1
#INFO:	BIOGRID INTERACTION:	DYNC1H1	SNRPA1
#INFO:	BIOGRID INTERACTION:	DYNC1H1	SMAD2
#INFO:	BIOGRID INTERACTION:	DYNC1H1	SIRT1
#INFO:	BIOGRID INTERACTION:	DYNC1H1	DYNC1LI2
#INFO:	BIOGRID INTERACTION:	DYNC1H1	SNRPB
#INFO:	BIOGRID INTERACTION:	DYNC1H1	C20ORF24
#INFO:	BIOGRID INTERACTION:	DYNC1H1	SRSF9
#INFO:	BIOGRID INTERACTION:	DYNC1H1	SPG20
#INFO:	BIOGRID INTERACTION:	DYNC1H1	BICD2
#INFO:	BIOGRID INTERACTION:	DYNC1H1	EPB41
#INFO:	BIOGRID INTERACTION:	DYNC1H1	BRCA1
#INFO:	BIOGRID INTERACTION:	DYNC1H1	CUL7
#INFO:	BIOGRID INTERACTION:	DYNC1H1	MYC
#INFO:	BIOGRID INTERACTION:	DYNC1H1	CUL2
#INFO:	BIOGRID INTERACTION:	DYNC1H1	OBSL1
#INFO:	BIOGRID INTERACTION:	DYNC1H1	SNCA
#INFO:	BIOGRID INTERACTION:	DYNC1H1	CDK2
#INFO:	BIOGRID INTERACTION:	DYNC1H1	PSEN2
#INFO:	BIOGRID INTERACTION:	DYNC1H1	YARS
#INFO:	BIOGRID INTERACTION:	DYNC1H1	TNIK
#INFO:	BIOGRID INTERACTION:	DYNC1H1	SIRT7
#INFO:	BIOGRID INTERACTION:	DYNC1H1	EIF3K
#INFO:	BIOGRID INTERACTION:	DYNC1H1	NME1-NME2
#INFO:	BIOGRID INTERACTION:	DYNC1H1	CUL3
#INFO:	BIOGRID INTERACTION:	DYNC1H1	MAX
#INFO:	BIOGRID INTERACTION:	DYNC1H1	DYNLT3
#INFO:	BIOGRID INTERACTION:	DYNC1H1	FAM46A
#INFO:	BIOGRID INTERACTION:	DYNC1H1	ARRB2
#INFO:	BIOGRID INTERACTION:	DYNC1H1	DYNLRB1
#INFO:	BIOGRID INTERACTION:	DYNC1H1	SUZ12
#INFO:	BIOGRID INTERACTION:	DYNC1H1	SAP30BP
#INFO:	BIOGRID INTERACTION:	DYNC1H1	HTATSF1
#INFO:	BIOGRID INTERACTION:	DYNC1H1	VCAM1
#INFO:	BIOGRID INTERACTION:	DYNC1H1	KATNA1
#INFO:	BIOGRID INTERACTION:	DYNC1H1	FLNC
#INFO:	BIOGRID INTERACTION:	DYNC1H1	STRN4
#INFO:	BIOGRID INTERACTION:	DYNC1H1	GRB2
#INFO:	BIOGRID INTERACTION:	DYNC1H1	STRN
#INFO:	BIOGRID INTERACTION:	DYNC1H1	EPPK1
#INFO:	BIOGRID INTERACTION:	DYNC1H1	PRUNE2
#INFO:	BIOGRID INTERACTION:	DYNC1H1	TOR1A
#INFO:	BIOGRID INTERACTION:	PLP1	ITGA5
#INFO:	BIOGRID INTERACTION:	PLP1	CLN8
#INFO:	BIOGRID INTERACTION:	PLP1	ITGAV
#INFO:	BIOGRID INTERACTION:	PLP1	PTPRN
#INFO:	BIOGRID INTERACTION:	PLP1	MBP
#INFO:	BIOGRID INTERACTION:	DNM1	TBC1D2
#INFO:	BIOGRID INTERACTION:	DNM1	CLINT1
#INFO:	BIOGRID INTERACTION:	DNM1	PTK2B
#INFO:	BIOGRID INTERACTION:	DNM1	IQCB1
#INFO:	BIOGRID INTERACTION:	DNM1	NCK2
#INFO:	BIOGRID INTERACTION:	DNM1	SH3GL2
#INFO:	BIOGRID INTERACTION:	DNM1	GRB2
#INFO:	BIOGRID INTERACTION:	DNM1	UBASH3A
#INFO:	BIOGRID INTERACTION:	DNM1	NCL
#INFO:	BIOGRID INTERACTION:	DNM1	NUFIP1
#INFO:	BIOGRID INTERACTION:	DNM1	IRF2BPL
#INFO:	BIOGRID INTERACTION:	DNM1	CABIN1
#INFO:	BIOGRID INTERACTION:	DNM1	PACSIN3
#INFO:	BIOGRID INTERACTION:	DNM1	DYRK1A
#INFO:	BIOGRID INTERACTION:	DNM1	DNM3
#INFO:	BIOGRID INTERACTION:	DNM1	NPM3
#INFO:	BIOGRID INTERACTION:	DNM1	FNBP1
#INFO:	BIOGRID INTERACTION:	DNM1	DNM1
#INFO:	BIOGRID INTERACTION:	DNM1	MAP3K10
#INFO:	BIOGRID INTERACTION:	DNM1	DNMBP
#INFO:	BIOGRID INTERACTION:	DNM1	FER
#INFO:	BIOGRID INTERACTION:	DNM1	AMPH
#INFO:	BIOGRID INTERACTION:	DNM1	PIAS1
#INFO:	BIOGRID INTERACTION:	DNM1	UBE2I
#INFO:	BIOGRID INTERACTION:	DNM1	SNX9
#INFO:	BIOGRID INTERACTION:	DNM1	SH3GL1
#INFO:	BIOGRID INTERACTION:	DNM1	ARRB1
#INFO:	BIOGRID INTERACTION:	DNM1	CEP126
#INFO:	BIOGRID INTERACTION:	DNM1	PACSIN2
#INFO:	BIOGRID INTERACTION:	DNM1	SH3BP4
#INFO:	BIOGRID INTERACTION:	DNM1	FANCD2
#INFO:	BIOGRID INTERACTION:	DNM1	DNAAF2
#INFO:	BIOGRID INTERACTION:	DNM1	HAX1
#INFO:	BIOGRID INTERACTION:	DNM1	BIN1
#INFO:	BIOGRID INTERACTION:	DNM1	PIN4
#INFO:	BIOGRID INTERACTION:	DNM1	SRC
#INFO:	BIOGRID INTERACTION:	DNM1	SUMO1
#INFO:	BIOGRID INTERACTION:	DNM1	ASB13
#INFO:	BIOGRID INTERACTION:	DNM1	PACSIN1
#INFO:	BIOGRID INTERACTION:	DNM1	SH3KBP1
#INFO:	BIOGRID INTERACTION:	DNM1	NCK1
#INFO:	BIOGRID INTERACTION:	DNM1	SCN2B
#INFO:	BIOGRID INTERACTION:	DNM1	MED31
#INFO:	BIOGRID INTERACTION:	DNM1	ITSN1
#INFO:	BIOGRID INTERACTION:	DNM1	SNRPA1
#INFO:	BIOGRID INTERACTION:	DNM1	DNM2
#INFO:	BIOGRID INTERACTION:	DNM1	LYPD6
#INFO:	BIOGRID INTERACTION:	DNM1	ADAM2
#INFO:	BIOGRID INTERACTION:	DNM1	SH3GLB1
#INFO:	BIOGRID INTERACTION:	DNM1	DGUOK
#INFO:	BIOGRID INTERACTION:	DNM1	CDK5
#INFO:	BIOGRID INTERACTION:	PAK3	ARHGEF7
#INFO:	BIOGRID INTERACTION:	PAK3	CDC42
#INFO:	BIOGRID INTERACTION:	PAK3	ABCE1
#INFO:	BIOGRID INTERACTION:	PAK3	SNCA
#INFO:	BIOGRID INTERACTION:	PAK3	RAC1
#INFO:	BIOGRID INTERACTION:	PAK3	ITSN1
#INFO:	BIOGRID INTERACTION:	PAK3	PAK3
#INFO:	BIOGRID INTERACTION:	DMXL2	GLUL
#INFO:	BIOGRID INTERACTION:	DMXL2	C1QTNF2
#INFO:	BIOGRID INTERACTION:	DMXL2	ANTXR1
#INFO:	BIOGRID INTERACTION:	DMXL2	WDR7
#INFO:	BIOGRID INTERACTION:	DMXL2	RAB3GAP1
#INFO:	BIOGRID INTERACTION:	DMXL2	FAF2
#INFO:	BIOGRID INTERACTION:	DMXL2	RP2
#INFO:	BIOGRID INTERACTION:	GNAS	VIPR1
#INFO:	BIOGRID INTERACTION:	GNAS	CALM1
#INFO:	BIOGRID INTERACTION:	GNAS	LAMTOR1
#INFO:	BIOGRID INTERACTION:	GNAS	SNX13
#INFO:	BIOGRID INTERACTION:	GNAS	GNAL
#INFO:	BIOGRID INTERACTION:	GNAS	GNG5
#INFO:	BIOGRID INTERACTION:	GNAS	GNG10
#INFO:	BIOGRID INTERACTION:	GNAS	RGS2
#INFO:	BIOGRID INTERACTION:	GNAS	OPTN
#INFO:	BIOGRID INTERACTION:	GNAS	TTC1
#INFO:	BIOGRID INTERACTION:	GNAS	TRO
#INFO:	BIOGRID INTERACTION:	GNAS	NUCB2
#INFO:	BIOGRID INTERACTION:	GNAS	NUCB1
#INFO:	BIOGRID INTERACTION:	GNAS	AXIN1
#INFO:	BIOGRID INTERACTION:	GNAS	GNB2
#INFO:	BIOGRID INTERACTION:	GNAS	AVPR2
#INFO:	BIOGRID INTERACTION:	GNAS	CRHR1
#INFO:	BIOGRID INTERACTION:	GNAS	MDM2
#INFO:	BIOGRID INTERACTION:	GNAS	EGFR
#INFO:	BIOGRID INTERACTION:	GNAS	GNB4
#INFO:	BIOGRID INTERACTION:	GNAS	MAGED2
#INFO:	BIOGRID INTERACTION:	GNAS	ADRB2
#INFO:	BIOGRID INTERACTION:	GNAS	GNG4
#INFO:	BIOGRID INTERACTION:	GNAS	FSCN1
#INFO:	BIOGRID INTERACTION:	GNAS	SLC25A12
#INFO:	BIOGRID INTERACTION:	GNAS	PANX1
#INFO:	BIOGRID INTERACTION:	GNAS	PAICS
#INFO:	BIOGRID INTERACTION:	GNAS	JAK3
#INFO:	BIOGRID INTERACTION:	GNAS	HLA-A
#INFO:	BIOGRID INTERACTION:	GNAS	GNAQ
#INFO:	BIOGRID INTERACTION:	GNAS	CPT2
#INFO:	BIOGRID INTERACTION:	GNAS	GNB1
#INFO:	BIOGRID INTERACTION:	GNAS	OCIAD1
#INFO:	BIOGRID INTERACTION:	GNAS	ARMCX3
#INFO:	BIOGRID INTERACTION:	GNAS	GNA12
#INFO:	BIOGRID INTERACTION:	GNAS	PCK1
#INFO:	BIOGRID INTERACTION:	GNAS	SHMT2
#INFO:	BIOGRID INTERACTION:	GNAS	GNG2
#INFO:	BIOGRID INTERACTION:	GNAS	METAP2
#INFO:	BIOGRID INTERACTION:	GNAS	GNA11
#INFO:	BIOGRID INTERACTION:	GNAS	TBXA2R
#INFO:	BIOGRID INTERACTION:	GNAS	PTGIR
#INFO:	BIOGRID INTERACTION:	GNAS	RIC8A
#INFO:	BIOGRID INTERACTION:	GNAS	YBEY
#INFO:	BIOGRID INTERACTION:	GNAS	RUVBL1
#INFO:	BIOGRID INTERACTION:	GNAS	C1QBP
#INFO:	BIOGRID INTERACTION:	GNAS	CCDC8
#INFO:	BIOGRID INTERACTION:	GNAS	GNAS
#INFO:	BIOGRID INTERACTION:	GNAS	FUS
#INFO:	BIOGRID INTERACTION:	KCNJ10	TTC1
#INFO:	BIOGRID INTERACTION:	KCNJ10	SNTA1
#INFO:	BIOGRID INTERACTION:	KCNJ10	TMED8
#INFO:	BIOGRID INTERACTION:	KCNJ10	HSPA8
#INFO:	BIOGRID INTERACTION:	KCNJ10	SEC24B
#INFO:	BIOGRID INTERACTION:	KCNJ10	ADO
#INFO:	BIOGRID INTERACTION:	KCNJ10	BAG1
#INFO:	BIOGRID INTERACTION:	KCNJ10	COPG1
#INFO:	BIOGRID INTERACTION:	KCNJ10	DYNLL1
#INFO:	BIOGRID INTERACTION:	KCNJ10	IL16
#INFO:	BIOGRID INTERACTION:	KCNJ10	APP
#INFO:	BIOGRID INTERACTION:	KCNJ10	COPB2
#INFO:	BIOGRID INTERACTION:	KCNJ10	SEC23B
#INFO:	BIOGRID INTERACTION:	KCNJ10	SEC24A
#INFO:	BIOGRID INTERACTION:	KCNJ10	YTHDF1
#INFO:	BIOGRID INTERACTION:	KCNJ10	SIAH1
#INFO:	BIOGRID INTERACTION:	STXBP1	TRIM38
#INFO:	BIOGRID INTERACTION:	STXBP1	STX19
#INFO:	BIOGRID INTERACTION:	STXBP1	STX1B
#INFO:	BIOGRID INTERACTION:	STXBP1	SQSTM1
#INFO:	BIOGRID INTERACTION:	STXBP1	NUFIP1
#INFO:	BIOGRID INTERACTION:	STXBP1	RRP7A
#INFO:	BIOGRID INTERACTION:	STXBP1	IQCB1
#INFO:	BIOGRID INTERACTION:	STXBP1	DNAAF2
#INFO:	BIOGRID INTERACTION:	STXBP1	HAX1
#INFO:	BIOGRID INTERACTION:	STXBP1	HGS
#INFO:	BIOGRID INTERACTION:	STXBP1	CDCA8
#INFO:	BIOGRID INTERACTION:	STXBP1	MAPT
#INFO:	BIOGRID INTERACTION:	STXBP1	CDK5
#INFO:	BIOGRID INTERACTION:	STXBP1	TUBB2A
#INFO:	BIOGRID INTERACTION:	STXBP1	GJA1
#INFO:	BIOGRID INTERACTION:	STXBP1	DGUOK
#INFO:	BIOGRID INTERACTION:	STXBP1	ARMC1
#INFO:	BIOGRID INTERACTION:	STXBP1	APBA2
#INFO:	BIOGRID INTERACTION:	STXBP1	STX2
#INFO:	BIOGRID INTERACTION:	STXBP1	STX1A
#INFO:	BIOGRID INTERACTION:	STXBP1	TUBA4A
#INFO:	BIOGRID INTERACTION:	STXBP1	SYTL4
#INFO:	BIOGRID INTERACTION:	STXBP1	STX3
#INFO:	BIOGRID INTERACTION:	STXBP1	APP
#INFO:	BIOGRID INTERACTION:	STXBP1	STX4
#INFO:	BIOGRID INTERACTION:	STXBP1	KCTD3
#INFO:	BIOGRID INTERACTION:	STXBP1	STX11
#INFO:	BIOGRID INTERACTION:	STXBP1	APBA1
#INFO:	BIOGRID INTERACTION:	ROGDI	DMXL1
#INFO:	BIOGRID INTERACTION:	ROGDI	MYH8
#INFO:	BIOGRID INTERACTION:	ROGDI	MYH7
#INFO:	BIOGRID INTERACTION:	ROGDI	CEP126
#INFO:	BIOGRID INTERACTION:	ROGDI	ATP2A1
#INFO:	BIOGRID INTERACTION:	ROGDI	DMXL2
#INFO:	BIOGRID INTERACTION:	ROGDI	TUBA3C
#INFO:	BIOGRID INTERACTION:	ROGDI	WDR7
#INFO:	BIOGRID INTERACTION:	ROGDI	DISC1
#INFO:	BIOGRID INTERACTION:	ROGDI	COPS6
#INFO:	BIOGRID INTERACTION:	NLGN3	MEOX2
#INFO:	BIOGRID INTERACTION:	NLGN3	DLG2
#INFO:	BIOGRID INTERACTION:	NLGN3	PRDX2
#INFO:	BIOGRID INTERACTION:	NLGN3	NRXN3
#INFO:	BIOGRID INTERACTION:	NLGN3	DLG4
#INFO:	BIOGRID INTERACTION:	NLGN3	DLG3

## Sheet: Fetal Brain Ratio >2 (b) 
#	signf	p-value	T	Q	Q&T	Q&T/Q	Q&T/T	term ID	t type	t group	t name	t depth	Q&T list
1	!	2.15e-28	732	62	56	0.903	0.077	HP:0001249	hp	9	Intellectual disability	4	ARX,CREBBP,CCDC88C,HMGB3,KIAA2022,KCNQ2,DCX,MEF2C,DLG3,ADNP,EEF1A2,SMS,FGD1,SLC25A15,CSPP1,RPS19,AP1S1,EZH2,GLI3,C12ORF57,SOBP,PDE4D,AKT3,SATB2,FAM126A,MYCN,CASC5,FRAS1,SMAD4,AKT1,LBR,CASK,SLC16A2,INPP5E,SETBP1,AFF2,SKI,PRSS12,PCDH19,DCHS1,MGAT2,CEP135,NR2F1,FOXG1,DEAF1,NRXN1,EHMT1,CCBE1,BCOR,COL4A1,FAT4,TCF4,SYNGAP1,L1CAM,NUP62,GRIN2B
1	!	7.27e-20	1167	62	58	0.935	0.05	HP:0012759	hp	9	Neurodevelopmental abnormality	3	ARX,CREBBP,CCDC88C,HMGB3,KIAA2022,KCNQ2,DCX,MEF2C,DLG3,ADNP,EEF1A2,SMS,FGD1,SLC25A15,CSPP1,RPS19,AP1S1,EZH2,GLI3,C12ORF57,SOBP,PDE4D,AKT3,SATB2,FAM126A,MYCN,CASC5,FRAS1,SMAD4,AKT1,LBR,CASK,SLC16A2,INPP5E,SETBP1,AFF2,SKI,PRSS12,PCDH19,DCHS1,MGAT2,CEP135,NR2F1,B3GALT6,FOXG1,DEAF1,NRXN1,EHMT1,NDN,CCBE1,BCOR,COL4A1,FAT4,TCF4,SYNGAP1,L1CAM,NUP62,GRIN2B
1	!	2.96e-11	640	62	39	0.629	0.061	HP:0000606	hp	9	Abnormality of the periorbital region	4	ARX,CREBBP,MEF2C,DLG3,ADNP,EEF1A2,FGD1,CSPP1,RPS19,MEGF8,AP1S1,EZH2,GLI3,C12ORF57,PDE4D,AKT3,SATB2,DNMT3A,MYCN,FRAS1,SMAD4,AKT1,CASK,SLC16A2,INPP5E,SETBP1,AFF2,SKI,DCHS1,MGAT2,B3GALT6,FOXG1,DEAF1,EHMT1,NDN,CCBE1,BCOR,FAT4,TCF4
1	!	9.58e-11	823	62	43	0.694	0.052	HP:0000284	hp	9	Abnormality of the ocular region	4	ARX,CREBBP,HMGB3,MEF2C,DLG3,ADNP,EEF1A2,SMS,FGD1,CSPP1,RPS19,MEGF8,AP1S1,EZH2,GLI3,C12ORF57,PDE4D,AKT3,SATB2,DNMT3A,MYCN,FRAS1,SMAD4,AKT1,LBR,CASK,SLC16A2,INPP5E,SETBP1,AFF2,SKI,DCHS1,MGAT2,B3GALT6,FOXG1,DEAF1,EHMT1,NDN,CCBE1,BCOR,COL4A1,FAT4,TCF4
1	!	1.07e-10	340	62	29	0.468	0.085	HP:0008050	hp	9	Abnormality of the palpebral fissures	6	CREBBP,MEF2C,DLG3,ADNP,EEF1A2,FGD1,RPS19,MEGF8,AP1S1,EZH2,GLI3,C12ORF57,SATB2,DNMT3A,MYCN,FRAS1,SMAD4,AKT1,SLC16A2,SETBP1,SKI,DCHS1,MGAT2,FOXG1,EHMT1,NDN,BCOR,FAT4,TCF4
1	!	1.64e-10	563	62	36	0.581	0.064	HP:0000492	hp	9	Abnormality of the eyelid	5	CREBBP,MEF2C,DLG3,ADNP,EEF1A2,FGD1,RPS19,MEGF8,AP1S1,EZH2,GLI3,C12ORF57,PDE4D,AKT3,SATB2,DNMT3A,MYCN,FRAS1,SMAD4,AKT1,CASK,SLC16A2,INPP5E,SETBP1,AFF2,SKI,DCHS1,MGAT2,B3GALT6,FOXG1,EHMT1,NDN,CCBE1,BCOR,FAT4,TCF4
1	!	2.59e-09	1982	62	60	0.968	0.03	HP:0012638	hp	9	Abnormality of nervous system physiology	2	ARX,CREBBP,CCDC88C,HMGB3,KIAA2022,KCNQ2,DCX,MEF2C,DLG3,ADNP,EEF1A2,SMS,FGD1,SLC25A15,CSPP1,RPS19,AP1S1,EZH2,GLI3,C12ORF57,SOBP,LMNB1,PDE4D,AKT3,SATB2,DNMT3A,FAM126A,MYCN,CASC5,FRAS1,SMAD4,AKT1,LBR,CASK,SLC16A2,INPP5E,SETBP1,AFF2,SKI,PRSS12,PCDH19,DCHS1,MGAT2,CEP135,NR2F1,B3GALT6,FOXG1,DEAF1,NRXN1,EHMT1,NDN,CCBE1,BCOR,COL4A1,FAT4,TCF4,SYNGAP1,L1CAM,NUP62,GRIN2B
1	!	1.04e-08	2188	62	29	0.468	0.013	GO:0007399	BP	23	nervous system development	5	ARX,KIAA2022,KCNQ2,DCX,MEF2C,DLG3,ADNP,MEGF8,EZH2,GLI3,SATB2,DNMT3A,MYCN,SMAD4,AKT1,AFF2,SKI,PCDH19,DCHS1,NR2F1,FOXG1,DEAF1,NRXN1,NDN,COL4A1,FAT4,TCF4,L1CAM,GRIN2B
1	!	3.32e-08	1498	62	24	0.387	0.016	GO:0022008	BP	23	neurogenesis	3	ARX,KCNQ2,DCX,MEF2C,DLG3,ADNP,MEGF8,EZH2,GLI3,SATB2,DNMT3A,MYCN,SMAD4,AKT1,SKI,DCHS1,NR2F1,NRXN1,NDN,COL4A1,FAT4,TCF4,L1CAM,GRIN2B
1	!	3.65e-08	365	62	27	0.435	0.074	HP:0000177	hp	9	Abnormality of upper lip	6	ARX,KIAA2022,MEF2C,ADNP,EEF1A2,SMS,FGD1,RPS19,EZH2,GLI3,C12ORF57,SATB2,FRAS1,SMAD4,CASK,SETBP1,DCHS1,B3GALT6,FOXG1,DEAF1,EHMT1,NDN,CCBE1,BCOR,COL4A1,FAT4,TCF4
1	!	4.01e-08	427	62	29	0.468	0.068	HP:0000549	hp	3	Abnormal conjugate eye movement	2	ARX,CREBBP,HMGB3,KIAA2022,MEF2C,DLG3,ADNP,FGD1,CSPP1,RPS19,EZH2,SOBP,SATB2,SMAD4,AKT1,LBR,CASK,SLC16A2,INPP5E,SETBP1,SKI,PRSS12,NR2F1,NRXN1,NDN,BCOR,COL4A1,TCF4,L1CAM
1	!	8.1e-08	1418	62	23	0.371	0.016	GO:0048699	BP	23	generation of neurons	4	ARX,KCNQ2,DCX,MEF2C,DLG3,ADNP,MEGF8,EZH2,GLI3,SATB2,DNMT3A,MYCN,SMAD4,AKT1,SKI,NR2F1,NRXN1,NDN,COL4A1,FAT4,TCF4,L1CAM,GRIN2B
1	!	9.28e-08	651	62	35	0.565	0.054	HP:0007364	hp	9	Aplasia/Hypoplasia of the cerebrum	7	ARX,CREBBP,HMGB3,KIAA2022,KCNQ2,DCX,MEF2C,EEF1A2,CSPP1,RPS19,GLI3,C12ORF57,LMNB1,AKT3,SATB2,MYCN,CASC5,FRAS1,SMAD4,CASK,SLC16A2,INPP5E,SETBP1,SKI,DCHS1,MGAT2,CEP135,FOXG1,EHMT1,BCOR,COL4A1,FAT4,TCF4,SYNGAP1,L1CAM
1	!	1.5e-07	5018	62	41	0.661	0.008	GO:0048856	BP	23	anatomical structure development	2	ARX,CREBBP,HMGB3,KIAA2022,KCNQ2,DCX,MEF2C,DLG3,ADNP,FGD1,RPS19,MEGF8,EZH2,GLI3,SOBP,PDE4D,SATB2,DNMT3A,MYCN,CASC5,FRAS1,SMAD4,AKT1,AFF2,SKI,CCDC28B,PCDH19,DCHS1,NR2F1,FOXG1,DEAF1,NRXN1,EHMT1,NDN,CCBE1,BCOR,COL4A1,FAT4,TCF4,L1CAM,GRIN2B
1	!	1.69e-07	485	62	30	0.484	0.062	HP:0000159	hp	9	Abnormality of the lip	5	ARX,KIAA2022,MEF2C,ADNP,EEF1A2,SMS,FGD1,RPS19,EZH2,GLI3,C12ORF57,SATB2,MYCN,FRAS1,SMAD4,LBR,CASK,SETBP1,DCHS1,MGAT2,B3GALT6,FOXG1,DEAF1,EHMT1,NDN,CCBE1,BCOR,COL4A1,FAT4,TCF4
1	!	1.9e-07	667	62	35	0.565	0.052	HP:0011297	hp	9	Abnormality of digit	4	ARX,CREBBP,MEF2C,SMS,FGD1,CSPP1,RPS19,MEGF8,EZH2,GLI3,C12ORF57,PDE4D,AKT3,SATB2,MYCN,FRAS1,SMAD4,AKT1,LBR,SLC16A2,INPP5E,SETBP1,SKI,DCHS1,MGAT2,NR2F1,B3GALT6,FOXG1,EHMT1,NDN,CCBE1,BCOR,FAT4,TCF4,L1CAM
1	!	1.97e-07	488	62	30	0.484	0.061	HP:0000422	hp	9	Abnormality of the nasal bridge	5	ARX,CREBBP,MEF2C,ADNP,EEF1A2,FGD1,CSPP1,MEGF8,EZH2,GLI3,PDE4D,AKT3,SATB2,MYCN,FRAS1,SMAD4,AKT1,LBR,CASK,INPP5E,SETBP1,AFF2,DCHS1,MGAT2,FOXG1,NDN,CCBE1,BCOR,FAT4,TCF4
1	!	2.21e-07	425	62	28	0.452	0.066	HP:0000486	hp	3	Strabismus	3	ARX,CREBBP,HMGB3,KIAA2022,MEF2C,DLG3,ADNP,FGD1,CSPP1,RPS19,EZH2,SOBP,SATB2,SMAD4,AKT1,LBR,CASK,INPP5E,SETBP1,SKI,PRSS12,NR2F1,NRXN1,NDN,BCOR,COL4A1,TCF4,L1CAM
1	!	2.27e-07	280	62	23	0.371	0.082	HP:0200006	hp	9	Slanting of the palpebral fissure	7	CREBBP,MEF2C,DLG3,ADNP,EEF1A2,FGD1,RPS19,MEGF8,AP1S1,EZH2,GLI3,C12ORF57,SATB2,MYCN,AKT1,SLC16A2,SETBP1,SKI,MGAT2,FOXG1,EHMT1,NDN,TCF4
1	!	2.95e-07	530	62	31	0.5	0.058	HP:0000315	hp	9	Abnormality of the orbital region	4	ARX,CREBBP,HMGB3,MEF2C,EEF1A2,SMS,FGD1,CSPP1,RPS19,MEGF8,EZH2,GLI3,C12ORF57,PDE4D,AKT3,FRAS1,SMAD4,AKT1,LBR,CASK,SLC16A2,SETBP1,SKI,DCHS1,B3GALT6,EHMT1,CCBE1,BCOR,COL4A1,FAT4,TCF4
1	!	3.21e-07	464	62	29	0.468	0.062	HP:0000290	hp	9	Abnormality of the forehead	4	ARX,CREBBP,MEF2C,ADNP,FGD1,CSPP1,MEGF8,AP1S1,EZH2,GLI3,C12ORF57,AKT3,SATB2,FRAS1,LBR,CASK,SLC16A2,INPP5E,SETBP1,SKI,DCHS1,CEP135,B3GALT6,FOXG1,EHMT1,NDN,CCBE1,FAT4,TCF4
1	!	3.94e-07	4192	62	37	0.597	0.009	GO:0048731	BP	23	system development	4	ARX,HMGB3,KIAA2022,KCNQ2,DCX,MEF2C,DLG3,ADNP,FGD1,RPS19,MEGF8,EZH2,GLI3,SOBP,PDE4D,SATB2,DNMT3A,MYCN,FRAS1,SMAD4,AKT1,AFF2,SKI,PCDH19,DCHS1,NR2F1,FOXG1,DEAF1,NRXN1,NDN,CCBE1,BCOR,COL4A1,FAT4,TCF4,L1CAM,GRIN2B
1	!	4.06e-07	572	62	32	0.516	0.056	HP:0000356	hp	17	Abnormality of the outer ear	1	ARX,CREBBP,HMGB3,MEF2C,EEF1A2,SMS,FGD1,CSPP1,MEGF8,EZH2,GLI3,C12ORF57,SATB2,MYCN,FRAS1,SMAD4,AKT1,LBR,CASK,SLC16A2,INPP5E,SETBP1,SKI,DCHS1,MGAT2,FOXG1,EHMT1,CCBE1,BCOR,COL4A1,FAT4,TCF4
1	!	4.08e-07	2159	62	60	0.968	0.028	HP:0000707	hp	9	Abnormality of the nervous system	1	ARX,CREBBP,CCDC88C,HMGB3,KIAA2022,KCNQ2,DCX,MEF2C,DLG3,ADNP,EEF1A2,SMS,FGD1,SLC25A15,CSPP1,RPS19,AP1S1,EZH2,GLI3,C12ORF57,SOBP,LMNB1,PDE4D,AKT3,SATB2,DNMT3A,FAM126A,MYCN,CASC5,FRAS1,SMAD4,AKT1,LBR,CASK,SLC16A2,INPP5E,SETBP1,AFF2,SKI,PRSS12,PCDH19,DCHS1,MGAT2,CEP135,NR2F1,B3GALT6,FOXG1,DEAF1,NRXN1,EHMT1,NDN,CCBE1,BCOR,COL4A1,FAT4,TCF4,SYNGAP1,L1CAM,NUP62,GRIN2B
1	!	6.73e-07	547	62	31	0.5	0.057	HP:0001167	hp	9	Abnormality of finger	5	ARX,CREBBP,SMS,FGD1,CSPP1,RPS19,MEGF8,EZH2,GLI3,C12ORF57,PDE4D,AKT3,SATB2,MYCN,FRAS1,SMAD4,AKT1,LBR,SLC16A2,INPP5E,SETBP1,SKI,MGAT2,NR2F1,B3GALT6,NDN,CCBE1,BCOR,FAT4,TCF4,L1CAM
1	!	6.82e-07	4746	62	39	0.629	0.008	GO:0007275	BP	23	multicellular organismal development	3	ARX,CREBBP,HMGB3,KIAA2022,KCNQ2,DCX,MEF2C,DLG3,ADNP,FGD1,RPS19,MEGF8,EZH2,GLI3,SOBP,PDE4D,SATB2,DNMT3A,MYCN,FRAS1,SMAD4,AKT1,AFF2,SKI,PCDH19,DCHS1,NR2F1,FOXG1,DEAF1,NRXN1,EHMT1,NDN,CCBE1,BCOR,COL4A1,FAT4,TCF4,L1CAM,GRIN2B
1	!	6.87e-07	2060	62	26	0.419	0.013	GO:0048468	BP	23	cell development	2	ARX,CREBBP,KCNQ2,DCX,MEF2C,DLG3,ADNP,RPS19,MEGF8,EZH2,GLI3,PDE4D,SATB2,MYCN,CASC5,SMAD4,AKT1,SKI,DEAF1,NRXN1,NDN,COL4A1,FAT4,TCF4,L1CAM,GRIN2B
1	!	6.98e-07	2596	62	29	0.468	0.011	GO:0009653	BP	23	anatomical structure morphogenesis	2	ARX,CREBBP,KCNQ2,DCX,MEF2C,DLG3,ADNP,FGD1,MEGF8,EZH2,GLI3,SOBP,SATB2,MYCN,CASC5,FRAS1,SMAD4,SKI,CCDC28B,DCHS1,DEAF1,NRXN1,NDN,CCBE1,BCOR,COL4A1,FAT4,L1CAM,GRIN2B
1	!	8.1e-07	701	62	35	0.565	0.05	HP:0000925	hp	9	Abnormality of the vertebral column	4	ARX,CREBBP,HMGB3,SMS,FGD1,CSPP1,RPS19,MEGF8,EZH2,GLI3,PDE4D,DNMT3A,FAM126A,FRAS1,SMAD4,AKT1,LBR,CASK,SLC16A2,INPP5E,SETBP1,SKI,DCHS1,MGAT2,B3GALT6,FOXG1,DEAF1,NRXN1,EHMT1,NDN,CCBE1,BCOR,FAT4,TCF4,L1CAM
1	!	9.67e-07	5566	62	42	0.677	0.008	GO:0044767	BP	23	single-organism developmental process	2	ARX,CREBBP,HMGB3,KIAA2022,KCNQ2,DCX,MEF2C,DLG3,ADNP,FGD1,RPS19,MEGF8,EZH2,GLI3,SOBP,PDE4D,SATB2,DNMT3A,MYCN,CASC5,FRAS1,SMAD4,AKT1,AFF2,SKI,CCDC28B,PCDH19,DCHS1,NR2F1,FOXG1,DEAF1,NRXN1,EHMT1,NDN,CCBE1,BCOR,COL4A1,FAT4,TCF4,L1CAM,NUP62,GRIN2B
1	!	1.37e-06	636	62	33	0.532	0.052	HP:0001760	hp	9	Abnormality of the foot	3	ARX,CREBBP,MEF2C,SMS,FGD1,CSPP1,MEGF8,EZH2,GLI3,C12ORF57,PDE4D,SATB2,MYCN,FRAS1,SMAD4,AKT1,LBR,SLC16A2,INPP5E,SETBP1,SKI,DCHS1,MGAT2,B3GALT6,FOXG1,EHMT1,NDN,CCBE1,BCOR,COL4A1,FAT4,TCF4,L1CAM
1	!	1.62e-06	5651	62	42	0.677	0.007	GO:0032502	BP	23	developmental process	1	ARX,CREBBP,HMGB3,KIAA2022,KCNQ2,DCX,MEF2C,DLG3,ADNP,FGD1,RPS19,MEGF8,EZH2,GLI3,SOBP,PDE4D,SATB2,DNMT3A,MYCN,CASC5,FRAS1,SMAD4,AKT1,AFF2,SKI,CCDC28B,PCDH19,DCHS1,NR2F1,FOXG1,DEAF1,NRXN1,EHMT1,NDN,CCBE1,BCOR,COL4A1,FAT4,TCF4,L1CAM,NUP62,GRIN2B
1	!	2.05e-06	893	62	39	0.629	0.044	HP:0002060	hp	9	Abnormality of the cerebrum	6	ARX,CREBBP,HMGB3,KIAA2022,KCNQ2,DCX,MEF2C,EEF1A2,SLC25A15,CSPP1,RPS19,EZH2,GLI3,C12ORF57,LMNB1,AKT3,SATB2,FAM126A,MYCN,CASC5,FRAS1,SMAD4,CASK,SLC16A2,INPP5E,SETBP1,SKI,DCHS1,MGAT2,CEP135,FOXG1,EHMT1,CCBE1,BCOR,COL4A1,FAT4,TCF4,SYNGAP1,L1CAM
1	!	2.24e-06	767	62	36	0.581	0.047	HP:0002813	hp	9	Abnormality of limb bone morphology	3	ARX,CREBBP,MEF2C,ADNP,SMS,FGD1,CSPP1,RPS19,MEGF8,EZH2,GLI3,C12ORF57,PDE4D,AKT3,SATB2,MYCN,FRAS1,SMAD4,AKT1,LBR,SLC16A2,INPP5E,SETBP1,SKI,DCHS1,MGAT2,NR2F1,B3GALT6,FOXG1,EHMT1,NDN,CCBE1,BCOR,FAT4,TCF4,L1CAM
1	!	2.28e-06	896	62	39	0.629	0.044	HP:0100547	hp	9	Abnormality of forebrain morphology	5	ARX,CREBBP,HMGB3,KIAA2022,KCNQ2,DCX,MEF2C,EEF1A2,SLC25A15,CSPP1,RPS19,EZH2,GLI3,C12ORF57,LMNB1,AKT3,SATB2,FAM126A,MYCN,CASC5,FRAS1,SMAD4,CASK,SLC16A2,INPP5E,SETBP1,SKI,DCHS1,MGAT2,CEP135,FOXG1,EHMT1,CCBE1,BCOR,COL4A1,FAT4,TCF4,SYNGAP1,L1CAM
1	!	2.37e-06	897	62	39	0.629	0.043	HP:0001250	hp	9	Seizures	3	ARX,CREBBP,CCDC88C,KIAA2022,KCNQ2,DCX,MEF2C,DLG3,ADNP,EEF1A2,SMS,SLC25A15,CSPP1,EZH2,GLI3,C12ORF57,AKT3,SATB2,DNMT3A,FAM126A,SMAD4,AKT1,LBR,CASK,INPP5E,SETBP1,PCDH19,MGAT2,FOXG1,EHMT1,NDN,CCBE1,BCOR,COL4A1,FAT4,TCF4,SYNGAP1,L1CAM,GRIN2B
1	!	2.39e-06	209	62	19	0.306	0.091	HP:0001883	hp	9	Talipes	5	SMS,FGD1,CSPP1,MEGF8,EZH2,C12ORF57,SATB2,AKT1,SETBP1,SKI,DCHS1,B3GALT6,FOXG1,EHMT1,CCBE1,BCOR,COL4A1,FAT4,L1CAM
1	!	2.43e-06	811	62	37	0.597	0.046	HP:0002977	hp	9	Aplasia/Hypoplasia involving the central nervous system	4	ARX,CREBBP,HMGB3,KIAA2022,KCNQ2,DCX,MEF2C,EEF1A2,SLC25A15,CSPP1,RPS19,GLI3,C12ORF57,LMNB1,AKT3,SATB2,MYCN,CASC5,FRAS1,SMAD4,AKT1,CASK,SLC16A2,INPP5E,SETBP1,SKI,DCHS1,MGAT2,CEP135,FOXG1,EHMT1,BCOR,COL4A1,FAT4,TCF4,SYNGAP1,L1CAM
1	!	2.44e-06	374	62	25	0.403	0.067	HP:0000357	hp	17	Abnormal location of ears	2	ARX,CREBBP,HMGB3,MEF2C,EEF1A2,FGD1,CSPP1,MEGF8,EZH2,GLI3,C12ORF57,SATB2,MYCN,FRAS1,SMAD4,AKT1,LBR,INPP5E,SETBP1,SKI,MGAT2,CCBE1,BCOR,COL4A1,FAT4
1	!	2.6e-06	210	62	19	0.306	0.09	HP:0005656	hp	9	Positional foot deformity	4	SMS,FGD1,CSPP1,MEGF8,EZH2,C12ORF57,SATB2,AKT1,SETBP1,SKI,DCHS1,B3GALT6,FOXG1,EHMT1,CCBE1,BCOR,COL4A1,FAT4,L1CAM
1	!	3.43e-06	658	62	33	0.532	0.05	HP:0000708	hp	9	Behavioral abnormality	3	CREBBP,KIAA2022,KCNQ2,MEF2C,DLG3,ADNP,EEF1A2,FGD1,EZH2,GLI3,SOBP,LMNB1,PDE4D,SATB2,CASC5,SMAD4,AKT1,SLC16A2,INPP5E,SETBP1,AFF2,SKI,PCDH19,MGAT2,FOXG1,DEAF1,NRXN1,EHMT1,NDN,BCOR,TCF4,SYNGAP1,GRIN2B
1	!	3.66e-06	445	62	27	0.435	0.061	HP:0100886	hp	9	Abnormality of globe location	1	CREBBP,MEF2C,EEF1A2,SMS,FGD1,CSPP1,RPS19,MEGF8,EZH2,GLI3,C12ORF57,PDE4D,AKT3,FRAS1,SMAD4,AKT1,LBR,CASK,SLC16A2,SETBP1,SKI,DCHS1,B3GALT6,EHMT1,CCBE1,FAT4,TCF4
1	!	4.87e-06	706	62	34	0.548	0.048	HP:0001155	hp	9	Abnormality of the hand	3	ARX,CREBBP,ADNP,SMS,FGD1,CSPP1,RPS19,MEGF8,EZH2,GLI3,C12ORF57,PDE4D,AKT3,SATB2,MYCN,FRAS1,SMAD4,AKT1,LBR,SLC16A2,INPP5E,SETBP1,SKI,DCHS1,MGAT2,NR2F1,B3GALT6,EHMT1,NDN,CCBE1,BCOR,FAT4,TCF4,L1CAM
1	!	5.62e-06	1062	62	42	0.677	0.04	HP:0000153	hp	9	Abnormality of the mouth	4	ARX,CREBBP,KIAA2022,MEF2C,DLG3,ADNP,EEF1A2,SMS,FGD1,CSPP1,RPS19,MEGF8,EZH2,GLI3,C12ORF57,SOBP,PDE4D,AKT3,SATB2,MYCN,FRAS1,SMAD4,AKT1,LBR,CASK,SLC16A2,INPP5E,SETBP1,SKI,DCHS1,MGAT2,B3GALT6,FOXG1,DEAF1,NRXN1,EHMT1,NDN,CCBE1,BCOR,COL4A1,FAT4,TCF4
1	!	5.78e-06	1300	62	20	0.323	0.015	GO:0030182	BP	23	neuron differentiation	3	ARX,KCNQ2,DCX,MEF2C,DLG3,ADNP,MEGF8,EZH2,GLI3,SATB2,DNMT3A,SMAD4,AKT1,NRXN1,NDN,COL4A1,FAT4,TCF4,L1CAM,GRIN2B
1	!	5.93e-06	793	62	36	0.581	0.045	HP:0012758	hp	9	Neurodevelopmental delay	4	ARX,CREBBP,HMGB3,KIAA2022,KCNQ2,DCX,MEF2C,DLG3,ADNP,EEF1A2,SLC25A15,CSPP1,AP1S1,EZH2,C12ORF57,SOBP,PDE4D,SATB2,FAM126A,CASK,SLC16A2,INPP5E,SETBP1,AFF2,SKI,PCDH19,NR2F1,B3GALT6,FOXG1,DEAF1,EHMT1,NDN,BCOR,TCF4,SYNGAP1,GRIN2B
1	!	7.37e-06	333	62	23	0.371	0.069	HP:0000377	hp	17	Abnormality of the pinna	2	ARX,CREBBP,HMGB3,SMS,FGD1,MEGF8,EZH2,GLI3,C12ORF57,FRAS1,SMAD4,CASK,SLC16A2,SETBP1,SKI,DCHS1,MGAT2,FOXG1,EHMT1,BCOR,COL4A1,FAT4,TCF4
1	!	8.22e-06	802	62	36	0.581	0.045	HP:0040068	hp	9	Abnormality of limb bone	2	ARX,CREBBP,MEF2C,ADNP,SMS,FGD1,CSPP1,RPS19,MEGF8,EZH2,GLI3,C12ORF57,PDE4D,AKT3,SATB2,MYCN,FRAS1,SMAD4,AKT1,LBR,SLC16A2,INPP5E,SETBP1,SKI,DCHS1,MGAT2,NR2F1,B3GALT6,FOXG1,EHMT1,NDN,CCBE1,BCOR,FAT4,TCF4,L1CAM
1	!	1e-05	96	62	13	0.21	0.135	HP:0000729	hp	9	Autistic behavior	4	CREBBP,KIAA2022,MEF2C,ADNP,PDE4D,SATB2,SMAD4,AKT1,FOXG1,DEAF1,EHMT1,NDN,SYNGAP1
1	!	1.32e-05	285	62	21	0.339	0.074	HP:0007370	hp	9	Aplasia/Hypoplasia of the corpus callosum	8	ARX,CREBBP,KIAA2022,KCNQ2,DCX,MEF2C,CSPP1,GLI3,C12ORF57,LMNB1,AKT3,INPP5E,SETBP1,DCHS1,FOXG1,EHMT1,BCOR,COL4A1,FAT4,TCF4,L1CAM
1	!	2.08e-05	1008	62	40	0.645	0.04	HP:0003808	hp	28	Abnormal muscle tone	3	ARX,CREBBP,CCDC88C,KIAA2022,KCNQ2,DCX,MEF2C,DLG3,ADNP,EEF1A2,SMS,SLC25A15,CSPP1,AP1S1,EZH2,C12ORF57,LMNB1,SATB2,FAM126A,LBR,CASK,SLC16A2,INPP5E,SETBP1,SKI,DCHS1,MGAT2,B3GALT6,FOXG1,NRXN1,EHMT1,NDN,BCOR,COL4A1,FAT4,TCF4,SYNGAP1,L1CAM,NUP62,GRIN2B
1	!	2.3e-05	143	62	15	0.242	0.105	HP:0001762	hp	9	Talipes equinovarus	6	SMS,MEGF8,EZH2,C12ORF57,SATB2,SETBP1,SKI,DCHS1,B3GALT6,FOXG1,EHMT1,CCBE1,BCOR,FAT4,L1CAM
1	!	2.31e-05	294	62	21	0.339	0.071	HP:0001273	hp	9	Abnormality of the corpus callosum	9	ARX,CREBBP,KIAA2022,KCNQ2,DCX,MEF2C,CSPP1,GLI3,C12ORF57,LMNB1,AKT3,INPP5E,SETBP1,DCHS1,FOXG1,EHMT1,BCOR,COL4A1,FAT4,TCF4,L1CAM
1	!	2.35e-05	832	62	36	0.581	0.043	HP:0011844	hp	9	Abnormal appendicular skeleton morphology	3	ARX,CREBBP,MEF2C,ADNP,SMS,FGD1,CSPP1,RPS19,MEGF8,EZH2,GLI3,C12ORF57,PDE4D,AKT3,SATB2,MYCN,FRAS1,SMAD4,AKT1,LBR,SLC16A2,INPP5E,SETBP1,SKI,DCHS1,MGAT2,NR2F1,B3GALT6,FOXG1,EHMT1,NDN,CCBE1,BCOR,FAT4,TCF4,L1CAM
1	!	2.74e-05	326	62	22	0.355	0.067	HP:0001780	hp	9	Abnormality of toe	5	ARX,CREBBP,MEF2C,SMS,FGD1,CSPP1,EZH2,GLI3,C12ORF57,PDE4D,SATB2,MYCN,FRAS1,SMAD4,AKT1,LBR,SLC16A2,INPP5E,SKI,B3GALT6,FOXG1,BCOR
1	!	3.01e-05	358	62	23	0.371	0.064	HP:0000369	hp	17	Low-set ears	3	ARX,CREBBP,MEF2C,EEF1A2,FGD1,CSPP1,MEGF8,EZH2,GLI3,C12ORF57,SATB2,MYCN,FRAS1,SMAD4,AKT1,LBR,INPP5E,SETBP1,SKI,CCBE1,BCOR,COL4A1,FAT4
1	!	3.06e-05	146	62	15	0.242	0.103	HP:0000692	hp	8	Misalignment of teeth	1	CREBBP,SMS,C12ORF57,SOBP,PDE4D,SATB2,FRAS1,LBR,SETBP1,SKI,DCHS1,MGAT2,BCOR,FAT4,TCF4
1	!	3.25e-05	329	62	22	0.355	0.067	HP:0002500	hp	9	Abnormality of the cerebral white matter	8	ARX,CREBBP,KIAA2022,KCNQ2,DCX,MEF2C,CSPP1,GLI3,C12ORF57,LMNB1,AKT3,FAM126A,INPP5E,SETBP1,DCHS1,FOXG1,EHMT1,BCOR,COL4A1,FAT4,TCF4,L1CAM
1	!	3.94e-05	1304	62	19	0.306	0.015	GO:0030030	BP	23	cell projection organization	3	ARX,KCNQ2,DCX,MEF2C,DLG3,ADNP,FGD1,MEGF8,EZH2,GLI3,SMAD4,AKT1,CCDC28B,NRXN1,NDN,COL4A1,FAT4,L1CAM,GRIN2B
1	!	4.1e-05	1127	62	42	0.677	0.037	HP:0000929	hp	9	Abnormality of the skull	4	ARX,CREBBP,HMGB3,KIAA2022,EEF1A2,SMS,FGD1,CSPP1,RPS19,MEGF8,EZH2,GLI3,C12ORF57,PDE4D,AKT3,SATB2,MYCN,CASC5,FRAS1,SMAD4,AKT1,LBR,CASK,SLC16A2,INPP5E,SETBP1,SKI,DCHS1,MGAT2,CEP135,B3GALT6,FOXG1,DEAF1,EHMT1,NDN,CCBE1,BCOR,COL4A1,FAT4,TCF4,SYNGAP1,L1CAM
1	!	4.23e-05	447	62	12	0.194	0.027	GO:0003682	MF	20	chromatin binding	1	ARX,CREBBP,HMGB3,ADNP,EZH2,GLI3,SATB2,DNMT3A,SMAD4,SKI,TCF4,NUP62
1	!	4.31e-05	765	62	34	0.548	0.044	HP:0002817	hp	9	Abnormality of the upper limb	2	ARX,CREBBP,ADNP,SMS,FGD1,CSPP1,RPS19,MEGF8,EZH2,GLI3,C12ORF57,PDE4D,AKT3,SATB2,MYCN,FRAS1,SMAD4,AKT1,LBR,SLC16A2,INPP5E,SETBP1,SKI,DCHS1,MGAT2,NR2F1,B3GALT6,EHMT1,NDN,CCBE1,BCOR,FAT4,TCF4,L1CAM
1	!	4.53e-05	335	62	22	0.355	0.066	HP:0000316	hp	9	Hypertelorism	2	MEF2C,SMS,FGD1,CSPP1,RPS19,MEGF8,EZH2,GLI3,C12ORF57,PDE4D,AKT3,FRAS1,SMAD4,AKT1,LBR,CASK,SETBP1,SKI,DCHS1,EHMT1,CCBE1,FAT4
1	!	4.54e-05	659	62	14	0.226	0.021	GO:0048667	BP	23	cell morphogenesis involved in neuron differentiation	4	ARX,KCNQ2,DCX,MEF2C,DLG3,ADNP,MEGF8,GLI3,SMAD4,NRXN1,NDN,COL4A1,L1CAM,GRIN2B
1	!	5.3e-05	910	62	16	0.258	0.018	GO:0031175	BP	23	neuron projection development	4	ARX,KCNQ2,DCX,MEF2C,DLG3,ADNP,MEGF8,EZH2,GLI3,SMAD4,AKT1,NRXN1,NDN,COL4A1,L1CAM,GRIN2B
1	!	5.57e-05	1046	62	17	0.274	0.016	GO:0048666	BP	23	neuron development	3	ARX,KCNQ2,DCX,MEF2C,DLG3,ADNP,MEGF8,EZH2,GLI3,SMAD4,AKT1,NRXN1,NDN,COL4A1,FAT4,L1CAM,GRIN2B
1	!	6.07e-05	92	62	12	0.194	0.13	HP:0011339	hp	9	Abnormality of upper lip vermillion	7	ARX,KIAA2022,ADNP,EEF1A2,SMAD4,SETBP1,DCHS1,FOXG1,DEAF1,EHMT1,NDN,FAT4
1	!	6.47e-05	1352	62	46	0.742	0.034	HP:0009121	hp	9	Abnormal axial skeleton morphology	3	ARX,CREBBP,HMGB3,KIAA2022,DLG3,EEF1A2,SMS,FGD1,CSPP1,RPS19,MEGF8,EZH2,GLI3,C12ORF57,PDE4D,AKT3,SATB2,DNMT3A,FAM126A,MYCN,CASC5,FRAS1,SMAD4,AKT1,LBR,CASK,SLC16A2,INPP5E,SETBP1,SKI,DCHS1,MGAT2,CEP135,B3GALT6,FOXG1,DEAF1,NRXN1,EHMT1,NDN,CCBE1,BCOR,COL4A1,FAT4,TCF4,SYNGAP1,L1CAM
1	!	6.57e-05	472	62	26	0.419	0.055	HP:0000277	hp	9	Abnormality of the mandible	6	ARX,CREBBP,SMS,CSPP1,RPS19,MEGF8,EZH2,GLI3,C12ORF57,PDE4D,SATB2,MYCN,SMAD4,LBR,CASK,SETBP1,SKI,DCHS1,MGAT2,CEP135,B3GALT6,FOXG1,DEAF1,EHMT1,CCBE1,FAT4
1	!	7.32e-05	573	62	13	0.21	0.023	GO:0007409	BP	23	axonogenesis	5	ARX,KCNQ2,DCX,DLG3,ADNP,MEGF8,GLI3,SMAD4,NRXN1,NDN,COL4A1,L1CAM,GRIN2B
1	!	7.76e-05	60	62	10	0.161	0.167	HP:0010864	hp	9	Intellectual disability, severe	5	ARX,MEF2C,SOBP,SLC16A2,MGAT2,CEP135,FOXG1,NRXN1,EHMT1,TCF4
1	!	9.06e-05	479	62	12	0.194	0.025	GO:0002009	BP	23	morphogenesis of an epithelium	4	MEF2C,DLG3,MEGF8,GLI3,MYCN,FRAS1,SMAD4,SKI,DCHS1,DEAF1,COL4A1,FAT4
1	!	9.77e-05	159	62	15	0.242	0.094	HP:0000750	hp	9	Delayed speech and language development	5	ARX,CREBBP,DLG3,EZH2,SOBP,PDE4D,SATB2,CASK,INPP5E,SETBP1,AFF2,EHMT1,NDN,TCF4,GRIN2B
1	!	0.000107	709	62	32	0.516	0.045	HP:0000240	hp	9	Abnormality of skull size	5	ARX,CREBBP,HMGB3,KIAA2022,EEF1A2,CSPP1,RPS19,EZH2,GLI3,C12ORF57,AKT3,SATB2,MYCN,CASC5,FRAS1,SMAD4,AKT1,LBR,CASK,SLC16A2,INPP5E,SETBP1,SKI,MGAT2,CEP135,FOXG1,EHMT1,BCOR,COL4A1,TCF4,SYNGAP1,L1CAM
1	!	0.000125	98	62	12	0.194	0.122	HP:0011338	hp	9	Abnormality of mouth shape	5	MEF2C,EEF1A2,PDE4D,AKT1,SLC16A2,INPP5E,DCHS1,MGAT2,EHMT1,NDN,FAT4,TCF4
1	!	0.00013	3036	62	28	0.452	0.009	GO:0048513	BP	23	organ development	5	ARX,HMGB3,DCX,MEF2C,FGD1,RPS19,MEGF8,EZH2,GLI3,SOBP,PDE4D,SATB2,MYCN,FRAS1,SMAD4,AKT1,AFF2,SKI,PCDH19,DCHS1,NR2F1,FOXG1,DEAF1,NRXN1,BCOR,COL4A1,FAT4,GRIN2B
1	!	0.00013	602	62	13	0.21	0.022	GO:0061564	BP	23	axon development	5	ARX,KCNQ2,DCX,DLG3,ADNP,MEGF8,GLI3,SMAD4,NRXN1,NDN,COL4A1,L1CAM,GRIN2B
1	!	0.000138	3912	62	32	0.516	0.008	GO:0048869	BP	23	cellular developmental process	1	ARX,CREBBP,HMGB3,KCNQ2,DCX,MEF2C,DLG3,ADNP,FGD1,RPS19,MEGF8,EZH2,GLI3,PDE4D,SATB2,DNMT3A,MYCN,CASC5,SMAD4,AKT1,SKI,CCDC28B,DCHS1,NR2F1,DEAF1,NRXN1,NDN,COL4A1,FAT4,TCF4,L1CAM,GRIN2B
1	!	0.000152	527	62	27	0.435	0.051	HP:0010674	hp	9	Abnormality of the curvature of the vertebral column	5	ARX,CREBBP,HMGB3,SMS,FGD1,CSPP1,EZH2,DNMT3A,FAM126A,AKT1,LBR,CASK,SLC16A2,INPP5E,SETBP1,SKI,DCHS1,MGAT2,B3GALT6,FOXG1,NRXN1,EHMT1,NDN,CCBE1,BCOR,FAT4,L1CAM
1	!	0.000175	409	62	11	0.177	0.027	GO:0097485	BP	23	neuron projection guidance	6	ARX,KCNQ2,DCX,DLG3,MEGF8,GLI3,SMAD4,NRXN1,COL4A1,L1CAM,GRIN2B
1	!	0.000175	409	62	11	0.177	0.027	GO:0007411	BP	23	axon guidance	6	ARX,KCNQ2,DCX,DLG3,MEGF8,GLI3,SMAD4,NRXN1,COL4A1,L1CAM,GRIN2B
1	!	0.000176	25	62	7	0.113	0.28	HP:0010804	hp	9	Tented upper lip vermilion	8	KIAA2022,EEF1A2,DCHS1,FOXG1,DEAF1,EHMT1,FAT4
1	!	0.000186	362	62	22	0.355	0.061	HP:0010993	hp	9	Abnormality of the cerebral subcortex	7	ARX,CREBBP,KIAA2022,KCNQ2,DCX,MEF2C,CSPP1,GLI3,C12ORF57,LMNB1,AKT3,FAM126A,INPP5E,SETBP1,DCHS1,FOXG1,EHMT1,BCOR,COL4A1,FAT4,TCF4,L1CAM
1	!	0.0002	854	62	35	0.565	0.041	HP:0000366	hp	9	Abnormality of the nose	4	ARX,CREBBP,KIAA2022,MEF2C,ADNP,EEF1A2,FGD1,CSPP1,RPS19,MEGF8,EZH2,GLI3,C12ORF57,PDE4D,AKT3,SATB2,MYCN,FRAS1,SMAD4,AKT1,LBR,CASK,INPP5E,SETBP1,AFF2,SKI,DCHS1,MGAT2,FOXG1,EHMT1,NDN,CCBE1,BCOR,FAT4,TCF4
1	!	0.000208	871	62	15	0.242	0.017	GO:0000904	BP	23	cell morphogenesis involved in differentiation	3	ARX,KCNQ2,DCX,MEF2C,DLG3,ADNP,MEGF8,EZH2,GLI3,SMAD4,NRXN1,NDN,COL4A1,L1CAM,GRIN2B
1	!	0.000218	103	62	12	0.194	0.117	HP:0006919	hp	21	Abnormal aggressive, impulsive or violent behavior	1	CREBBP,EEF1A2,SATB2,CASC5,INPP5E,AFF2,PCDH19,MGAT2,DEAF1,EHMT1,BCOR,TCF4
1	!	0.000227	366	62	22	0.355	0.06	HP:0005918	hp	9	Abnormality of phalanx of finger	6	CREBBP,FGD1,CSPP1,RPS19,MEGF8,EZH2,GLI3,PDE4D,AKT3,SATB2,MYCN,FRAS1,LBR,SLC16A2,INPP5E,SETBP1,SKI,B3GALT6,CCBE1,BCOR,FAT4,L1CAM
1	!	0.000234	1013	62	16	0.258	0.016	GO:0009790	BP	23	embryo development	4	CREBBP,MEF2C,MEGF8,GLI3,SOBP,SATB2,DNMT3A,MYCN,FRAS1,SMAD4,AKT1,SKI,DCHS1,DEAF1,EHMT1,GRIN2B
1	!	0.000235	575	62	28	0.452	0.049	HP:0000032	hp	11	Abnormality of male external genitalia	3	ARX,CREBBP,KIAA2022,DCX,SMS,FGD1,CSPP1,MEGF8,EZH2,GLI3,LMNB1,PDE4D,SATB2,FRAS1,SMAD4,AKT1,INPP5E,SETBP1,SKI,DCHS1,B3GALT6,EHMT1,NDN,CCBE1,BCOR,COL4A1,FAT4,TCF4
1	!	0.000235	305	62	20	0.323	0.066	HP:0009825	hp	9	Aplasia involving bones of the extremities	3	ADNP,FGD1,RPS19,MEGF8,EZH2,GLI3,C12ORF57,PDE4D,MYCN,FRAS1,SMAD4,LBR,SETBP1,DCHS1,B3GALT6,FOXG1,NDN,CCBE1,BCOR,FAT4
1	!	0.000241	1516	62	48	0.774	0.032	HP:0000271	hp	9	Abnormality of the face	3	ARX,CREBBP,HMGB3,KIAA2022,MEF2C,DLG3,ADNP,EEF1A2,SMS,FGD1,CSPP1,RPS19,MEGF8,AP1S1,EZH2,GLI3,C12ORF57,SOBP,PDE4D,AKT3,SATB2,DNMT3A,MYCN,FRAS1,SMAD4,AKT1,LBR,CASK,SLC16A2,INPP5E,SETBP1,AFF2,SKI,DCHS1,MGAT2,CEP135,B3GALT6,FOXG1,DEAF1,NRXN1,EHMT1,NDN,CCBE1,BCOR,COL4A1,FAT4,TCF4,L1CAM
1	!	0.000255	332	62	10	0.161	0.03	GO:0060562	BP	23	epithelial tube morphogenesis	6	MEF2C,MEGF8,GLI3,MYCN,SMAD4,SKI,DCHS1,DEAF1,COL4A1,FAT4
1	!	0.000273	617	62	29	0.468	0.047	HP:0011821	hp	9	Abnormality of facial skeleton	5	ARX,CREBBP,SMS,FGD1,CSPP1,RPS19,MEGF8,EZH2,GLI3,C12ORF57,PDE4D,SATB2,MYCN,SMAD4,AKT1,LBR,CASK,SLC16A2,SETBP1,SKI,DCHS1,MGAT2,CEP135,B3GALT6,FOXG1,DEAF1,EHMT1,CCBE1,FAT4
1	!	0.000288	893	62	15	0.242	0.017	GO:0007417	BP	23	central nervous system development	5	ARX,DCX,EZH2,GLI3,SATB2,MYCN,AFF2,SKI,PCDH19,NR2F1,FOXG1,NRXN1,NDN,COL4A1,FAT4
1	!	0.000294	1642	62	20	0.323	0.012	GO:0040011	BP	23	locomotion	1	ARX,KCNQ2,DCX,MEF2C,DLG3,RPS19,MEGF8,GLI3,PDE4D,SATB2,SMAD4,AKT1,SKI,NR2F1,NRXN1,NDN,CCBE1,COL4A1,L1CAM,GRIN2B
1	!	0.000334	827	62	34	0.548	0.041	HP:0001252	hp	28	Muscular hypotonia	4	ARX,CREBBP,KIAA2022,KCNQ2,DCX,MEF2C,DLG3,ADNP,EEF1A2,SMS,SLC25A15,CSPP1,AP1S1,EZH2,C12ORF57,SATB2,FAM126A,CASK,SLC16A2,INPP5E,SETBP1,SKI,DCHS1,MGAT2,B3GALT6,FOXG1,NRXN1,EHMT1,NDN,COL4A1,FAT4,TCF4,SYNGAP1,GRIN2B
1	!	0.000341	785	62	33	0.532	0.042	HP:0002814	hp	9	Abnormality of the lower limb	2	ARX,CREBBP,MEF2C,SMS,FGD1,CSPP1,MEGF8,EZH2,GLI3,C12ORF57,PDE4D,SATB2,MYCN,FRAS1,SMAD4,AKT1,LBR,SLC16A2,INPP5E,SETBP1,SKI,DCHS1,MGAT2,B3GALT6,FOXG1,EHMT1,NDN,CCBE1,BCOR,COL4A1,FAT4,TCF4,L1CAM
1	!	0.000356	586	62	28	0.452	0.048	HP:0010461	hp	11	Abnormality of the male genitalia	2	ARX,CREBBP,KIAA2022,DCX,SMS,FGD1,CSPP1,MEGF8,EZH2,GLI3,LMNB1,PDE4D,SATB2,FRAS1,SMAD4,AKT1,INPP5E,SETBP1,SKI,DCHS1,B3GALT6,EHMT1,NDN,CCBE1,BCOR,COL4A1,FAT4,TCF4
1	!	0.000373	1654	62	50	0.806	0.03	HP:0000478	hp	2	Abnormality of the eye	1	ARX,CREBBP,HMGB3,KIAA2022,KCNQ2,DCX,MEF2C,DLG3,ADNP,EEF1A2,SMS,FGD1,SLC25A15,CSPP1,RPS19,MEGF8,AP1S1,EZH2,GLI3,C12ORF57,SOBP,LMNB1,PDE4D,AKT3,SATB2,FAM126A,FRAS1,SMAD4,AKT1,LBR,CASK,SLC16A2,INPP5E,SETBP1,SKI,PRSS12,DCHS1,NR2F1,B3GALT6,FOXG1,NRXN1,EHMT1,NDN,CCBE1,BCOR,COL4A1,FAT4,TCF4,L1CAM,NUP62
1	!	0.000394	479	62	25	0.403	0.052	HP:0002650	hp	9	Scoliosis	6	ARX,CREBBP,HMGB3,SMS,FGD1,CSPP1,EZH2,DNMT3A,FAM126A,AKT1,CASK,SLC16A2,INPP5E,SETBP1,SKI,DCHS1,MGAT2,B3GALT6,FOXG1,NRXN1,EHMT1,NDN,CCBE1,BCOR,FAT4
1	!	0.0004	790	62	33	0.532	0.042	HP:0100022	hp	9	Abnormality of movement	3	ARX,CREBBP,CCDC88C,KIAA2022,KCNQ2,MEF2C,ADNP,EEF1A2,SMS,FGD1,SLC25A15,CSPP1,LMNB1,PDE4D,SATB2,FAM126A,CASC5,CASK,SLC16A2,INPP5E,SETBP1,AFF2,MGAT2,FOXG1,DEAF1,NRXN1,NDN,CCBE1,COL4A1,TCF4,SYNGAP1,L1CAM,NUP62
1	!	0.000412	590	62	28	0.452	0.047	HP:0000811	hp	11	Abnormal external genitalia	2	ARX,CREBBP,KIAA2022,DCX,SMS,FGD1,CSPP1,MEGF8,EZH2,GLI3,LMNB1,PDE4D,SATB2,FRAS1,SMAD4,AKT1,INPP5E,SETBP1,SKI,DCHS1,B3GALT6,EHMT1,NDN,CCBE1,BCOR,COL4A1,FAT4,TCF4
1	!	0.000423	379	62	22	0.355	0.058	HP:0040069	hp	9	Abnormality of lower limb bone	3	CREBBP,FGD1,CSPP1,MEGF8,EZH2,GLI3,C12ORF57,PDE4D,SATB2,MYCN,SMAD4,LBR,INPP5E,SETBP1,SKI,DCHS1,MGAT2,B3GALT6,FOXG1,NDN,CCBE1,FAT4
1	!	0.000434	668	62	13	0.21	0.019	GO:0007420	BP	23	brain development	6	ARX,DCX,EZH2,GLI3,SATB2,AFF2,SKI,PCDH19,NR2F1,FOXG1,NRXN1,COL4A1,FAT4
1	!	0.000449	90	62	11	0.177	0.122	HP:0000054	hp	16	Micropenis	1	ARX,DCX,MEGF8,GLI3,FRAS1,INPP5E,SETBP1,EHMT1,NDN,FAT4,TCF4
1	!	0.00046	78	62	6	0.097	0.077	GO:0061333	BP	23	renal tubule morphogenesis	2	MEF2C,GLI3,SMAD4,DCHS1,COL4A1,FAT4
1	!	0.000463	3654	62	30	0.484	0.008	GO:0030154	BP	23	cell differentiation	2	ARX,CREBBP,HMGB3,KCNQ2,DCX,MEF2C,DLG3,ADNP,RPS19,MEGF8,EZH2,GLI3,PDE4D,SATB2,DNMT3A,MYCN,CASC5,SMAD4,AKT1,SKI,DCHS1,NR2F1,DEAF1,NRXN1,NDN,COL4A1,FAT4,TCF4,L1CAM,GRIN2B
1	!	0.000465	129	62	7	0.113	0.054	GO:0035113	BP	23	embryonic appendage morphogenesis	6	CREBBP,MEGF8,GLI3,MYCN,FRAS1,SMAD4,SKI
1	!	0.000465	129	62	7	0.113	0.054	GO:0030326	BP	23	embryonic limb morphogenesis	7	CREBBP,MEGF8,GLI3,MYCN,FRAS1,SMAD4,SKI
1	!	0.000486	1368	62	18	0.29	0.013	GO:0032989	BP	23	cellular component morphogenesis	2	ARX,KCNQ2,DCX,MEF2C,DLG3,ADNP,FGD1,MEGF8,EZH2,GLI3,CASC5,SMAD4,CCDC28B,NRXN1,NDN,COL4A1,L1CAM,GRIN2B
1	!	0.000517	13514	62	60	0.968	0.004	GO:0044699	BP	23	single-organism process	1	ARX,CREBBP,CCDC88C,HMGB3,KIAA2022,KCNQ2,DCX,MEF2C,DLG3,ADNP,EEF1A2,SMS,FGD1,SLC25A15,CSPP1,RPS19,MEGF8,AP1S1,EZH2,GLI3,SOBP,LMNB1,PDE4D,AKT3,SATB2,DNMT3A,FAM126A,MYCN,CASC5,FRAS1,SMAD4,AKT1,LBR,CASK,SLC16A2,INPP5E,AFF2,SKI,CCDC28B,PRSS12,PCDH19,DCHS1,MGAT2,CEP135,NR2F1,B3GALT6,FOXG1,DEAF1,NRXN1,EHMT1,NDN,CCBE1,BCOR,COL4A1,FAT4,TCF4,SYNGAP1,L1CAM,NUP62,GRIN2B
1	!	0.000545	523	62	26	0.419	0.05	HP:0000174	hp	9	Abnormality of the palate	6	ARX,CREBBP,DLG3,SMS,FGD1,CSPP1,RPS19,MEGF8,GLI3,C12ORF57,SATB2,MYCN,FRAS1,SMAD4,AKT1,LBR,CASK,SETBP1,SKI,DCHS1,B3GALT6,CCBE1,BCOR,COL4A1,FAT4,TCF4
1	!	0.000581	1083	62	16	0.258	0.015	GO:0060429	BP	23	epithelium development	4	ARX,MEF2C,DLG3,MEGF8,EZH2,GLI3,PDE4D,MYCN,FRAS1,SMAD4,AKT1,SKI,DCHS1,DEAF1,COL4A1,FAT4
1	!	0.000599	687	62	13	0.21	0.019	GO:0048812	BP	23	neuron projection morphogenesis	5	ARX,KCNQ2,DCX,DLG3,ADNP,MEGF8,GLI3,SMAD4,NRXN1,NDN,COL4A1,L1CAM,GRIN2B
1	!	0.000667	83	62	6	0.097	0.072	GO:0060021	BP	23	palate development	3	GLI3,SATB2,FRAS1,SMAD4,SKI,BCOR
1	!	0.000729	372	62	10	0.161	0.027	GO:0035239	BP	23	tube morphogenesis	5	MEF2C,MEGF8,GLI3,MYCN,SMAD4,SKI,DCHS1,DEAF1,COL4A1,FAT4
1	!	0.000739	137	62	13	0.21	0.095	HP:0006494	hp	9	Aplasia/Hypoplasia involving bones of the feet	5	FGD1,EZH2,C12ORF57,PDE4D,MYCN,SMAD4,SETBP1,DCHS1,B3GALT6,FOXG1,NDN,CCBE1,FAT4
1	!	0.000766	702	62	13	0.21	0.019	GO:0042330	BP	23	taxis	1	ARX,KCNQ2,DCX,DLG3,RPS19,MEGF8,GLI3,PDE4D,SMAD4,NRXN1,COL4A1,L1CAM,GRIN2B
1	!	0.000766	702	62	13	0.21	0.019	GO:0006935	BP	23	chemotaxis	2	ARX,KCNQ2,DCX,DLG3,RPS19,MEGF8,GLI3,PDE4D,SMAD4,NRXN1,COL4A1,L1CAM,GRIN2B
1	!	0.000831	707	62	13	0.21	0.018	GO:0060322	BP	23	head development	3	ARX,DCX,EZH2,GLI3,SATB2,AFF2,SKI,PCDH19,NR2F1,FOXG1,NRXN1,COL4A1,FAT4
1	!	0.000838	1627	62	49	0.79	0.03	HP:0011842	hp	9	Abnormality of skeletal morphology	2	ARX,CREBBP,HMGB3,KIAA2022,MEF2C,DLG3,ADNP,EEF1A2,SMS,FGD1,CSPP1,RPS19,MEGF8,EZH2,GLI3,C12ORF57,PDE4D,AKT3,SATB2,DNMT3A,FAM126A,MYCN,CASC5,FRAS1,SMAD4,AKT1,LBR,CASK,SLC16A2,INPP5E,SETBP1,SKI,DCHS1,MGAT2,CEP135,NR2F1,B3GALT6,FOXG1,DEAF1,NRXN1,EHMT1,NDN,CCBE1,BCOR,COL4A1,FAT4,TCF4,SYNGAP1,L1CAM
1	!	0.00088	77	62	10	0.161	0.13	HP:0000718	hp	21	Aggressive behavior	2	EEF1A2,SATB2,CASC5,INPP5E,AFF2,PCDH19,MGAT2,DEAF1,EHMT1,TCF4
1	!	0.000898	331	62	20	0.323	0.06	HP:0009815	hp	9	Aplasia/hypoplasia of the extremities	2	ADNP,FGD1,RPS19,MEGF8,EZH2,GLI3,C12ORF57,PDE4D,MYCN,FRAS1,SMAD4,LBR,SETBP1,DCHS1,B3GALT6,FOXG1,NDN,CCBE1,BCOR,FAT4
1	!	0.00104	540	62	26	0.419	0.048	HP:0001999	hp	9	Abnormal facial shape	4	ARX,KIAA2022,SMS,FGD1,CSPP1,EZH2,C12ORF57,PDE4D,SATB2,DNMT3A,MYCN,SMAD4,AKT1,LBR,CASK,SLC16A2,INPP5E,SETBP1,DCHS1,B3GALT6,EHMT1,CCBE1,BCOR,FAT4,TCF4,L1CAM
1	!	0.00106	1284	62	17	0.274	0.013	GO:0000902	BP	23	cell morphogenesis	3	ARX,KCNQ2,DCX,MEF2C,DLG3,ADNP,FGD1,MEGF8,EZH2,GLI3,SMAD4,CCDC28B,NRXN1,NDN,COL4A1,L1CAM,GRIN2B
1	!	0.00108	245	62	17	0.274	0.069	HP:0000288	hp	9	Abnormality of the philtrum	7	ARX,KIAA2022,MEF2C,ADNP,SMS,FGD1,EZH2,C12ORF57,SATB2,SMAD4,CASK,B3GALT6,FOXG1,CCBE1,BCOR,FAT4,TCF4
1	!	0.0011	911	62	35	0.565	0.038	HP:0000163	hp	9	Abnormality of the oral cavity	5	ARX,CREBBP,DLG3,SMS,FGD1,CSPP1,RPS19,MEGF8,GLI3,C12ORF57,SOBP,PDE4D,SATB2,MYCN,FRAS1,SMAD4,AKT1,LBR,CASK,SLC16A2,INPP5E,SETBP1,SKI,DCHS1,MGAT2,B3GALT6,FOXG1,NRXN1,EHMT1,NDN,CCBE1,BCOR,COL4A1,FAT4,TCF4
1	!	0.00115	1702	62	50	0.806	0.029	HP:0000234	hp	9	Abnormality of the head	2	ARX,CREBBP,HMGB3,KIAA2022,MEF2C,DLG3,ADNP,EEF1A2,SMS,FGD1,CSPP1,RPS19,MEGF8,AP1S1,EZH2,GLI3,C12ORF57,SOBP,PDE4D,AKT3,SATB2,DNMT3A,MYCN,CASC5,FRAS1,SMAD4,AKT1,LBR,CASK,SLC16A2,INPP5E,SETBP1,AFF2,SKI,DCHS1,MGAT2,CEP135,B3GALT6,FOXG1,DEAF1,NRXN1,EHMT1,NDN,CCBE1,BCOR,COL4A1,FAT4,TCF4,SYNGAP1,L1CAM
1	!	0.00119	369	62	21	0.339	0.057	HP:0000028	hp	11	Cryptorchidism	5	ARX,CREBBP,SMS,FGD1,CSPP1,MEGF8,EZH2,GLI3,PDE4D,FRAS1,SMAD4,SETBP1,SKI,B3GALT6,EHMT1,NDN,CCBE1,BCOR,COL4A1,FAT4,TCF4
1	!	0.00124	149	62	7	0.113	0.047	GO:0035107	BP	23	appendage morphogenesis	5	CREBBP,MEGF8,GLI3,MYCN,FRAS1,SMAD4,SKI
1	!	0.00124	149	62	7	0.113	0.047	GO:0035108	BP	23	limb morphogenesis	6	CREBBP,MEGF8,GLI3,MYCN,FRAS1,SMAD4,SKI
1	!	0.00124	1794	62	20	0.323	0.011	GO:0006928	BP	23	movement of cell or subcellular component	1	ARX,KCNQ2,DCX,MEF2C,DLG3,RPS19,MEGF8,GLI3,PDE4D,SATB2,SMAD4,AKT1,SKI,NR2F1,NRXN1,NDN,CCBE1,COL4A1,L1CAM,GRIN2B
1	!	0.00127	612	62	12	0.194	0.02	GO:0048729	BP	23	tissue morphogenesis	3	MEF2C,DLG3,MEGF8,GLI3,MYCN,FRAS1,SMAD4,SKI,DCHS1,DEAF1,COL4A1,FAT4
1	!	0.00134	5819	62	38	0.613	0.007	GO:0016043	BP	23	cellular component organization	2	ARX,CREBBP,CCDC88C,HMGB3,KCNQ2,DCX,MEF2C,DLG3,ADNP,FGD1,RPS19,MEGF8,AP1S1,EZH2,GLI3,LMNB1,PDE4D,AKT3,SATB2,DNMT3A,CASC5,SMAD4,AKT1,CASK,INPP5E,SKI,CCDC28B,CEP135,NRXN1,EHMT1,NDN,BCOR,COL4A1,FAT4,TCF4,L1CAM,NUP62,GRIN2B
1	!	0.00137	1473	62	46	0.742	0.031	HP:0003011	hp	28	Abnormality of the musculature	1	ARX,CREBBP,CCDC88C,KIAA2022,KCNQ2,DCX,MEF2C,DLG3,ADNP,EEF1A2,SMS,FGD1,SLC25A15,CSPP1,MEGF8,AP1S1,EZH2,GLI3,C12ORF57,LMNB1,SATB2,FAM126A,SMAD4,AKT1,LBR,CASK,SLC16A2,INPP5E,SETBP1,SKI,DCHS1,MGAT2,B3GALT6,FOXG1,NRXN1,EHMT1,NDN,CCBE1,BCOR,COL4A1,FAT4,TCF4,SYNGAP1,L1CAM,NUP62,GRIN2B
1	!	0.00159	96	62	6	0.097	0.062	GO:0061326	BP	23	renal tubule development	1	MEF2C,GLI3,SMAD4,DCHS1,COL4A1,FAT4
1	!	0.00173	225	62	16	0.258	0.071	HP:0005927	hp	9	Aplasia/hypoplasia involving bones of the hand	5	ADNP,FGD1,RPS19,MEGF8,GLI3,PDE4D,FRAS1,SMAD4,LBR,SETBP1,DCHS1,B3GALT6,NDN,CCBE1,BCOR,FAT4
1	!	0.00182	1167	62	40	0.645	0.034	HP:0011446	hp	9	Abnormality of higher mental function	3	ARX,CCDC88C,KIAA2022,KCNQ2,DCX,MEF2C,DLG3,ADNP,SMS,FGD1,SLC25A15,CSPP1,EZH2,GLI3,C12ORF57,SOBP,LMNB1,PDE4D,SATB2,FAM126A,FRAS1,SMAD4,AKT1,CASK,SLC16A2,INPP5E,SETBP1,SKI,MGAT2,B3GALT6,FOXG1,EHMT1,CCBE1,BCOR,COL4A1,FAT4,TCF4,SYNGAP1,L1CAM,GRIN2B
1	!	0.00183	1269	62	42	0.677	0.033	HP:0012443	hp	9	Abnormality of brain morphology	4	ARX,CREBBP,CCDC88C,HMGB3,KIAA2022,KCNQ2,DCX,MEF2C,EEF1A2,SLC25A15,CSPP1,RPS19,EZH2,GLI3,C12ORF57,LMNB1,AKT3,SATB2,FAM126A,MYCN,CASC5,FRAS1,SMAD4,AKT1,CASK,SLC16A2,INPP5E,SETBP1,SKI,DCHS1,MGAT2,CEP135,FOXG1,EHMT1,NDN,CCBE1,BCOR,COL4A1,FAT4,TCF4,SYNGAP1,L1CAM
1	!	0.00203	1727	62	50	0.806	0.029	HP:0000152	hp	9	Abnormality of head or neck	1	ARX,CREBBP,HMGB3,KIAA2022,MEF2C,DLG3,ADNP,EEF1A2,SMS,FGD1,CSPP1,RPS19,MEGF8,AP1S1,EZH2,GLI3,C12ORF57,SOBP,PDE4D,AKT3,SATB2,DNMT3A,MYCN,CASC5,FRAS1,SMAD4,AKT1,LBR,CASK,SLC16A2,INPP5E,SETBP1,AFF2,SKI,DCHS1,MGAT2,CEP135,B3GALT6,FOXG1,DEAF1,NRXN1,EHMT1,NDN,CCBE1,BCOR,COL4A1,FAT4,TCF4,SYNGAP1,L1CAM
1	!	0.00212	1075	62	38	0.613	0.035	HP:0040064	hp	9	Abnormality of limbs	1	ARX,CREBBP,MEF2C,ADNP,SMS,FGD1,CSPP1,RPS19,MEGF8,EZH2,GLI3,C12ORF57,PDE4D,AKT3,SATB2,FAM126A,MYCN,FRAS1,SMAD4,AKT1,LBR,SLC16A2,INPP5E,SETBP1,SKI,DCHS1,MGAT2,NR2F1,B3GALT6,FOXG1,EHMT1,NDN,CCBE1,BCOR,COL4A1,FAT4,TCF4,L1CAM
1	!	0.00232	909	62	14	0.226	0.015	GO:0048858	BP	23	cell projection morphogenesis	4	ARX,KCNQ2,DCX,DLG3,ADNP,MEGF8,GLI3,SMAD4,CCDC28B,NRXN1,NDN,COL4A1,L1CAM,GRIN2B
1	!	0.00238	5940	62	38	0.613	0.006	GO:0071840	BP	23	cellular component organization or biogenesis	1	ARX,CREBBP,CCDC88C,HMGB3,KCNQ2,DCX,MEF2C,DLG3,ADNP,FGD1,RPS19,MEGF8,AP1S1,EZH2,GLI3,LMNB1,PDE4D,AKT3,SATB2,DNMT3A,CASC5,SMAD4,AKT1,CASK,INPP5E,SKI,CCDC28B,CEP135,NRXN1,EHMT1,NDN,BCOR,COL4A1,FAT4,TCF4,L1CAM,NUP62,GRIN2B
1	!	0.00249	723	62	13	0.21	0.018	REAC:1266738	re	36	Developmental Biology	1	CREBBP,KCNQ2,DCX,MEF2C,DLG3,AKT3,SMAD4,AKT1,COL4A1,TCF4,SYNGAP1,L1CAM,GRIN2B
1	!	0.00271	205	62	15	0.242	0.073	HP:0001159	hp	9	Syndactyly	5	CREBBP,MEF2C,FGD1,MEGF8,EZH2,GLI3,MYCN,FRAS1,SMAD4,AKT1,DCHS1,NDN,CCBE1,BCOR,FAT4
1	!	0.0028	1393	62	44	0.71	0.032	HP:0002011	hp	9	Morphological abnormality of the central nervous system	3	ARX,CREBBP,CCDC88C,HMGB3,KIAA2022,KCNQ2,DCX,MEF2C,EEF1A2,SLC25A15,CSPP1,RPS19,EZH2,GLI3,C12ORF57,LMNB1,AKT3,SATB2,FAM126A,MYCN,CASC5,FRAS1,SMAD4,AKT1,LBR,CASK,SLC16A2,INPP5E,SETBP1,SKI,DCHS1,MGAT2,CEP135,B3GALT6,FOXG1,EHMT1,NDN,CCBE1,BCOR,COL4A1,FAT4,TCF4,SYNGAP1,L1CAM
1	!	0.003	929	62	14	0.226	0.015	GO:0032990	BP	23	cell part morphogenesis	3	ARX,KCNQ2,DCX,DLG3,ADNP,MEGF8,GLI3,SMAD4,CCDC28B,NRXN1,NDN,COL4A1,L1CAM,GRIN2B
1	!	0.00301	170	62	7	0.113	0.041	GO:0048736	BP	23	appendage development	4	CREBBP,MEGF8,GLI3,MYCN,FRAS1,SMAD4,SKI
1	!	0.00301	170	62	7	0.113	0.041	GO:0060173	BP	23	limb development	5	CREBBP,MEGF8,GLI3,MYCN,FRAS1,SMAD4,SKI
1	!	0.00305	155	62	13	0.21	0.084	HP:0012385	hp	4	Camptodactyly	2	FGD1,MEGF8,EZH2,GLI3,SATB2,SMAD4,SLC16A2,SETBP1,SKI,CCBE1,BCOR,FAT4,L1CAM
1	!	0.00331	535	62	25	0.403	0.047	HP:0000252	hp	9	Microcephaly	8	ARX,CREBBP,HMGB3,KIAA2022,EEF1A2,CSPP1,RPS19,SATB2,MYCN,CASC5,FRAS1,SMAD4,CASK,SLC16A2,SETBP1,SKI,MGAT2,CEP135,FOXG1,EHMT1,BCOR,COL4A1,TCF4,SYNGAP1,L1CAM
1	!	0.00342	552	62	11	0.177	0.02	GO:0048589	BP	23	developmental growth	1	ARX,DCX,MEF2C,ADNP,MEGF8,EZH2,GLI3,PDE4D,SMAD4,NDN,L1CAM
1	!	0.00376	111	62	11	0.177	0.099	HP:0000752	hp	9	Hyperactivity	4	CREBBP,KIAA2022,ADNP,FGD1,PDE4D,SATB2,INPP5E,SETBP1,AFF2,NDN,CCBE1
1	!	0.00382	38	62	7	0.113	0.184	HP:0200134	hp	39	Epileptic encephalopathy	1	ARX,KCNQ2,MEF2C,EEF1A2,NRXN1,SYNGAP1,GRIN2B
1	!	0.00406	159	62	13	0.21	0.082	HP:0030044	hp	4	Flexion contracture of digit	1	FGD1,MEGF8,EZH2,GLI3,SATB2,SMAD4,SLC16A2,SETBP1,SKI,CCBE1,BCOR,FAT4,L1CAM
1	!	0.00407	432	62	22	0.355	0.051	HP:0000765	hp	9	Abnormality of the thorax	4	CREBBP,DLG3,SMS,FGD1,CSPP1,RPS19,MEGF8,EZH2,GLI3,FRAS1,SMAD4,AKT1,LBR,SLC16A2,SETBP1,SKI,DCHS1,MGAT2,B3GALT6,CCBE1,BCOR,FAT4
1	!	0.00408	240	62	16	0.258	0.067	HP:0002119	hp	9	Ventriculomegaly	6	ARX,CCDC88C,KIAA2022,MEF2C,CSPP1,EZH2,C12ORF57,AKT3,CASK,INPP5E,SETBP1,SKI,EHMT1,NDN,COL4A1,L1CAM
1	!	0.0041	869	62	33	0.532	0.038	HP:0100543	hp	9	Cognitive impairment	4	ARX,KIAA2022,KCNQ2,DCX,MEF2C,DLG3,FGD1,CSPP1,EZH2,GLI3,C12ORF57,LMNB1,PDE4D,SATB2,FAM126A,FRAS1,SMAD4,AKT1,CASK,SLC16A2,INPP5E,SETBP1,SKI,MGAT2,B3GALT6,FOXG1,EHMT1,CCBE1,BCOR,COL4A1,FAT4,TCF4,L1CAM
1	!	0.00417	2123	62	21	0.339	0.01	GO:0050793	BP	23	regulation of developmental process	1	ARX,CREBBP,HMGB3,MEF2C,ADNP,FGD1,RPS19,MEGF8,EZH2,GLI3,MYCN,SMAD4,AKT1,SKI,DEAF1,NRXN1,CCBE1,BCOR,FAT4,TCF4,L1CAM
1	!	0.0042	91	62	10	0.161	0.11	HP:0000047	hp	19	Hypospadias	1	ARX,CREBBP,GLI3,PDE4D,FRAS1,SETBP1,DCHS1,EHMT1,BCOR,FAT4
1	!	0.00422	580	62	26	0.419	0.045	HP:0009115	hp	9	Aplasia/hypoplasia involving the skeleton	3	ARX,CREBBP,ADNP,FGD1,CSPP1,RPS19,MEGF8,EZH2,GLI3,C12ORF57,PDE4D,SATB2,MYCN,FRAS1,SMAD4,LBR,CASK,SETBP1,SKI,DCHS1,B3GALT6,FOXG1,NDN,CCBE1,BCOR,FAT4
1	!	0.00426	6914	62	41	0.661	0.006	GO:0032501	BP	23	multicellular organismal process	1	ARX,CREBBP,HMGB3,KIAA2022,KCNQ2,DCX,MEF2C,DLG3,ADNP,FGD1,RPS19,MEGF8,EZH2,GLI3,SOBP,PDE4D,SATB2,DNMT3A,MYCN,CASC5,FRAS1,SMAD4,AKT1,AFF2,SKI,PCDH19,DCHS1,NR2F1,FOXG1,DEAF1,NRXN1,EHMT1,NDN,CCBE1,BCOR,COL4A1,FAT4,TCF4,L1CAM,NUP62,GRIN2B
1	!	0.00455	2523	62	23	0.371	0.009	GO:0009892	BP	13	negative regulation of metabolic process	1	ARX,CREBBP,MEF2C,DLG3,ADNP,RPS19,EZH2,GLI3,PDE4D,SATB2,DNMT3A,MYCN,CASC5,SMAD4,AKT1,SKI,NR2F1,FOXG1,DEAF1,EHMT1,BCOR,TCF4,NUP62
1	!	0.005	73	62	9	0.145	0.123	HP:0000717	hp	9	Autism	5	CREBBP,MEF2C,PDE4D,SATB2,SMAD4,AKT1,FOXG1,EHMT1,NDN
1	!	0.00504	1119	62	15	0.242	0.013	GO:0045892	BP	13	negative regulation of transcription, DNA-templated	1	ARX,CREBBP,MEF2C,EZH2,GLI3,SATB2,DNMT3A,SMAD4,SKI,NR2F1,FOXG1,DEAF1,EHMT1,BCOR,TCF4
1	!	0.00541	1710	62	49	0.79	0.029	HP:0000924	hp	9	Abnormality of the skeletal system	1	ARX,CREBBP,HMGB3,KIAA2022,MEF2C,DLG3,ADNP,EEF1A2,SMS,FGD1,CSPP1,RPS19,MEGF8,EZH2,GLI3,C12ORF57,PDE4D,AKT3,SATB2,DNMT3A,FAM126A,MYCN,CASC5,FRAS1,SMAD4,AKT1,LBR,CASK,SLC16A2,INPP5E,SETBP1,SKI,DCHS1,MGAT2,CEP135,NR2F1,B3GALT6,FOXG1,DEAF1,NRXN1,EHMT1,NDN,CCBE1,BCOR,COL4A1,FAT4,TCF4,SYNGAP1,L1CAM
1	!	0.00553	217	62	15	0.242	0.069	HP:0000286	hp	9	Epicanthus	6	CREBBP,EEF1A2,FGD1,MEGF8,EZH2,PDE4D,MYCN,CASK,INPP5E,AFF2,DCHS1,B3GALT6,FOXG1,CCBE1,FAT4
1	!	0.00604	191	62	14	0.226	0.073	HP:0000494	hp	9	Downslanted palpebral fissures	8	CREBBP,ADNP,EEF1A2,FGD1,RPS19,EZH2,GLI3,C12ORF57,SATB2,AKT1,SETBP1,SKI,MGAT2,FOXG1
1	!	0.0061	27	62	6	0.097	0.222	HP:0000189	hp	9	Narrow palate	7	CREBBP,SMS,MEGF8,SETBP1,SKI,CCBE1
1	!	0.00619	840	62	32	0.516	0.038	HP:0000496	hp	3	Abnormality of eye movement	1	ARX,CREBBP,HMGB3,KIAA2022,DCX,MEF2C,DLG3,ADNP,FGD1,CSPP1,RPS19,EZH2,SOBP,LMNB1,SATB2,SMAD4,AKT1,LBR,CASK,SLC16A2,INPP5E,SETBP1,SKI,PRSS12,NR2F1,NRXN1,NDN,BCOR,COL4A1,TCF4,L1CAM,NUP62
1	!	0.00695	594	62	11	0.177	0.019	GO:0048598	BP	23	embryonic morphogenesis	5	CREBBP,MEF2C,MEGF8,GLI3,SOBP,SATB2,MYCN,FRAS1,SMAD4,SKI,DEAF1
1	!	0.00703	1274	62	41	0.661	0.032	HP:0011804	hp	28	Abnormality of muscle physiology	2	ARX,CREBBP,CCDC88C,KIAA2022,KCNQ2,DCX,MEF2C,DLG3,ADNP,EEF1A2,SMS,SLC25A15,CSPP1,AP1S1,EZH2,C12ORF57,LMNB1,SATB2,FAM126A,SMAD4,LBR,CASK,SLC16A2,INPP5E,SETBP1,SKI,DCHS1,MGAT2,B3GALT6,FOXG1,NRXN1,EHMT1,NDN,BCOR,COL4A1,FAT4,TCF4,SYNGAP1,L1CAM,NUP62,GRIN2B
1	!	0.00714	722	62	12	0.194	0.017	GO:0000122	BP	13	negative regulation of transcription from RNA polymerase II promoter	2	ARX,CREBBP,MEF2C,EZH2,GLI3,SATB2,DNMT3A,SMAD4,SKI,NR2F1,BCOR,TCF4
1	!	0.00729	1153	62	15	0.242	0.013	GO:1903507	BP	13	negative regulation of nucleic acid-templated transcription	1	ARX,CREBBP,MEF2C,EZH2,GLI3,SATB2,DNMT3A,SMAD4,SKI,NR2F1,FOXG1,DEAF1,EHMT1,BCOR,TCF4
1	!	0.00729	1547	62	46	0.742	0.03	HP:0012639	hp	9	Abnormality of nervous system morphology	2	ARX,CREBBP,CCDC88C,HMGB3,KIAA2022,KCNQ2,DCX,MEF2C,EEF1A2,SLC25A15,CSPP1,RPS19,AP1S1,EZH2,GLI3,C12ORF57,LMNB1,PDE4D,AKT3,SATB2,FAM126A,MYCN,CASC5,FRAS1,SMAD4,AKT1,LBR,CASK,SLC16A2,INPP5E,SETBP1,SKI,DCHS1,MGAT2,CEP135,B3GALT6,FOXG1,EHMT1,NDN,CCBE1,BCOR,COL4A1,FAT4,TCF4,SYNGAP1,L1CAM
1	!	0.00735	58	62	8	0.129	0.138	HP:0000045	hp	11	Abnormality of the scrotum	4	CREBBP,KIAA2022,FGD1,MEGF8,FRAS1,SETBP1,NDN,FAT4
1	!	0.00763	282	62	17	0.274	0.06	HP:0000358	hp	17	Posteriorly rotated ears	3	FGD1,CSPP1,EZH2,GLI3,C12ORF57,SATB2,MYCN,FRAS1,AKT1,INPP5E,SETBP1,SKI,MGAT2,CCBE1,BCOR,COL4A1,FAT4
1	!	0.00835	2	58	2	0.034	1	CORUM:3200	co	6	SMAD4-SKI complex	1	SMAD4,SKI
1	!	0.00864	1169	62	15	0.242	0.013	GO:1902679	BP	13	negative regulation of RNA biosynthetic process	5	ARX,CREBBP,MEF2C,EZH2,GLI3,SATB2,DNMT3A,SMAD4,SKI,NR2F1,FOXG1,DEAF1,EHMT1,BCOR,TCF4
1	!	0.00869	608	62	11	0.177	0.018	GO:0035295	BP	23	tube development	4	MEF2C,MEGF8,GLI3,PDE4D,MYCN,SMAD4,SKI,DCHS1,DEAF1,COL4A1,FAT4
1	!	0.00921	198	62	14	0.226	0.071	HP:0000218	hp	9	High palate	7	ARX,CREBBP,DLG3,SMS,RPS19,MEGF8,SATB2,MYCN,CASK,SETBP1,SKI,DCHS1,B3GALT6,FAT4
1	!	0.0102	2244	62	21	0.339	0.009	GO:0010605	BP	13	negative regulation of macromolecule metabolic process	2	ARX,CREBBP,MEF2C,DLG3,ADNP,EZH2,GLI3,PDE4D,SATB2,DNMT3A,CASC5,SMAD4,AKT1,SKI,NR2F1,FOXG1,DEAF1,EHMT1,BCOR,TCF4,NUP62
1	!	0.0102	493	62	23	0.371	0.047	HP:0000035	hp	11	Abnormality of the testis	4	ARX,CREBBP,SMS,FGD1,CSPP1,MEGF8,EZH2,GLI3,PDE4D,SATB2,FRAS1,SMAD4,AKT1,SETBP1,SKI,B3GALT6,EHMT1,NDN,CCBE1,BCOR,COL4A1,FAT4,TCF4
1	!	0.0105	258	62	16	0.258	0.062	HP:0006496	hp	9	Aplasia/hypoplasia involving bones of the upper limbs	4	ADNP,FGD1,RPS19,MEGF8,GLI3,PDE4D,FRAS1,SMAD4,LBR,SETBP1,DCHS1,B3GALT6,NDN,CCBE1,BCOR,FAT4
1	!	0.0106	2250	62	21	0.339	0.009	GO:0031324	BP	13	negative regulation of cellular metabolic process	2	ARX,CREBBP,MEF2C,DLG3,EZH2,GLI3,PDE4D,SATB2,DNMT3A,MYCN,CASC5,SMAD4,AKT1,SKI,NR2F1,FOXG1,DEAF1,EHMT1,BCOR,TCF4,NUP62
1	!	0.0107	9	62	4	0.065	0.444	HP:0010042	hp	5	Aplasia/Hypoplasia of the 4th metacarpal	2	GLI3,LBR,DCHS1,FAT4
1	!	0.0107	9	62	4	0.065	0.444	HP:0010044	hp	5	Short 4th metacarpal	1	GLI3,LBR,DCHS1,FAT4
1	!	0.0109	201	62	6	0.097	0.03	KEGG:04024	ke	24	cAMP signaling pathway	1	CREBBP,GLI3,PDE4D,AKT3,AKT1,GRIN2B
1	!	0.0114	389	62	20	0.323	0.051	HP:0000036	hp	11	Abnormality of the penis	4	ARX,CREBBP,DCX,MEGF8,EZH2,GLI3,LMNB1,PDE4D,FRAS1,SMAD4,AKT1,INPP5E,SETBP1,DCHS1,EHMT1,NDN,BCOR,COL4A1,FAT4,TCF4
1	!	0.0115	1527	62	17	0.274	0.011	GO:2000026	BP	23	regulation of multicellular organismal development	2	HMGB3,MEF2C,ADNP,MEGF8,EZH2,GLI3,MYCN,SMAD4,AKT1,SKI,DEAF1,NRXN1,CCBE1,BCOR,FAT4,TCF4,L1CAM
1	!	0.0119	231	62	15	0.242	0.065	HP:0004299	hp	30	Hernia of the abdominal wall	3	ARX,FGD1,MEGF8,EZH2,GLI3,SATB2,DNMT3A,FRAS1,SMAD4,LBR,SETBP1,SKI,EHMT1,CCBE1,BCOR
1	!	0.0124	45	62	7	0.113	0.156	HP:0000194	hp	9	Open mouth	6	MEF2C,PDE4D,AKT1,SLC16A2,INPP5E,MGAT2,TCF4
1	!	0.0127	137	62	6	0.097	0.044	GO:0001764	BP	23	neuron migration	1	ARX,DCX,MEF2C,SATB2,NR2F1,NDN
1	!	0.013	1209	62	15	0.242	0.012	GO:0051253	BP	13	negative regulation of RNA metabolic process	4	ARX,CREBBP,MEF2C,EZH2,GLI3,SATB2,DNMT3A,SMAD4,SKI,NR2F1,FOXG1,DEAF1,EHMT1,BCOR,TCF4
1	!	0.0133	233	62	15	0.242	0.064	HP:0010866	hp	30	Abdominal wall defect	2	ARX,FGD1,MEGF8,EZH2,GLI3,SATB2,DNMT3A,FRAS1,SMAD4,LBR,SETBP1,SKI,EHMT1,CCBE1,BCOR
1	!	0.0134	768	62	12	0.194	0.016	GO:0060284	BP	23	regulation of cell development	3	MEF2C,ADNP,RPS19,MEGF8,EZH2,GLI3,MYCN,SMAD4,AKT1,SKI,TCF4,L1CAM
1	!	0.0143	134	62	5	0.081	0.037	KEGG:04068	ke	38	FoxO signaling pathway	1	CREBBP,AKT3,SMAD4,AKT1,FOXG1
1	!	0.0146	296	62	17	0.274	0.057	HP:0000309	hp	9	Abnormality of the midface	4	CREBBP,FGD1,CSPP1,MEGF8,PDE4D,SATB2,SMAD4,LBR,SLC16A2,SETBP1,SKI,DCHS1,B3GALT6,EHMT1,CCBE1,FAT4,TCF4
1	!	0.016	180	62	13	0.21	0.072	HP:0006493	hp	9	Aplasia/hypoplasia involving bones of the lower limbs	4	FGD1,EZH2,C12ORF57,PDE4D,MYCN,SMAD4,SETBP1,DCHS1,B3GALT6,FOXG1,NDN,CCBE1,FAT4
1	!	0.0167	6665	62	39	0.629	0.006	GO:0044707	BP	23	single-multicellular organism process	2	ARX,CREBBP,HMGB3,KIAA2022,KCNQ2,DCX,MEF2C,DLG3,ADNP,FGD1,RPS19,MEGF8,EZH2,GLI3,SOBP,PDE4D,SATB2,DNMT3A,MYCN,FRAS1,SMAD4,AKT1,AFF2,SKI,PCDH19,DCHS1,NR2F1,FOXG1,DEAF1,NRXN1,EHMT1,NDN,CCBE1,BCOR,COL4A1,FAT4,TCF4,L1CAM,GRIN2B
1	!	0.0182	934	62	13	0.21	0.014	GO:0009887	BP	23	organ morphogenesis	6	MEF2C,FGD1,MEGF8,GLI3,SOBP,SATB2,MYCN,FRAS1,SMAD4,SKI,DCHS1,BCOR,FAT4
1	!	0.0201	4	62	3	0.048	0.75	HP:0040035	hp	25	Abnormality of the fourth metatarsal bone	1	EZH2,DCHS1,FAT4
1	!	0.0201	4	62	3	0.048	0.75	HP:0004689	hp	25	Short fourth metatarsal	1	EZH2,DCHS1,FAT4
1	!	0.0206	1256	62	15	0.242	0.012	GO:2000113	BP	13	negative regulation of cellular macromolecule biosynthetic process	4	ARX,CREBBP,MEF2C,EZH2,GLI3,SATB2,DNMT3A,SMAD4,SKI,NR2F1,FOXG1,DEAF1,EHMT1,BCOR,TCF4
1	!	0.0208	1423	62	16	0.258	0.011	GO:0010629	BP	13	negative regulation of gene expression	1	ARX,CREBBP,MEF2C,ADNP,EZH2,GLI3,SATB2,DNMT3A,SMAD4,SKI,NR2F1,FOXG1,DEAF1,EHMT1,BCOR,TCF4
1	!	0.0211	1777	62	18	0.29	0.01	GO:0009888	BP	23	tissue development	3	ARX,MEF2C,DLG3,MEGF8,EZH2,GLI3,PDE4D,SATB2,MYCN,FRAS1,SMAD4,AKT1,SKI,DCHS1,DEAF1,BCOR,COL4A1,FAT4
1	!	0.0217	478	62	22	0.355	0.046	HP:0005105	hp	9	Abnormal nasal morphology	5	KIAA2022,MEF2C,ADNP,FGD1,CSPP1,RPS19,MEGF8,GLI3,PDE4D,AKT3,SATB2,MYCN,FRAS1,AKT1,CASK,INPP5E,SETBP1,SKI,FOXG1,EHMT1,BCOR,TCF4
1	!	0.0235	275	62	16	0.258	0.058	HP:0004298	hp	30	Abnormality of the abdominal wall	1	ARX,FGD1,MEGF8,EZH2,GLI3,SATB2,DNMT3A,FRAS1,SMAD4,LBR,SETBP1,SKI,B3GALT6,EHMT1,CCBE1,BCOR
1	!	0.0241	89	62	5	0.081	0.056	GO:0048675	BP	23	axon extension	1	DCX,ADNP,MEGF8,NDN,L1CAM
1	!	0.0243	245	62	15	0.242	0.061	HP:0000368	hp	17	Low-set, posteriorly rotated ears	4	FGD1,CSPP1,EZH2,GLI3,C12ORF57,SATB2,FRAS1,AKT1,INPP5E,SETBP1,SKI,CCBE1,BCOR,COL4A1,FAT4
1	!	0.0246	276	62	16	0.258	0.058	HP:0000463	hp	9	Anteverted nares	7	MEF2C,FGD1,CSPP1,MEGF8,GLI3,PDE4D,SATB2,MYCN,AKT1,CASK,INPP5E,SETBP1,SKI,EHMT1,BCOR,TCF4
1	!	0.025	3	58	2	0.034	0.667	CORUM:3740	co	31	SKI-SMAD3-SMAD4 pentameric complex	1	SMAD4,SKI
1	!	0.025	3	58	2	0.034	0.667	CORUM:3959	co	33	SMAD3-SMAD4-cSKI, TGF(beta)-dependent	1	SMAD4,SKI
1	!	0.025	3	58	2	0.034	0.667	CORUM:3197	co	32	SMAD4-SNO-SKI complex	1	SMAD4,SKI
1	!	0.025	3	58	2	0.034	0.667	CORUM:3206	co	22	SMAD4-SKI-NCOR complex	1	SMAD4,SKI
1	!	0.025	3	58	2	0.034	0.667	CORUM:3739	co	26	SKI-SMAD2-SMAD4 pentameric complex	1	SMAD4,SKI
1	!	0.025	3	58	2	0.034	0.667	CORUM:5264	co	29	TCF4-CTNNB1-CREBBP complex	1	CREBBP,TCF4
1	!	0.025	3	58	2	0.034	0.667	CORUM:3753	co	14	CREBBP-SMAD2-SMAD4 pentameric complex	1	CREBBP,SMAD4
1	!	0.025	3	58	2	0.034	0.667	CORUM:3754	co	10	CREBBP-SMAD3-SMAD4 pentameric complex	1	CREBBP,SMAD4
1	!	0.025	34	62	6	0.097	0.176	HP:0000733	hp	9	Stereotypic behavior	4	CREBBP,MEF2C,ADNP,MGAT2,FOXG1,EHMT1
1	!	0.0261	21	62	5	0.081	0.238	HP:0010554	hp	18	Cutaneous finger syndactyly	1	MEGF8,FRAS1,DCHS1,CCBE1,FAT4
1	!	0.0273	11	62	4	0.065	0.364	HP:0000049	hp	11	Shawl scrotum	5	CREBBP,KIAA2022,FGD1,MEGF8
1	!	0.0273	69	62	8	0.129	0.116	HP:0000341	hp	9	Narrow forehead	5	CSPP1,SLC16A2,INPP5E,SETBP1,DCHS1,NDN,FAT4,TCF4
1	!	0.0289	51	62	7	0.113	0.137	HP:0009117	hp	15	Aplasia/Hypoplasia of the maxilla	1	CREBBP,FGD1,SMAD4,LBR,SKI,DCHS1,FAT4
1	!	0.0289	51	62	7	0.113	0.137	HP:0000327	hp	15	Hypoplasia of the maxilla	1	CREBBP,FGD1,SMAD4,LBR,SKI,DCHS1,FAT4
1	!	0.0291	450	62	21	0.339	0.047	HP:0010938	hp	9	Abnormality of the external nose	5	CREBBP,MEF2C,FGD1,CSPP1,RPS19,MEGF8,GLI3,C12ORF57,PDE4D,SATB2,MYCN,FRAS1,AKT1,CASK,INPP5E,SETBP1,SKI,MGAT2,EHMT1,BCOR,TCF4
1	!	0.0298	93	62	5	0.081	0.054	GO:0060993	BP	23	kidney morphogenesis	7	GLI3,FRAS1,SMAD4,DCHS1,FAT4
1	!	0.0299	2403	62	21	0.339	0.009	GO:0051239	BP	23	regulation of multicellular organismal process	1	ARX,CREBBP,HMGB3,MEF2C,ADNP,RPS19,MEGF8,EZH2,GLI3,PDE4D,MYCN,SMAD4,AKT1,SKI,DEAF1,NRXN1,CCBE1,BCOR,FAT4,TCF4,L1CAM
1	!	0.03	4	62	2	0.032	0.5	REAC:211163	re	1	AKT-mediated inactivation of FOXO1A	1	AKT3,AKT1
1	!	0.0302	445	62	9	0.145	0.02	GO:0007389	BP	23	pattern specification process	3	MEF2C,MEGF8,GLI3,SATB2,SMAD4,SKI,NR2F1,BCOR,COL4A1
1	!	0.0314	94	62	5	0.081	0.053	GO:0072080	BP	23	nephron tubule development	1	MEF2C,GLI3,SMAD4,DCHS1,FAT4
1	!	0.0316	697	62	11	0.177	0.016	GO:0051960	BP	23	regulation of nervous system development	3	MEF2C,ADNP,MEGF8,EZH2,GLI3,MYCN,AKT1,SKI,NRXN1,TCF4,L1CAM
1	!	0.0316	347	62	18	0.29	0.052	HP:0002118	hp	9	Abnormality of the cerebral ventricles	5	ARX,CCDC88C,KIAA2022,MEF2C,CSPP1,EZH2,GLI3,C12ORF57,AKT3,FRAS1,CASK,INPP5E,SETBP1,SKI,EHMT1,NDN,COL4A1,L1CAM
1	!	0.0343	246	62	7	0.113	0.028	GO:0050890	BP	12	cognition	1	MEF2C,ADNP,SOBP,PDE4D,DEAF1,NRXN1,GRIN2B
1	!	0.0348	649	62	26	0.419	0.04	HP:0012718	hp	7	Morphological abnormality of the gastrointestinal tract	2	ARX,CREBBP,KIAA2022,CSPP1,RPS19,AP1S1,GLI3,LMNB1,MYCN,FRAS1,SMAD4,AKT1,LBR,INPP5E,SKI,DCHS1,B3GALT6,FOXG1,NRXN1,EHMT1,CCBE1,BCOR,FAT4,TCF4,L1CAM,NUP62
1	!	0.0352	36	62	6	0.097	0.167	HP:0000946	hp	41	Hypoplastic ilia	1	CREBBP,RPS19,EZH2,SMAD4,B3GALT6,CCBE1
1	!	0.0355	164	62	6	0.097	0.037	GO:0048754	BP	23	branching morphogenesis of an epithelial tube	1	GLI3,MYCN,SMAD4,DCHS1,COL4A1,FAT4
1	!	0.0361	317	62	17	0.274	0.054	HP:0000429	hp	9	Abnormality of the nasal alae	6	MEF2C,FGD1,CSPP1,MEGF8,GLI3,PDE4D,SATB2,MYCN,FRAS1,AKT1,CASK,INPP5E,SETBP1,SKI,EHMT1,BCOR,TCF4
1	!	0.0384	286	62	16	0.258	0.056	HP:0005288	hp	9	Abnormality of the nares	5	MEF2C,FGD1,CSPP1,MEGF8,GLI3,PDE4D,SATB2,MYCN,AKT1,CASK,INPP5E,SETBP1,SKI,EHMT1,BCOR,TCF4
1	!	0.0384	612	62	25	0.403	0.041	HP:0001263	hp	9	Global developmental delay	5	ARX,HMGB3,KIAA2022,KCNQ2,DLG3,ADNP,EEF1A2,SLC25A15,CSPP1,AP1S1,EZH2,C12ORF57,SOBP,PDE4D,CASK,SLC16A2,INPP5E,SKI,PCDH19,NR2F1,B3GALT6,DEAF1,NDN,SYNGAP1,GRIN2B
1	!	0.0398	1327	62	15	0.242	0.011	GO:0045934	BP	13	negative regulation of nucleobase-containing compound metabolic process	3	ARX,CREBBP,MEF2C,EZH2,GLI3,SATB2,DNMT3A,SMAD4,SKI,NR2F1,FOXG1,DEAF1,EHMT1,BCOR,TCF4
1	!	0.0404	12	62	4	0.065	0.333	HP:0010808	hp	40	Protruding tongue	1	INPP5E,MGAT2,NRXN1,EHMT1
1	!	0.0404	12	62	4	0.065	0.333	HP:0010012	hp	5	Abnormality of the 4th metacarpal	1	GLI3,LBR,DCHS1,FAT4
1	!	0.0409	48	62	4	0.065	0.083	GO:0007157	BP	34	heterophilic cell-cell adhesion via plasma membrane cell adhesion molecules	1	DCHS1,NRXN1,FAT4,L1CAM
1	!	0.0412	5733	62	35	0.565	0.006	TF:M00189_4	tf	27	Factor: AP-2; motif: MKCCCSCNGGCG; match class: 4	1	CREBBP,HMGB3,KCNQ2,DCX,DLG3,ADNP,EEF1A2,SMS,SLC25A15,RPS19,MEGF8,AP1S1,SOBP,DNMT3A,MYCN,FRAS1,SMAD4,LBR,CASK,SLC16A2,INPP5E,SETBP1,SKI,CCDC28B,PRSS12,PCDH19,DCHS1,CEP135,B3GALT6,FOXG1,DEAF1,NDN,CCBE1,BCOR,COL4A1
1	!	0.0417	226	62	14	0.226	0.062	HP:0005280	hp	9	Depressed nasal bridge	6	MEF2C,EEF1A2,MEGF8,EZH2,GLI3,PDE4D,AKT3,FRAS1,AKT1,LBR,SETBP1,FOXG1,CCBE1,FAT4
1	!	0.0418	739	62	28	0.452	0.038	HP:0012243	hp	11	Abnormal genital system morphology	1	ARX,CREBBP,KIAA2022,DCX,SMS,FGD1,CSPP1,MEGF8,EZH2,GLI3,LMNB1,PDE4D,SATB2,FRAS1,SMAD4,AKT1,INPP5E,SETBP1,SKI,DCHS1,B3GALT6,EHMT1,NDN,CCBE1,BCOR,COL4A1,FAT4,TCF4
1	!	0.0427	1335	62	15	0.242	0.011	GO:0010558	BP	13	negative regulation of macromolecule biosynthetic process	3	ARX,CREBBP,MEF2C,EZH2,GLI3,SATB2,DNMT3A,SMAD4,SKI,NR2F1,FOXG1,DEAF1,EHMT1,BCOR,TCF4
1	!	0.0438	95	62	9	0.145	0.095	HP:0000348	hp	9	High forehead	5	ARX,MEF2C,AP1S1,GLI3,AKT3,SATB2,LBR,SETBP1,SKI
1	!	0.0442	699	62	27	0.435	0.039	HP:0011024	hp	7	Abnormality of the gastrointestinal tract	1	ARX,CREBBP,KIAA2022,CSPP1,RPS19,AP1S1,GLI3,LMNB1,MYCN,FRAS1,SMAD4,AKT1,LBR,INPP5E,SETBP1,SKI,DCHS1,B3GALT6,FOXG1,NRXN1,EHMT1,CCBE1,BCOR,FAT4,TCF4,L1CAM,NUP62
1	!	0.0453	578	62	24	0.387	0.042	HP:0001595	hp	42	Abnormality of the hair	1	ARX,CREBBP,MEF2C,FGD1,CSPP1,MEGF8,EZH2,GLI3,C12ORF57,PDE4D,SATB2,FRAS1,SMAD4,AKT1,INPP5E,SETBP1,MGAT2,B3GALT6,FOXG1,DEAF1,EHMT1,NDN,CCBE1,BCOR
1	!	0.0458	144	62	11	0.177	0.076	HP:0001537	hp	30	Umbilical hernia	1	FGD1,MEGF8,EZH2,GLI3,DNMT3A,FRAS1,LBR,SKI,EHMT1,CCBE1,BCOR
1	!	0.0498	4	58	2	0.034	0.5	CORUM:2707	co	37	SMAD3-SMAD4-FOXO3-FOXG1 complex	1	SMAD4,FOXG1
#INFO:	PARAMETERS: organism = hsapiens
#INFO:	PARAMETERS: significant = 1
#INFO:	PARAMETERS: user_thr = 1.00
#INFO:	PARAMETERS: analytical = 1
#INFO:	PARAMETERS: sort_by_structure = 1
#INFO:	User: http
#INFO:	Host: arak-prod
#INFO:	Time: 2015-10-30 8:30:9
#INFO:	Version: r1440_e81_eg28
#WARNING:	Gene PIK3R2 in query [1/18] is ambiguous (2 gene matches in Ensembl), skipping!
#WARNING:	Gene RAI1 in query [1/30] is ambiguous (2 gene matches in Ensembl), skipping!
#INFO:	Effective domain size for CORUM: 2520
#INFO:	Effective domain size for GO: 18987
#INFO:	Effective domain size for HP: 3230
#INFO:	Effective domain size for KEGG: 6865
#INFO:	Effective domain size for REAC: 8064
#INFO:	Effective domain size for TF: 16357
#INFO:
#INFO:	--- Gene names and descriptions
#INFO:
#INFO:	QUERY:	DCX	DCX	doublecortin [Source:HGNC Symbol;Acc:HGNC:2714]
#INFO:	QUERY:	FOXG1	FOXG1	forkhead box G1 [Source:HGNC Symbol;Acc:HGNC:3811]
#INFO:	QUERY:	SATB2	SATB2	SATB homeobox 2 [Source:HGNC Symbol;Acc:HGNC:21637]
#INFO:	QUERY:	MEF2C	MEF2C	myocyte enhancer factor 2C [Source:HGNC Symbol;Acc:HGNC:6996]
#INFO:	QUERY:	ARX	ARX	aristaless related homeobox [Source:HGNC Symbol;Acc:HGNC:18060]
#INFO:	QUERY:	SETBP1	SETBP1	SET binding protein 1 [Source:HGNC Symbol;Acc:HGNC:15573]
#INFO:	QUERY:	LMNB1	LMNB1	lamin B1 [Source:HGNC Symbol;Acc:HGNC:6637]
#INFO:	QUERY:	DCHS1	DCHS1	dachsous cadherin-related 1 [Source:HGNC Symbol;Acc:HGNC:13681]
#INFO:	QUERY:	MYCN	MYCN	v-myc avian myelocytomatosis viral oncogene neuroblastoma derived homolog [Source:HGNC Symbol;Acc:HGNC:7559]
#INFO:	QUERY:	FAT4	FAT4	FAT atypical cadherin 4 [Source:HGNC Symbol;Acc:HGNC:23109]
#INFO:	QUERY:	KIAA2022	KIAA2022	KIAA2022 [Source:HGNC Symbol;Acc:HGNC:29433]
#INFO:	QUERY:	L1CAM	L1CAM	L1 cell adhesion molecule [Source:HGNC Symbol;Acc:HGNC:6470]
#INFO:	QUERY:	COL4A1	COL4A1	collagen, type IV, alpha 1 [Source:HGNC Symbol;Acc:HGNC:2202]
#INFO:	QUERY:	TCF4	TCF4	transcription factor 4 [Source:HGNC Symbol;Acc:HGNC:11634]
#INFO:	QUERY:	KCNQ2	KCNQ2	potassium channel, voltage gated KQT-like subfamily Q, member 2 [Source:HGNC Symbol;Acc:HGNC:6296]
#INFO:	QUERY:	CCDC28B	CCDC28B	coiled-coil domain containing 28B [Source:HGNC Symbol;Acc:HGNC:28163]
#INFO:	QUERY:	PCDH19	PCDH19	protocadherin 19 [Source:HGNC Symbol;Acc:HGNC:14270]
#INFO:	QUERY:	PIK3R2	PIK3R2	phosphoinositide-3-kinase, regulatory subunit 2 (beta) [Source:HGNC Symbol;Acc:HGNC:8980]
#INFO:	QUERY:	HMGB3	HMGB3	high mobility group box 3 [Source:HGNC Symbol;Acc:HGNC:5004]
#INFO:	QUERY:	CCBE1	CCBE1	collagen and calcium binding EGF domains 1 [Source:HGNC Symbol;Acc:HGNC:29426]
#INFO:	QUERY:	B3GALT6	B3GALT6	UDP-Gal:betaGal beta 1,3-galactosyltransferase polypeptide 6 [Source:HGNC Symbol;Acc:HGNC:17978]
#INFO:	QUERY:	NR2F1	NR2F1	nuclear receptor subfamily 2, group F, member 1 [Source:HGNC Symbol;Acc:HGNC:7975]
#INFO:	QUERY:	C12orf57	C12ORF57	chromosome 12 open reading frame 57 [Source:HGNC Symbol;Acc:HGNC:29521]
#INFO:	QUERY:	FAM126A	FAM126A	family with sequence similarity 126, member A [Source:HGNC Symbol;Acc:HGNC:24587]
#INFO:	QUERY:	AKT3	AKT3	v-akt murine thymoma viral oncogene homolog 3 [Source:HGNC Symbol;Acc:HGNC:393]
#INFO:	QUERY:	EZH2	EZH2	enhancer of zeste 2 polycomb repressive complex 2 subunit [Source:HGNC Symbol;Acc:HGNC:3527]
#INFO:	QUERY:	RPS19	RPS19	ribosomal protein S19 [Source:HGNC Symbol;Acc:HGNC:10402]
#INFO:	QUERY:	FGD1	FGD1	FYVE, RhoGEF and PH domain containing 1 [Source:HGNC Symbol;Acc:HGNC:3663]
#INFO:	QUERY:	EEF1A2	EEF1A2	eukaryotic translation elongation factor 1 alpha 2 [Source:HGNC Symbol;Acc:HGNC:3192]
#INFO:	QUERY:	RAI1	RAI1/RNASE12	retinoic acid induced 1 [Source:HGNC Symbol;Acc:HGNC:9834]/ribonuclease, RNase A family, 12 (non-active) [Source:HGNC Symbol;Acc:HGNC:24211]
#INFO:	QUERY:	NRXN1	NRXN1	neurexin 1 [Source:HGNC Symbol;Acc:HGNC:8008]
#INFO:	QUERY:	MGAT2	MGAT2	mannosyl (alpha-1,6-)-glycoprotein beta-1,2-N-acetylglucosaminyltransferase [Source:HGNC Symbol;Acc:HGNC:7045]
#INFO:	QUERY:	GRIN2B	GRIN2B	glutamate receptor, ionotropic, N-methyl D-aspartate 2B [Source:HGNC Symbol;Acc:HGNC:4586]
#INFO:	QUERY:	CREBBP	CREBBP	CREB binding protein [Source:HGNC Symbol;Acc:HGNC:2348]
#INFO:	QUERY:	LBR	LBR	lamin B receptor [Source:HGNC Symbol;Acc:HGNC:6518]
#INFO:	QUERY:	EHMT1	EHMT1	euchromatic histone-lysine N-methyltransferase 1 [Source:HGNC Symbol;Acc:HGNC:24650]
#INFO:	QUERY:	NUP62	NUP62	nucleoporin 62kDa [Source:HGNC Symbol;Acc:HGNC:8066]
#INFO:	QUERY:	SOBP	SOBP	sine oculis binding protein homolog (Drosophila) [Source:HGNC Symbol;Acc:HGNC:29256]
#INFO:	QUERY:	NDN	NDN	necdin, melanoma antigen (MAGE) family member [Source:HGNC Symbol;Acc:HGNC:7675]
#INFO:	QUERY:	CCDC88C	CCDC88C	coiled-coil domain containing 88C [Source:HGNC Symbol;Acc:HGNC:19967]
#INFO:	QUERY:	CSPP1	CSPP1	centrosome and spindle pole associated protein 1 [Source:HGNC Symbol;Acc:HGNC:26193]
#INFO:	QUERY:	ADNP	ADNP	activity-dependent neuroprotector homeobox [Source:HGNC Symbol;Acc:HGNC:15766]
#INFO:	QUERY:	SMAD4	SMAD4	SMAD family member 4 [Source:HGNC Symbol;Acc:HGNC:6770]
#INFO:	QUERY:	PDE4D	PDE4D	phosphodiesterase 4D, cAMP-specific [Source:HGNC Symbol;Acc:HGNC:8783]
#INFO:	QUERY:	SLC16A2	SLC16A2	solute carrier family 16, member 2 (thyroid hormone transporter) [Source:HGNC Symbol;Acc:HGNC:10923]
#INFO:	QUERY:	BCOR	BCOR	BCL6 corepressor [Source:HGNC Symbol;Acc:HGNC:20893]
#INFO:	QUERY:	DEAF1	DEAF1	DEAF1 transcription factor [Source:HGNC Symbol;Acc:HGNC:14677]
#INFO:	QUERY:	CASK	CASK	calcium/calmodulin-dependent serine protein kinase (MAGUK family) [Source:HGNC Symbol;Acc:HGNC:1497]
#INFO:	QUERY:	SKI	SKI	SKI proto-oncogene [Source:HGNC Symbol;Acc:HGNC:10896]
#INFO:	QUERY:	SMS	SMS	spermine synthase [Source:HGNC Symbol;Acc:HGNC:11123]
#INFO:	QUERY:	MEGF8	MEGF8	multiple EGF-like-domains 8 [Source:HGNC Symbol;Acc:HGNC:3233]
#INFO:	QUERY:	AKT1	AKT1	v-akt murine thymoma viral oncogene homolog 1 [Source:HGNC Symbol;Acc:HGNC:391]
#INFO:	QUERY:	SYNGAP1	SYNGAP1	synaptic Ras GTPase activating protein 1 [Source:HGNC Symbol;Acc:HGNC:11497]
#INFO:	QUERY:	AP1S1	AP1S1	adaptor-related protein complex 1, sigma 1 subunit [Source:HGNC Symbol;Acc:HGNC:559]
#INFO:	QUERY:	PRSS12	PRSS12	protease, serine, 12 (neurotrypsin, motopsin) [Source:HGNC Symbol;Acc:HGNC:9477]
#INFO:	QUERY:	CEP135	CEP135	centrosomal protein 135kDa [Source:HGNC Symbol;Acc:HGNC:29086]
#INFO:	QUERY:	GLI3	GLI3	GLI family zinc finger 3 [Source:HGNC Symbol;Acc:HGNC:4319]
#INFO:	QUERY:	FRAS1	FRAS1	Fraser extracellular matrix complex subunit 1 [Source:HGNC Symbol;Acc:HGNC:19185]
#INFO:	QUERY:	SLC25A15	SLC25A15	solute carrier family 25 (mitochondrial carrier; ornithine transporter) member 15 [Source:HGNC Symbol;Acc:HGNC:10985]
#INFO:	QUERY:	DLG3	DLG3	discs, large homolog 3 (Drosophila) [Source:HGNC Symbol;Acc:HGNC:2902]
#INFO:	QUERY:	AFF2	AFF2	AF4/FMR2 family, member 2 [Source:HGNC Symbol;Acc:HGNC:3776]
#INFO:	QUERY:	INPP5E	INPP5E	inositol polyphosphate-5-phosphatase, 72 kDa [Source:HGNC Symbol;Acc:HGNC:21474]
#INFO:	QUERY:	CASC5	CASC5	cancer susceptibility candidate 5 [Source:HGNC Symbol;Acc:HGNC:24054]
#INFO:	QUERY:	DNMT3A	DNMT3A	DNA (cytosine-5-)-methyltransferase 3 alpha [Source:HGNC Symbol;Acc:HGNC:2978]
#INFO:
#INFO:	--- BIOGRID neighbours
#INFO:
#INFO:	BIOGRID NEIGHBOUR:	SMARCB1	SWI/SNF related, matrix associated, actin dependent regulator of chromatin, subfamily b, member 1 [Source:HGNC Symbol;Acc:HGNC:11103]
#INFO:	BIOGRID NEIGHBOUR:	MYC	v-myc avian myelocytomatosis viral oncogene homolog [Source:HGNC Symbol;Acc:HGNC:7553]
#INFO:	BIOGRID NEIGHBOUR:	TPM4	tropomyosin 4 [Source:HGNC Symbol;Acc:HGNC:12013]
#INFO:	BIOGRID NEIGHBOUR:	NLGN3	neuroligin 3 [Source:HGNC Symbol;Acc:HGNC:14289]
#INFO:	BIOGRID NEIGHBOUR:	HERC5	HECT and RLD domain containing E3 ubiquitin protein ligase 5 [Source:HGNC Symbol;Acc:HGNC:24368]
#INFO:	BIOGRID NEIGHBOUR:	NCL	nucleolin [Source:HGNC Symbol;Acc:HGNC:7667]
#INFO:	BIOGRID NEIGHBOUR:	ERBB3	erb-b2 receptor tyrosine kinase 3 [Source:HGNC Symbol;Acc:HGNC:3431]
#INFO:	BIOGRID NEIGHBOUR:	SPANXD	SPANX family, member D [Source:HGNC Symbol;Acc:HGNC:14332]
#INFO:	BIOGRID NEIGHBOUR:	PIN4	peptidylprolyl cis/trans isomerase, NIMA-interacting 4 [Source:HGNC Symbol;Acc:HGNC:8992]
#INFO:	BIOGRID NEIGHBOUR:	NF2	neurofibromin 2 (merlin) [Source:HGNC Symbol;Acc:HGNC:7773]
#INFO:	BIOGRID NEIGHBOUR:	ELK1	ELK1, member of ETS oncogene family [Source:HGNC Symbol;Acc:HGNC:3321]
#INFO:	BIOGRID NEIGHBOUR:	UFD1L	ubiquitin fusion degradation 1 like (yeast) [Source:HGNC Symbol;Acc:HGNC:12520]
#INFO:	BIOGRID NEIGHBOUR:	MIER1	mesoderm induction early response 1, transcriptional regulator [Source:HGNC Symbol;Acc:HGNC:29657]
#INFO:	BIOGRID NEIGHBOUR:	NUP62	nucleoporin 62kDa [Source:HGNC Symbol;Acc:HGNC:8066]
#INFO:	BIOGRID NEIGHBOUR:	KLHL12	kelch-like family member 12 [Source:HGNC Symbol;Acc:HGNC:19360]
#INFO:	BIOGRID NEIGHBOUR:	PHLPP1	PH domain and leucine rich repeat protein phosphatase 1 [Source:HGNC Symbol;Acc:HGNC:20610]
#INFO:	BIOGRID NEIGHBOUR:	FYN	FYN proto-oncogene, Src family tyrosine kinase [Source:HGNC Symbol;Acc:HGNC:4037]
#INFO:	BIOGRID NEIGHBOUR:	LRRC40	leucine rich repeat containing 40 [Source:HGNC Symbol;Acc:HGNC:26004]
#INFO:	BIOGRID NEIGHBOUR:	EXOC3	exocyst complex component 3 [Source:HGNC Symbol;Acc:HGNC:30378]
#INFO:	BIOGRID NEIGHBOUR:	FKBP5	FK506 binding protein 5 [Source:HGNC Symbol;Acc:HGNC:3721]
#INFO:	BIOGRID NEIGHBOUR:	WWP2	WW domain containing E3 ubiquitin protein ligase 2 [Source:HGNC Symbol;Acc:HGNC:16804]
#INFO:	BIOGRID NEIGHBOUR:	SKP2	S-phase kinase-associated protein 2, E3 ubiquitin protein ligase [Source:HGNC Symbol;Acc:HGNC:10901]
#INFO:	BIOGRID NEIGHBOUR:	MIB2	mindbomb E3 ubiquitin protein ligase 2 [Source:HGNC Symbol;Acc:HGNC:30577]
#INFO:	BIOGRID NEIGHBOUR:	SERPINB12	serpin peptidase inhibitor, clade B (ovalbumin), member 12 [Source:HGNC Symbol;Acc:HGNC:14220]
#INFO:	BIOGRID NEIGHBOUR:	TM9SF2	transmembrane 9 superfamily member 2 [Source:HGNC Symbol;Acc:HGNC:11865]
#INFO:	BIOGRID NEIGHBOUR:	ATF4	activating transcription factor 4 [Source:HGNC Symbol;Acc:HGNC:786]
#INFO:	BIOGRID NEIGHBOUR:	U2AF1	U2 small nuclear RNA auxiliary factor 1 [Source:HGNC Symbol;Acc:HGNC:12453]
#INFO:	BIOGRID NEIGHBOUR:	SIRT1	sirtuin 1 [Source:HGNC Symbol;Acc:HGNC:14929]
#INFO:	BIOGRID NEIGHBOUR:	RB1CC1	RB1-inducible coiled-coil 1 [Source:HGNC Symbol;Acc:HGNC:15574]
#INFO:	BIOGRID NEIGHBOUR:	SPANXC	SPANX family, member C [Source:HGNC Symbol;Acc:HGNC:14331]
#INFO:	BIOGRID NEIGHBOUR:	SNIP1	Smad nuclear interacting protein 1 [Source:HGNC Symbol;Acc:HGNC:30587]
#INFO:	BIOGRID NEIGHBOUR:	NEUROG1	neurogenin 1 [Source:HGNC Symbol;Acc:HGNC:7764]
#INFO:	BIOGRID NEIGHBOUR:	POLA2	polymerase (DNA directed), alpha 2, accessory subunit [Source:HGNC Symbol;Acc:HGNC:30073]
#INFO:	BIOGRID NEIGHBOUR:	MUC1	mucin 1, cell surface associated [Source:HGNC Symbol;Acc:HGNC:7508]
#INFO:	BIOGRID NEIGHBOUR:	PPARGC1A	peroxisome proliferator-activated receptor gamma, coactivator 1 alpha [Source:HGNC Symbol;Acc:HGNC:9237]
#INFO:	BIOGRID NEIGHBOUR:	RPS6KA5	ribosomal protein S6 kinase, 90kDa, polypeptide 5 [Source:HGNC Symbol;Acc:HGNC:10434]
#INFO:	BIOGRID NEIGHBOUR:	SRSF3	serine/arginine-rich splicing factor 3 [Source:HGNC Symbol;Acc:HGNC:10785]
#INFO:	BIOGRID NEIGHBOUR:	YWHAG	tyrosine 3-monooxygenase/tryptophan 5-monooxygenase activation protein, gamma [Source:HGNC Symbol;Acc:HGNC:12852]
#INFO:	BIOGRID NEIGHBOUR:	KANSL1	KAT8 regulatory NSL complex subunit 1 [Source:HGNC Symbol;Acc:HGNC:24565]
#INFO:	BIOGRID NEIGHBOUR:	GATA2	GATA binding protein 2 [Source:HGNC Symbol;Acc:HGNC:4171]
#INFO:	BIOGRID NEIGHBOUR:	PCGF3	polycomb group ring finger 3 [Source:HGNC Symbol;Acc:HGNC:10066]
#INFO:	BIOGRID NEIGHBOUR:	HOXB7	homeobox B7 [Source:HGNC Symbol;Acc:HGNC:5118]
#INFO:	BIOGRID NEIGHBOUR:	KRT85	keratin 85, type II [Source:HGNC Symbol;Acc:HGNC:6462]
#INFO:	BIOGRID NEIGHBOUR:	IGLL5	immunoglobulin lambda-like polypeptide 5 [Source:HGNC Symbol;Acc:HGNC:38476]
#INFO:	BIOGRID NEIGHBOUR:	ACAP1	ArfGAP with coiled-coil, ankyrin repeat and PH domains 1 [Source:HGNC Symbol;Acc:HGNC:16467]
#INFO:	BIOGRID NEIGHBOUR:	NXF1	nuclear RNA export factor 1 [Source:HGNC Symbol;Acc:HGNC:8071]
#INFO:	BIOGRID NEIGHBOUR:	RPA2	replication protein A2, 32kDa [Source:HGNC Symbol;Acc:HGNC:10290]
#INFO:	BIOGRID NEIGHBOUR:	RAP1GAP	RAP1 GTPase activating protein [Source:HGNC Symbol;Acc:HGNC:9858]
#INFO:	BIOGRID NEIGHBOUR:	FUS	FUS RNA binding protein [Source:HGNC Symbol;Acc:HGNC:4010]
#INFO:	BIOGRID NEIGHBOUR:	CRIPT	cysteine-rich PDZ-binding protein [Source:HGNC Symbol;Acc:HGNC:14312]
#INFO:	BIOGRID NEIGHBOUR:	RING1	ring finger protein 1 [Source:HGNC Symbol;Acc:HGNC:10018]
#INFO:	BIOGRID NEIGHBOUR:	KAT5	K(lysine) acetyltransferase 5 [Source:HGNC Symbol;Acc:HGNC:5275]
#INFO:	BIOGRID NEIGHBOUR:	HIPK2	homeodomain interacting protein kinase 2 [Source:HGNC Symbol;Acc:HGNC:14402]
#INFO:	BIOGRID NEIGHBOUR:	SF3B1	splicing factor 3b, subunit 1, 155kDa [Source:HGNC Symbol;Acc:HGNC:10768]
#INFO:	BIOGRID NEIGHBOUR:	DEK	DEK proto-oncogene [Source:HGNC Symbol;Acc:HGNC:2768]
#INFO:	BIOGRID NEIGHBOUR:	MAPK8IP2	mitogen-activated protein kinase 8 interacting protein 2 [Source:HGNC Symbol;Acc:HGNC:6883]
#INFO:	BIOGRID NEIGHBOUR:	DACH1	dachshund family transcription factor 1 [Source:HGNC Symbol;Acc:HGNC:2663]
#INFO:	BIOGRID NEIGHBOUR:	PI4K2B	Phosphatidylinositol 4-kinase type 2 beta; Phosphatidylinositol 4-kinase type 2-beta [Source:UniProtKB/TrEMBL;Acc:G5E9Z4]
#INFO:	BIOGRID NEIGHBOUR:	ZNF639	zinc finger protein 639 [Source:HGNC Symbol;Acc:HGNC:30950]
#INFO:	BIOGRID NEIGHBOUR:	NCOR1	nuclear receptor corepressor 1 [Source:HGNC Symbol;Acc:HGNC:7672]
#INFO:	BIOGRID NEIGHBOUR:	EZH1	enhancer of zeste 1 polycomb repressive complex 2 subunit [Source:HGNC Symbol;Acc:HGNC:3526]
#INFO:	BIOGRID NEIGHBOUR:	ZFP36L1	ZFP36 ring finger protein-like 1 [Source:HGNC Symbol;Acc:HGNC:1107]
#INFO:	BIOGRID NEIGHBOUR:	COMMD1	copper metabolism (Murr1) domain containing 1 [Source:HGNC Symbol;Acc:HGNC:23024]
#INFO:	BIOGRID NEIGHBOUR:	CSH1	chorionic somatomammotropin hormone 1 (placental lactogen) [Source:HGNC Symbol;Acc:HGNC:2440]
#INFO:	BIOGRID NEIGHBOUR:	NDN	necdin, melanoma antigen (MAGE) family member [Source:HGNC Symbol;Acc:HGNC:7675]
#INFO:	BIOGRID NEIGHBOUR:	FABP3	fatty acid binding protein 3, muscle and heart [Source:HGNC Symbol;Acc:HGNC:3557]
#INFO:	BIOGRID NEIGHBOUR:	SAAL1	serum amyloid A-like 1 [Source:HGNC Symbol;Acc:HGNC:25158]
#INFO:	BIOGRID NEIGHBOUR:	SREBF2	sterol regulatory element binding transcription factor 2 [Source:HGNC Symbol;Acc:HGNC:11290]
#INFO:	BIOGRID NEIGHBOUR:	KTN1	kinectin 1 (kinesin receptor) [Source:HGNC Symbol;Acc:HGNC:6467]
#INFO:	BIOGRID NEIGHBOUR:	PINK1	PTEN induced putative kinase 1 [Source:HGNC Symbol;Acc:HGNC:14581]
#INFO:	BIOGRID NEIGHBOUR:	ATG3	autophagy related 3 [Source:HGNC Symbol;Acc:HGNC:20962]
#INFO:	BIOGRID NEIGHBOUR:	CDK6	cyclin-dependent kinase 6 [Source:HGNC Symbol;Acc:HGNC:1777]
#INFO:	BIOGRID NEIGHBOUR:	PPP2R1A	protein phosphatase 2, regulatory subunit A, alpha [Source:HGNC Symbol;Acc:HGNC:9302]
#INFO:	BIOGRID NEIGHBOUR:	SIAH2	siah E3 ubiquitin protein ligase 2 [Source:HGNC Symbol;Acc:HGNC:10858]
#INFO:	BIOGRID NEIGHBOUR:	RASA1	RAS p21 protein activator (GTPase activating protein) 1 [Source:HGNC Symbol;Acc:HGNC:9871]
#INFO:	BIOGRID NEIGHBOUR:	FBXW11	F-box and WD repeat domain containing 11 [Source:HGNC Symbol;Acc:HGNC:13607]
#INFO:	BIOGRID NEIGHBOUR:	ITPR3	inositol 1,4,5-trisphosphate receptor, type 3 [Source:HGNC Symbol;Acc:HGNC:6182]
#INFO:	BIOGRID NEIGHBOUR:	XAGE1B	X antigen family, member 1B [Source:HGNC Symbol;Acc:HGNC:25400]
#INFO:	BIOGRID NEIGHBOUR:	ATXN3	ataxin 3 [Source:HGNC Symbol;Acc:HGNC:7106]
#INFO:	BIOGRID NEIGHBOUR:	GLI3	GLI family zinc finger 3 [Source:HGNC Symbol;Acc:HGNC:4319]
#INFO:	BIOGRID NEIGHBOUR:	TBC1D4	TBC1 domain family, member 4 [Source:HGNC Symbol;Acc:HGNC:19165]
#INFO:	BIOGRID NEIGHBOUR:	FOXO1	forkhead box O1 [Source:HGNC Symbol;Acc:HGNC:3819]
#INFO:	BIOGRID NEIGHBOUR:	CEP250	centrosomal protein 250kDa [Source:HGNC Symbol;Acc:HGNC:1859]
#INFO:	BIOGRID NEIGHBOUR:	HOXD10	homeobox D10 [Source:HGNC Symbol;Acc:HGNC:5133]
#INFO:	BIOGRID NEIGHBOUR:	STK3	serine/threonine kinase 3 [Source:HGNC Symbol;Acc:HGNC:11406]
#INFO:	BIOGRID NEIGHBOUR:	CRTC1	CREB regulated transcription coactivator 1 [Source:HGNC Symbol;Acc:HGNC:16062]
#INFO:	BIOGRID NEIGHBOUR:	IMPDH2	IMP (inosine 5'-monophosphate) dehydrogenase 2 [Source:HGNC Symbol;Acc:HGNC:6053]
#INFO:	BIOGRID NEIGHBOUR:	CNTN2	contactin 2 (axonal) [Source:HGNC Symbol;Acc:HGNC:2172]
#INFO:	BIOGRID NEIGHBOUR:	MAP2K4	mitogen-activated protein kinase kinase 4 [Source:HGNC Symbol;Acc:HGNC:6844]
#INFO:	BIOGRID NEIGHBOUR:	PHOX2A	paired-like homeobox 2a [Source:HGNC Symbol;Acc:HGNC:691]
#INFO:	BIOGRID NEIGHBOUR:	MAPK14	mitogen-activated protein kinase 14 [Source:HGNC Symbol;Acc:HGNC:6876]
#INFO:	BIOGRID NEIGHBOUR:	NUPL1	nucleoporin like 1 [Source:HGNC Symbol;Acc:HGNC:20261]
#INFO:	BIOGRID NEIGHBOUR:	SMN2	survival of motor neuron 1, telomeric [Source:HGNC Symbol;Acc:HGNC:11117]
#INFO:	BIOGRID NEIGHBOUR:	ZBTB7B	zinc finger and BTB domain containing 7B [Source:HGNC Symbol;Acc:HGNC:18668]
#INFO:	BIOGRID NEIGHBOUR:	DAXX	death-domain associated protein [Source:HGNC Symbol;Acc:HGNC:2681]
#INFO:	BIOGRID NEIGHBOUR:	DHCR7	7-dehydrocholesterol reductase [Source:HGNC Symbol;Acc:HGNC:2860]
#INFO:	BIOGRID NEIGHBOUR:	CUL3	cullin 3 [Source:HGNC Symbol;Acc:HGNC:2553]
#INFO:	BIOGRID NEIGHBOUR:	POU2F3	POU class 2 homeobox 3 [Source:HGNC Symbol;Acc:HGNC:19864]
#INFO:	BIOGRID NEIGHBOUR:	PML	promyelocytic leukemia [Source:HGNC Symbol;Acc:HGNC:9113]
#INFO:	BIOGRID NEIGHBOUR:	PDZK1	PDZ domain containing 1 [Source:HGNC Symbol;Acc:HGNC:8821]
#INFO:	BIOGRID NEIGHBOUR:	YY1	YY1 transcription factor [Source:HGNC Symbol;Acc:HGNC:12856]
#INFO:	BIOGRID NEIGHBOUR:	PCBD1	pterin-4 alpha-carbinolamine dehydratase/dimerization cofactor of hepatocyte nuclear factor 1 alpha [Source:HGNC Symbol;Acc:HGNC:8646]
#INFO:	BIOGRID NEIGHBOUR:	IRF1	interferon regulatory factor 1 [Source:HGNC Symbol;Acc:HGNC:6116]
#INFO:	BIOGRID NEIGHBOUR:	ZEB1	zinc finger E-box binding homeobox 1 [Source:HGNC Symbol;Acc:HGNC:11642]
#INFO:	BIOGRID NEIGHBOUR:	ARSE	arylsulfatase E (chondrodysplasia punctata 1) [Source:HGNC Symbol;Acc:HGNC:719]
#INFO:	BIOGRID NEIGHBOUR:	HIST1H1A	histone cluster 1, H1a [Source:HGNC Symbol;Acc:HGNC:4715]
#INFO:	BIOGRID NEIGHBOUR:	P4HB	prolyl 4-hydroxylase, beta polypeptide [Source:HGNC Symbol;Acc:HGNC:8548]
#INFO:	BIOGRID NEIGHBOUR:	SPAG5	sperm associated antigen 5 [Source:HGNC Symbol;Acc:HGNC:13452]
#INFO:	BIOGRID NEIGHBOUR:	RASSF5	Ras association (RalGDS/AF-6) domain family member 5 [Source:HGNC Symbol;Acc:HGNC:17609]
#INFO:	BIOGRID NEIGHBOUR:	GTF2B	general transcription factor IIB [Source:HGNC Symbol;Acc:HGNC:4648]
#INFO:	BIOGRID NEIGHBOUR:	PTEN	phosphatase and tensin homolog [Source:HGNC Symbol;Acc:HGNC:9588]
#INFO:	BIOGRID NEIGHBOUR:	SP3	Sp3 transcription factor [Source:HGNC Symbol;Acc:HGNC:11208]
#INFO:	BIOGRID NEIGHBOUR:	RPS6KA3	ribosomal protein S6 kinase, 90kDa, polypeptide 3 [Source:HGNC Symbol;Acc:HGNC:10432]
#INFO:	BIOGRID NEIGHBOUR:	SRF	serum response factor (c-fos serum response element-binding transcription factor) [Source:HGNC Symbol;Acc:HGNC:11291]
#INFO:	BIOGRID NEIGHBOUR:	EID3	EP300 interacting inhibitor of differentiation 3 [Source:HGNC Symbol;Acc:HGNC:32961]
#INFO:	BIOGRID NEIGHBOUR:	CCDC136	coiled-coil domain containing 136 [Source:HGNC Symbol;Acc:HGNC:22225]
#INFO:	BIOGRID NEIGHBOUR:	COL7A1	collagen, type VII, alpha 1 [Source:HGNC Symbol;Acc:HGNC:2214]
#INFO:	BIOGRID NEIGHBOUR:	PARP1	poly (ADP-ribose) polymerase 1 [Source:HGNC Symbol;Acc:HGNC:270]
#INFO:	BIOGRID NEIGHBOUR:	RARA	retinoic acid receptor, alpha [Source:HGNC Symbol;Acc:HGNC:9864]
#INFO:	BIOGRID NEIGHBOUR:	PIAS4	protein inhibitor of activated STAT, 4 [Source:HGNC Symbol;Acc:HGNC:17002]
#INFO:	BIOGRID NEIGHBOUR:	ZIC1	Zic family member 1 [Source:HGNC Symbol;Acc:HGNC:12872]
#INFO:	BIOGRID NEIGHBOUR:	YAF2	YY1 associated factor 2 [Source:HGNC Symbol;Acc:HGNC:17363]
#INFO:	BIOGRID NEIGHBOUR:	AKTIP	AKT interacting protein [Source:HGNC Symbol;Acc:HGNC:16710]
#INFO:	BIOGRID NEIGHBOUR:	CDKN1A	cyclin-dependent kinase inhibitor 1A (p21, Cip1) [Source:HGNC Symbol;Acc:HGNC:1784]
#INFO:	BIOGRID NEIGHBOUR:	HNF4A	hepatocyte nuclear factor 4, alpha [Source:HGNC Symbol;Acc:HGNC:5024]
#INFO:	BIOGRID NEIGHBOUR:	ADAM15	ADAM metallopeptidase domain 15 [Source:HGNC Symbol;Acc:HGNC:193]
#INFO:	BIOGRID NEIGHBOUR:	RYBP	RING1 and YY1 binding protein [Source:HGNC Symbol;Acc:HGNC:10480]
#INFO:	BIOGRID NEIGHBOUR:	PELP1	proline, glutamate and leucine rich protein 1 [Source:HGNC Symbol;Acc:HGNC:30134]
#INFO:	BIOGRID NEIGHBOUR:	NKX2-5	NK2 homeobox 5 [Source:HGNC Symbol;Acc:HGNC:2488]
#INFO:	BIOGRID NEIGHBOUR:	PREX1	phosphatidylinositol-3,4,5-trisphosphate-dependent Rac exchange factor 1 [Source:HGNC Symbol;Acc:HGNC:32594]
#INFO:	BIOGRID NEIGHBOUR:	COIL	coilin [Source:HGNC Symbol;Acc:HGNC:2184]
#INFO:	BIOGRID NEIGHBOUR:	CCNE1	cyclin E1 [Source:HGNC Symbol;Acc:HGNC:1589]
#INFO:	BIOGRID NEIGHBOUR:	MAPK8IP1	mitogen-activated protein kinase 8 interacting protein 1 [Source:HGNC Symbol;Acc:HGNC:6882]
#INFO:	BIOGRID NEIGHBOUR:	ERH	enhancer of rudimentary homolog (Drosophila) [Source:HGNC Symbol;Acc:HGNC:3447]
#INFO:	BIOGRID NEIGHBOUR:	ILF3	interleukin enhancer binding factor 3, 90kDa [Source:HGNC Symbol;Acc:HGNC:6038]
#INFO:	BIOGRID NEIGHBOUR:	EGR1	early growth response 1 [Source:HGNC Symbol;Acc:HGNC:3238]
#INFO:	BIOGRID NEIGHBOUR:	SNRPA	small nuclear ribonucleoprotein polypeptide A [Source:HGNC Symbol;Acc:HGNC:11151]
#INFO:	BIOGRID NEIGHBOUR:	FHL2	four and a half LIM domains 2 [Source:HGNC Symbol;Acc:HGNC:3703]
#INFO:	BIOGRID NEIGHBOUR:	NAA10	N(alpha)-acetyltransferase 10, NatA catalytic subunit [Source:HGNC Symbol;Acc:HGNC:18704]
#INFO:	BIOGRID NEIGHBOUR:	EYA3	EYA transcriptional coactivator and phosphatase 3 [Source:HGNC Symbol;Acc:HGNC:3521]
#INFO:	BIOGRID NEIGHBOUR:	MLLT1	myeloid/lymphoid or mixed-lineage leukemia (trithorax homolog, Drosophila); translocated to, 1 [Source:HGNC Symbol;Acc:HGNC:7134]
#INFO:	BIOGRID NEIGHBOUR:	ZCCHC12	zinc finger, CCHC domain containing 12 [Source:HGNC Symbol;Acc:HGNC:27273]
#INFO:	BIOGRID NEIGHBOUR:	PIAS2	protein inhibitor of activated STAT, 2 [Source:HGNC Symbol;Acc:HGNC:17311]
#INFO:	BIOGRID NEIGHBOUR:	TGS1	trimethylguanosine synthase 1 [Source:HGNC Symbol;Acc:HGNC:17843]
#INFO:	BIOGRID NEIGHBOUR:	ZNF521	zinc finger protein 521 [Source:HGNC Symbol;Acc:HGNC:24605]
#INFO:	BIOGRID NEIGHBOUR:	DISC1	disrupted in schizophrenia 1 [Source:HGNC Symbol;Acc:HGNC:2888]
#INFO:	BIOGRID NEIGHBOUR:	NFE2	nuclear factor, erythroid 2 [Source:HGNC Symbol;Acc:HGNC:7780]
#INFO:	BIOGRID NEIGHBOUR:	NUP93	nucleoporin 93kDa [Source:HGNC Symbol;Acc:HGNC:28958]
#INFO:	BIOGRID NEIGHBOUR:	CEP57L1	centrosomal protein 57kDa-like 1 [Source:HGNC Symbol;Acc:HGNC:21561]
#INFO:	BIOGRID NEIGHBOUR:	TCL1A	T-cell leukemia/lymphoma 1A [Source:HGNC Symbol;Acc:HGNC:11648]
#INFO:	BIOGRID NEIGHBOUR:	SSX2	synovial sarcoma, X breakpoint 2 [Source:HGNC Symbol;Acc:HGNC:11336]
#INFO:	BIOGRID NEIGHBOUR:	KRT10	keratin 10, type I [Source:HGNC Symbol;Acc:HGNC:6413]
#INFO:	BIOGRID NEIGHBOUR:	HES6	hes family bHLH transcription factor 6 [Source:HGNC Symbol;Acc:HGNC:18254]
#INFO:	BIOGRID NEIGHBOUR:	KRT20	keratin 20, type I [Source:HGNC Symbol;Acc:HGNC:20412]
#INFO:	BIOGRID NEIGHBOUR:	CDC20	cell division cycle 20 [Source:HGNC Symbol;Acc:HGNC:1723]
#INFO:	BIOGRID NEIGHBOUR:	EPAS1	endothelial PAS domain protein 1 [Source:HGNC Symbol;Acc:HGNC:3374]
#INFO:	BIOGRID NEIGHBOUR:	CEP63	centrosomal protein 63kDa [Source:HGNC Symbol;Acc:HGNC:25815]
#INFO:	BIOGRID NEIGHBOUR:	MAP3K5	mitogen-activated protein kinase kinase kinase 5 [Source:HGNC Symbol;Acc:HGNC:6857]
#INFO:	BIOGRID NEIGHBOUR:	LIN7B	lin-7 homolog B (C. elegans) [Source:HGNC Symbol;Acc:HGNC:17788]
#INFO:	BIOGRID NEIGHBOUR:	HMGB2	high mobility group box 2 [Source:HGNC Symbol;Acc:HGNC:5000]
#INFO:	BIOGRID NEIGHBOUR:	KLF8	Kruppel-like factor 8 [Source:HGNC Symbol;Acc:HGNC:6351]
#INFO:	BIOGRID NEIGHBOUR:	CLK2	CDC-like kinase 2 [Source:HGNC Symbol;Acc:HGNC:2069]
#INFO:	BIOGRID NEIGHBOUR:	ETS2	v-ets avian erythroblastosis virus E26 oncogene homolog 2 [Source:HGNC Symbol;Acc:HGNC:3489]
#INFO:	BIOGRID NEIGHBOUR:	CDKN1C	cyclin-dependent kinase inhibitor 1C (p57, Kip2) [Source:HGNC Symbol;Acc:HGNC:1786]
#INFO:	BIOGRID NEIGHBOUR:	G3BP2	GTPase activating protein (SH3 domain) binding protein 2 [Source:HGNC Symbol;Acc:HGNC:30291]
#INFO:	BIOGRID NEIGHBOUR:	CD59	CD59 molecule, complement regulatory protein [Source:HGNC Symbol;Acc:HGNC:1689]
#INFO:	BIOGRID NEIGHBOUR:	SMAD9	SMAD family member 9 [Source:HGNC Symbol;Acc:HGNC:6774]
#INFO:	BIOGRID NEIGHBOUR:	SERTAD3	SERTA domain containing 3 [Source:HGNC Symbol;Acc:HGNC:17931]
#INFO:	BIOGRID NEIGHBOUR:	HOTAIR	HOX transcript antisense RNA [Source:HGNC Symbol;Acc:HGNC:33510]
#INFO:	BIOGRID NEIGHBOUR:	STAT2	signal transducer and activator of transcription 2, 113kDa [Source:HGNC Symbol;Acc:HGNC:11363]
#INFO:	BIOGRID NEIGHBOUR:	DCX	doublecortin [Source:HGNC Symbol;Acc:HGNC:2714]
#INFO:	BIOGRID NEIGHBOUR:	ACTA2	actin, alpha 2, smooth muscle, aorta [Source:HGNC Symbol;Acc:HGNC:130]
#INFO:	BIOGRID NEIGHBOUR:	CCDC85B	coiled-coil domain containing 85B [Source:HGNC Symbol;Acc:HGNC:24926]
#INFO:	BIOGRID NEIGHBOUR:	SMAD5	SMAD family member 5 [Source:HGNC Symbol;Acc:HGNC:6771]
#INFO:	BIOGRID NEIGHBOUR:	CREBBP	CREB binding protein [Source:HGNC Symbol;Acc:HGNC:2348]
#INFO:	BIOGRID NEIGHBOUR:	FOSL1	FOS-like antigen 1 [Source:HGNC Symbol;Acc:HGNC:13718]
#INFO:	BIOGRID NEIGHBOUR:	DLX1	distal-less homeobox 1 [Source:HGNC Symbol;Acc:HGNC:2914]
#INFO:	BIOGRID NEIGHBOUR:	TOPBP1	topoisomerase (DNA) II binding protein 1 [Source:HGNC Symbol;Acc:HGNC:17008]
#INFO:	BIOGRID NEIGHBOUR:	LDHA	lactate dehydrogenase A [Source:HGNC Symbol;Acc:HGNC:6535]
#INFO:	BIOGRID NEIGHBOUR:	GKAP1	G kinase anchoring protein 1 [Source:HGNC Symbol;Acc:HGNC:17496]
#INFO:	BIOGRID NEIGHBOUR:	MPP6	membrane protein, palmitoylated 6 (MAGUK p55 subfamily member 6) [Source:HGNC Symbol;Acc:HGNC:18167]
#INFO:	BIOGRID NEIGHBOUR:	MGMT	O-6-methylguanine-DNA methyltransferase [Source:HGNC Symbol;Acc:HGNC:7059]
#INFO:	BIOGRID NEIGHBOUR:	DDX39B	DEAD (Asp-Glu-Ala-Asp) box polypeptide 39B [Source:HGNC Symbol;Acc:HGNC:13917]
#INFO:	BIOGRID NEIGHBOUR:	THOC5	THO complex 5 [Source:HGNC Symbol;Acc:HGNC:19074]
#INFO:	BIOGRID NEIGHBOUR:	RICTOR	RPTOR independent companion of MTOR, complex 2 [Source:HGNC Symbol;Acc:HGNC:28611]
#INFO:	BIOGRID NEIGHBOUR:	MDM4	MDM4, p53 regulator [Source:HGNC Symbol;Acc:HGNC:6974]
#INFO:	BIOGRID NEIGHBOUR:	SNCA	synuclein, alpha (non A4 component of amyloid precursor) [Source:HGNC Symbol;Acc:HGNC:11138]
#INFO:	BIOGRID NEIGHBOUR:	ULK1	unc-51 like autophagy activating kinase 1 [Source:HGNC Symbol;Acc:HGNC:12558]
#INFO:	BIOGRID NEIGHBOUR:	SREBF1	sterol regulatory element binding transcription factor 1 [Source:HGNC Symbol;Acc:HGNC:11289]
#INFO:	BIOGRID NEIGHBOUR:	USB1	U6 snRNA biogenesis 1 [Source:HGNC Symbol;Acc:HGNC:25792]
#INFO:	BIOGRID NEIGHBOUR:	ALDOA	aldolase A, fructose-bisphosphate [Source:HGNC Symbol;Acc:HGNC:414]
#INFO:	BIOGRID NEIGHBOUR:	FUBP3	far upstream element (FUSE) binding protein 3 [Source:HGNC Symbol;Acc:HGNC:4005]
#INFO:	BIOGRID NEIGHBOUR:	SMARCE1	SWI/SNF related, matrix associated, actin dependent regulator of chromatin, subfamily e, member 1 [Source:HGNC Symbol;Acc:HGNC:11109]
#INFO:	BIOGRID NEIGHBOUR:	FBL	fibrillarin [Source:HGNC Symbol;Acc:HGNC:3599]
#INFO:	BIOGRID NEIGHBOUR:	GOLGA2	golgin A2 [Source:HGNC Symbol;Acc:HGNC:4425]
#INFO:	BIOGRID NEIGHBOUR:	KLC4	kinesin light chain 4 [Source:HGNC Symbol;Acc:HGNC:21624]
#INFO:	BIOGRID NEIGHBOUR:	TGFBR1	transforming growth factor, beta receptor 1 [Source:HGNC Symbol;Acc:HGNC:11772]
#INFO:	BIOGRID NEIGHBOUR:	VCP	valosin containing protein [Source:HGNC Symbol;Acc:HGNC:12666]
#INFO:	BIOGRID NEIGHBOUR:	HSPA1B	heat shock 70kDa protein 1B [Source:HGNC Symbol;Acc:HGNC:5233]
#INFO:	BIOGRID NEIGHBOUR:	TAF1D	TATA box binding protein (TBP)-associated factor, RNA polymerase I, D, 41kDa [Source:HGNC Symbol;Acc:HGNC:28759]
#INFO:	BIOGRID NEIGHBOUR:	SPTBN1	spectrin, beta, non-erythrocytic 1 [Source:HGNC Symbol;Acc:HGNC:11275]
#INFO:	BIOGRID NEIGHBOUR:	FBLN1	fibulin 1 [Source:HGNC Symbol;Acc:HGNC:3600]
#INFO:	BIOGRID NEIGHBOUR:	KDM2B	lysine (K)-specific demethylase 2B [Source:HGNC Symbol;Acc:HGNC:13610]
#INFO:	BIOGRID NEIGHBOUR:	BMI1	BMI1 proto-oncogene, polycomb ring finger [Source:HGNC Symbol;Acc:HGNC:1066]
#INFO:	BIOGRID NEIGHBOUR:	GRIN2B	glutamate receptor, ionotropic, N-methyl D-aspartate 2B [Source:HGNC Symbol;Acc:HGNC:4586]
#INFO:	BIOGRID NEIGHBOUR:	DHX36	DEAH (Asp-Glu-Ala-His) box polypeptide 36 [Source:HGNC Symbol;Acc:HGNC:14410]
#INFO:	BIOGRID NEIGHBOUR:	STK11IP	serine/threonine kinase 11 interacting protein [Source:HGNC Symbol;Acc:HGNC:19184]
#INFO:	BIOGRID NEIGHBOUR:	UBB	ubiquitin B [Source:HGNC Symbol;Acc:HGNC:12463]
#INFO:	BIOGRID NEIGHBOUR:	E2F1	E2F transcription factor 1 [Source:HGNC Symbol;Acc:HGNC:3113]
#INFO:	BIOGRID NEIGHBOUR:	FSD2	fibronectin type III and SPRY domain containing 2 [Source:HGNC Symbol;Acc:HGNC:18024]
#INFO:	BIOGRID NEIGHBOUR:	MPHOSPH8	M-phase phosphoprotein 8 [Source:HGNC Symbol;Acc:HGNC:29810]
#INFO:	BIOGRID NEIGHBOUR:	EID2B	EP300 interacting inhibitor of differentiation 2B [Source:HGNC Symbol;Acc:HGNC:26796]
#INFO:	BIOGRID NEIGHBOUR:	SNAPC5	small nuclear RNA activating complex, polypeptide 5, 19kDa [Source:HGNC Symbol;Acc:HGNC:15484]
#INFO:	BIOGRID NEIGHBOUR:	CD81	CD81 molecule [Source:HGNC Symbol;Acc:HGNC:1701]
#INFO:	BIOGRID NEIGHBOUR:	SUMO1	small ubiquitin-like modifier 1 [Source:HGNC Symbol;Acc:HGNC:12502]
#INFO:	BIOGRID NEIGHBOUR:	IFT20	intraflagellar transport 20 [Source:HGNC Symbol;Acc:HGNC:30989]
#INFO:	BIOGRID NEIGHBOUR:	CREB1	cAMP responsive element binding protein 1 [Source:HGNC Symbol;Acc:HGNC:2345]
#INFO:	BIOGRID NEIGHBOUR:	EP300	E1A binding protein p300 [Source:HGNC Symbol;Acc:HGNC:3373]
#INFO:	BIOGRID NEIGHBOUR:	ERBB4	erb-b2 receptor tyrosine kinase 4 [Source:HGNC Symbol;Acc:HGNC:3432]
#INFO:	BIOGRID NEIGHBOUR:	RPS6KA2	ribosomal protein S6 kinase, 90kDa, polypeptide 2 [Source:HGNC Symbol;Acc:HGNC:10431]
#INFO:	BIOGRID NEIGHBOUR:	MDC1	mediator of DNA-damage checkpoint 1 [Source:HGNC Symbol;Acc:HGNC:21163]
#INFO:	BIOGRID NEIGHBOUR:	SMARCA2	SWI/SNF related, matrix associated, actin dependent regulator of chromatin, subfamily a, member 2 [Source:HGNC Symbol;Acc:HGNC:11098]
#INFO:	BIOGRID NEIGHBOUR:	PK	Mitogen-activated protein kinase kinase kinase MLT [Source:UniProtKB/Swiss-Prot;Acc:Q9NYL2]
#INFO:	BIOGRID NEIGHBOUR:	PTMS	parathymosin [Source:HGNC Symbol;Acc:HGNC:9629]
#INFO:	BIOGRID NEIGHBOUR:	NFYB	nuclear transcription factor Y, beta [Source:HGNC Symbol;Acc:HGNC:7805]
#INFO:	BIOGRID NEIGHBOUR:	SYNGAP1	synaptic Ras GTPase activating protein 1 [Source:HGNC Symbol;Acc:HGNC:11497]
#INFO:	BIOGRID NEIGHBOUR:	NINL	ninein-like [Source:HGNC Symbol;Acc:HGNC:29163]
#INFO:	BIOGRID NEIGHBOUR:	RAC3	ras-related C3 botulinum toxin substrate 3 (rho family, small GTP binding protein Rac3) [Source:HGNC Symbol;Acc:HGNC:9803]
#INFO:	BIOGRID NEIGHBOUR:	SON	SON DNA binding protein [Source:HGNC Symbol;Acc:HGNC:11183]
#INFO:	BIOGRID NEIGHBOUR:	CCNC	cyclin C [Source:HGNC Symbol;Acc:HGNC:1581]
#INFO:	BIOGRID NEIGHBOUR:	HIST1H4A	histone cluster 1, H4j [Source:HGNC Symbol;Acc:HGNC:4785]
#INFO:	BIOGRID NEIGHBOUR:	AIRE	autoimmune regulator [Source:HGNC Symbol;Acc:HGNC:360]
#INFO:	BIOGRID NEIGHBOUR:	IMMT	inner membrane protein, mitochondrial [Source:HGNC Symbol;Acc:HGNC:6047]
#INFO:	BIOGRID NEIGHBOUR:	JADE1	jade family PHD finger 1 [Source:HGNC Symbol;Acc:HGNC:30027]
#INFO:	BIOGRID NEIGHBOUR:	FHL1	four and a half LIM domains 1 [Source:HGNC Symbol;Acc:HGNC:3702]
#INFO:	BIOGRID NEIGHBOUR:	FLG	filaggrin [Source:HGNC Symbol;Acc:HGNC:3748]
#INFO:	BIOGRID NEIGHBOUR:	MTOR	mechanistic target of rapamycin (serine/threonine kinase) [Source:HGNC Symbol;Acc:HGNC:3942]
#INFO:	BIOGRID NEIGHBOUR:	LAX1	lymphocyte transmembrane adaptor 1 [Source:HGNC Symbol;Acc:HGNC:26005]
#INFO:	BIOGRID NEIGHBOUR:	ARFGEF1	ADP-ribosylation factor guanine nucleotide-exchange factor 1 (brefeldin A-inhibited) [Source:HGNC Symbol;Acc:HGNC:15772]
#INFO:	BIOGRID NEIGHBOUR:	CDKN2B-AS1	CDKN2B antisense RNA 1 [Source:HGNC Symbol;Acc:HGNC:34341]
#INFO:	BIOGRID NEIGHBOUR:	TINF2	TERF1 (TRF1)-interacting nuclear factor 2 [Source:HGNC Symbol;Acc:HGNC:11824]
#INFO:	BIOGRID NEIGHBOUR:	PAX6	paired box 6 [Source:HGNC Symbol;Acc:HGNC:8620]
#INFO:	BIOGRID NEIGHBOUR:	PIN1	peptidylprolyl cis/trans isomerase, NIMA-interacting 1 [Source:HGNC Symbol;Acc:HGNC:8988]
#INFO:	BIOGRID NEIGHBOUR:	DNMT3L	DNA (cytosine-5-)-methyltransferase 3-like [Source:HGNC Symbol;Acc:HGNC:2980]
#INFO:	BIOGRID NEIGHBOUR:	TGFBRAP1	transforming growth factor, beta receptor associated protein 1 [Source:HGNC Symbol;Acc:HGNC:16836]
#INFO:	BIOGRID NEIGHBOUR:	SERTAD4	SERTA domain containing 4 [Source:HGNC Symbol;Acc:HGNC:25236]
#INFO:	BIOGRID NEIGHBOUR:	IRF7	interferon regulatory factor 7 [Source:HGNC Symbol;Acc:HGNC:6122]
#INFO:	BIOGRID NEIGHBOUR:	LIMA1	LIM domain and actin binding 1 [Source:HGNC Symbol;Acc:HGNC:24636]
#INFO:	BIOGRID NEIGHBOUR:	N4BP2	NEDD4 binding protein 2 [Source:HGNC Symbol;Acc:HGNC:29851]
#INFO:	BIOGRID NEIGHBOUR:	GNB2L1	guanine nucleotide binding protein (G protein), beta polypeptide 2-like 1 [Source:HGNC Symbol;Acc:HGNC:4399]
#INFO:	BIOGRID NEIGHBOUR:	HMG20A	high mobility group 20A [Source:HGNC Symbol;Acc:HGNC:5001]
#INFO:	BIOGRID NEIGHBOUR:	APP	amyloid beta (A4) precursor protein [Source:HGNC Symbol;Acc:HGNC:620]
#INFO:	BIOGRID NEIGHBOUR:	SUFU	suppressor of fused homolog (Drosophila) [Source:HGNC Symbol;Acc:HGNC:16466]
#INFO:	BIOGRID NEIGHBOUR:	PPP1R8	protein phosphatase 1, regulatory subunit 8 [Source:HGNC Symbol;Acc:HGNC:9296]
#INFO:	BIOGRID NEIGHBOUR:	CRYAB	crystallin, alpha B [Source:HGNC Symbol;Acc:HGNC:2389]
#INFO:	BIOGRID NEIGHBOUR:	KRT82	keratin 82, type II [Source:HGNC Symbol;Acc:HGNC:6459]
#INFO:	BIOGRID NEIGHBOUR:	SS18	synovial sarcoma translocation, chromosome 18 [Source:HGNC Symbol;Acc:HGNC:11340]
#INFO:	BIOGRID NEIGHBOUR:	IBTK	inhibitor of Bruton agammaglobulinemia tyrosine kinase [Source:HGNC Symbol;Acc:HGNC:17853]
#INFO:	BIOGRID NEIGHBOUR:	AKAP8	A kinase (PRKA) anchor protein 8 [Source:HGNC Symbol;Acc:HGNC:378]
#INFO:	BIOGRID NEIGHBOUR:	SETD1A	SET domain containing 1A [Source:HGNC Symbol;Acc:HGNC:29010]
#INFO:	BIOGRID NEIGHBOUR:	OIP5	Opa interacting protein 5 [Source:HGNC Symbol;Acc:HGNC:20300]
#INFO:	BIOGRID NEIGHBOUR:	FOXO3	forkhead box O3 [Source:HGNC Symbol;Acc:HGNC:3821]
#INFO:	BIOGRID NEIGHBOUR:	IK	IK cytokine, down-regulator of HLA II [Source:HGNC Symbol;Acc:HGNC:5958]
#INFO:	BIOGRID NEIGHBOUR:	CLEC11A	C-type lectin domain family 11, member A [Source:HGNC Symbol;Acc:HGNC:10576]
#INFO:	BIOGRID NEIGHBOUR:	RPTOR	regulatory associated protein of MTOR, complex 1 [Source:HGNC Symbol;Acc:HGNC:30287]
#INFO:	BIOGRID NEIGHBOUR:	MED21	mediator complex subunit 21 [Source:HGNC Symbol;Acc:HGNC:11473]
#INFO:	BIOGRID NEIGHBOUR:	POTEE	POTE ankyrin domain family, member E [Source:HGNC Symbol;Acc:HGNC:33895]
#INFO:	BIOGRID NEIGHBOUR:	ZMYM2	zinc finger, MYM-type 2 [Source:HGNC Symbol;Acc:HGNC:12989]
#INFO:	BIOGRID NEIGHBOUR:	HDGFRP2	Hepatoma-derived growth factor-related protein 2 [Source:UniProtKB/Swiss-Prot;Acc:Q7Z4V5]
#INFO:	BIOGRID NEIGHBOUR:	KDM5B	lysine (K)-specific demethylase 5B [Source:HGNC Symbol;Acc:HGNC:18039]
#INFO:	BIOGRID NEIGHBOUR:	MAPK13	mitogen-activated protein kinase 13 [Source:HGNC Symbol;Acc:HGNC:6875]
#INFO:	BIOGRID NEIGHBOUR:	KLC2	kinesin light chain 2 [Source:HGNC Symbol;Acc:HGNC:20716]
#INFO:	BIOGRID NEIGHBOUR:	DCP1A	decapping mRNA 1A [Source:HGNC Symbol;Acc:HGNC:18714]
#INFO:	BIOGRID NEIGHBOUR:	TRIM25	tripartite motif containing 25 [Source:HGNC Symbol;Acc:HGNC:12932]
#INFO:	BIOGRID NEIGHBOUR:	WRN	Werner syndrome, RecQ helicase-like [Source:HGNC Symbol;Acc:HGNC:12791]
#INFO:	BIOGRID NEIGHBOUR:	MAP3K11	mitogen-activated protein kinase kinase kinase 11 [Source:HGNC Symbol;Acc:HGNC:6850]
#INFO:	BIOGRID NEIGHBOUR:	HIST1H2BA	histone cluster 1, H2ba [Source:HGNC Symbol;Acc:HGNC:18730]
#INFO:	BIOGRID NEIGHBOUR:	ANXA4	annexin A4 [Source:HGNC Symbol;Acc:HGNC:542]
#INFO:	BIOGRID NEIGHBOUR:	ITSN1	intersectin 1 (SH3 domain protein) [Source:HGNC Symbol;Acc:HGNC:6183]
#INFO:	BIOGRID NEIGHBOUR:	KRT40	keratin 40, type I [Source:HGNC Symbol;Acc:HGNC:26707]
#INFO:	BIOGRID NEIGHBOUR:	KPNA1	karyopherin alpha 1 (importin alpha 5) [Source:HGNC Symbol;Acc:HGNC:6394]
#INFO:	BIOGRID NEIGHBOUR:	TRAF3	TNF receptor-associated factor 3 [Source:HGNC Symbol;Acc:HGNC:12033]
#INFO:	BIOGRID NEIGHBOUR:	CRY2	cryptochrome circadian clock 2 [Source:HGNC Symbol;Acc:HGNC:2385]
#INFO:	BIOGRID NEIGHBOUR:	EGFR	epidermal growth factor receptor [Source:HGNC Symbol;Acc:HGNC:3236]
#INFO:	BIOGRID NEIGHBOUR:	SS18L1	synovial sarcoma translocation gene on chromosome 18-like 1 [Source:HGNC Symbol;Acc:HGNC:15592]
#INFO:	BIOGRID NEIGHBOUR:	NACC1	nucleus accumbens associated 1, BEN and BTB (POZ) domain containing [Source:HGNC Symbol;Acc:HGNC:20967]
#INFO:	BIOGRID NEIGHBOUR:	CPSF1	cleavage and polyadenylation specific factor 1, 160kDa [Source:HGNC Symbol;Acc:HGNC:2324]
#INFO:	BIOGRID NEIGHBOUR:	ISG15	ISG15 ubiquitin-like modifier [Source:HGNC Symbol;Acc:HGNC:4053]
#INFO:	BIOGRID NEIGHBOUR:	SRCAP	Snf2-related CREBBP activator protein [Source:HGNC Symbol;Acc:HGNC:16974]
#INFO:	BIOGRID NEIGHBOUR:	PCGF1	polycomb group ring finger 1 [Source:HGNC Symbol;Acc:HGNC:17615]
#INFO:	BIOGRID NEIGHBOUR:	PSMB6	proteasome (prosome, macropain) subunit, beta type, 6 [Source:HGNC Symbol;Acc:HGNC:9543]
#INFO:	BIOGRID NEIGHBOUR:	EXOC4	exocyst complex component 4 [Source:HGNC Symbol;Acc:HGNC:30389]
#INFO:	BIOGRID NEIGHBOUR:	DSC3	desmocollin 3 [Source:HGNC Symbol;Acc:HGNC:3037]
#INFO:	BIOGRID NEIGHBOUR:	HIST1H2AE	histone cluster 1, H2ae [Source:HGNC Symbol;Acc:HGNC:4724]
#INFO:	BIOGRID NEIGHBOUR:	CHN2	chimerin 2 [Source:HGNC Symbol;Acc:HGNC:1944]
#INFO:	BIOGRID NEIGHBOUR:	MAGOH	mago-nashi homolog, proliferation-associated (Drosophila) [Source:HGNC Symbol;Acc:HGNC:6815]
#INFO:	BIOGRID NEIGHBOUR:	PARK2	parkin RBR E3 ubiquitin protein ligase [Source:HGNC Symbol;Acc:HGNC:8607]
#INFO:	BIOGRID NEIGHBOUR:	PHOX2B	paired-like homeobox 2b [Source:HGNC Symbol;Acc:HGNC:9143]
#INFO:	BIOGRID NEIGHBOUR:	ATP5C1	ATP synthase, H+ transporting, mitochondrial F1 complex, gamma polypeptide 1 [Source:HGNC Symbol;Acc:HGNC:833]
#INFO:	BIOGRID NEIGHBOUR:	TOB1	transducer of ERBB2, 1 [Source:HGNC Symbol;Acc:HGNC:11979]
#INFO:	BIOGRID NEIGHBOUR:	USP9X	ubiquitin specific peptidase 9, X-linked [Source:HGNC Symbol;Acc:HGNC:12632]
#INFO:	BIOGRID NEIGHBOUR:	CENPU	centromere protein U [Source:HGNC Symbol;Acc:HGNC:21348]
#INFO:	BIOGRID NEIGHBOUR:	NPAT	nuclear protein, ataxia-telangiectasia locus [Source:HGNC Symbol;Acc:HGNC:7896]
#INFO:	BIOGRID NEIGHBOUR:	NCOA2	nuclear receptor coactivator 2 [Source:HGNC Symbol;Acc:HGNC:7669]
#INFO:	BIOGRID NEIGHBOUR:	HOXB3	homeobox B3 [Source:HGNC Symbol;Acc:HGNC:5114]
#INFO:	BIOGRID NEIGHBOUR:	RPS11	ribosomal protein S11 [Source:HGNC Symbol;Acc:HGNC:10384]
#INFO:	BIOGRID NEIGHBOUR:	DYRK1A	dual-specificity tyrosine-(Y)-phosphorylation regulated kinase 1A [Source:HGNC Symbol;Acc:HGNC:3091]
#INFO:	BIOGRID NEIGHBOUR:	PPP3CA	protein phosphatase 3, catalytic subunit, alpha isozyme [Source:HGNC Symbol;Acc:HGNC:9314]
#INFO:	BIOGRID NEIGHBOUR:	CYLD	cylindromatosis (turban tumor syndrome) [Source:HGNC Symbol;Acc:HGNC:2584]
#INFO:	BIOGRID NEIGHBOUR:	TPM2	tropomyosin 2 (beta) [Source:HGNC Symbol;Acc:HGNC:12011]
#INFO:	BIOGRID NEIGHBOUR:	BLOC1S6	biogenesis of lysosomal organelles complex-1, subunit 6, pallidin [Source:HGNC Symbol;Acc:HGNC:8549]
#INFO:	BIOGRID NEIGHBOUR:	TPI1	triosephosphate isomerase 1 [Source:HGNC Symbol;Acc:HGNC:12009]
#INFO:	BIOGRID NEIGHBOUR:	ARHGEF6	Rac/Cdc42 guanine nucleotide exchange factor (GEF) 6 [Source:HGNC Symbol;Acc:HGNC:685]
#INFO:	BIOGRID NEIGHBOUR:	NUTF2	nuclear transport factor 2 [Source:HGNC Symbol;Acc:HGNC:13722]
#INFO:	BIOGRID NEIGHBOUR:	MAPKAPK3	mitogen-activated protein kinase-activated protein kinase 3 [Source:HGNC Symbol;Acc:HGNC:6888]
#INFO:	BIOGRID NEIGHBOUR:	ACTB	actin, beta [Source:HGNC Symbol;Acc:HGNC:132]
#INFO:	BIOGRID NEIGHBOUR:	CBX1	chromobox homolog 1 [Source:HGNC Symbol;Acc:HGNC:1551]
#INFO:	BIOGRID NEIGHBOUR:	SOX2	SRY (sex determining region Y)-box 2 [Source:HGNC Symbol;Acc:HGNC:11195]
#INFO:	BIOGRID NEIGHBOUR:	VHL	von Hippel-Lindau tumor suppressor, E3 ubiquitin protein ligase [Source:HGNC Symbol;Acc:HGNC:12687]
#INFO:	BIOGRID NEIGHBOUR:	YBX3	Y box binding protein 3 [Source:HGNC Symbol;Acc:HGNC:2428]
#INFO:	BIOGRID NEIGHBOUR:	C3ORF62	chromosome 3 open reading frame 62 [Source:HGNC Symbol;Acc:HGNC:24771]
#INFO:	BIOGRID NEIGHBOUR:	HDAC4	histone deacetylase 4 [Source:HGNC Symbol;Acc:HGNC:14063]
#INFO:	BIOGRID NEIGHBOUR:	PRDM16	PR domain containing 16 [Source:HGNC Symbol;Acc:HGNC:14000]
#INFO:	BIOGRID NEIGHBOUR:	MIER2	mesoderm induction early response 1, family member 2 [Source:HGNC Symbol;Acc:HGNC:29210]
#INFO:	BIOGRID NEIGHBOUR:	HOXA10	homeobox A10 [Source:HGNC Symbol;Acc:HGNC:5100]
#INFO:	BIOGRID NEIGHBOUR:	ZMYND11	zinc finger, MYND-type containing 11 [Source:HGNC Symbol;Acc:HGNC:16966]
#INFO:	BIOGRID NEIGHBOUR:	SP100	SP100 nuclear antigen [Source:HGNC Symbol;Acc:HGNC:11206]
#INFO:	BIOGRID NEIGHBOUR:	KLF13	Kruppel-like factor 13 [Source:HGNC Symbol;Acc:HGNC:13672]
#INFO:	BIOGRID NEIGHBOUR:	ELAVL1	ELAV like RNA binding protein 1 [Source:HGNC Symbol;Acc:HGNC:3312]
#INFO:	BIOGRID NEIGHBOUR:	CITED1	Cbp/p300-interacting transactivator, with Glu/Asp-rich carboxy-terminal domain, 1 [Source:HGNC Symbol;Acc:HGNC:1986]
#INFO:	BIOGRID NEIGHBOUR:	SET	SET nuclear proto-oncogene [Source:HGNC Symbol;Acc:HGNC:10760]
#INFO:	BIOGRID NEIGHBOUR:	NPM1	nucleophosmin (nucleolar phosphoprotein B23, numatrin) [Source:HGNC Symbol;Acc:HGNC:7910]
#INFO:	BIOGRID NEIGHBOUR:	LRRC37A11P	leucine rich repeat containing 37, member A11, pseudogene [Source:HGNC Symbol;Acc:HGNC:43815]
#INFO:	BIOGRID NEIGHBOUR:	PHF19	PHD finger protein 19 [Source:HGNC Symbol;Acc:HGNC:24566]
#INFO:	BIOGRID NEIGHBOUR:	MEOX1	mesenchyme homeobox 1 [Source:HGNC Symbol;Acc:HGNC:7013]
#INFO:	BIOGRID NEIGHBOUR:	PKN2	protein kinase N2 [Source:HGNC Symbol;Acc:HGNC:9406]
#INFO:	BIOGRID NEIGHBOUR:	NOTCH4	notch 4 [Source:HGNC Symbol;Acc:HGNC:7884]
#INFO:	BIOGRID NEIGHBOUR:	CNKSR1	connector enhancer of kinase suppressor of Ras 1 [Source:HGNC Symbol;Acc:HGNC:19700]
#INFO:	BIOGRID NEIGHBOUR:	PAPPA2	pappalysin 2 [Source:HGNC Symbol;Acc:HGNC:14615]
#INFO:	BIOGRID NEIGHBOUR:	TBL1XR1	transducin (beta)-like 1 X-linked receptor 1 [Source:HGNC Symbol;Acc:HGNC:29529]
#INFO:	BIOGRID NEIGHBOUR:	ZBTB7A	zinc finger and BTB domain containing 7A [Source:HGNC Symbol;Acc:HGNC:18078]
#INFO:	BIOGRID NEIGHBOUR:	DLG1	discs, large homolog 1 (Drosophila) [Source:HGNC Symbol;Acc:HGNC:2900]
#INFO:	BIOGRID NEIGHBOUR:	NPAS2	neuronal PAS domain protein 2 [Source:HGNC Symbol;Acc:HGNC:7895]
#INFO:	BIOGRID NEIGHBOUR:	RBBP7	retinoblastoma binding protein 7 [Source:HGNC Symbol;Acc:HGNC:9890]
#INFO:	BIOGRID NEIGHBOUR:	DNMT3B	DNA (cytosine-5-)-methyltransferase 3 beta [Source:HGNC Symbol;Acc:HGNC:2979]
#INFO:	BIOGRID NEIGHBOUR:	STUB1	STIP1 homology and U-box containing protein 1, E3 ubiquitin protein ligase [Source:HGNC Symbol;Acc:HGNC:11427]
#INFO:	BIOGRID NEIGHBOUR:	HIST3H3	histone cluster 3, H3 [Source:HGNC Symbol;Acc:HGNC:4778]
#INFO:	BIOGRID NEIGHBOUR:	ZIC3	Zic family member 3 [Source:HGNC Symbol;Acc:HGNC:12874]
#INFO:	BIOGRID NEIGHBOUR:	CAMK2G	calcium/calmodulin-dependent protein kinase II gamma [Source:HGNC Symbol;Acc:HGNC:1463]
#INFO:	BIOGRID NEIGHBOUR:	DDX3X	DEAD (Asp-Glu-Ala-Asp) box helicase 3, X-linked [Source:HGNC Symbol;Acc:HGNC:2745]
#INFO:	BIOGRID NEIGHBOUR:	TRIM33	tripartite motif containing 33 [Source:HGNC Symbol;Acc:HGNC:16290]
#INFO:	BIOGRID NEIGHBOUR:	THOC2	THO complex 2 [Source:HGNC Symbol;Acc:HGNC:19073]
#INFO:	BIOGRID NEIGHBOUR:	PAFAH1B1	platelet-activating factor acetylhydrolase 1b, regulatory subunit 1 (45kDa) [Source:HGNC Symbol;Acc:HGNC:8574]
#INFO:	BIOGRID NEIGHBOUR:	HOXD12	homeobox D12 [Source:HGNC Symbol;Acc:HGNC:5135]
#INFO:	BIOGRID NEIGHBOUR:	SFN	stratifin [Source:HGNC Symbol;Acc:HGNC:10773]
#INFO:	BIOGRID NEIGHBOUR:	HGS	hepatocyte growth factor-regulated tyrosine kinase substrate [Source:HGNC Symbol;Acc:HGNC:4897]
#INFO:	BIOGRID NEIGHBOUR:	TDRD1	tudor domain containing 1 [Source:HGNC Symbol;Acc:HGNC:11712]
#INFO:	BIOGRID NEIGHBOUR:	TRIM28	tripartite motif containing 28 [Source:HGNC Symbol;Acc:HGNC:16384]
#INFO:	BIOGRID NEIGHBOUR:	MTF2	metal response element binding transcription factor 2 [Source:HGNC Symbol;Acc:HGNC:29535]
#INFO:	BIOGRID NEIGHBOUR:	HSPA1A	heat shock 70kDa protein 1A [Source:HGNC Symbol;Acc:HGNC:5232]
#INFO:	BIOGRID NEIGHBOUR:	CHEK1	checkpoint kinase 1 [Source:HGNC Symbol;Acc:HGNC:1925]
#INFO:	BIOGRID NEIGHBOUR:	KPNB1	karyopherin (importin) beta 1 [Source:HGNC Symbol;Acc:HGNC:6400]
#INFO:	BIOGRID NEIGHBOUR:	HSP90AA1	heat shock protein 90kDa alpha (cytosolic), class A member 1 [Source:HGNC Symbol;Acc:HGNC:5253]
#INFO:	BIOGRID NEIGHBOUR:	DTNA	dystrobrevin, alpha [Source:HGNC Symbol;Acc:HGNC:3057]
#INFO:	BIOGRID NEIGHBOUR:	PPP1CC	protein phosphatase 1, catalytic subunit, gamma isozyme [Source:HGNC Symbol;Acc:HGNC:9283]
#INFO:	BIOGRID NEIGHBOUR:	CTNNB1	catenin (cadherin-associated protein), beta 1, 88kDa [Source:HGNC Symbol;Acc:HGNC:2514]
#INFO:	BIOGRID NEIGHBOUR:	PPFIA1	protein tyrosine phosphatase, receptor type, f polypeptide (PTPRF), interacting protein (liprin), alpha 1 [Source:HGNC Symbol;Acc:HGNC:9245]
#INFO:	BIOGRID NEIGHBOUR:	PTGES3	prostaglandin E synthase 3 (cytosolic) [Source:HGNC Symbol;Acc:HGNC:16049]
#INFO:	BIOGRID NEIGHBOUR:	TFIP11	tuftelin interacting protein 11 [Source:HGNC Symbol;Acc:HGNC:17165]
#INFO:	BIOGRID NEIGHBOUR:	RPS8	ribosomal protein S8 [Source:HGNC Symbol;Acc:HGNC:10441]
#INFO:	BIOGRID NEIGHBOUR:	CDC16	cell division cycle 16 [Source:HGNC Symbol;Acc:HGNC:1720]
#INFO:	BIOGRID NEIGHBOUR:	THRAP3	thyroid hormone receptor associated protein 3 [Source:HGNC Symbol;Acc:HGNC:22964]
#INFO:	BIOGRID NEIGHBOUR:	KRT35	keratin 35, type I [Source:HGNC Symbol;Acc:HGNC:6453]
#INFO:	BIOGRID NEIGHBOUR:	NELFCD	negative elongation factor complex member C/D [Source:HGNC Symbol;Acc:HGNC:15934]
#INFO:	BIOGRID NEIGHBOUR:	SMURF1	SMAD specific E3 ubiquitin protein ligase 1 [Source:HGNC Symbol;Acc:HGNC:16807]
#INFO:	BIOGRID NEIGHBOUR:	CCDC153	coiled-coil domain containing 153 [Source:HGNC Symbol;Acc:HGNC:27446]
#INFO:	BIOGRID NEIGHBOUR:	NUMA1	nuclear mitotic apparatus protein 1 [Source:HGNC Symbol;Acc:HGNC:8059]
#INFO:	BIOGRID NEIGHBOUR:	MAP3K8	mitogen-activated protein kinase kinase kinase 8 [Source:HGNC Symbol;Acc:HGNC:6860]
#INFO:	BIOGRID NEIGHBOUR:	MAPK1	mitogen-activated protein kinase 1 [Source:HGNC Symbol;Acc:HGNC:6871]
#INFO:	BIOGRID NEIGHBOUR:	COL4A2	collagen, type IV, alpha 2 [Source:HGNC Symbol;Acc:HGNC:2203]
#INFO:	BIOGRID NEIGHBOUR:	ENO1	enolase 1, (alpha) [Source:HGNC Symbol;Acc:HGNC:3350]
#INFO:	BIOGRID NEIGHBOUR:	GUCY1A2	guanylate cyclase 1, soluble, alpha 2 [Source:HGNC Symbol;Acc:HGNC:4684]
#INFO:	BIOGRID NEIGHBOUR:	CARM1	coactivator-associated arginine methyltransferase 1 [Source:HGNC Symbol;Acc:HGNC:23393]
#INFO:	BIOGRID NEIGHBOUR:	DEC1	deleted in esophageal cancer 1 [Source:HGNC Symbol;Acc:HGNC:23658]
#INFO:	BIOGRID NEIGHBOUR:	PCGF5	polycomb group ring finger 5 [Source:HGNC Symbol;Acc:HGNC:28264]
#INFO:	BIOGRID NEIGHBOUR:	SUZ12	SUZ12 polycomb repressive complex 2 subunit [Source:HGNC Symbol;Acc:HGNC:17101]
#INFO:	BIOGRID NEIGHBOUR:	ONECUT1	one cut homeobox 1 [Source:HGNC Symbol;Acc:HGNC:8138]
#INFO:	BIOGRID NEIGHBOUR:	PAF1	Paf1, RNA polymerase II associated factor, homolog (S. cerevisiae) [Source:HGNC Symbol;Acc:HGNC:25459]
#INFO:	BIOGRID NEIGHBOUR:	PSMD11	proteasome (prosome, macropain) 26S subunit, non-ATPase, 11 [Source:HGNC Symbol;Acc:HGNC:9556]
#INFO:	BIOGRID NEIGHBOUR:	RFX1	regulatory factor X, 1 (influences HLA class II expression) [Source:HGNC Symbol;Acc:HGNC:9982]
#INFO:	BIOGRID NEIGHBOUR:	EID2	EP300 interacting inhibitor of differentiation 2 [Source:HGNC Symbol;Acc:HGNC:28292]
#INFO:	BIOGRID NEIGHBOUR:	EFTUD2	elongation factor Tu GTP binding domain containing 2 [Source:HGNC Symbol;Acc:HGNC:30858]
#INFO:	BIOGRID NEIGHBOUR:	BRCA1	breast cancer 1, early onset [Source:HGNC Symbol;Acc:HGNC:1100]
#INFO:	BIOGRID NEIGHBOUR:	LIG4	ligase IV, DNA, ATP-dependent [Source:HGNC Symbol;Acc:HGNC:6601]
#INFO:	BIOGRID NEIGHBOUR:	MEIS1	Meis homeobox 1 [Source:HGNC Symbol;Acc:HGNC:7000]
#INFO:	BIOGRID NEIGHBOUR:	GOPC	golgi-associated PDZ and coiled-coil motif containing [Source:HGNC Symbol;Acc:HGNC:17643]
#INFO:	BIOGRID NEIGHBOUR:	NEDD4	neural precursor cell expressed, developmentally down-regulated 4, E3 ubiquitin protein ligase [Source:HGNC Symbol;Acc:HGNC:7727]
#INFO:	BIOGRID NEIGHBOUR:	RUNX1	runt-related transcription factor 1 [Source:HGNC Symbol;Acc:HGNC:10471]
#INFO:	BIOGRID NEIGHBOUR:	FBXL18	F-box and leucine-rich repeat protein 18 [Source:HGNC Symbol;Acc:HGNC:21874]
#INFO:	BIOGRID NEIGHBOUR:	KDM5A	lysine (K)-specific demethylase 5A [Source:HGNC Symbol;Acc:HGNC:9886]
#INFO:	BIOGRID NEIGHBOUR:	MAX	MYC associated factor X [Source:HGNC Symbol;Acc:HGNC:6913]
#INFO:	BIOGRID NEIGHBOUR:	TACC2	transforming, acidic coiled-coil containing protein 2 [Source:HGNC Symbol;Acc:HGNC:11523]
#INFO:	BIOGRID NEIGHBOUR:	NF1	neurofibromin 1 [Source:HGNC Symbol;Acc:HGNC:7765]
#INFO:	BIOGRID NEIGHBOUR:	NSMCE4A	non-SMC element 4 homolog A (S. cerevisiae) [Source:HGNC Symbol;Acc:HGNC:25935]
#INFO:	BIOGRID NEIGHBOUR:	ZBED5	zinc finger, BED-type containing 5 [Source:HGNC Symbol;Acc:HGNC:30803]
#INFO:	BIOGRID NEIGHBOUR:	APBB1IP	amyloid beta (A4) precursor protein-binding, family B, member 1 interacting protein [Source:HGNC Symbol;Acc:HGNC:17379]
#INFO:	BIOGRID NEIGHBOUR:	EID1	EP300 interacting inhibitor of differentiation 1 [Source:HGNC Symbol;Acc:HGNC:1191]
#INFO:	BIOGRID NEIGHBOUR:	NMNAT3	nicotinamide nucleotide adenylyltransferase 3 [Source:HGNC Symbol;Acc:HGNC:20989]
#INFO:	BIOGRID NEIGHBOUR:	CDKN1B	cyclin-dependent kinase inhibitor 1B (p27, Kip1) [Source:HGNC Symbol;Acc:HGNC:1785]
#INFO:	BIOGRID NEIGHBOUR:	EHMT1	euchromatic histone-lysine N-methyltransferase 1 [Source:HGNC Symbol;Acc:HGNC:24650]
#INFO:	BIOGRID NEIGHBOUR:	NFKB2	nuclear factor of kappa light polypeptide gene enhancer in B-cells 2 (p49/p100) [Source:HGNC Symbol;Acc:HGNC:7795]
#INFO:	BIOGRID NEIGHBOUR:	TERF1	telomeric repeat binding factor (NIMA-interacting) 1 [Source:HGNC Symbol;Acc:HGNC:11728]
#INFO:	BIOGRID NEIGHBOUR:	SMURF2	SMAD specific E3 ubiquitin protein ligase 2 [Source:HGNC Symbol;Acc:HGNC:16809]
#INFO:	BIOGRID NEIGHBOUR:	ALYREF	Aly/REF export factor [Source:HGNC Symbol;Acc:HGNC:19071]
#INFO:	BIOGRID NEIGHBOUR:	USP8	ubiquitin specific peptidase 8 [Source:HGNC Symbol;Acc:HGNC:12631]
#INFO:	BIOGRID NEIGHBOUR:	KRTAP10-8	keratin associated protein 10-8 [Source:HGNC Symbol;Acc:HGNC:20525]
#INFO:	BIOGRID NEIGHBOUR:	TRIM13	tripartite motif containing 13 [Source:HGNC Symbol;Acc:HGNC:9976]
#INFO:	BIOGRID NEIGHBOUR:	HIC1	hypermethylated in cancer 1 [Source:HGNC Symbol;Acc:HGNC:4909]
#INFO:	BIOGRID NEIGHBOUR:	RAF1	Raf-1 proto-oncogene, serine/threonine kinase [Source:HGNC Symbol;Acc:HGNC:9829]
#INFO:	BIOGRID NEIGHBOUR:	FAM110C	family with sequence similarity 110, member C [Source:HGNC Symbol;Acc:HGNC:33340]
#INFO:	BIOGRID NEIGHBOUR:	PPP1R9B	protein phosphatase 1, regulatory subunit 9B [Source:HGNC Symbol;Acc:HGNC:9298]
#INFO:	BIOGRID NEIGHBOUR:	ABCA1	ATP-binding cassette, sub-family A (ABC1), member 1 [Source:HGNC Symbol;Acc:HGNC:29]
#INFO:	BIOGRID NEIGHBOUR:	FIP1L1	factor interacting with PAPOLA and CPSF1 [Source:HGNC Symbol;Acc:HGNC:19124]
#INFO:	BIOGRID NEIGHBOUR:	PRPF40A	PRP40 pre-mRNA processing factor 40 homolog A (S. cerevisiae) [Source:HGNC Symbol;Acc:HGNC:16463]
#INFO:	BIOGRID NEIGHBOUR:	CLIP3	CAP-GLY domain containing linker protein 3 [Source:HGNC Symbol;Acc:HGNC:24314]
#INFO:	BIOGRID NEIGHBOUR:	POT1	protection of telomeres 1 [Source:HGNC Symbol;Acc:HGNC:17284]
#INFO:	BIOGRID NEIGHBOUR:	MAPK9	mitogen-activated protein kinase 9 [Source:HGNC Symbol;Acc:HGNC:6886]
#INFO:	BIOGRID NEIGHBOUR:	DCP1B	decapping mRNA 1B [Source:HGNC Symbol;Acc:HGNC:24451]
#INFO:	BIOGRID NEIGHBOUR:	MTF1	metal-regulatory transcription factor 1 [Source:HGNC Symbol;Acc:HGNC:7428]
#INFO:	BIOGRID NEIGHBOUR:	C10ORF12	chromosome 10 open reading frame 12 [Source:HGNC Symbol;Acc:HGNC:23420]
#INFO:	BIOGRID NEIGHBOUR:	CAMK2A	calcium/calmodulin-dependent protein kinase II alpha [Source:HGNC Symbol;Acc:HGNC:1460]
#INFO:	BIOGRID NEIGHBOUR:	CBX4	chromobox homolog 4 [Source:HGNC Symbol;Acc:HGNC:1554]
#INFO:	BIOGRID NEIGHBOUR:	TRIM27	tripartite motif containing 27 [Source:HGNC Symbol;Acc:HGNC:9975]
#INFO:	BIOGRID NEIGHBOUR:	SNRPF	small nuclear ribonucleoprotein polypeptide F [Source:HGNC Symbol;Acc:HGNC:11162]
#INFO:	BIOGRID NEIGHBOUR:	ANKFY1	ankyrin repeat and FYVE domain containing 1 [Source:HGNC Symbol;Acc:HGNC:20763]
#INFO:	BIOGRID NEIGHBOUR:	GRB2	growth factor receptor-bound protein 2 [Source:HGNC Symbol;Acc:HGNC:4566]
#INFO:	BIOGRID NEIGHBOUR:	DLG3	discs, large homolog 3 (Drosophila) [Source:HGNC Symbol;Acc:HGNC:2902]
#INFO:	BIOGRID NEIGHBOUR:	UHRF1	ubiquitin-like with PHD and ring finger domains 1 [Source:HGNC Symbol;Acc:HGNC:12556]
#INFO:	BIOGRID NEIGHBOUR:	ATP2B2	ATPase, Ca++ transporting, plasma membrane 2 [Source:HGNC Symbol;Acc:HGNC:815]
#INFO:	BIOGRID NEIGHBOUR:	PPARG	peroxisome proliferator-activated receptor gamma [Source:HGNC Symbol;Acc:HGNC:9236]
#INFO:	BIOGRID NEIGHBOUR:	ULK2	unc-51 like autophagy activating kinase 2 [Source:HGNC Symbol;Acc:HGNC:13480]
#INFO:	BIOGRID NEIGHBOUR:	PDCD6IP	programmed cell death 6 interacting protein [Source:HGNC Symbol;Acc:HGNC:8766]
#INFO:	BIOGRID NEIGHBOUR:	ERBB2IP	erbb2 interacting protein [Source:HGNC Symbol;Acc:HGNC:15842]
#INFO:	BIOGRID NEIGHBOUR:	KIF5B	kinesin family member 5B [Source:HGNC Symbol;Acc:HGNC:6324]
#INFO:	BIOGRID NEIGHBOUR:	MAG	myelin associated glycoprotein [Source:HGNC Symbol;Acc:HGNC:6783]
#INFO:	BIOGRID NEIGHBOUR:	CCDC88A	coiled-coil domain containing 88A [Source:HGNC Symbol;Acc:HGNC:25523]
#INFO:	BIOGRID NEIGHBOUR:	DTNB	dystrobrevin, beta [Source:HGNC Symbol;Acc:HGNC:3058]
#INFO:	BIOGRID NEIGHBOUR:	ARHGAP32	Rho GTPase activating protein 32 [Source:HGNC Symbol;Acc:HGNC:17399]
#INFO:	BIOGRID NEIGHBOUR:	RBL1	retinoblastoma-like 1 [Source:HGNC Symbol;Acc:HGNC:9893]
#INFO:	BIOGRID NEIGHBOUR:	SOX12	SRY (sex determining region Y)-box 12 [Source:HGNC Symbol;Acc:HGNC:11198]
#INFO:	BIOGRID NEIGHBOUR:	MSH6	mutS homolog 6 [Source:HGNC Symbol;Acc:HGNC:7329]
#INFO:	BIOGRID NEIGHBOUR:	RQCD1	RCD1 required for cell differentiation1 homolog (S. pombe) [Source:HGNC Symbol;Acc:HGNC:10445]
#INFO:	BIOGRID NEIGHBOUR:	PFDN1	prefoldin subunit 1 [Source:HGNC Symbol;Acc:HGNC:8866]
#INFO:	BIOGRID NEIGHBOUR:	SMARCC1	SWI/SNF related, matrix associated, actin dependent regulator of chromatin, subfamily c, member 1 [Source:HGNC Symbol;Acc:HGNC:11104]
#INFO:	BIOGRID NEIGHBOUR:	NR5A1	nuclear receptor subfamily 5, group A, member 1 [Source:HGNC Symbol;Acc:HGNC:7983]
#INFO:	BIOGRID NEIGHBOUR:	CHUK	conserved helix-loop-helix ubiquitous kinase [Source:HGNC Symbol;Acc:HGNC:1974]
#INFO:	BIOGRID NEIGHBOUR:	JARID2	jumonji, AT rich interactive domain 2 [Source:HGNC Symbol;Acc:HGNC:6196]
#INFO:	BIOGRID NEIGHBOUR:	IRS1	insulin receptor substrate 1 [Source:HGNC Symbol;Acc:HGNC:6125]
#INFO:	BIOGRID NEIGHBOUR:	HOXD13	homeobox D13 [Source:HGNC Symbol;Acc:HGNC:5136]
#INFO:	BIOGRID NEIGHBOUR:	TRERF1	transcriptional regulating factor 1 [Source:HGNC Symbol;Acc:HGNC:18273]
#INFO:	BIOGRID NEIGHBOUR:	FANCA	Fanconi anemia, complementation group A [Source:HGNC Symbol;Acc:HGNC:3582]
#INFO:	BIOGRID NEIGHBOUR:	IL16	interleukin 16 [Source:HGNC Symbol;Acc:HGNC:5980]
#INFO:	BIOGRID NEIGHBOUR:	HNF1A	HNF1 homeobox A [Source:HGNC Symbol;Acc:HGNC:11621]
#INFO:	BIOGRID NEIGHBOUR:	AGR3	anterior gradient 3 [Source:HGNC Symbol;Acc:HGNC:24167]
#INFO:	BIOGRID NEIGHBOUR:	LHX4	LIM homeobox 4 [Source:HGNC Symbol;Acc:HGNC:21734]
#INFO:	BIOGRID NEIGHBOUR:	PCK1	phosphoenolpyruvate carboxykinase 1 (soluble) [Source:HGNC Symbol;Acc:HGNC:8724]
#INFO:	BIOGRID NEIGHBOUR:	CEBPD	CCAAT/enhancer binding protein (C/EBP), delta [Source:HGNC Symbol;Acc:HGNC:1835]
#INFO:	BIOGRID NEIGHBOUR:	PHF1	PHD finger protein 1 [Source:HGNC Symbol;Acc:HGNC:8919]
#INFO:	BIOGRID NEIGHBOUR:	PYGO2	pygopus family PHD finger 2 [Source:HGNC Symbol;Acc:HGNC:30257]
#INFO:	BIOGRID NEIGHBOUR:	CLTC	clathrin, heavy chain (Hc) [Source:HGNC Symbol;Acc:HGNC:2092]
#INFO:	BIOGRID NEIGHBOUR:	DTNBP1	dystrobrevin binding protein 1 [Source:HGNC Symbol;Acc:HGNC:17328]
#INFO:	BIOGRID NEIGHBOUR:	HSPA4	heat shock 70kDa protein 4 [Source:HGNC Symbol;Acc:HGNC:5237]
#INFO:	BIOGRID NEIGHBOUR:	BPGM	2,3-bisphosphoglycerate mutase [Source:HGNC Symbol;Acc:HGNC:1093]
#INFO:	BIOGRID NEIGHBOUR:	MAPK10	mitogen-activated protein kinase 10 [Source:HGNC Symbol;Acc:HGNC:6872]
#INFO:	BIOGRID NEIGHBOUR:	KDM3B	lysine (K)-specific demethylase 3B [Source:HGNC Symbol;Acc:HGNC:1337]
#INFO:	BIOGRID NEIGHBOUR:	TK1	thymidine kinase 1, soluble [Source:HGNC Symbol;Acc:HGNC:11830]
#INFO:	BIOGRID NEIGHBOUR:	ILK	integrin-linked kinase [Source:HGNC Symbol;Acc:HGNC:6040]
#INFO:	BIOGRID NEIGHBOUR:	DDX19A	DEAD (Asp-Glu-Ala-Asp) box polypeptide 19A [Source:HGNC Symbol;Acc:HGNC:25628]
#INFO:	BIOGRID NEIGHBOUR:	SNRPD3	small nuclear ribonucleoprotein D3 polypeptide 18kDa [Source:HGNC Symbol;Acc:HGNC:11160]
#INFO:	BIOGRID NEIGHBOUR:	MDM2	MDM2 proto-oncogene, E3 ubiquitin protein ligase [Source:HGNC Symbol;Acc:HGNC:6973]
#INFO:	BIOGRID NEIGHBOUR:	CDH2	cadherin 2, type 1, N-cadherin (neuronal) [Source:HGNC Symbol;Acc:HGNC:1759]
#INFO:	BIOGRID NEIGHBOUR:	MYLPF	myosin light chain, phosphorylatable, fast skeletal muscle [Source:HGNC Symbol;Acc:HGNC:29824]
#INFO:	BIOGRID NEIGHBOUR:	RGCC	regulator of cell cycle [Source:HGNC Symbol;Acc:HGNC:20369]
#INFO:	BIOGRID NEIGHBOUR:	NKX2-1	NK2 homeobox 1 [Source:HGNC Symbol;Acc:HGNC:11825]
#INFO:	BIOGRID NEIGHBOUR:	ARFIP2	ADP-ribosylation factor interacting protein 2 [Source:HGNC Symbol;Acc:HGNC:17160]
#INFO:	BIOGRID NEIGHBOUR:	SMYD3	SET and MYND domain containing 3 [Source:HGNC Symbol;Acc:HGNC:15513]
#INFO:	BIOGRID NEIGHBOUR:	ATP1B1	ATPase, Na+/K+ transporting, beta 1 polypeptide [Source:HGNC Symbol;Acc:HGNC:804]
#INFO:	BIOGRID NEIGHBOUR:	SUV39H2	suppressor of variegation 3-9 homolog 2 (Drosophila) [Source:HGNC Symbol;Acc:HGNC:17287]
#INFO:	BIOGRID NEIGHBOUR:	N6AMT2	N-6 adenine-specific DNA methyltransferase 2 (putative) [Source:HGNC Symbol;Acc:HGNC:27351]
#INFO:	BIOGRID NEIGHBOUR:	ATXN7	ataxin 7 [Source:HGNC Symbol;Acc:HGNC:10560]
#INFO:	BIOGRID NEIGHBOUR:	NCOA6	nuclear receptor coactivator 6 [Source:HGNC Symbol;Acc:HGNC:15936]
#INFO:	BIOGRID NEIGHBOUR:	TERF2IP	telomeric repeat binding factor 2, interacting protein [Source:HGNC Symbol;Acc:HGNC:19246]
#INFO:	BIOGRID NEIGHBOUR:	VIM	vimentin [Source:HGNC Symbol;Acc:HGNC:12692]
#INFO:	BIOGRID NEIGHBOUR:	PLAGL1	pleiomorphic adenoma gene-like 1 [Source:HGNC Symbol;Acc:HGNC:9046]
#INFO:	BIOGRID NEIGHBOUR:	NUP54	nucleoporin 54kDa [Source:HGNC Symbol;Acc:HGNC:17359]
#INFO:	BIOGRID NEIGHBOUR:	MARK2	MAP/microtubule affinity-regulating kinase 2 [Source:HGNC Symbol;Acc:HGNC:3332]
#INFO:	BIOGRID NEIGHBOUR:	SNRPD1	small nuclear ribonucleoprotein D1 polypeptide 16kDa [Source:HGNC Symbol;Acc:HGNC:11158]
#INFO:	BIOGRID NEIGHBOUR:	QPRT	quinolinate phosphoribosyltransferase [Source:HGNC Symbol;Acc:HGNC:9755]
#INFO:	BIOGRID NEIGHBOUR:	SNRPN	small nuclear ribonucleoprotein polypeptide N [Source:HGNC Symbol;Acc:HGNC:11164]
#INFO:	BIOGRID NEIGHBOUR:	EEF1G	eukaryotic translation elongation factor 1 gamma [Source:HGNC Symbol;Acc:HGNC:3213]
#INFO:	BIOGRID NEIGHBOUR:	FAM131C	family with sequence similarity 131, member C [Source:HGNC Symbol;Acc:HGNC:26717]
#INFO:	BIOGRID NEIGHBOUR:	CARHSP1	calcium regulated heat stable protein 1, 24kDa [Source:HGNC Symbol;Acc:HGNC:17150]
#INFO:	BIOGRID NEIGHBOUR:	BAD	BCL2-associated agonist of cell death [Source:HGNC Symbol;Acc:HGNC:936]
#INFO:	BIOGRID NEIGHBOUR:	AR	androgen receptor [Source:HGNC Symbol;Acc:HGNC:644]
#INFO:	BIOGRID NEIGHBOUR:	HOXB4	homeobox B4 [Source:HGNC Symbol;Acc:HGNC:5115]
#INFO:	BIOGRID NEIGHBOUR:	CDK1	cyclin-dependent kinase 1 [Source:HGNC Symbol;Acc:HGNC:1722]
#INFO:	BIOGRID NEIGHBOUR:	RB1	retinoblastoma 1 [Source:HGNC Symbol;Acc:HGNC:9884]
#INFO:	BIOGRID NEIGHBOUR:	EHMT2	euchromatic histone-lysine N-methyltransferase 2 [Source:HGNC Symbol;Acc:HGNC:14129]
#INFO:	BIOGRID NEIGHBOUR:	IGSF8	immunoglobulin superfamily, member 8 [Source:HGNC Symbol;Acc:HGNC:17813]
#INFO:	BIOGRID NEIGHBOUR:	RANBP2	RAN binding protein 2 [Source:HGNC Symbol;Acc:HGNC:9848]
#INFO:	BIOGRID NEIGHBOUR:	SDCBP	syndecan binding protein (syntenin) [Source:HGNC Symbol;Acc:HGNC:10662]
#INFO:	BIOGRID NEIGHBOUR:	YWHAE	tyrosine 3-monooxygenase/tryptophan 5-monooxygenase activation protein, epsilon [Source:HGNC Symbol;Acc:HGNC:12851]
#INFO:	BIOGRID NEIGHBOUR:	CCHCR1	coiled-coil alpha-helical rod protein 1 [Source:HGNC Symbol;Acc:HGNC:13930]
#INFO:	BIOGRID NEIGHBOUR:	ING1	inhibitor of growth family, member 1 [Source:HGNC Symbol;Acc:HGNC:6062]
#INFO:	BIOGRID NEIGHBOUR:	TAF15	TAF15 RNA polymerase II, TATA box binding protein (TBP)-associated factor, 68kDa [Source:HGNC Symbol;Acc:HGNC:11547]
#INFO:	BIOGRID NEIGHBOUR:	TP53	tumor protein p53 [Source:HGNC Symbol;Acc:HGNC:11998]
#INFO:	BIOGRID NEIGHBOUR:	VAV1	vav 1 guanine nucleotide exchange factor [Source:HGNC Symbol;Acc:HGNC:12657]
#INFO:	BIOGRID NEIGHBOUR:	LARP1	La ribonucleoprotein domain family, member 1 [Source:HGNC Symbol;Acc:HGNC:29531]
#INFO:	BIOGRID NEIGHBOUR:	ASPSCR1	alveolar soft part sarcoma chromosome region, candidate 1 [Source:HGNC Symbol;Acc:HGNC:13825]
#INFO:	BIOGRID NEIGHBOUR:	MAPK3	mitogen-activated protein kinase 3 [Source:HGNC Symbol;Acc:HGNC:6877]
#INFO:	BIOGRID NEIGHBOUR:	CENPJ	centromere protein J [Source:HGNC Symbol;Acc:HGNC:17272]
#INFO:	BIOGRID NEIGHBOUR:	C7ORF55-LUC7L2	C7orf55-LUC7L2 readthrough [Source:HGNC Symbol;Acc:HGNC:44671]
#INFO:	BIOGRID NEIGHBOUR:	HIST1H2AB	histone cluster 1, H2ab [Source:HGNC Symbol;Acc:HGNC:4734]
#INFO:	BIOGRID NEIGHBOUR:	PBX1	pre-B-cell leukemia homeobox 1 [Source:HGNC Symbol;Acc:HGNC:8632]
#INFO:	BIOGRID NEIGHBOUR:	ZBTB2	zinc finger and BTB domain containing 2 [Source:HGNC Symbol;Acc:HGNC:20868]
#INFO:	BIOGRID NEIGHBOUR:	BRAF	B-Raf proto-oncogene, serine/threonine kinase [Source:HGNC Symbol;Acc:HGNC:1097]
#INFO:	BIOGRID NEIGHBOUR:	KDM6B	lysine (K)-specific demethylase 6B [Source:HGNC Symbol;Acc:HGNC:29012]
#INFO:	BIOGRID NEIGHBOUR:	STK36	serine/threonine kinase 36 [Source:HGNC Symbol;Acc:HGNC:17209]
#INFO:	BIOGRID NEIGHBOUR:	GSK3B	glycogen synthase kinase 3 beta [Source:HGNC Symbol;Acc:HGNC:4617]
#INFO:	BIOGRID NEIGHBOUR:	APOH	apolipoprotein H (beta-2-glycoprotein I) [Source:HGNC Symbol;Acc:HGNC:616]
#INFO:	BIOGRID NEIGHBOUR:	PIAS3	protein inhibitor of activated STAT, 3 [Source:HGNC Symbol;Acc:HGNC:16861]
#INFO:	BIOGRID NEIGHBOUR:	TRA2A	transformer 2 alpha homolog (Drosophila) [Source:HGNC Symbol;Acc:HGNC:16645]
#INFO:	BIOGRID NEIGHBOUR:	CALCOCO2	calcium binding and coiled-coil domain 2 [Source:HGNC Symbol;Acc:HGNC:29912]
#INFO:	BIOGRID NEIGHBOUR:	TBX21	T-box 21 [Source:HGNC Symbol;Acc:HGNC:11599]
#INFO:	BIOGRID NEIGHBOUR:	MAPKAP1	mitogen-activated protein kinase associated protein 1 [Source:HGNC Symbol;Acc:HGNC:18752]
#INFO:	BIOGRID NEIGHBOUR:	KDM1A	lysine (K)-specific demethylase 1A [Source:HGNC Symbol;Acc:HGNC:29079]
#INFO:	BIOGRID NEIGHBOUR:	KLC1	kinesin light chain 1 [Source:HGNC Symbol;Acc:HGNC:6387]
#INFO:	BIOGRID NEIGHBOUR:	NUCB2	nucleobindin 2 [Source:HGNC Symbol;Acc:HGNC:8044]
#INFO:	BIOGRID NEIGHBOUR:	RALA	v-ral simian leukemia viral oncogene homolog A (ras related) [Source:HGNC Symbol;Acc:HGNC:9839]
#INFO:	BIOGRID NEIGHBOUR:	RTF1	Rtf1, Paf1/RNA polymerase II complex component, homolog (S. cerevisiae) [Source:HGNC Symbol;Acc:HGNC:28996]
#INFO:	BIOGRID NEIGHBOUR:	ACTA1	actin, alpha 1, skeletal muscle [Source:HGNC Symbol;Acc:HGNC:129]
#INFO:	BIOGRID NEIGHBOUR:	DLG2	discs, large homolog 2 (Drosophila) [Source:HGNC Symbol;Acc:HGNC:2901]
#INFO:	BIOGRID NEIGHBOUR:	SLC25A10	solute carrier family 25 (mitochondrial carrier; dicarboxylate transporter), member 10 [Source:HGNC Symbol;Acc:HGNC:10980]
#INFO:	BIOGRID NEIGHBOUR:	PPA1	pyrophosphatase (inorganic) 1 [Source:HGNC Symbol;Acc:HGNC:9226]
#INFO:	BIOGRID NEIGHBOUR:	AKT1S1	AKT1 substrate 1 (proline-rich) [Source:HGNC Symbol;Acc:HGNC:28426]
#INFO:	BIOGRID NEIGHBOUR:	PHGDH	phosphoglycerate dehydrogenase [Source:HGNC Symbol;Acc:HGNC:8923]
#INFO:	BIOGRID NEIGHBOUR:	STAT3	signal transducer and activator of transcription 3 (acute-phase response factor) [Source:HGNC Symbol;Acc:HGNC:11364]
#INFO:	BIOGRID NEIGHBOUR:	CCDC146	coiled-coil domain containing 146 [Source:HGNC Symbol;Acc:HGNC:29296]
#INFO:	BIOGRID NEIGHBOUR:	ZNF638	zinc finger protein 638 [Source:HGNC Symbol;Acc:HGNC:17894]
#INFO:	BIOGRID NEIGHBOUR:	ARRB1	arrestin, beta 1 [Source:HGNC Symbol;Acc:HGNC:711]
#INFO:	BIOGRID NEIGHBOUR:	MUL1	mitochondrial E3 ubiquitin protein ligase 1 [Source:HGNC Symbol;Acc:HGNC:25762]
#INFO:	BIOGRID NEIGHBOUR:	EEF2	eukaryotic translation elongation factor 2 [Source:HGNC Symbol;Acc:HGNC:3214]
#INFO:	BIOGRID NEIGHBOUR:	GDA	guanine deaminase [Source:HGNC Symbol;Acc:HGNC:4212]
#INFO:	BIOGRID NEIGHBOUR:	PSG2	pregnancy specific beta-1-glycoprotein 2 [Source:HGNC Symbol;Acc:HGNC:9519]
#INFO:	BIOGRID NEIGHBOUR:	P4HA3	prolyl 4-hydroxylase, alpha polypeptide III [Source:HGNC Symbol;Acc:HGNC:30135]
#INFO:	BIOGRID NEIGHBOUR:	ZBTB1	zinc finger and BTB domain containing 1 [Source:HGNC Symbol;Acc:HGNC:20259]
#INFO:	BIOGRID NEIGHBOUR:	SND1	staphylococcal nuclease and tudor domain containing 1 [Source:HGNC Symbol;Acc:HGNC:30646]
#INFO:	BIOGRID NEIGHBOUR:	WDR61	WD repeat domain 61 [Source:HGNC Symbol;Acc:HGNC:30300]
#INFO:	BIOGRID NEIGHBOUR:	LOXL2	lysyl oxidase-like 2 [Source:HGNC Symbol;Acc:HGNC:6666]
#INFO:	BIOGRID NEIGHBOUR:	HNRNPU	heterogeneous nuclear ribonucleoprotein U (scaffold attachment factor A) [Source:HGNC Symbol;Acc:HGNC:5048]
#INFO:	BIOGRID NEIGHBOUR:	DVL1	dishevelled segment polarity protein 1 [Source:HGNC Symbol;Acc:HGNC:3084]
#INFO:	BIOGRID NEIGHBOUR:	FAM120A	family with sequence similarity 120A [Source:HGNC Symbol;Acc:HGNC:13247]
#INFO:	BIOGRID NEIGHBOUR:	ZIC2	Zic family member 2 [Source:HGNC Symbol;Acc:HGNC:12873]
#INFO:	BIOGRID NEIGHBOUR:	SNRPD2	small nuclear ribonucleoprotein D2 polypeptide 16.5kDa [Source:HGNC Symbol;Acc:HGNC:11159]
#INFO:	BIOGRID NEIGHBOUR:	NUP153	nucleoporin 153kDa [Source:HGNC Symbol;Acc:HGNC:8062]
#INFO:	BIOGRID NEIGHBOUR:	CSNK2A1	casein kinase 2, alpha 1 polypeptide [Source:HGNC Symbol;Acc:HGNC:2457]
#INFO:	BIOGRID NEIGHBOUR:	BCL10	B-cell CLL/lymphoma 10 [Source:HGNC Symbol;Acc:HGNC:989]
#INFO:	BIOGRID NEIGHBOUR:	ABI2	abl-interactor 2 [Source:HGNC Symbol;Acc:HGNC:24011]
#INFO:	BIOGRID NEIGHBOUR:	ZMIZ1	zinc finger, MIZ-type containing 1 [Source:HGNC Symbol;Acc:HGNC:16493]
#INFO:	BIOGRID NEIGHBOUR:	PHB2	prohibitin 2 [Source:HGNC Symbol;Acc:HGNC:30306]
#INFO:	BIOGRID NEIGHBOUR:	NCOA3	nuclear receptor coactivator 3 [Source:HGNC Symbol;Acc:HGNC:7670]
#INFO:	BIOGRID NEIGHBOUR:	CTBP1	C-terminal binding protein 1 [Source:HGNC Symbol;Acc:HGNC:2494]
#INFO:	BIOGRID NEIGHBOUR:	ATF2	activating transcription factor 2 [Source:HGNC Symbol;Acc:HGNC:784]
#INFO:	BIOGRID NEIGHBOUR:	EPRS	glutamyl-prolyl-tRNA synthetase [Source:HGNC Symbol;Acc:HGNC:3418]
#INFO:	BIOGRID NEIGHBOUR:	ATF7IP	activating transcription factor 7 interacting protein [Source:HGNC Symbol;Acc:HGNC:20092]
#INFO:	BIOGRID NEIGHBOUR:	CRCT1	cysteine-rich C-terminal 1 [Source:HGNC Symbol;Acc:HGNC:29875]
#INFO:	BIOGRID NEIGHBOUR:	ATRX	alpha thalassemia/mental retardation syndrome X-linked [Source:HGNC Symbol;Acc:HGNC:886]
#INFO:	BIOGRID NEIGHBOUR:	BAG3	BCL2-associated athanogene 3 [Source:HGNC Symbol;Acc:HGNC:939]
#INFO:	BIOGRID NEIGHBOUR:	CBX5	chromobox homolog 5 [Source:HGNC Symbol;Acc:HGNC:1555]
#INFO:	BIOGRID NEIGHBOUR:	LTBR	lymphotoxin beta receptor (TNFR superfamily, member 3) [Source:HGNC Symbol;Acc:HGNC:6718]
#INFO:	BIOGRID NEIGHBOUR:	HDAC6	histone deacetylase 6 [Source:HGNC Symbol;Acc:HGNC:14064]
#INFO:	BIOGRID NEIGHBOUR:	MID2	midline 2 [Source:HGNC Symbol;Acc:HGNC:7096]
#INFO:	BIOGRID NEIGHBOUR:	BIN1	bridging integrator 1 [Source:HGNC Symbol;Acc:HGNC:1052]
#INFO:	BIOGRID NEIGHBOUR:	SRSF1	serine/arginine-rich splicing factor 1 [Source:HGNC Symbol;Acc:HGNC:10780]
#INFO:	BIOGRID NEIGHBOUR:	GADD45G	growth arrest and DNA-damage-inducible, gamma [Source:HGNC Symbol;Acc:HGNC:4097]
#INFO:	BIOGRID NEIGHBOUR:	PPL	periplakin [Source:HGNC Symbol;Acc:HGNC:9273]
#INFO:	BIOGRID NEIGHBOUR:	RBBP4	retinoblastoma binding protein 4 [Source:HGNC Symbol;Acc:HGNC:9887]
#INFO:	BIOGRID NEIGHBOUR:	DCAF15	DDB1 and CUL4 associated factor 15 [Source:HGNC Symbol;Acc:HGNC:25095]
#INFO:	BIOGRID NEIGHBOUR:	CITED2	Cbp/p300-interacting transactivator, with Glu/Asp-rich carboxy-terminal domain, 2 [Source:HGNC Symbol;Acc:HGNC:1987]
#INFO:	BIOGRID NEIGHBOUR:	PIAS1	protein inhibitor of activated STAT, 1 [Source:HGNC Symbol;Acc:HGNC:2752]
#INFO:	BIOGRID NEIGHBOUR:	RUNX2	runt-related transcription factor 2 [Source:HGNC Symbol;Acc:HGNC:10472]
#INFO:	BIOGRID NEIGHBOUR:	PRKCQ	protein kinase C, theta [Source:HGNC Symbol;Acc:HGNC:9410]
#INFO:	BIOGRID NEIGHBOUR:	GRIN1	glutamate receptor, ionotropic, N-methyl D-aspartate 1 [Source:HGNC Symbol;Acc:HGNC:4584]
#INFO:	BIOGRID NEIGHBOUR:	TSC1	tuberous sclerosis 1 [Source:HGNC Symbol;Acc:HGNC:12362]
#INFO:	BIOGRID NEIGHBOUR:	TFE3	transcription factor binding to IGHM enhancer 3 [Source:HGNC Symbol;Acc:HGNC:11752]
#INFO:	BIOGRID NEIGHBOUR:	UHRF2	ubiquitin-like with PHD and ring finger domains 2, E3 ubiquitin protein ligase [Source:HGNC Symbol;Acc:HGNC:12557]
#INFO:	BIOGRID NEIGHBOUR:	HIST1H2BC	histone cluster 1, H2bg [Source:HGNC Symbol;Acc:HGNC:4746]
#INFO:	BIOGRID NEIGHBOUR:	NCOA4	nuclear receptor coactivator 4 [Source:HGNC Symbol;Acc:HGNC:7671]
#INFO:	BIOGRID NEIGHBOUR:	MAML1	mastermind-like 1 (Drosophila) [Source:HGNC Symbol;Acc:HGNC:13632]
#INFO:	BIOGRID NEIGHBOUR:	CKB	creatine kinase, brain [Source:HGNC Symbol;Acc:HGNC:1991]
#INFO:	BIOGRID NEIGHBOUR:	STAT6	signal transducer and activator of transcription 6, interleukin-4 induced [Source:HGNC Symbol;Acc:HGNC:11368]
#INFO:	BIOGRID NEIGHBOUR:	MTCP1	mature T-cell proliferation 1 [Source:HGNC Symbol;Acc:HGNC:7423]
#INFO:	BIOGRID NEIGHBOUR:	ATF3	activating transcription factor 3 [Source:HGNC Symbol;Acc:HGNC:785]
#INFO:	BIOGRID NEIGHBOUR:	ZBTB18	zinc finger and BTB domain containing 18 [Source:HGNC Symbol;Acc:HGNC:13030]
#INFO:	BIOGRID NEIGHBOUR:	REL	v-rel avian reticuloendotheliosis viral oncogene homolog [Source:HGNC Symbol;Acc:HGNC:9954]
#INFO:	BIOGRID NEIGHBOUR:	PSMC5	proteasome (prosome, macropain) 26S subunit, ATPase, 5 [Source:HGNC Symbol;Acc:HGNC:9552]
#INFO:	BIOGRID NEIGHBOUR:	PLCG1	phospholipase C, gamma 1 [Source:HGNC Symbol;Acc:HGNC:9065]
#INFO:	BIOGRID NEIGHBOUR:	PLXNB1	plexin B1 [Source:HGNC Symbol;Acc:HGNC:9103]
#INFO:	BIOGRID NEIGHBOUR:	MOGS	mannosyl-oligosaccharide glucosidase [Source:HGNC Symbol;Acc:HGNC:24862]
#INFO:	BIOGRID NEIGHBOUR:	AKT1	v-akt murine thymoma viral oncogene homolog 1 [Source:HGNC Symbol;Acc:HGNC:391]
#INFO:	BIOGRID NEIGHBOUR:	MAPK8	mitogen-activated protein kinase 8 [Source:HGNC Symbol;Acc:HGNC:6881]
#INFO:	BIOGRID NEIGHBOUR:	OBSL1	obscurin-like 1 [Source:HGNC Symbol;Acc:HGNC:29092]
#INFO:	BIOGRID NEIGHBOUR:	PPP3CB	protein phosphatase 3, catalytic subunit, beta isozyme [Source:HGNC Symbol;Acc:HGNC:9315]
#INFO:	BIOGRID NEIGHBOUR:	METTL1	methyltransferase like 1 [Source:HGNC Symbol;Acc:HGNC:7030]
#INFO:	BIOGRID NEIGHBOUR:	XPO1	exportin 1 [Source:HGNC Symbol;Acc:HGNC:12825]
#INFO:	BIOGRID NEIGHBOUR:	EPC1	enhancer of polycomb homolog 1 (Drosophila) [Source:HGNC Symbol;Acc:HGNC:19876]
#INFO:	BIOGRID NEIGHBOUR:	WNK4	WNK lysine deficient protein kinase 4 [Source:HGNC Symbol;Acc:HGNC:14544]
#INFO:	BIOGRID NEIGHBOUR:	ATP1A1	ATPase, Na+/K+ transporting, alpha 1 polypeptide [Source:HGNC Symbol;Acc:HGNC:799]
#INFO:	BIOGRID NEIGHBOUR:	CDYL	chromodomain protein, Y-like [Source:HGNC Symbol;Acc:HGNC:1811]
#INFO:	BIOGRID NEIGHBOUR:	PRLR	prolactin receptor [Source:HGNC Symbol;Acc:HGNC:9446]
#INFO:	BIOGRID NEIGHBOUR:	DYNLT3	dynein, light chain, Tctex-type 3 [Source:HGNC Symbol;Acc:HGNC:11694]
#INFO:	BIOGRID NEIGHBOUR:	APPL1	adaptor protein, phosphotyrosine interaction, PH domain and leucine zipper containing 1 [Source:HGNC Symbol;Acc:HGNC:24035]
#INFO:	BIOGRID NEIGHBOUR:	WSB2	WD repeat and SOCS box containing 2 [Source:HGNC Symbol;Acc:HGNC:19222]
#INFO:	BIOGRID NEIGHBOUR:	LIN7A	lin-7 homolog A (C. elegans) [Source:HGNC Symbol;Acc:HGNC:17787]
#INFO:	BIOGRID NEIGHBOUR:	XPO6	exportin 6 [Source:HGNC Symbol;Acc:HGNC:19733]
#INFO:	BIOGRID NEIGHBOUR:	MSX1	msh homeobox 1 [Source:HGNC Symbol;Acc:HGNC:7391]
#INFO:	BIOGRID NEIGHBOUR:	KPNA6	karyopherin alpha 6 (importin alpha 7) [Source:HGNC Symbol;Acc:HGNC:6399]
#INFO:	BIOGRID NEIGHBOUR:	DCTN1	dynactin 1 [Source:HGNC Symbol;Acc:HGNC:2711]
#INFO:	BIOGRID NEIGHBOUR:	DNMT3A	DNA (cytosine-5-)-methyltransferase 3 alpha [Source:HGNC Symbol;Acc:HGNC:2978]
#INFO:	BIOGRID NEIGHBOUR:	LDLR	low density lipoprotein receptor [Source:HGNC Symbol;Acc:HGNC:6547]
#INFO:	BIOGRID NEIGHBOUR:	MTDH	metadherin [Source:HGNC Symbol;Acc:HGNC:29608]
#INFO:	BIOGRID NEIGHBOUR:	PRDM6	PR domain containing 6 [Source:HGNC Symbol;Acc:HGNC:9350]
#INFO:	BIOGRID NEIGHBOUR:	TFAP2A	transcription factor AP-2 alpha (activating enhancer binding protein 2 alpha) [Source:HGNC Symbol;Acc:HGNC:11742]
#INFO:	BIOGRID NEIGHBOUR:	FOXH1	forkhead box H1 [Source:HGNC Symbol;Acc:HGNC:3814]
#INFO:	BIOGRID NEIGHBOUR:	PDE3A	phosphodiesterase 3A, cGMP-inhibited [Source:HGNC Symbol;Acc:HGNC:8778]
#INFO:	BIOGRID NEIGHBOUR:	NPLOC4	nuclear protein localization 4 homolog (S. cerevisiae) [Source:HGNC Symbol;Acc:HGNC:18261]
#INFO:	BIOGRID NEIGHBOUR:	SMAD7	SMAD family member 7 [Source:HGNC Symbol;Acc:HGNC:6773]
#INFO:	BIOGRID NEIGHBOUR:	MAGEA6	melanoma antigen family A6 [Source:HGNC Symbol;Acc:HGNC:6804]
#INFO:	BIOGRID NEIGHBOUR:	PRKCZ	protein kinase C, zeta [Source:HGNC Symbol;Acc:HGNC:9412]
#INFO:	BIOGRID NEIGHBOUR:	DCLK1	doublecortin-like kinase 1 [Source:HGNC Symbol;Acc:HGNC:2700]
#INFO:	BIOGRID NEIGHBOUR:	IKBKG	inhibitor of kappa light polypeptide gene enhancer in B-cells, kinase gamma [Source:HGNC Symbol;Acc:HGNC:5961]
#INFO:	BIOGRID NEIGHBOUR:	IKBKB	inhibitor of kappa light polypeptide gene enhancer in B-cells, kinase beta [Source:HGNC Symbol;Acc:HGNC:5960]
#INFO:	BIOGRID NEIGHBOUR:	DNAJB1	DnaJ (Hsp40) homolog, subfamily B, member 1 [Source:HGNC Symbol;Acc:HGNC:5270]
#INFO:	BIOGRID NEIGHBOUR:	HIST1H3A	histone cluster 1, H3b [Source:HGNC Symbol;Acc:HGNC:4776]
#INFO:	BIOGRID NEIGHBOUR:	AKAP6	A kinase (PRKA) anchor protein 6 [Source:HGNC Symbol;Acc:HGNC:376]
#INFO:	BIOGRID NEIGHBOUR:	MYH9	myosin, heavy chain 9, non-muscle [Source:HGNC Symbol;Acc:HGNC:7579]
#INFO:	BIOGRID NEIGHBOUR:	COPB1	coatomer protein complex, subunit beta 1 [Source:HGNC Symbol;Acc:HGNC:2231]
#INFO:	BIOGRID NEIGHBOUR:	KPNA2	karyopherin alpha 2 (RAG cohort 1, importin alpha 1) [Source:HGNC Symbol;Acc:HGNC:6395]
#INFO:	BIOGRID NEIGHBOUR:	ADAR	adenosine deaminase, RNA-specific [Source:HGNC Symbol;Acc:HGNC:225]
#INFO:	BIOGRID NEIGHBOUR:	DLGAP1	discs, large (Drosophila) homolog-associated protein 1 [Source:HGNC Symbol;Acc:HGNC:2905]
#INFO:	BIOGRID NEIGHBOUR:	FN1	fibronectin 1 [Source:HGNC Symbol;Acc:HGNC:3778]
#INFO:	BIOGRID NEIGHBOUR:	MAFK	v-maf avian musculoaponeurotic fibrosarcoma oncogene homolog K [Source:HGNC Symbol;Acc:HGNC:6782]
#INFO:	BIOGRID NEIGHBOUR:	TRIM23	tripartite motif containing 23 [Source:HGNC Symbol;Acc:HGNC:660]
#INFO:	BIOGRID NEIGHBOUR:	ANAPC2	anaphase promoting complex subunit 2 [Source:HGNC Symbol;Acc:HGNC:19989]
#INFO:	BIOGRID NEIGHBOUR:	SALL3	spalt-like transcription factor 3 [Source:HGNC Symbol;Acc:HGNC:10527]
#INFO:	BIOGRID NEIGHBOUR:	SKIL	SKI-like proto-oncogene [Source:HGNC Symbol;Acc:HGNC:10897]
#INFO:	BIOGRID NEIGHBOUR:	FOXM1	forkhead box M1 [Source:HGNC Symbol;Acc:HGNC:3818]
#INFO:	BIOGRID NEIGHBOUR:	ANXA1	annexin A1 [Source:HGNC Symbol;Acc:HGNC:533]
#INFO:	BIOGRID NEIGHBOUR:	HAX1	HCLS1 associated protein X-1 [Source:HGNC Symbol;Acc:HGNC:16915]
#INFO:	BIOGRID NEIGHBOUR:	USP7	ubiquitin specific peptidase 7 (herpes virus-associated) [Source:HGNC Symbol;Acc:HGNC:12630]
#INFO:	BIOGRID NEIGHBOUR:	PPP2R4	protein phosphatase 2A activator, regulatory subunit 4 [Source:HGNC Symbol;Acc:HGNC:9308]
#INFO:	BIOGRID NEIGHBOUR:	NFATC4	nuclear factor of activated T-cells, cytoplasmic, calcineurin-dependent 4 [Source:HGNC Symbol;Acc:HGNC:7778]
#INFO:	BIOGRID NEIGHBOUR:	TRIB3	tribbles pseudokinase 3 [Source:HGNC Symbol;Acc:HGNC:16228]
#INFO:	BIOGRID NEIGHBOUR:	OTUB1	OTU deubiquitinase, ubiquitin aldehyde binding 1 [Source:HGNC Symbol;Acc:HGNC:23077]
#INFO:	BIOGRID NEIGHBOUR:	KLF4	Kruppel-like factor 4 (gut) [Source:HGNC Symbol;Acc:HGNC:6348]
#INFO:	BIOGRID NEIGHBOUR:	NR0B2	nuclear receptor subfamily 0, group B, member 2 [Source:HGNC Symbol;Acc:HGNC:7961]
#INFO:	BIOGRID NEIGHBOUR:	RNF11	ring finger protein 11 [Source:HGNC Symbol;Acc:HGNC:10056]
#INFO:	BIOGRID NEIGHBOUR:	ARHGEF2	Rho/Rac guanine nucleotide exchange factor (GEF) 2 [Source:HGNC Symbol;Acc:HGNC:682]
#INFO:	BIOGRID NEIGHBOUR:	ZNF423	zinc finger protein 423 [Source:HGNC Symbol;Acc:HGNC:16762]
#INFO:	BIOGRID NEIGHBOUR:	CDK8	cyclin-dependent kinase 8 [Source:HGNC Symbol;Acc:HGNC:1779]
#INFO:	BIOGRID NEIGHBOUR:	CSNK2B	casein kinase 2, beta polypeptide [Source:HGNC Symbol;Acc:HGNC:2460]
#INFO:	BIOGRID NEIGHBOUR:	EIF4A1	eukaryotic translation initiation factor 4A1 [Source:HGNC Symbol;Acc:HGNC:3282]
#INFO:	BIOGRID NEIGHBOUR:	NLGN2	neuroligin 2 [Source:HGNC Symbol;Acc:HGNC:14290]
#INFO:	BIOGRID NEIGHBOUR:	LRRK2	leucine-rich repeat kinase 2 [Source:HGNC Symbol;Acc:HGNC:18618]
#INFO:	BIOGRID NEIGHBOUR:	SPP1	secreted phosphoprotein 1 [Source:HGNC Symbol;Acc:HGNC:11255]
#INFO:	BIOGRID NEIGHBOUR:	POLR2A	polymerase (RNA) II (DNA directed) polypeptide A, 220kDa [Source:HGNC Symbol;Acc:HGNC:9187]
#INFO:	BIOGRID NEIGHBOUR:	XPO5	exportin 5 [Source:HGNC Symbol;Acc:HGNC:17675]
#INFO:	BIOGRID NEIGHBOUR:	PDGFA	platelet-derived growth factor alpha polypeptide [Source:HGNC Symbol;Acc:HGNC:8799]
#INFO:	BIOGRID NEIGHBOUR:	G3BP1	GTPase activating protein (SH3 domain) binding protein 1 [Source:HGNC Symbol;Acc:HGNC:30292]
#INFO:	BIOGRID NEIGHBOUR:	STK4	serine/threonine kinase 4 [Source:HGNC Symbol;Acc:HGNC:11408]
#INFO:	BIOGRID NEIGHBOUR:	HOXB6	homeobox B6 [Source:HGNC Symbol;Acc:HGNC:5117]
#INFO:	BIOGRID NEIGHBOUR:	TCF12	transcription factor 12 [Source:HGNC Symbol;Acc:HGNC:11623]
#INFO:	BIOGRID NEIGHBOUR:	KLF2	Kruppel-like factor 2 [Source:HGNC Symbol;Acc:HGNC:6347]
#INFO:	BIOGRID NEIGHBOUR:	MED25	mediator complex subunit 25 [Source:HGNC Symbol;Acc:HGNC:28845]
#INFO:	BIOGRID NEIGHBOUR:	RAD23A	RAD23 homolog A (S. cerevisiae) [Source:HGNC Symbol;Acc:HGNC:9812]
#INFO:	BIOGRID NEIGHBOUR:	HNRNPAB	heterogeneous nuclear ribonucleoprotein A/B [Source:HGNC Symbol;Acc:HGNC:5034]
#INFO:	BIOGRID NEIGHBOUR:	DLG4	discs, large homolog 4 (Drosophila) [Source:HGNC Symbol;Acc:HGNC:2903]
#INFO:	BIOGRID NEIGHBOUR:	FOSB	FBJ murine osteosarcoma viral oncogene homolog B [Source:HGNC Symbol;Acc:HGNC:3797]
#INFO:	BIOGRID NEIGHBOUR:	ZBTB17	zinc finger and BTB domain containing 17 [Source:HGNC Symbol;Acc:HGNC:12936]
#INFO:	BIOGRID NEIGHBOUR:	XIAP	X-linked inhibitor of apoptosis, E3 ubiquitin protein ligase [Source:HGNC Symbol;Acc:HGNC:592]
#INFO:	BIOGRID NEIGHBOUR:	RPN2	ribophorin II [Source:HGNC Symbol;Acc:HGNC:10382]
#INFO:	BIOGRID NEIGHBOUR:	MED12	mediator complex subunit 12 [Source:HGNC Symbol;Acc:HGNC:11957]
#INFO:	BIOGRID NEIGHBOUR:	TRAF1	TNF receptor-associated factor 1 [Source:HGNC Symbol;Acc:HGNC:12031]
#INFO:	BIOGRID NEIGHBOUR:	MYOD1	myogenic differentiation 1 [Source:HGNC Symbol;Acc:HGNC:7611]
#INFO:	BIOGRID NEIGHBOUR:	RNF2	ring finger protein 2 [Source:HGNC Symbol;Acc:HGNC:10061]
#INFO:	BIOGRID NEIGHBOUR:	GRIP1	glutamate receptor interacting protein 1 [Source:HGNC Symbol;Acc:HGNC:18708]
#INFO:	BIOGRID NEIGHBOUR:	SH3GL1	SH3-domain GRB2-like 1 [Source:HGNC Symbol;Acc:HGNC:10830]
#INFO:	BIOGRID NEIGHBOUR:	KIFC3	kinesin family member C3 [Source:HGNC Symbol;Acc:HGNC:6326]
#INFO:	BIOGRID NEIGHBOUR:	SETDB1	SET domain, bifurcated 1 [Source:HGNC Symbol;Acc:HGNC:10761]
#INFO:	BIOGRID NEIGHBOUR:	OGT	O-linked N-acetylglucosamine (GlcNAc) transferase [Source:HGNC Symbol;Acc:HGNC:8127]
#INFO:	BIOGRID NEIGHBOUR:	NCBP1	nuclear cap binding protein subunit 1, 80kDa [Source:HGNC Symbol;Acc:HGNC:7658]
#INFO:	BIOGRID NEIGHBOUR:	ABL1	ABL proto-oncogene 1, non-receptor tyrosine kinase [Source:HGNC Symbol;Acc:HGNC:76]
#INFO:	BIOGRID NEIGHBOUR:	SRSF10	serine/arginine-rich splicing factor 10 [Source:HGNC Symbol;Acc:HGNC:16713]
#INFO:	BIOGRID NEIGHBOUR:	CYFIP2	cytoplasmic FMR1 interacting protein 2 [Source:HGNC Symbol;Acc:HGNC:13760]
#INFO:	BIOGRID NEIGHBOUR:	EBF1	early B-cell factor 1 [Source:HGNC Symbol;Acc:HGNC:3126]
#INFO:	BIOGRID NEIGHBOUR:	DLC1	DLC1 Rho GTPase activating protein [Source:HGNC Symbol;Acc:HGNC:2897]
#INFO:	BIOGRID NEIGHBOUR:	CUL2	cullin 2 [Source:HGNC Symbol;Acc:HGNC:2552]
#INFO:	BIOGRID NEIGHBOUR:	ZDHHC17	zinc finger, DHHC-type containing 17 [Source:HGNC Symbol;Acc:HGNC:18412]
#INFO:	BIOGRID NEIGHBOUR:	CDH1	cadherin 1, type 1, E-cadherin (epithelial) [Source:HGNC Symbol;Acc:HGNC:1748]
#INFO:	BIOGRID NEIGHBOUR:	NLK	nemo-like kinase [Source:HGNC Symbol;Acc:HGNC:29858]
#INFO:	BIOGRID NEIGHBOUR:	LZTR1	leucine-zipper-like transcription regulator 1 [Source:HGNC Symbol;Acc:HGNC:6742]
#INFO:	BIOGRID NEIGHBOUR:	GRIN2C	glutamate receptor, ionotropic, N-methyl D-aspartate 2C [Source:HGNC Symbol;Acc:HGNC:4587]
#INFO:	BIOGRID NEIGHBOUR:	GRIN2A	glutamate receptor, ionotropic, N-methyl D-aspartate 2A [Source:HGNC Symbol;Acc:HGNC:4585]
#INFO:	BIOGRID NEIGHBOUR:	SMARCC2	SWI/SNF related, matrix associated, actin dependent regulator of chromatin, subfamily c, member 2 [Source:HGNC Symbol;Acc:HGNC:11105]
#INFO:	BIOGRID NEIGHBOUR:	MECP2	methyl CpG binding protein 2 [Source:HGNC Symbol;Acc:HGNC:6990]
#INFO:	BIOGRID NEIGHBOUR:	PKM	pyruvate kinase, muscle [Source:HGNC Symbol;Acc:HGNC:9021]
#INFO:	BIOGRID NEIGHBOUR:	HSPA5	heat shock 70kDa protein 5 (glucose-regulated protein, 78kDa) [Source:HGNC Symbol;Acc:HGNC:5238]
#INFO:	BIOGRID NEIGHBOUR:	CSH2	chorionic somatomammotropin hormone 2 [Source:HGNC Symbol;Acc:HGNC:2441]
#INFO:	BIOGRID NEIGHBOUR:	GNB1	guanine nucleotide binding protein (G protein), beta polypeptide 1 [Source:HGNC Symbol;Acc:HGNC:4396]
#INFO:	BIOGRID NEIGHBOUR:	NFIX	nuclear factor I/X (CCAAT-binding transcription factor) [Source:HGNC Symbol;Acc:HGNC:7788]
#INFO:	BIOGRID NEIGHBOUR:	KAT2B	K(lysine) acetyltransferase 2B [Source:HGNC Symbol;Acc:HGNC:8638]
#INFO:	BIOGRID NEIGHBOUR:	CUL5	cullin 5 [Source:HGNC Symbol;Acc:HGNC:2556]
#INFO:	BIOGRID NEIGHBOUR:	MED1	mediator complex subunit 1 [Source:HGNC Symbol;Acc:HGNC:9234]
#INFO:	BIOGRID NEIGHBOUR:	JUNB	jun B proto-oncogene [Source:HGNC Symbol;Acc:HGNC:6205]
#INFO:	BIOGRID NEIGHBOUR:	CARD8	caspase recruitment domain family, member 8 [Source:HGNC Symbol;Acc:HGNC:17057]
#INFO:	BIOGRID NEIGHBOUR:	GRIK2	glutamate receptor, ionotropic, kainate 2 [Source:HGNC Symbol;Acc:HGNC:4580]
#INFO:	BIOGRID NEIGHBOUR:	JUN	jun proto-oncogene [Source:HGNC Symbol;Acc:HGNC:6204]
#INFO:	BIOGRID NEIGHBOUR:	E2F6	E2F transcription factor 6 [Source:HGNC Symbol;Acc:HGNC:3120]
#INFO:	BIOGRID NEIGHBOUR:	NOS3	nitric oxide synthase 3 (endothelial cell) [Source:HGNC Symbol;Acc:HGNC:7876]
#INFO:	BIOGRID NEIGHBOUR:	ACTN1	actinin, alpha 1 [Source:HGNC Symbol;Acc:HGNC:163]
#INFO:	BIOGRID NEIGHBOUR:	HSP90AB1	heat shock protein 90kDa alpha (cytosolic), class B member 1 [Source:HGNC Symbol;Acc:HGNC:5258]
#INFO:	BIOGRID NEIGHBOUR:	C1ORF216	chromosome 1 open reading frame 216 [Source:HGNC Symbol;Acc:HGNC:26800]
#INFO:	BIOGRID NEIGHBOUR:	TERT	telomerase reverse transcriptase [Source:HGNC Symbol;Acc:HGNC:11730]
#INFO:	BIOGRID NEIGHBOUR:	CREM	cAMP responsive element modulator [Source:HGNC Symbol;Acc:HGNC:2352]
#INFO:	BIOGRID NEIGHBOUR:	TBK1	TANK-binding kinase 1 [Source:HGNC Symbol;Acc:HGNC:11584]
#INFO:	BIOGRID NEIGHBOUR:	GSK3A	glycogen synthase kinase 3 alpha [Source:HGNC Symbol;Acc:HGNC:4616]
#INFO:	BIOGRID NEIGHBOUR:	TTC3	tetratricopeptide repeat domain 3 [Source:HGNC Symbol;Acc:HGNC:12393]
#INFO:	BIOGRID NEIGHBOUR:	SEMA4C	sema domain, immunoglobulin domain (Ig), transmembrane domain (TM) and short cytoplasmic domain, (semaphorin) 4C [Source:HGNC Symbol;Acc:HGNC:10731]
#INFO:	BIOGRID NEIGHBOUR:	PPP2CA	protein phosphatase 2, catalytic subunit, alpha isozyme [Source:HGNC Symbol;Acc:HGNC:9299]
#INFO:	BIOGRID NEIGHBOUR:	EED	embryonic ectoderm development [Source:HGNC Symbol;Acc:HGNC:3188]
#INFO:	BIOGRID NEIGHBOUR:	NUP98	nucleoporin 98kDa [Source:HGNC Symbol;Acc:HGNC:8068]
#INFO:	BIOGRID NEIGHBOUR:	IKZF1	IKAROS family zinc finger 1 (Ikaros) [Source:HGNC Symbol;Acc:HGNC:13176]
#INFO:	BIOGRID NEIGHBOUR:	PSG9	pregnancy specific beta-1-glycoprotein 9 [Source:HGNC Symbol;Acc:HGNC:9526]
#INFO:	BIOGRID NEIGHBOUR:	BCL6	B-cell CLL/lymphoma 6 [Source:HGNC Symbol;Acc:HGNC:1001]
#INFO:	BIOGRID NEIGHBOUR:	PEBP1	phosphatidylethanolamine binding protein 1 [Source:HGNC Symbol;Acc:HGNC:8630]
#INFO:	BIOGRID NEIGHBOUR:	MKRN2	makorin ring finger protein 2 [Source:HGNC Symbol;Acc:HGNC:7113]
#INFO:	BIOGRID NEIGHBOUR:	ISCU	iron-sulfur cluster assembly enzyme [Source:HGNC Symbol;Acc:HGNC:29882]
#INFO:	BIOGRID NEIGHBOUR:	ACO1	aconitase 1, soluble [Source:HGNC Symbol;Acc:HGNC:117]
#INFO:	BIOGRID NEIGHBOUR:	CSK	c-src tyrosine kinase [Source:HGNC Symbol;Acc:HGNC:2444]
#INFO:	BIOGRID NEIGHBOUR:	TCF3	transcription factor 3 [Source:HGNC Symbol;Acc:HGNC:11633]
#INFO:	BIOGRID NEIGHBOUR:	HBB	hemoglobin, beta [Source:HGNC Symbol;Acc:HGNC:4827]
#INFO:	BIOGRID NEIGHBOUR:	HMGB1	high mobility group box 1 [Source:HGNC Symbol;Acc:HGNC:4983]
#INFO:	BIOGRID NEIGHBOUR:	PLG	plasminogen [Source:HGNC Symbol;Acc:HGNC:9071]
#INFO:	BIOGRID NEIGHBOUR:	SERPINA1	serpin peptidase inhibitor, clade A (alpha-1 antiproteinase, antitrypsin), member 1 [Source:HGNC Symbol;Acc:HGNC:8941]
#INFO:	BIOGRID NEIGHBOUR:	UBE2I	ubiquitin-conjugating enzyme E2I [Source:HGNC Symbol;Acc:HGNC:12485]
#INFO:	BIOGRID NEIGHBOUR:	IRF9	interferon regulatory factor 9 [Source:HGNC Symbol;Acc:HGNC:6131]
#INFO:	BIOGRID NEIGHBOUR:	KLF5	Kruppel-like factor 5 (intestinal) [Source:HGNC Symbol;Acc:HGNC:6349]
#INFO:	BIOGRID NEIGHBOUR:	TGFB1I1	transforming growth factor beta 1 induced transcript 1 [Source:HGNC Symbol;Acc:HGNC:11767]
#INFO:	BIOGRID NEIGHBOUR:	SPANXA1	sperm protein associated with the nucleus, X-linked, family member A1 [Source:HGNC Symbol;Acc:HGNC:11218]
#INFO:	BIOGRID NEIGHBOUR:	AC009336.19	Homeobox protein Hox-D4 [Source:UniProtKB/TrEMBL;Acc:A0A087WSZ3]
#INFO:	BIOGRID NEIGHBOUR:	SMARCAD1	SWI/SNF-related, matrix-associated actin-dependent regulator of chromatin, subfamily a, containing DEAD/H box 1 [Source:HGNC Symbol;Acc:HGNC:18398]
#INFO:	BIOGRID NEIGHBOUR:	MAPKAPK2	mitogen-activated protein kinase-activated protein kinase 2 [Source:HGNC Symbol;Acc:HGNC:6887]
#INFO:	BIOGRID NEIGHBOUR:	GAB2	GRB2-associated binding protein 2 [Source:HGNC Symbol;Acc:HGNC:14458]
#INFO:	BIOGRID NEIGHBOUR:	STAT1	signal transducer and activator of transcription 1, 91kDa [Source:HGNC Symbol;Acc:HGNC:11362]
#INFO:	BIOGRID NEIGHBOUR:	HK1	hexokinase 1 [Source:HGNC Symbol;Acc:HGNC:4922]
#INFO:	BIOGRID NEIGHBOUR:	PDE4DIP	phosphodiesterase 4D interacting protein [Source:HGNC Symbol;Acc:HGNC:15580]
#INFO:	BIOGRID NEIGHBOUR:	GAPDH	glyceraldehyde-3-phosphate dehydrogenase [Source:HGNC Symbol;Acc:HGNC:4141]
#INFO:	BIOGRID NEIGHBOUR:	WT1	Wilms tumor 1 [Source:HGNC Symbol;Acc:HGNC:12796]
#INFO:	BIOGRID NEIGHBOUR:	ATF1	activating transcription factor 1 [Source:HGNC Symbol;Acc:HGNC:783]
#INFO:	BIOGRID NEIGHBOUR:	CBX7	chromobox homolog 7 [Source:HGNC Symbol;Acc:HGNC:1557]
#INFO:	BIOGRID NEIGHBOUR:	ACD	adrenocortical dysplasia homolog (mouse) [Source:HGNC Symbol;Acc:HGNC:25070]
#INFO:	BIOGRID NEIGHBOUR:	PLEKHF2	pleckstrin homology domain containing, family F (with FYVE domain) member 2 [Source:HGNC Symbol;Acc:HGNC:20757]
#INFO:	BIOGRID NEIGHBOUR:	DDX5	DEAD (Asp-Glu-Ala-Asp) box helicase 5 [Source:HGNC Symbol;Acc:HGNC:2746]
#INFO:	BIOGRID NEIGHBOUR:	MSH2	mutS homolog 2 [Source:HGNC Symbol;Acc:HGNC:7325]
#INFO:	BIOGRID NEIGHBOUR:	CCDC150	coiled-coil domain containing 150 [Source:HGNC Symbol;Acc:HGNC:26834]
#INFO:	BIOGRID NEIGHBOUR:	IKBIP	IKBKB interacting protein [Source:HGNC Symbol;Acc:HGNC:26430]
#INFO:	BIOGRID NEIGHBOUR:	CDC73	cell division cycle 73 [Source:HGNC Symbol;Acc:HGNC:16783]
#INFO:	BIOGRID NEIGHBOUR:	NR3C1	nuclear receptor subfamily 3, group C, member 1 (glucocorticoid receptor) [Source:HGNC Symbol;Acc:HGNC:7978]
#INFO:	BIOGRID NEIGHBOUR:	ZBTB5	zinc finger and BTB domain containing 5 [Source:HGNC Symbol;Acc:HGNC:23836]
#INFO:	BIOGRID NEIGHBOUR:	HMGA1	high mobility group AT-hook 1 [Source:HGNC Symbol;Acc:HGNC:5010]
#INFO:	BIOGRID NEIGHBOUR:	GATA4	GATA binding protein 4 [Source:HGNC Symbol;Acc:HGNC:4173]
#INFO:	BIOGRID NEIGHBOUR:	RNF111	ring finger protein 111 [Source:HGNC Symbol;Acc:HGNC:17384]
#INFO:	BIOGRID NEIGHBOUR:	IQGAP1	IQ motif containing GTPase activating protein 1 [Source:HGNC Symbol;Acc:HGNC:6110]
#INFO:	BIOGRID NEIGHBOUR:	IFNAR2	interferon (alpha, beta and omega) receptor 2 [Source:HGNC Symbol;Acc:HGNC:5433]
#INFO:	BIOGRID NEIGHBOUR:	NCOA1	nuclear receptor coactivator 1 [Source:HGNC Symbol;Acc:HGNC:7668]
#INFO:	BIOGRID NEIGHBOUR:	SNRNP70	small nuclear ribonucleoprotein 70kDa (U1) [Source:HGNC Symbol;Acc:HGNC:11150]
#INFO:	BIOGRID NEIGHBOUR:	FBXO25	F-box protein 25 [Source:HGNC Symbol;Acc:HGNC:13596]
#INFO:	BIOGRID NEIGHBOUR:	HEATR5A	HEAT repeat containing 5A [Source:HGNC Symbol;Acc:HGNC:20276]
#INFO:	BIOGRID NEIGHBOUR:	KAT7	K(lysine) acetyltransferase 7 [Source:HGNC Symbol;Acc:HGNC:17016]
#INFO:	BIOGRID NEIGHBOUR:	LYN	LYN proto-oncogene, Src family tyrosine kinase [Source:HGNC Symbol;Acc:HGNC:6735]
#INFO:	BIOGRID NEIGHBOUR:	MDH1	malate dehydrogenase 1, NAD (soluble) [Source:HGNC Symbol;Acc:HGNC:6970]
#INFO:	BIOGRID NEIGHBOUR:	GOLGA8CP	golgin A8 family, member C, pseudogene [Source:HGNC Symbol;Acc:HGNC:32375]
#INFO:	BIOGRID NEIGHBOUR:	SMAD3	SMAD family member 3 [Source:HGNC Symbol;Acc:HGNC:6769]
#INFO:	BIOGRID NEIGHBOUR:	S100A3	S100 calcium binding protein A3 [Source:HGNC Symbol;Acc:HGNC:10493]
#INFO:	BIOGRID NEIGHBOUR:	TNPO1	transportin 1 [Source:HGNC Symbol;Acc:HGNC:6401]
#INFO:	BIOGRID NEIGHBOUR:	FAM208A	family with sequence similarity 208, member A [Source:HGNC Symbol;Acc:HGNC:30314]
#INFO:	BIOGRID NEIGHBOUR:	KRT31	keratin 31, type I [Source:HGNC Symbol;Acc:HGNC:6448]
#INFO:	BIOGRID NEIGHBOUR:	PDS5A	PDS5 cohesin associated factor A [Source:HGNC Symbol;Acc:HGNC:29088]
#INFO:	BIOGRID NEIGHBOUR:	PJA1	praja ring finger 1, E3 ubiquitin protein ligase [Source:HGNC Symbol;Acc:HGNC:16648]
#INFO:	BIOGRID NEIGHBOUR:	BTRC	beta-transducin repeat containing E3 ubiquitin protein ligase [Source:HGNC Symbol;Acc:HGNC:1144]
#INFO:	BIOGRID NEIGHBOUR:	RBM39	RNA binding motif protein 39 [Source:HGNC Symbol;Acc:HGNC:15923]
#INFO:	BIOGRID NEIGHBOUR:	EIF4A3	eukaryotic translation initiation factor 4A3 [Source:HGNC Symbol;Acc:HGNC:18683]
#INFO:	BIOGRID NEIGHBOUR:	SSX2IP	synovial sarcoma, X breakpoint 2 interacting protein [Source:HGNC Symbol;Acc:HGNC:16509]
#INFO:	BIOGRID NEIGHBOUR:	CERS2	ceramide synthase 2 [Source:HGNC Symbol;Acc:HGNC:14076]
#INFO:	BIOGRID NEIGHBOUR:	LEF1	lymphoid enhancer-binding factor 1 [Source:HGNC Symbol;Acc:HGNC:6551]
#INFO:	BIOGRID NEIGHBOUR:	PLEC	plectin [Source:HGNC Symbol;Acc:HGNC:9069]
#INFO:	BIOGRID NEIGHBOUR:	SRPRB	signal recognition particle receptor, B subunit [Source:HGNC Symbol;Acc:HGNC:24085]
#INFO:	BIOGRID NEIGHBOUR:	FOS	FBJ murine osteosarcoma viral oncogene homolog [Source:HGNC Symbol;Acc:HGNC:3796]
#INFO:	BIOGRID NEIGHBOUR:	FXR2	fragile X mental retardation, autosomal homolog 2 [Source:HGNC Symbol;Acc:HGNC:4024]
#INFO:	BIOGRID NEIGHBOUR:	HIST1H2BB	histone cluster 1, H2bb [Source:HGNC Symbol;Acc:HGNC:4751]
#INFO:	BIOGRID NEIGHBOUR:	GLI1	GLI family zinc finger 1 [Source:HGNC Symbol;Acc:HGNC:4317]
#INFO:	BIOGRID NEIGHBOUR:	XAF1	XIAP associated factor 1 [Source:HGNC Symbol;Acc:HGNC:30932]
#INFO:	BIOGRID NEIGHBOUR:	POU1F1	POU class 1 homeobox 1 [Source:HGNC Symbol;Acc:HGNC:9210]
#INFO:	BIOGRID NEIGHBOUR:	SNW1	SNW domain containing 1 [Source:HGNC Symbol;Acc:HGNC:16696]
#INFO:	BIOGRID NEIGHBOUR:	XAGE1A	X antigen family, member 1A [Source:HGNC Symbol;Acc:HGNC:4111]
#INFO:	BIOGRID NEIGHBOUR:	PTMA	prothymosin, alpha [Source:HGNC Symbol;Acc:HGNC:9623]
#INFO:	BIOGRID NEIGHBOUR:	TRIM15	tripartite motif containing 15 [Source:HGNC Symbol;Acc:HGNC:16284]
#INFO:	BIOGRID NEIGHBOUR:	SAFB2	scaffold attachment factor B2 [Source:HGNC Symbol;Acc:HGNC:21605]
#INFO:	BIOGRID NEIGHBOUR:	PA2G4	proliferation-associated 2G4, 38kDa [Source:HGNC Symbol;Acc:HGNC:8550]
#INFO:	BIOGRID NEIGHBOUR:	GATA1	GATA binding protein 1 (globin transcription factor 1) [Source:HGNC Symbol;Acc:HGNC:4170]
#INFO:	BIOGRID NEIGHBOUR:	RHBDL1	rhomboid, veinlet-like 1 (Drosophila) [Source:HGNC Symbol;Acc:HGNC:10007]
#INFO:	BIOGRID NEIGHBOUR:	TXNDC11	thioredoxin domain containing 11 [Source:HGNC Symbol;Acc:HGNC:28030]
#INFO:	BIOGRID NEIGHBOUR:	RORA	RAR-related orphan receptor A [Source:HGNC Symbol;Acc:HGNC:10258]
#INFO:	BIOGRID NEIGHBOUR:	PTOV1	prostate tumor overexpressed 1 [Source:HGNC Symbol;Acc:HGNC:9632]
#INFO:	BIOGRID NEIGHBOUR:	THEM4	thioesterase superfamily member 4 [Source:HGNC Symbol;Acc:HGNC:17947]
#INFO:	BIOGRID NEIGHBOUR:	KLHDC3	kelch domain containing 3 [Source:HGNC Symbol;Acc:HGNC:20704]
#INFO:	BIOGRID NEIGHBOUR:	SRC	SRC proto-oncogene, non-receptor tyrosine kinase [Source:HGNC Symbol;Acc:HGNC:11283]
#INFO:	BIOGRID NEIGHBOUR:	UPF1	UPF1 regulator of nonsense transcripts homolog (yeast) [Source:HGNC Symbol;Acc:HGNC:9962]
#INFO:	BIOGRID NEIGHBOUR:	POLR2C	polymerase (RNA) II (DNA directed) polypeptide C, 33kDa [Source:HGNC Symbol;Acc:HGNC:9189]
#INFO:	BIOGRID NEIGHBOUR:	ANAPC5	anaphase promoting complex subunit 5 [Source:HGNC Symbol;Acc:HGNC:15713]
#INFO:	BIOGRID NEIGHBOUR:	KIAA1147	KIAA1147 [Source:HGNC Symbol;Acc:HGNC:29472]
#INFO:	BIOGRID NEIGHBOUR:	PHF5A	PHD finger protein 5A [Source:HGNC Symbol;Acc:HGNC:18000]
#INFO:	BIOGRID NEIGHBOUR:	HOXB9	homeobox B9 [Source:HGNC Symbol;Acc:HGNC:5120]
#INFO:	BIOGRID NEIGHBOUR:	SPI1	Spi-1 proto-oncogene [Source:HGNC Symbol;Acc:HGNC:11241]
#INFO:	BIOGRID NEIGHBOUR:	TNFSF11	tumor necrosis factor (ligand) superfamily, member 11 [Source:HGNC Symbol;Acc:HGNC:11926]
#INFO:	BIOGRID NEIGHBOUR:	CDC27	cell division cycle 27 [Source:HGNC Symbol;Acc:HGNC:1728]
#INFO:	BIOGRID NEIGHBOUR:	ASXL1	additional sex combs like transcriptional regulator 1 [Source:HGNC Symbol;Acc:HGNC:18318]
#INFO:	BIOGRID NEIGHBOUR:	KCNJ12	potassium channel, inwardly rectifying subfamily J, member 12 [Source:HGNC Symbol;Acc:HGNC:6258]
#INFO:	BIOGRID NEIGHBOUR:	SMAD2	SMAD family member 2 [Source:HGNC Symbol;Acc:HGNC:6768]
#INFO:	BIOGRID NEIGHBOUR:	COL4A1	collagen, type IV, alpha 1 [Source:HGNC Symbol;Acc:HGNC:2202]
#INFO:	BIOGRID NEIGHBOUR:	PPP1CA	protein phosphatase 1, catalytic subunit, alpha isozyme [Source:HGNC Symbol;Acc:HGNC:9281]
#INFO:	BIOGRID NEIGHBOUR:	DHX9	DEAH (Asp-Glu-Ala-His) box helicase 9 [Source:HGNC Symbol;Acc:HGNC:2750]
#INFO:	BIOGRID NEIGHBOUR:	DDIT3	DNA-damage-inducible transcript 3 [Source:HGNC Symbol;Acc:HGNC:2726]
#INFO:	BIOGRID NEIGHBOUR:	SMAD4	SMAD family member 4 [Source:HGNC Symbol;Acc:HGNC:6770]
#INFO:	BIOGRID NEIGHBOUR:	SMN1	survival of motor neuron 1, telomeric [Source:HGNC Symbol;Acc:HGNC:11117]
#INFO:	BIOGRID NEIGHBOUR:	VDR	vitamin D (1,25- dihydroxyvitamin D3) receptor [Source:HGNC Symbol;Acc:HGNC:12679]
#INFO:	BIOGRID NEIGHBOUR:	NUDT21	nudix (nucleoside diphosphate linked moiety X)-type motif 21 [Source:HGNC Symbol;Acc:HGNC:13870]
#INFO:	BIOGRID NEIGHBOUR:	NEFL	neurofilament, light polypeptide [Source:HGNC Symbol;Acc:HGNC:7739]
#INFO:	BIOGRID NEIGHBOUR:	HYOU1	hypoxia up-regulated 1 [Source:HGNC Symbol;Acc:HGNC:16931]
#INFO:	BIOGRID NEIGHBOUR:	SH3RF1	SH3 domain containing ring finger 1 [Source:HGNC Symbol;Acc:HGNC:17650]
#INFO:	BIOGRID NEIGHBOUR:	PABPC4	poly(A) binding protein, cytoplasmic 4 (inducible form) [Source:HGNC Symbol;Acc:HGNC:8557]
#INFO:	BIOGRID NEIGHBOUR:	PDPK1	3-phosphoinositide dependent protein kinase 1 [Source:HGNC Symbol;Acc:HGNC:8816]
#INFO:	BIOGRID NEIGHBOUR:	CCNA2	cyclin A2 [Source:HGNC Symbol;Acc:HGNC:1578]
#INFO:	BIOGRID NEIGHBOUR:	PIK3R1	phosphoinositide-3-kinase, regulatory subunit 1 (alpha) [Source:HGNC Symbol;Acc:HGNC:8979]
#INFO:	BIOGRID NEIGHBOUR:	SIRT6	sirtuin 6 [Source:HGNC Symbol;Acc:HGNC:14934]
#INFO:	BIOGRID NEIGHBOUR:	SP1	Sp1 transcription factor [Source:HGNC Symbol;Acc:HGNC:11205]
#INFO:	BIOGRID NEIGHBOUR:	NR4A1	nuclear receptor subfamily 4, group A, member 1 [Source:HGNC Symbol;Acc:HGNC:7980]
#INFO:	BIOGRID NEIGHBOUR:	HDAC3	histone deacetylase 3 [Source:HGNC Symbol;Acc:HGNC:4854]
#INFO:	BIOGRID NEIGHBOUR:	TRIP4	thyroid hormone receptor interactor 4 [Source:HGNC Symbol;Acc:HGNC:12310]
#INFO:	BIOGRID NEIGHBOUR:	AEBP2	AE binding protein 2 [Source:HGNC Symbol;Acc:HGNC:24051]
#INFO:	BIOGRID NEIGHBOUR:	HDAC1	histone deacetylase 1 [Source:HGNC Symbol;Acc:HGNC:4852]
#INFO:	BIOGRID NEIGHBOUR:	RALY	RALY heterogeneous nuclear ribonucleoprotein [Source:HGNC Symbol;Acc:HGNC:15921]
#INFO:	BIOGRID NEIGHBOUR:	COPS5	COP9 signalosome subunit 5 [Source:HGNC Symbol;Acc:HGNC:2240]
#INFO:	BIOGRID NEIGHBOUR:	ATP6V0A2	ATPase, H+ transporting, lysosomal V0 subunit a2 [Source:HGNC Symbol;Acc:HGNC:18481]
#INFO:	BIOGRID NEIGHBOUR:	GRB10	growth factor receptor-bound protein 10 [Source:HGNC Symbol;Acc:HGNC:4564]
#INFO:	BIOGRID NEIGHBOUR:	HIST2H2BE	histone cluster 2, H2be [Source:HGNC Symbol;Acc:HGNC:4760]
#INFO:	BIOGRID NEIGHBOUR:	ILF2	interleukin enhancer binding factor 2 [Source:HGNC Symbol;Acc:HGNC:6037]
#INFO:	BIOGRID NEIGHBOUR:	ARG1	arginase 1 [Source:HGNC Symbol;Acc:HGNC:663]
#INFO:	BIOGRID NEIGHBOUR:	TMEM33	transmembrane protein 33 [Source:HGNC Symbol;Acc:HGNC:25541]
#INFO:	BIOGRID NEIGHBOUR:	EPC2	enhancer of polycomb homolog 2 (Drosophila) [Source:HGNC Symbol;Acc:HGNC:24543]
#INFO:	BIOGRID NEIGHBOUR:	PIK3CA	phosphatidylinositol-4,5-bisphosphate 3-kinase, catalytic subunit alpha [Source:HGNC Symbol;Acc:HGNC:8975]
#INFO:	BIOGRID NEIGHBOUR:	HIST1H3E	histone cluster 1, H3e [Source:HGNC Symbol;Acc:HGNC:4769]
#INFO:	BIOGRID NEIGHBOUR:	TEAD4	TEA domain family member 4 [Source:HGNC Symbol;Acc:HGNC:11717]
#INFO:	BIOGRID NEIGHBOUR:	CSNK1A1	casein kinase 1, alpha 1 [Source:HGNC Symbol;Acc:HGNC:2451]
#INFO:	BIOGRID NEIGHBOUR:	SETBP1	SET binding protein 1 [Source:HGNC Symbol;Acc:HGNC:15573]
#INFO:	BIOGRID NEIGHBOUR:	UBE2D1	ubiquitin-conjugating enzyme E2D 1 [Source:HGNC Symbol;Acc:HGNC:12474]
#INFO:	BIOGRID NEIGHBOUR:	RAE1	ribonucleic acid export 1 [Source:HGNC Symbol;Acc:HGNC:9828]
#INFO:	BIOGRID NEIGHBOUR:	ZHX1	zinc fingers and homeoboxes 1 [Source:HGNC Symbol;Acc:HGNC:12871]
#INFO:	BIOGRID NEIGHBOUR:	TRHDE	thyrotropin-releasing hormone degrading enzyme [Source:HGNC Symbol;Acc:HGNC:30748]
#INFO:	BIOGRID NEIGHBOUR:	E2F3	E2F transcription factor 3 [Source:HGNC Symbol;Acc:HGNC:3115]
#INFO:	BIOGRID NEIGHBOUR:	HAUS1	HAUS augmin-like complex, subunit 1 [Source:HGNC Symbol;Acc:HGNC:25174]
#INFO:	BIOGRID NEIGHBOUR:	SMAD1	SMAD family member 1 [Source:HGNC Symbol;Acc:HGNC:6767]
#INFO:	BIOGRID NEIGHBOUR:	CSNK1D	casein kinase 1, delta [Source:HGNC Symbol;Acc:HGNC:2452]
#INFO:	BIOGRID NEIGHBOUR:	NSF	N-ethylmaleimide-sensitive factor [Source:HGNC Symbol;Acc:HGNC:8016]
#INFO:	BIOGRID NEIGHBOUR:	RBM14	RNA binding motif protein 14 [Source:HGNC Symbol;Acc:HGNC:14219]
#INFO:	BIOGRID NEIGHBOUR:	NXF2	nuclear RNA export factor 2B [Source:HGNC Symbol;Acc:HGNC:23984]
#INFO:	BIOGRID NEIGHBOUR:	CTR9	CTR9, Paf1/RNA polymerase II complex component [Source:HGNC Symbol;Acc:HGNC:16850]
#INFO:	BIOGRID NEIGHBOUR:	IRF3	interferon regulatory factor 3 [Source:HGNC Symbol;Acc:HGNC:6118]
#INFO:	BIOGRID NEIGHBOUR:	UBTD1	ubiquitin domain containing 1 [Source:HGNC Symbol;Acc:HGNC:25683]
#INFO:	BIOGRID NEIGHBOUR:	PRKDC	protein kinase, DNA-activated, catalytic polypeptide [Source:HGNC Symbol;Acc:HGNC:9413]
#INFO:	BIOGRID NEIGHBOUR:	RPS6KB1	ribosomal protein S6 kinase, 70kDa, polypeptide 1 [Source:HGNC Symbol;Acc:HGNC:10436]
#INFO:	BIOGRID NEIGHBOUR:	SORBS3	sorbin and SH3 domain containing 3 [Source:HGNC Symbol;Acc:HGNC:30907]
#INFO:	BIOGRID NEIGHBOUR:	PHF21A	PHD finger protein 21A [Source:HGNC Symbol;Acc:HGNC:24156]
#INFO:	BIOGRID NEIGHBOUR:	ENO2	enolase 2 (gamma, neuronal) [Source:HGNC Symbol;Acc:HGNC:3353]
#INFO:	BIOGRID NEIGHBOUR:	YWHAZ	tyrosine 3-monooxygenase/tryptophan 5-monooxygenase activation protein, zeta [Source:HGNC Symbol;Acc:HGNC:12855]
#INFO:	BIOGRID NEIGHBOUR:	DNMT1	DNA (cytosine-5-)-methyltransferase 1 [Source:HGNC Symbol;Acc:HGNC:2976]
#INFO:	BIOGRID NEIGHBOUR:	CNBP	CCHC-type zinc finger, nucleic acid binding protein [Source:HGNC Symbol;Acc:HGNC:13164]
#INFO:	BIOGRID NEIGHBOUR:	PRKCA	protein kinase C, alpha [Source:HGNC Symbol;Acc:HGNC:9393]
#INFO:	BIOGRID NEIGHBOUR:	C7ORF25	chromosome 7 open reading frame 25 [Source:HGNC Symbol;Acc:HGNC:21703]
#INFO:	BIOGRID NEIGHBOUR:	NOP2	NOP2 nucleolar protein [Source:HGNC Symbol;Acc:HGNC:7867]
#INFO:	BIOGRID NEIGHBOUR:	NUFIP1	nuclear fragile X mental retardation protein interacting protein 1 [Source:HGNC Symbol;Acc:HGNC:8057]
#INFO:	BIOGRID NEIGHBOUR:	SF3B3	splicing factor 3b, subunit 3, 130kDa [Source:HGNC Symbol;Acc:HGNC:10770]
#INFO:	BIOGRID NEIGHBOUR:	SNAI1	snail family zinc finger 1 [Source:HGNC Symbol;Acc:HGNC:11128]
#INFO:	BIOGRID NEIGHBOUR:	MAP3K7	mitogen-activated protein kinase kinase kinase 7 [Source:HGNC Symbol;Acc:HGNC:6859]
#INFO:	BIOGRID NEIGHBOUR:	CDR2	cerebellar degeneration-related protein 2, 62kDa [Source:HGNC Symbol;Acc:HGNC:1799]
#INFO:	BIOGRID NEIGHBOUR:	SSC5D	scavenger receptor cysteine rich family, 5 domains [Source:HGNC Symbol;Acc:HGNC:26641]
#INFO:	BIOGRID NEIGHBOUR:	CDC37	cell division cycle 37 [Source:HGNC Symbol;Acc:HGNC:1735]
#INFO:	BIOGRID NEIGHBOUR:	ARRB2	arrestin, beta 2 [Source:HGNC Symbol;Acc:HGNC:712]
#INFO:	BIOGRID NEIGHBOUR:	USP15	ubiquitin specific peptidase 15 [Source:HGNC Symbol;Acc:HGNC:12613]
#INFO:	BIOGRID NEIGHBOUR:	ATXN1	ataxin 1 [Source:HGNC Symbol;Acc:HGNC:10548]
#INFO:	BIOGRID NEIGHBOUR:	HTT	huntingtin [Source:HGNC Symbol;Acc:HGNC:4851]
#INFO:	BIOGRID NEIGHBOUR:	IRAK1	interleukin-1 receptor-associated kinase 1 [Source:HGNC Symbol;Acc:HGNC:6112]
#INFO:	BIOGRID NEIGHBOUR:	RPL28	ribosomal protein L28 [Source:HGNC Symbol;Acc:HGNC:10330]
#INFO:	BIOGRID NEIGHBOUR:	CCDC53	coiled-coil domain containing 53 [Source:HGNC Symbol;Acc:HGNC:24256]
#INFO:	BIOGRID NEIGHBOUR:	RELB	v-rel avian reticuloendotheliosis viral oncogene homolog B [Source:HGNC Symbol;Acc:HGNC:9956]
#INFO:	BIOGRID NEIGHBOUR:	MAPT	microtubule-associated protein tau [Source:HGNC Symbol;Acc:HGNC:6893]
#INFO:	BIOGRID NEIGHBOUR:	CCDC121	coiled-coil domain containing 121 [Source:HGNC Symbol;Acc:HGNC:25833]
#INFO:	BIOGRID NEIGHBOUR:	MYBL1	v-myb avian myeloblastosis viral oncogene homolog-like 1 [Source:HGNC Symbol;Acc:HGNC:7547]
#INFO:	BIOGRID NEIGHBOUR:	NID2	nidogen 2 (osteonidogen) [Source:HGNC Symbol;Acc:HGNC:13389]
#INFO:	BIOGRID NEIGHBOUR:	EEF1A1	eukaryotic translation elongation factor 1 alpha 1 [Source:HGNC Symbol;Acc:HGNC:3189]
#INFO:	BIOGRID NEIGHBOUR:	ZBTB46	zinc finger and BTB domain containing 46 [Source:HGNC Symbol;Acc:HGNC:16094]
#INFO:	BIOGRID NEIGHBOUR:	DBN1	drebrin 1 [Source:HGNC Symbol;Acc:HGNC:2695]
#INFO:	BIOGRID NEIGHBOUR:	MECOM	MDS1 and EVI1 complex locus [Source:HGNC Symbol;Acc:HGNC:3498]
#INFO:	BIOGRID NEIGHBOUR:	DAZAP1	DAZ associated protein 1 [Source:HGNC Symbol;Acc:HGNC:2683]
#INFO:	BIOGRID NEIGHBOUR:	SIN3A	SIN3 transcription regulator family member A [Source:HGNC Symbol;Acc:HGNC:19353]
#INFO:	BIOGRID NEIGHBOUR:	NLGN1	neuroligin 1 [Source:HGNC Symbol;Acc:HGNC:14291]
#INFO:	BIOGRID NEIGHBOUR:	EWSR1	EWS RNA-binding protein 1 [Source:HGNC Symbol;Acc:HGNC:3508]
#INFO:	BIOGRID NEIGHBOUR:	PPIA	peptidylprolyl isomerase A (cyclophilin A) [Source:HGNC Symbol;Acc:HGNC:9253]
#INFO:	BIOGRID NEIGHBOUR:	PSMB4	proteasome (prosome, macropain) subunit, beta type, 4 [Source:HGNC Symbol;Acc:HGNC:9541]
#INFO:	BIOGRID NEIGHBOUR:	THBS1	thrombospondin 1 [Source:HGNC Symbol;Acc:HGNC:11785]
#INFO:	BIOGRID NEIGHBOUR:	CEBPB	CCAAT/enhancer binding protein (C/EBP), beta [Source:HGNC Symbol;Acc:HGNC:1834]
#INFO:	BIOGRID NEIGHBOUR:	HCK	HCK proto-oncogene, Src family tyrosine kinase [Source:HGNC Symbol;Acc:HGNC:4840]
#INFO:	BIOGRID NEIGHBOUR:	HBP1	HMG-box transcription factor 1 [Source:HGNC Symbol;Acc:HGNC:23200]
#INFO:	BIOGRID NEIGHBOUR:	LRP2	low density lipoprotein receptor-related protein 2 [Source:HGNC Symbol;Acc:HGNC:6694]
#INFO:	BIOGRID NEIGHBOUR:	WDR5	WD repeat domain 5 [Source:HGNC Symbol;Acc:HGNC:12757]
#INFO:	BIOGRID NEIGHBOUR:	IL1A	interleukin 1, alpha [Source:HGNC Symbol;Acc:HGNC:5991]
#INFO:	BIOGRID NEIGHBOUR:	NFX1	nuclear transcription factor, X-box binding 1 [Source:HGNC Symbol;Acc:HGNC:7803]
#INFO:	BIOGRID NEIGHBOUR:	GTF3C1	general transcription factor IIIC, polypeptide 1, alpha 220kDa [Source:HGNC Symbol;Acc:HGNC:4664]
#INFO:	BIOGRID NEIGHBOUR:	GPNMB	glycoprotein (transmembrane) nmb [Source:HGNC Symbol;Acc:HGNC:4462]
#INFO:	BIOGRID NEIGHBOUR:	YBX1	Y box binding protein 1 [Source:HGNC Symbol;Acc:HGNC:8014]
#INFO:	BIOGRID NEIGHBOUR:	RMND5B	required for meiotic nuclear division 5 homolog B (S. cerevisiae) [Source:HGNC Symbol;Acc:HGNC:26181]
#INFO:	BIOGRID NEIGHBOUR:	HIST4H4	histone cluster 4, H4 [Source:HGNC Symbol;Acc:HGNC:20510]
#INFO:	BIOGRID NEIGHBOUR:	JAK2	Janus kinase 2 [Source:HGNC Symbol;Acc:HGNC:6192]
#INFO:	BIOGRID NEIGHBOUR:	KLHDC2	kelch domain containing 2 [Source:HGNC Symbol;Acc:HGNC:20231]
#INFO:	BIOGRID NEIGHBOUR:	TFDP1	transcription factor Dp-1 [Source:HGNC Symbol;Acc:HGNC:11749]
#INFO:	BIOGRID NEIGHBOUR:	FOXO4	forkhead box O4 [Source:HGNC Symbol;Acc:HGNC:7139]
#INFO:	BIOGRID NEIGHBOUR:	TENM3	teneurin transmembrane protein 3 [Source:HGNC Symbol;Acc:HGNC:29944]
#INFO:	BIOGRID NEIGHBOUR:	DGCR6	DiGeorge syndrome critical region gene 6 [Source:HGNC Symbol;Acc:HGNC:2846]
#INFO:	BIOGRID NEIGHBOUR:	AUP1	ancient ubiquitous protein 1 [Source:HGNC Symbol;Acc:HGNC:891]
#INFO:	BIOGRID NEIGHBOUR:	ETS1	v-ets avian erythroblastosis virus E26 oncogene homolog 1 [Source:HGNC Symbol;Acc:HGNC:3488]
#INFO:	BIOGRID NEIGHBOUR:	H3F3A	H3 histone, family 3A [Source:HGNC Symbol;Acc:HGNC:4764]
#INFO:	BIOGRID NEIGHBOUR:	SYNE1	spectrin repeat containing, nuclear envelope 1 [Source:HGNC Symbol;Acc:HGNC:17089]
#INFO:	BIOGRID NEIGHBOUR:	NRIP1	nuclear receptor interacting protein 1 [Source:HGNC Symbol;Acc:HGNC:8001]
#INFO:	BIOGRID NEIGHBOUR:	ANAPC7	anaphase promoting complex subunit 7 [Source:HGNC Symbol;Acc:HGNC:17380]
#INFO:	BIOGRID NEIGHBOUR:	KRT34	keratin 34, type I [Source:HGNC Symbol;Acc:HGNC:6452]
#INFO:	BIOGRID NEIGHBOUR:	LEO1	Leo1, Paf1/RNA polymerase II complex component, homolog (S. cerevisiae) [Source:HGNC Symbol;Acc:HGNC:30401]
#INFO:	BIOGRID NEIGHBOUR:	RUVBL1	RuvB-like AAA ATPase 1 [Source:HGNC Symbol;Acc:HGNC:10474]
#INFO:	BIOGRID NEIGHBOUR:	MYB	v-myb avian myeloblastosis viral oncogene homolog [Source:HGNC Symbol;Acc:HGNC:7545]
#INFO:	BIOGRID NEIGHBOUR:	IRF5	interferon regulatory factor 5 [Source:HGNC Symbol;Acc:HGNC:6120]
#INFO:	BIOGRID NEIGHBOUR:	SEC61A1	Sec61 alpha 1 subunit (S. cerevisiae) [Source:HGNC Symbol;Acc:HGNC:18276]
#INFO:	BIOGRID NEIGHBOUR:	IFFO1	intermediate filament family orphan 1 [Source:HGNC Symbol;Acc:HGNC:24970]
#INFO:	BIOGRID NEIGHBOUR:	CEBPA	CCAAT/enhancer binding protein (C/EBP), alpha [Source:HGNC Symbol;Acc:HGNC:1833]
#INFO:	BIOGRID NEIGHBOUR:	SRSF7	serine/arginine-rich splicing factor 7 [Source:HGNC Symbol;Acc:HGNC:10789]
#INFO:	BIOGRID NEIGHBOUR:	NID1	nidogen 1 [Source:HGNC Symbol;Acc:HGNC:7821]
#INFO:	BIOGRID NEIGHBOUR:	SIX1	SIX homeobox 1 [Source:HGNC Symbol;Acc:HGNC:10887]
#INFO:	BIOGRID NEIGHBOUR:	CDK2	cyclin-dependent kinase 2 [Source:HGNC Symbol;Acc:HGNC:1771]
#INFO:	BIOGRID NEIGHBOUR:	HDAC2	histone deacetylase 2 [Source:HGNC Symbol;Acc:HGNC:4853]
#INFO:	BIOGRID NEIGHBOUR:	SERTAD1	SERTA domain containing 1 [Source:HGNC Symbol;Acc:HGNC:17932]
#INFO:	BIOGRID NEIGHBOUR:	ZC3HAV1	zinc finger CCCH-type, antiviral 1 [Source:HGNC Symbol;Acc:HGNC:23721]
#INFO:	BIOGRID NEIGHBOUR:	SPTAN1	spectrin, alpha, non-erythrocytic 1 [Source:HGNC Symbol;Acc:HGNC:11273]
#INFO:	BIOGRID NEIGHBOUR:	RELA	v-rel avian reticuloendotheliosis viral oncogene homolog A [Source:HGNC Symbol;Acc:HGNC:9955]
#INFO:	BIOGRID NEIGHBOUR:	SF3B2	splicing factor 3b, subunit 2, 145kDa [Source:HGNC Symbol;Acc:HGNC:10769]
#INFO:	BIOGRID NEIGHBOUR:	FHL3	four and a half LIM domains 3 [Source:HGNC Symbol;Acc:HGNC:3704]
#INFO:	BIOGRID NEIGHBOUR:	KAT6A	K(lysine) acetyltransferase 6A [Source:HGNC Symbol;Acc:HGNC:13013]
#INFO:	BIOGRID NEIGHBOUR:	SKI	SKI proto-oncogene [Source:HGNC Symbol;Acc:HGNC:10896]
#INFO:	BIOGRID NEIGHBOUR:	CTBP2	C-terminal binding protein 2 [Source:HGNC Symbol;Acc:HGNC:2495]
#INFO:	BIOGRID NEIGHBOUR:	NUP214	nucleoporin 214kDa [Source:HGNC Symbol;Acc:HGNC:8064]
#INFO:	BIOGRID NEIGHBOUR:	TFAP4	transcription factor AP-4 (activating enhancer binding protein 4) [Source:HGNC Symbol;Acc:HGNC:11745]
#INFO:	BIOGRID NEIGHBOUR:	EXOC7	exocyst complex component 7 [Source:HGNC Symbol;Acc:HGNC:23214]
#INFO:	BIOGRID NEIGHBOUR:	CUL1	cullin 1 [Source:HGNC Symbol;Acc:HGNC:2551]
#INFO:	BIOGRID NEIGHBOUR:	HIF1A	hypoxia inducible factor 1, alpha subunit (basic helix-loop-helix transcription factor) [Source:HGNC Symbol;Acc:HGNC:4910]
#INFO:	BIOGRID NEIGHBOUR:	PDE4D	phosphodiesterase 4D, cAMP-specific [Source:HGNC Symbol;Acc:HGNC:8783]
#INFO:	BIOGRID NEIGHBOUR:	PARD3B	par-3 family cell polarity regulator beta [Source:HGNC Symbol;Acc:HGNC:14446]
#INFO:	BIOGRID NEIGHBOUR:	NFE2L2	nuclear factor, erythroid 2-like 2 [Source:HGNC Symbol;Acc:HGNC:7782]
#INFO:	BIOGRID NEIGHBOUR:	PSME3	proteasome (prosome, macropain) activator subunit 3 (PA28 gamma; Ki) [Source:HGNC Symbol;Acc:HGNC:9570]
#INFO:	BIOGRID NEIGHBOUR:	TRAF6	TNF receptor-associated factor 6, E3 ubiquitin protein ligase [Source:HGNC Symbol;Acc:HGNC:12036]
#INFO:	BIOGRID NEIGHBOUR:	CIT	citron rho-interacting serine/threonine kinase [Source:HGNC Symbol;Acc:HGNC:1985]
#INFO:	BIOGRID NEIGHBOUR:	KLF1	Kruppel-like factor 1 (erythroid) [Source:HGNC Symbol;Acc:HGNC:6345]
#INFO:	BIOGRID NEIGHBOUR:	BFSP1	beaded filament structural protein 1, filensin [Source:HGNC Symbol;Acc:HGNC:1040]
#INFO:	BIOGRID NEIGHBOUR:	USP4	ubiquitin specific peptidase 4 (proto-oncogene) [Source:HGNC Symbol;Acc:HGNC:12627]
#INFO:	BIOGRID NEIGHBOUR:	H2AFY	H2A histone family, member Y [Source:HGNC Symbol;Acc:HGNC:4740]
#INFO:	BIOGRID NEIGHBOUR:	DDX17	DEAD (Asp-Glu-Ala-Asp) box helicase 17 [Source:HGNC Symbol;Acc:HGNC:2740]
#INFO:	BIOGRID NEIGHBOUR:	CPSF7	cleavage and polyadenylation specific factor 7, 59kDa [Source:HGNC Symbol;Acc:HGNC:30098]
#INFO:	BIOGRID NEIGHBOUR:	HOXA9	homeobox A9 [Source:HGNC Symbol;Acc:HGNC:5109]
#INFO:	BIOGRID NEIGHBOUR:	RNF115	ring finger protein 115 [Source:HGNC Symbol;Acc:HGNC:18154]
#INFO:	BIOGRID NEIGHBOUR:	CLIC1	chloride intracellular channel 1 [Source:HGNC Symbol;Acc:HGNC:2062]
#INFO:	BIOGRID NEIGHBOUR:	DNAJB11	DnaJ (Hsp40) homolog, subfamily B, member 11 [Source:HGNC Symbol;Acc:HGNC:14889]
#INFO:	BIOGRID NEIGHBOUR:	LGALS7	lectin, galactoside-binding, soluble, 7 [Source:HGNC Symbol;Acc:HGNC:6568]
#INFO:	BIOGRID NEIGHBOUR:	APC	adenomatous polyposis coli [Source:HGNC Symbol;Acc:HGNC:583]
#INFO:	BIOGRID NEIGHBOUR:	CPSF6	cleavage and polyadenylation specific factor 6, 68kDa [Source:HGNC Symbol;Acc:HGNC:13871]
#INFO:	BIOGRID NEIGHBOUR:	HOXC8	homeobox C8 [Source:HGNC Symbol;Acc:HGNC:5129]
#INFO:	BIOGRID NEIGHBOUR:	MAF	v-maf avian musculoaponeurotic fibrosarcoma oncogene homolog [Source:HGNC Symbol;Acc:HGNC:6776]
#INFO:	BIOGRID NEIGHBOUR:	XRCC6	X-ray repair complementing defective repair in Chinese hamster cells 6 [Source:HGNC Symbol;Acc:HGNC:4055]
#INFO:	BIOGRID NEIGHBOUR:	HSPA9	heat shock 70kDa protein 9 (mortalin) [Source:HGNC Symbol;Acc:HGNC:5244]
#INFO:	BIOGRID NEIGHBOUR:	SNRNP200	small nuclear ribonucleoprotein 200kDa (U5) [Source:HGNC Symbol;Acc:HGNC:30859]
#INFO:	BIOGRID NEIGHBOUR:	FGFR1	fibroblast growth factor receptor 1 [Source:HGNC Symbol;Acc:HGNC:3688]
#INFO:	BIOGRID NEIGHBOUR:	NOTCH1	notch 1 [Source:HGNC Symbol;Acc:HGNC:7881]
#INFO:	BIOGRID NEIGHBOUR:	ACTG1	actin gamma 1 [Source:HGNC Symbol;Acc:HGNC:144]
#INFO:	BIOGRID NEIGHBOUR:	DHX30	DEAH (Asp-Glu-Ala-His) box helicase 30 [Source:HGNC Symbol;Acc:HGNC:16716]
#INFO:	BIOGRID NEIGHBOUR:	ARHGEF7	Rho guanine nucleotide exchange factor (GEF) 7 [Source:HGNC Symbol;Acc:HGNC:15607]
#INFO:	BIOGRID NEIGHBOUR:	PAPOLA	poly(A) polymerase alpha [Source:HGNC Symbol;Acc:HGNC:14981]
#INFO:	BIOGRID NEIGHBOUR:	HOXB2	homeobox B2 [Source:HGNC Symbol;Acc:HGNC:5113]
#INFO:	BIOGRID NEIGHBOUR:	LMO2	LIM domain only 2 (rhombotin-like 1) [Source:HGNC Symbol;Acc:HGNC:6642]
#INFO:	BIOGRID NEIGHBOUR:	DAB2IP	DAB2 interacting protein [Source:HGNC Symbol;Acc:HGNC:17294]
#INFO:	BIOGRID NEIGHBOUR:	ATP5B	ATP synthase, H+ transporting, mitochondrial F1 complex, beta polypeptide [Source:HGNC Symbol;Acc:HGNC:830]
#INFO:	BIOGRID NEIGHBOUR:	TP73	tumor protein p73 [Source:HGNC Symbol;Acc:HGNC:12003]
#INFO:	BIOGRID NEIGHBOUR:	RUNX3	runt-related transcription factor 3 [Source:HGNC Symbol;Acc:HGNC:10473]
#INFO:	BIOGRID NEIGHBOUR:	KMT2A	lysine (K)-specific methyltransferase 2A [Source:HGNC Symbol;Acc:HGNC:7132]
#INFO:	BIOGRID NEIGHBOUR:	KHDRBS1	KH domain containing, RNA binding, signal transduction associated 1 [Source:HGNC Symbol;Acc:HGNC:18116]
#INFO:	BIOGRID NEIGHBOUR:	TLR2	toll-like receptor 2 [Source:HGNC Symbol;Acc:HGNC:11848]
#INFO:	BIOGRID NEIGHBOUR:	DNAJB2	DnaJ (Hsp40) homolog, subfamily B, member 2 [Source:HGNC Symbol;Acc:HGNC:5228]
#INFO:	BIOGRID NEIGHBOUR:	HDLBP	high density lipoprotein binding protein [Source:HGNC Symbol;Acc:HGNC:4857]
#INFO:	BIOGRID NEIGHBOUR:	TCTA	T-cell leukemia translocation altered [Source:HGNC Symbol;Acc:HGNC:11692]
#INFO:	BIOGRID NEIGHBOUR:	ARHGAP29	Rho GTPase activating protein 29 [Source:HGNC Symbol;Acc:HGNC:30207]
#INFO:	BIOGRID NEIGHBOUR:	MYBL2	v-myb avian myeloblastosis viral oncogene homolog-like 2 [Source:HGNC Symbol;Acc:HGNC:7548]
#INFO:	BIOGRID NEIGHBOUR:	GORASP2	golgi reassembly stacking protein 2, 55kDa [Source:HGNC Symbol;Acc:HGNC:17500]
#INFO:	BIOGRID NEIGHBOUR:	GLI2	GLI family zinc finger 2 [Source:HGNC Symbol;Acc:HGNC:4318]
#INFO:	BIOGRID NEIGHBOUR:	POLR2H	polymerase (RNA) II (DNA directed) polypeptide H [Source:HGNC Symbol;Acc:HGNC:9195]
#INFO:	BIOGRID NEIGHBOUR:	MST1R	macrophage stimulating 1 receptor [Source:HGNC Symbol;Acc:HGNC:7381]
#INFO:	BIOGRID NEIGHBOUR:	HSPB1	heat shock 27kDa protein 1 [Source:HGNC Symbol;Acc:HGNC:5246]
#INFO:	BIOGRID NEIGHBOUR:	TDG	thymine-DNA glycosylase [Source:HGNC Symbol;Acc:HGNC:11700]
#INFO:	BIOGRID NEIGHBOUR:	PAK6	p21 protein (Cdc42/Rac)-activated kinase 6 [Source:HGNC Symbol;Acc:HGNC:16061]
#INFO:	BIOGRID NEIGHBOUR:	DYRK1B	dual-specificity tyrosine-(Y)-phosphorylation regulated kinase 1B [Source:HGNC Symbol;Acc:HGNC:3092]
#INFO:	BIOGRID NEIGHBOUR:	MAML2	mastermind-like 2 (Drosophila) [Source:HGNC Symbol;Acc:HGNC:16259]
#INFO:	BIOGRID NEIGHBOUR:	ESR2	estrogen receptor 2 (ER beta) [Source:HGNC Symbol;Acc:HGNC:3468]
#INFO:	BIOGRID NEIGHBOUR:	DIS3	DIS3 exosome endoribonuclease and 3'-5' exoribonuclease [Source:HGNC Symbol;Acc:HGNC:20604]
#INFO:	BIOGRID NEIGHBOUR:	SMARCA4	SWI/SNF related, matrix associated, actin dependent regulator of chromatin, subfamily a, member 4 [Source:HGNC Symbol;Acc:HGNC:11100]
#INFO:	BIOGRID NEIGHBOUR:	NGFR	nerve growth factor receptor [Source:HGNC Symbol;Acc:HGNC:7809]
#INFO:	BIOGRID NEIGHBOUR:	ZFP57	ZFP57 zinc finger protein [Source:HGNC Symbol;Acc:HGNC:18791]
#INFO:	BIOGRID NEIGHBOUR:	SETD8	SET domain containing (lysine methyltransferase) 8 [Source:HGNC Symbol;Acc:HGNC:29489]
#INFO:	BIOGRID NEIGHBOUR:	ATP2B4	ATPase, Ca++ transporting, plasma membrane 4 [Source:HGNC Symbol;Acc:HGNC:817]
#INFO:	BIOGRID NEIGHBOUR:	HSF2	heat shock transcription factor 2 [Source:HGNC Symbol;Acc:HGNC:5225]
#INFO:	BIOGRID NEIGHBOUR:	ITPR1	inositol 1,4,5-trisphosphate receptor, type 1 [Source:HGNC Symbol;Acc:HGNC:6180]
#INFO:	BIOGRID NEIGHBOUR:	BCOR	BCL6 corepressor [Source:HGNC Symbol;Acc:HGNC:20893]
#INFO:	BIOGRID NEIGHBOUR:	CSNK2A2	casein kinase 2, alpha prime polypeptide [Source:HGNC Symbol;Acc:HGNC:2459]
#INFO:	BIOGRID NEIGHBOUR:	KLHL32	kelch-like family member 32 [Source:HGNC Symbol;Acc:HGNC:21221]
#INFO:	BIOGRID NEIGHBOUR:	PRMT5	protein arginine methyltransferase 5 [Source:HGNC Symbol;Acc:HGNC:10894]
#INFO:	BIOGRID NEIGHBOUR:	IL32	interleukin 32 [Source:HGNC Symbol;Acc:HGNC:16830]
#INFO:	BIOGRID NEIGHBOUR:	HOXD4	homeobox D4 [Source:HGNC Symbol;Acc:HGNC:5138]
#INFO:	BIOGRID NEIGHBOUR:	NFATC2	nuclear factor of activated T-cells, cytoplasmic, calcineurin-dependent 2 [Source:HGNC Symbol;Acc:HGNC:7776]
#INFO:	BIOGRID NEIGHBOUR:	CHCHD3	coiled-coil-helix-coiled-coil-helix domain containing 3 [Source:HGNC Symbol;Acc:HGNC:21906]
#INFO:	BIOGRID NEIGHBOUR:	PRKACA	protein kinase, cAMP-dependent, catalytic, alpha [Source:HGNC Symbol;Acc:HGNC:9380]
#INFO:	BIOGRID NEIGHBOUR:	PDGFB	platelet-derived growth factor beta polypeptide [Source:HGNC Symbol;Acc:HGNC:8800]
#INFO:	BIOGRID NEIGHBOUR:	POU5F1	POU class 5 homeobox 1 [Source:HGNC Symbol;Acc:HGNC:9221]
#INFO:	BIOGRID NEIGHBOUR:	ATP2A2	ATPase, Ca++ transporting, cardiac muscle, slow twitch 2 [Source:HGNC Symbol;Acc:HGNC:812]
#INFO:	BIOGRID NEIGHBOUR:	CPSF2	cleavage and polyadenylation specific factor 2, 100kDa [Source:HGNC Symbol;Acc:HGNC:2325]
#INFO:	BIOGRID NEIGHBOUR:	HSPA8	heat shock 70kDa protein 8 [Source:HGNC Symbol;Acc:HGNC:5241]
#INFO:	BIOGRID NEIGHBOUR:	UCHL1	ubiquitin carboxyl-terminal esterase L1 (ubiquitin thiolesterase) [Source:HGNC Symbol;Acc:HGNC:12513]
#INFO:	BIOGRID NEIGHBOUR:	PLEKHO1	pleckstrin homology domain containing, family O member 1 [Source:HGNC Symbol;Acc:HGNC:24310]
#INFO:	BIOGRID NEIGHBOUR:	FABP5	fatty acid binding protein 5 (psoriasis-associated) [Source:HGNC Symbol;Acc:HGNC:3560]
#INFO:	BIOGRID NEIGHBOUR:	CALM1	calmodulin 3 (phosphorylase kinase, delta) [Source:HGNC Symbol;Acc:HGNC:1449]
#INFO:	BIOGRID NEIGHBOUR:	TUBA1B	tubulin, alpha 1b [Source:HGNC Symbol;Acc:HGNC:18809]
#INFO:	BIOGRID NEIGHBOUR:	CALML3	calmodulin-like 3 [Source:HGNC Symbol;Acc:HGNC:1452]
#INFO:	BIOGRID NEIGHBOUR:	SMAD6	SMAD family member 6 [Source:HGNC Symbol;Acc:HGNC:6772]
#INFO:	BIOGRID NEIGHBOUR:	TUBB4B	tubulin, beta 4B class IVb [Source:HGNC Symbol;Acc:HGNC:20771]
#INFO:	BIOGRID NEIGHBOUR:	TXLNA	taxilin alpha [Source:HGNC Symbol;Acc:HGNC:30685]
#INFO:	BIOGRID NEIGHBOUR:	AKT2	v-akt murine thymoma viral oncogene homolog 2 [Source:HGNC Symbol;Acc:HGNC:392]
#INFO:	BIOGRID NEIGHBOUR:	PPP3R1	protein phosphatase 3, regulatory subunit B, alpha [Source:HGNC Symbol;Acc:HGNC:9317]
#INFO:	BIOGRID NEIGHBOUR:	HSF1	heat shock transcription factor 1 [Source:HGNC Symbol;Acc:HGNC:5224]
#INFO:	BIOGRID NEIGHBOUR:	F8A1	coagulation factor VIII-associated 1 [Source:HGNC Symbol;Acc:HGNC:3547]
#INFO:	BIOGRID NEIGHBOUR:	AXIN1	axin 1 [Source:HGNC Symbol;Acc:HGNC:903]
#INFO:	BIOGRID NEIGHBOUR:	PLXNA1	plexin A1 [Source:HGNC Symbol;Acc:HGNC:9099]
#INFO:	BIOGRID NEIGHBOUR:	ACTN2	actinin, alpha 2 [Source:HGNC Symbol;Acc:HGNC:164]
#INFO:	BIOGRID NEIGHBOUR:	SUV39H1	suppressor of variegation 3-9 homolog 1 (Drosophila) [Source:HGNC Symbol;Acc:HGNC:11479]
#INFO:	BIOGRID NEIGHBOUR:	TUBB	tubulin, beta class I [Source:HGNC Symbol;Acc:HGNC:20778]
#INFO:	BIOGRID NEIGHBOUR:	MKNK1	MAP kinase interacting serine/threonine kinase 1 [Source:HGNC Symbol;Acc:HGNC:7110]
#INFO:	BIOGRID NEIGHBOUR:	NCOR2	nuclear receptor corepressor 2 [Source:HGNC Symbol;Acc:HGNC:7673]
#INFO:	BIOGRID NEIGHBOUR:	GRIK5	glutamate receptor, ionotropic, kainate 5 [Source:HGNC Symbol;Acc:HGNC:4583]
#INFO:	BIOGRID NEIGHBOUR:	U2AF2	U2 small nuclear RNA auxiliary factor 2 [Source:HGNC Symbol;Acc:HGNC:23156]
#INFO:	BIOGRID NEIGHBOUR:	LRPPRC	leucine-rich pentatricopeptide repeat containing [Source:HGNC Symbol;Acc:HGNC:15714]
#INFO:	BIOGRID NEIGHBOUR:	RPS6KA1	ribosomal protein S6 kinase, 90kDa, polypeptide 1 [Source:HGNC Symbol;Acc:HGNC:10430]
#INFO:	BIOGRID NEIGHBOUR:	TAF6L	TAF6-like RNA polymerase II, p300/CBP-associated factor (PCAF)-associated factor, 65kDa [Source:HGNC Symbol;Acc:HGNC:17305]
#INFO:	BIOGRID NEIGHBOUR:	TBP	TATA box binding protein [Source:HGNC Symbol;Acc:HGNC:11588]
#INFO:	BIOGRID NEIGHBOUR:	WWP1	WW domain containing E3 ubiquitin protein ligase 1 [Source:HGNC Symbol;Acc:HGNC:17004]
#INFO:	BIOGRID NEIGHBOUR:	SKP1	S-phase kinase-associated protein 1 [Source:HGNC Symbol;Acc:HGNC:10899]
#INFO:	BIOGRID NEIGHBOUR:	CCND3	cyclin D3 [Source:HGNC Symbol;Acc:HGNC:1585]
#INFO:	BIOGRID NEIGHBOUR:	PAK1	p21 protein (Cdc42/Rac)-activated kinase 1 [Source:HGNC Symbol;Acc:HGNC:8590]
#INFO:	BIOGRID NEIGHBOUR:	BCL2L1	BCL2-like 1 [Source:HGNC Symbol;Acc:HGNC:992]
#INFO:	BIOGRID NEIGHBOUR:	PFKFB1	6-phosphofructo-2-kinase/fructose-2,6-biphosphatase 1 [Source:HGNC Symbol;Acc:HGNC:8872]
#INFO:	BIOGRID NEIGHBOUR:	LPXN	leupaxin [Source:HGNC Symbol;Acc:HGNC:14061]
#INFO:	BIOGRID NEIGHBOUR:	COPS2	COP9 signalosome subunit 2 [Source:HGNC Symbol;Acc:HGNC:30747]
#INFO:	BIOGRID NEIGHBOUR:	TSC2	tuberous sclerosis 2 [Source:HGNC Symbol;Acc:HGNC:12363]
#INFO:	BIOGRID NEIGHBOUR:	CUX1	cut-like homeobox 1 [Source:HGNC Symbol;Acc:HGNC:2557]
#INFO:	BIOGRID NEIGHBOUR:	PPP1CB	protein phosphatase 1, catalytic subunit, beta isozyme [Source:HGNC Symbol;Acc:HGNC:9282]
#INFO:	BIOGRID NEIGHBOUR:	NKX3-2	NK3 homeobox 2 [Source:HGNC Symbol;Acc:HGNC:951]
#INFO:	BIOGRID NEIGHBOUR:	GCM1	glial cells missing homolog 1 (Drosophila) [Source:HGNC Symbol;Acc:HGNC:4197]
#INFO:	BIOGRID NEIGHBOUR:	THAP1	THAP domain containing, apoptosis associated protein 1 [Source:HGNC Symbol;Acc:HGNC:20856]
#INFO:	BIOGRID NEIGHBOUR:	ESR1	estrogen receptor 1 [Source:HGNC Symbol;Acc:HGNC:3467]
#INFO:	BIOGRID NEIGHBOUR:	PTK2B	protein tyrosine kinase 2 beta [Source:HGNC Symbol;Acc:HGNC:9612]
#INFO:	BIOGRID NEIGHBOUR:	TLE1	transducin-like enhancer of split 1 (E(sp1) homolog, Drosophila) [Source:HGNC Symbol;Acc:HGNC:11837]
#INFO:	BIOGRID NEIGHBOUR:	NUBP1	nucleotide binding protein 1 [Source:HGNC Symbol;Acc:HGNC:8041]
#INFO:	BIOGRID NEIGHBOUR:	SRSF9	serine/arginine-rich splicing factor 9 [Source:HGNC Symbol;Acc:HGNC:10791]
#INFO:	BIOGRID NEIGHBOUR:	MXD1	MAX dimerization protein 1 [Source:HGNC Symbol;Acc:HGNC:6761]
#INFO:	BIOGRID NEIGHBOUR:	LMO4	LIM domain only 4 [Source:HGNC Symbol;Acc:HGNC:6644]
#INFO:	BIOGRID NEIGHBOUR:	RINT1	RAD50 interactor 1 [Source:HGNC Symbol;Acc:HGNC:21876]
#INFO:	BIOGRID NEIGHBOUR:	EZH2	enhancer of zeste 2 polycomb repressive complex 2 subunit [Source:HGNC Symbol;Acc:HGNC:3527]
#INFO:	BIOGRID NEIGHBOUR:	RBL2	retinoblastoma-like 2 [Source:HGNC Symbol;Acc:HGNC:9894]
#INFO:	BIOGRID NEIGHBOUR:	TCL1B	T-cell leukemia/lymphoma 1B [Source:HGNC Symbol;Acc:HGNC:11649]
#INFO:	BIOGRID NEIGHBOUR:	MLLT3	myeloid/lymphoid or mixed-lineage leukemia (trithorax homolog, Drosophila); translocated to, 3 [Source:HGNC Symbol;Acc:HGNC:7136]
#INFO:
#INFO:	--- BIOGRID graph structure
#INFO:
#INFO:	BIOGRID INTERACTION:	EHMT1	HDAC2
#INFO:	BIOGRID INTERACTION:	EHMT1	H3F3A
#INFO:	BIOGRID INTERACTION:	EHMT1	EHMT2
#INFO:	BIOGRID INTERACTION:	EHMT1	HIST1H2BA
#INFO:	BIOGRID INTERACTION:	EHMT1	JARID2
#INFO:	BIOGRID INTERACTION:	EHMT1	CBX5
#INFO:	BIOGRID INTERACTION:	EHMT1	EHMT1
#INFO:	BIOGRID INTERACTION:	EHMT1	MPHOSPH8
#INFO:	BIOGRID INTERACTION:	EHMT1	RELA
#INFO:	BIOGRID INTERACTION:	EHMT1	LZTR1
#INFO:	BIOGRID INTERACTION:	EHMT1	PRDM6
#INFO:	BIOGRID INTERACTION:	EHMT1	ZBTB46
#INFO:	BIOGRID INTERACTION:	EHMT1	SMARCAD1
#INFO:	BIOGRID INTERACTION:	EHMT1	MDM2
#INFO:	BIOGRID INTERACTION:	EHMT1	HIST3H3
#INFO:	BIOGRID INTERACTION:	EHMT1	PCBD1
#INFO:	BIOGRID INTERACTION:	EHMT1	EED
#INFO:	BIOGRID INTERACTION:	EHMT1	TP53
#INFO:	BIOGRID INTERACTION:	EHMT1	SUV39H2
#INFO:	BIOGRID INTERACTION:	EHMT1	CTBP2
#INFO:	BIOGRID INTERACTION:	EHMT1	TRIM15
#INFO:	BIOGRID INTERACTION:	EHMT1	CTBP1
#INFO:	BIOGRID INTERACTION:	EHMT1	BMI1
#INFO:	BIOGRID INTERACTION:	EHMT1	MIER2
#INFO:	BIOGRID INTERACTION:	EHMT1	BCL6
#INFO:	BIOGRID INTERACTION:	EHMT1	HIST1H3A
#INFO:	BIOGRID INTERACTION:	EHMT1	ATXN1
#INFO:	BIOGRID INTERACTION:	EHMT1	TFAP4
#INFO:	BIOGRID INTERACTION:	DLG3	NLGN1
#INFO:	BIOGRID INTERACTION:	DLG3	GRIN2A
#INFO:	BIOGRID INTERACTION:	DLG3	KRT35
#INFO:	BIOGRID INTERACTION:	DLG3	RHBDL1
#INFO:	BIOGRID INTERACTION:	DLG3	KHDRBS1
#INFO:	BIOGRID INTERACTION:	DLG3	DLG4
#INFO:	BIOGRID INTERACTION:	DLG3	GUCY1A2
#INFO:	BIOGRID INTERACTION:	DLG3	GDA
#INFO:	BIOGRID INTERACTION:	DLG3	DLGAP1
#INFO:	BIOGRID INTERACTION:	DLG3	KLHDC3
#INFO:	BIOGRID INTERACTION:	DLG3	KRT82
#INFO:	BIOGRID INTERACTION:	DLG3	CRIPT
#INFO:	BIOGRID INTERACTION:	DLG3	EXOC4
#INFO:	BIOGRID INTERACTION:	DLG3	BAG3
#INFO:	BIOGRID INTERACTION:	DLG3	SYNGAP1
#INFO:	BIOGRID INTERACTION:	DLG3	NLGN2
#INFO:	BIOGRID INTERACTION:	DLG3	ELAVL1
#INFO:	BIOGRID INTERACTION:	DLG3	CUL2
#INFO:	BIOGRID INTERACTION:	DLG3	PTK2B
#INFO:	BIOGRID INTERACTION:	DLG3	GRIN2C
#INFO:	BIOGRID INTERACTION:	DLG3	KRT34
#INFO:	BIOGRID INTERACTION:	DLG3	SEMA4C
#INFO:	BIOGRID INTERACTION:	DLG3	KRT85
#INFO:	BIOGRID INTERACTION:	DLG3	ANXA1
#INFO:	BIOGRID INTERACTION:	DLG3	EXOC3
#INFO:	BIOGRID INTERACTION:	DLG3	ERBB4
#INFO:	BIOGRID INTERACTION:	DLG3	TEAD4
#INFO:	BIOGRID INTERACTION:	DLG3	EXOC7
#INFO:	BIOGRID INTERACTION:	DLG3	ATP2B2
#INFO:	BIOGRID INTERACTION:	DLG3	GRIN2B
#INFO:	BIOGRID INTERACTION:	DLG3	HIST1H2BC
#INFO:	BIOGRID INTERACTION:	DLG3	GRIK2
#INFO:	BIOGRID INTERACTION:	DLG3	NLGN3
#INFO:	BIOGRID INTERACTION:	DLG3	LRP2
#INFO:	BIOGRID INTERACTION:	DLG3	CAMK2A
#INFO:	BIOGRID INTERACTION:	DLG3	GRIK5
#INFO:	BIOGRID INTERACTION:	DLG3	KCNJ12
#INFO:	BIOGRID INTERACTION:	DLG3	ATP2B4
#INFO:	BIOGRID INTERACTION:	DLG3	S100A3
#INFO:	BIOGRID INTERACTION:	DLG3	APC
#INFO:	BIOGRID INTERACTION:	DLG3	KRT31
#INFO:	BIOGRID INTERACTION:	NUP62	GORASP2
#INFO:	BIOGRID INTERACTION:	NUP62	NCL
#INFO:	BIOGRID INTERACTION:	NUP62	NUP153
#INFO:	BIOGRID INTERACTION:	NUP62	KPNA1
#INFO:	BIOGRID INTERACTION:	NUP62	FABP3
#INFO:	BIOGRID INTERACTION:	NUP62	NUP54
#INFO:	BIOGRID INTERACTION:	NUP62	ABI2
#INFO:	BIOGRID INTERACTION:	NUP62	TRAF3
#INFO:	BIOGRID INTERACTION:	NUP62	NUP62
#INFO:	BIOGRID INTERACTION:	NUP62	HSF2
#INFO:	BIOGRID INTERACTION:	NUP62	SNAPC5
#INFO:	BIOGRID INTERACTION:	NUP62	IFT20
#INFO:	BIOGRID INTERACTION:	NUP62	SSC5D
#INFO:	BIOGRID INTERACTION:	NUP62	NUP214
#INFO:	BIOGRID INTERACTION:	NUP62	KLHL32
#INFO:	BIOGRID INTERACTION:	NUP62	KIFC3
#INFO:	BIOGRID INTERACTION:	NUP62	NUP93
#INFO:	BIOGRID INTERACTION:	NUP62	OGT
#INFO:	BIOGRID INTERACTION:	NUP62	CRCT1
#INFO:	BIOGRID INTERACTION:	NUP62	CEP57L1
#INFO:	BIOGRID INTERACTION:	NUP62	CCDC53
#INFO:	BIOGRID INTERACTION:	NUP62	KPNB1
#INFO:	BIOGRID INTERACTION:	NUP62	CEP250
#INFO:	BIOGRID INTERACTION:	NUP62	CCDC121
#INFO:	BIOGRID INTERACTION:	NUP62	RANBP2
#INFO:	BIOGRID INTERACTION:	NUP62	DTNA
#INFO:	BIOGRID INTERACTION:	NUP62	DTNB
#INFO:	BIOGRID INTERACTION:	NUP62	CTNNB1
#INFO:	BIOGRID INTERACTION:	NUP62	BFSP1
#INFO:	BIOGRID INTERACTION:	NUP62	CCDC150
#INFO:	BIOGRID INTERACTION:	NUP62	KRT20
#INFO:	BIOGRID INTERACTION:	NUP62	IKBIP
#INFO:	BIOGRID INTERACTION:	NUP62	CCHCR1
#INFO:	BIOGRID INTERACTION:	NUP62	SP1
#INFO:	BIOGRID INTERACTION:	NUP62	NUPL1
#INFO:	BIOGRID INTERACTION:	NUP62	TXLNA
#INFO:	BIOGRID INTERACTION:	NUP62	CCDC153
#INFO:	BIOGRID INTERACTION:	NUP62	CENPU
#INFO:	BIOGRID INTERACTION:	NUP62	G3BP2
#INFO:	BIOGRID INTERACTION:	NUP62	KPNA2
#INFO:	BIOGRID INTERACTION:	NUP62	MUC1
#INFO:	BIOGRID INTERACTION:	NUP62	CUL5
#INFO:	BIOGRID INTERACTION:	NUP62	CUL3
#INFO:	BIOGRID INTERACTION:	NUP62	CLIC1
#INFO:	BIOGRID INTERACTION:	NUP62	HEATR5A
#INFO:	BIOGRID INTERACTION:	NUP62	ARFGEF1
#INFO:	BIOGRID INTERACTION:	NUP62	C1ORF216
#INFO:	BIOGRID INTERACTION:	NUP62	KANSL1
#INFO:	BIOGRID INTERACTION:	NUP62	BLOC1S6
#INFO:	BIOGRID INTERACTION:	NUP62	AGR3
#INFO:	BIOGRID INTERACTION:	NUP62	NUTF2
#INFO:	BIOGRID INTERACTION:	NUP62	PCK1
#INFO:	BIOGRID INTERACTION:	NUP62	NFX1
#INFO:	BIOGRID INTERACTION:	NUP62	PIN1
#INFO:	BIOGRID INTERACTION:	NUP62	GOPC
#INFO:	BIOGRID INTERACTION:	NUP62	NXF1
#INFO:	BIOGRID INTERACTION:	NUP62	EIF4A3
#INFO:	BIOGRID INTERACTION:	NUP62	RAE1
#INFO:	BIOGRID INTERACTION:	NUP62	ISCU
#INFO:	BIOGRID INTERACTION:	NUP62	MOGS
#INFO:	BIOGRID INTERACTION:	NUP62	DGCR6
#INFO:	BIOGRID INTERACTION:	NUP62	OBSL1
#INFO:	BIOGRID INTERACTION:	NUP62	HAUS1
#INFO:	BIOGRID INTERACTION:	NUP62	XPO1
#INFO:	BIOGRID INTERACTION:	NUP62	THAP1
#INFO:	BIOGRID INTERACTION:	NUP62	DDX19A
#INFO:	BIOGRID INTERACTION:	NUP62	NXF2
#INFO:	BIOGRID INTERACTION:	NUP62	FUBP3
#INFO:	BIOGRID INTERACTION:	NUP62	LMO2
#INFO:	BIOGRID INTERACTION:	NUP62	SMARCE1
#INFO:	BIOGRID INTERACTION:	NUP62	G3BP1
#INFO:	BIOGRID INTERACTION:	NUP62	PHF21A
#INFO:	BIOGRID INTERACTION:	NUP62	OIP5
#INFO:	BIOGRID INTERACTION:	NUP62	NPM1
#INFO:	BIOGRID INTERACTION:	NUP62	VCP
#INFO:	BIOGRID INTERACTION:	NUP62	CCDC146
#INFO:	BIOGRID INTERACTION:	NUP62	XPO6
#INFO:	BIOGRID INTERACTION:	NUP62	ADAM15
#INFO:	BIOGRID INTERACTION:	NUP62	IK
#INFO:	BIOGRID INTERACTION:	NUP62	EEF2
#INFO:	BIOGRID INTERACTION:	NUP62	ATXN7
#INFO:	BIOGRID INTERACTION:	NDN	SRPRB
#INFO:	BIOGRID INTERACTION:	NDN	LPXN
#INFO:	BIOGRID INTERACTION:	NDN	EID3
#INFO:	BIOGRID INTERACTION:	NDN	KPNB1
#INFO:	BIOGRID INTERACTION:	NDN	AUP1
#INFO:	BIOGRID INTERACTION:	NDN	FXR2
#INFO:	BIOGRID INTERACTION:	NDN	EPAS1
#INFO:	BIOGRID INTERACTION:	NDN	CCDC136
#INFO:	BIOGRID INTERACTION:	NDN	PPFIA1
#INFO:	BIOGRID INTERACTION:	NDN	EID1
#INFO:	BIOGRID INTERACTION:	NDN	NSMCE4A
#INFO:	BIOGRID INTERACTION:	NDN	APBB1IP
#INFO:	BIOGRID INTERACTION:	NDN	TFIP11
#INFO:	BIOGRID INTERACTION:	NDN	GOLGA2
#INFO:	BIOGRID INTERACTION:	NDN	NUBP1
#INFO:	BIOGRID INTERACTION:	NDN	ZBTB7B
#INFO:	BIOGRID INTERACTION:	NDN	SEC61A1
#INFO:	BIOGRID INTERACTION:	NDN	U2AF1
#INFO:	BIOGRID INTERACTION:	NDN	IFFO1
#INFO:	BIOGRID INTERACTION:	NDN	TP53
#INFO:	BIOGRID INTERACTION:	NDN	P4HA3
#INFO:	BIOGRID INTERACTION:	NDN	N6AMT2
#INFO:	BIOGRID INTERACTION:	NDN	DHCR7
#INFO:	BIOGRID INTERACTION:	NDN	RPS11
#INFO:	BIOGRID INTERACTION:	NDN	ZBTB1
#INFO:	BIOGRID INTERACTION:	NDN	SERTAD3
#INFO:	BIOGRID INTERACTION:	NDN	LAX1
#INFO:	BIOGRID INTERACTION:	NDN	HNRNPU
#INFO:	BIOGRID INTERACTION:	NDN	NGFR
#INFO:	BIOGRID INTERACTION:	NDN	BLOC1S6
#INFO:	BIOGRID INTERACTION:	NDN	NDN
#INFO:	BIOGRID INTERACTION:	NDN	CALCOCO2
#INFO:	BIOGRID INTERACTION:	NDN	FSD2
#INFO:	BIOGRID INTERACTION:	NDN	E2F1
#INFO:	BIOGRID INTERACTION:	NDN	ARSE
#INFO:	BIOGRID INTERACTION:	NDN	TNPO1
#INFO:	BIOGRID INTERACTION:	NDN	IL1A
#INFO:	BIOGRID INTERACTION:	NDN	EID2
#INFO:	BIOGRID INTERACTION:	NDN	EGFR
#INFO:	BIOGRID INTERACTION:	NDN	EID2B
#INFO:	BIOGRID INTERACTION:	NDN	TMEM33
#INFO:	BIOGRID INTERACTION:	NDN	NUCB2
#INFO:	BIOGRID INTERACTION:	NDN	FAM131C
#INFO:	BIOGRID INTERACTION:	NDN	CDR2
#INFO:	BIOGRID INTERACTION:	NDN	GKAP1
#INFO:	BIOGRID INTERACTION:	NDN	MPP6
#INFO:	BIOGRID INTERACTION:	NDN	SSX2IP
#INFO:	BIOGRID INTERACTION:	NDN	CERS2
#INFO:	BIOGRID INTERACTION:	NDN	MKRN2
#INFO:	BIOGRID INTERACTION:	NDN	NEFL
#INFO:	BIOGRID INTERACTION:	NDN	DTNBP1
#INFO:	BIOGRID INTERACTION:	NDN	TRIM28
#INFO:	BIOGRID INTERACTION:	NDN	IL32
#INFO:	BIOGRID INTERACTION:	NDN	HIF1A
#INFO:	BIOGRID INTERACTION:	NDN	MIER2
#INFO:	BIOGRID INTERACTION:	GLI3	SOX2
#INFO:	BIOGRID INTERACTION:	GLI3	GSK3A
#INFO:	BIOGRID INTERACTION:	GLI3	SKI
#INFO:	BIOGRID INTERACTION:	GLI3	HDAC1
#INFO:	BIOGRID INTERACTION:	GLI3	ZIC2
#INFO:	BIOGRID INTERACTION:	GLI3	BTRC
#INFO:	BIOGRID INTERACTION:	GLI3	CSNK1A1
#INFO:	BIOGRID INTERACTION:	GLI3	ZIC3
#INFO:	BIOGRID INTERACTION:	GLI3	PRKCA
#INFO:	BIOGRID INTERACTION:	GLI3	MED12
#INFO:	BIOGRID INTERACTION:	GLI3	ZIC1
#INFO:	BIOGRID INTERACTION:	GLI3	STK36
#INFO:	BIOGRID INTERACTION:	GLI3	SUFU
#INFO:	BIOGRID INTERACTION:	CREBBP	ETS2
#INFO:	BIOGRID INTERACTION:	CREBBP	SMARCC1
#INFO:	BIOGRID INTERACTION:	CREBBP	KAT2B
#INFO:	BIOGRID INTERACTION:	CREBBP	DDX17
#INFO:	BIOGRID INTERACTION:	CREBBP	SMARCC2
#INFO:	BIOGRID INTERACTION:	CREBBP	KLF8
#INFO:	BIOGRID INTERACTION:	CREBBP	HOXA9
#INFO:	BIOGRID INTERACTION:	CREBBP	HES6
#INFO:	BIOGRID INTERACTION:	CREBBP	CDC20
#INFO:	BIOGRID INTERACTION:	CREBBP	MSH6
#INFO:	BIOGRID INTERACTION:	CREBBP	EPAS1
#INFO:	BIOGRID INTERACTION:	CREBBP	CDH1
#INFO:	BIOGRID INTERACTION:	CREBBP	HMGB2
#INFO:	BIOGRID INTERACTION:	CREBBP	NLK
#INFO:	BIOGRID INTERACTION:	CREBBP	MAP3K5
#INFO:	BIOGRID INTERACTION:	CREBBP	KLF1
#INFO:	BIOGRID INTERACTION:	CREBBP	NFE2L2
#INFO:	BIOGRID INTERACTION:	CREBBP	EBF1
#INFO:	BIOGRID INTERACTION:	CREBBP	PSME3
#INFO:	BIOGRID INTERACTION:	CREBBP	NFE2
#INFO:	BIOGRID INTERACTION:	CREBBP	HIF1A
#INFO:	BIOGRID INTERACTION:	CREBBP	PPARG
#INFO:	BIOGRID INTERACTION:	CREBBP	MYOD1
#INFO:	BIOGRID INTERACTION:	CREBBP	GRIP1
#INFO:	BIOGRID INTERACTION:	CREBBP	ZCCHC12
#INFO:	BIOGRID INTERACTION:	CREBBP	TGS1
#INFO:	BIOGRID INTERACTION:	CREBBP	SH3GL1
#INFO:	BIOGRID INTERACTION:	CREBBP	RELA
#INFO:	BIOGRID INTERACTION:	CREBBP	KAT6A
#INFO:	BIOGRID INTERACTION:	CREBBP	POT1
#INFO:	BIOGRID INTERACTION:	CREBBP	CDK2
#INFO:	BIOGRID INTERACTION:	CREBBP	EGR1
#INFO:	BIOGRID INTERACTION:	CREBBP	MTF1
#INFO:	BIOGRID INTERACTION:	CREBBP	FOSB
#INFO:	BIOGRID INTERACTION:	CREBBP	SERTAD1
#INFO:	BIOGRID INTERACTION:	CREBBP	HDAC2
#INFO:	BIOGRID INTERACTION:	CREBBP	FHL2
#INFO:	BIOGRID INTERACTION:	CREBBP	KMT2A
#INFO:	BIOGRID INTERACTION:	CREBBP	TP73
#INFO:	BIOGRID INTERACTION:	CREBBP	IRF9
#INFO:	BIOGRID INTERACTION:	CREBBP	KHDRBS1
#INFO:	BIOGRID INTERACTION:	CREBBP	TLR2
#INFO:	BIOGRID INTERACTION:	CREBBP	BMI1
#INFO:	BIOGRID INTERACTION:	CREBBP	MYBL2
#INFO:	BIOGRID INTERACTION:	CREBBP	NKX2-1
#INFO:	BIOGRID INTERACTION:	CREBBP	UBE2I
#INFO:	BIOGRID INTERACTION:	CREBBP	CDH2
#INFO:	BIOGRID INTERACTION:	CREBBP	MDM2
#INFO:	BIOGRID INTERACTION:	CREBBP	HMGB1
#INFO:	BIOGRID INTERACTION:	CREBBP	MAPK10
#INFO:	BIOGRID INTERACTION:	CREBBP	CSK
#INFO:	BIOGRID INTERACTION:	CREBBP	HOXB2
#INFO:	BIOGRID INTERACTION:	CREBBP	TCF3
#INFO:	BIOGRID INTERACTION:	CREBBP	KDM3B
#INFO:	BIOGRID INTERACTION:	CREBBP	PAPOLA
#INFO:	BIOGRID INTERACTION:	CREBBP	SREBF1
#INFO:	BIOGRID INTERACTION:	CREBBP	BCL6
#INFO:	BIOGRID INTERACTION:	CREBBP	PYGO2
#INFO:	BIOGRID INTERACTION:	CREBBP	FGFR1
#INFO:	BIOGRID INTERACTION:	CREBBP	MAF
#INFO:	BIOGRID INTERACTION:	CREBBP	CREM
#INFO:	BIOGRID INTERACTION:	CREBBP	FOSL1
#INFO:	BIOGRID INTERACTION:	CREBBP	CEBPD
#INFO:	BIOGRID INTERACTION:	CREBBP	XRCC6
#INFO:	BIOGRID INTERACTION:	CREBBP	MGMT
#INFO:	BIOGRID INTERACTION:	CREBBP	NUP98
#INFO:	BIOGRID INTERACTION:	CREBBP	TRERF1
#INFO:	BIOGRID INTERACTION:	CREBBP	HNF1A
#INFO:	BIOGRID INTERACTION:	CREBBP	CPSF6
#INFO:	BIOGRID INTERACTION:	CREBBP	CREBBP
#INFO:	BIOGRID INTERACTION:	CREBBP	APC
#INFO:	BIOGRID INTERACTION:	CREBBP	CHUK
#INFO:	BIOGRID INTERACTION:	CREBBP	NR5A1
#INFO:	BIOGRID INTERACTION:	CREBBP	JUNB
#INFO:	BIOGRID INTERACTION:	CREBBP	JUN
#INFO:	BIOGRID INTERACTION:	CREBBP	HOXD13
#INFO:	BIOGRID INTERACTION:	CREBBP	STAT2
#INFO:	BIOGRID INTERACTION:	CREBBP	ACTA2
#INFO:	BIOGRID INTERACTION:	CREBBP	FHL1
#INFO:	BIOGRID INTERACTION:	CREBBP	PBX1
#INFO:	BIOGRID INTERACTION:	CREBBP	HSF1
#INFO:	BIOGRID INTERACTION:	CREBBP	IFNAR2
#INFO:	BIOGRID INTERACTION:	CREBBP	ZBTB2
#INFO:	BIOGRID INTERACTION:	CREBBP	NCOA1
#INFO:	BIOGRID INTERACTION:	CREBBP	ING1
#INFO:	BIOGRID INTERACTION:	CREBBP	AIRE
#INFO:	BIOGRID INTERACTION:	CREBBP	HIST1H4A
#INFO:	BIOGRID INTERACTION:	CREBBP	TP53
#INFO:	BIOGRID INTERACTION:	CREBBP	HMGA1
#INFO:	BIOGRID INTERACTION:	CREBBP	CENPJ
#INFO:	BIOGRID INTERACTION:	CREBBP	MAPK3
#INFO:	BIOGRID INTERACTION:	CREBBP	RAC3
#INFO:	BIOGRID INTERACTION:	CREBBP	CCNC
#INFO:	BIOGRID INTERACTION:	CREBBP	NR3C1
#INFO:	BIOGRID INTERACTION:	CREBBP	ATF1
#INFO:	BIOGRID INTERACTION:	CREBBP	NFATC2
#INFO:	BIOGRID INTERACTION:	CREBBP	AR
#INFO:	BIOGRID INTERACTION:	CREBBP	PTMS
#INFO:	BIOGRID INTERACTION:	CREBBP	HOXB4
#INFO:	BIOGRID INTERACTION:	CREBBP	MSH2
#INFO:	BIOGRID INTERACTION:	CREBBP	DDX5
#INFO:	BIOGRID INTERACTION:	CREBBP	NFYB
#INFO:	BIOGRID INTERACTION:	CREBBP	EP300
#INFO:	BIOGRID INTERACTION:	CREBBP	CSNK2A2
#INFO:	BIOGRID INTERACTION:	CREBBP	MDC1
#INFO:	BIOGRID INTERACTION:	CREBBP	RPS6KA2
#INFO:	BIOGRID INTERACTION:	CREBBP	HOXD4
#INFO:	BIOGRID INTERACTION:	CREBBP	SMARCA2
#INFO:	BIOGRID INTERACTION:	CREBBP	CREB1
#INFO:	BIOGRID INTERACTION:	CREBBP	STAT1
#INFO:	BIOGRID INTERACTION:	CREBBP	E2F1
#INFO:	BIOGRID INTERACTION:	CREBBP	SMARCA4
#INFO:	BIOGRID INTERACTION:	CREBBP	ESR2
#INFO:	BIOGRID INTERACTION:	CREBBP	PLAGL1
#INFO:	BIOGRID INTERACTION:	CREBBP	MAML2
#INFO:	BIOGRID INTERACTION:	CREBBP	AC009336.19
#INFO:	BIOGRID INTERACTION:	CREBBP	KLF5
#INFO:	BIOGRID INTERACTION:	CREBBP	NCOA6
#INFO:	BIOGRID INTERACTION:	CREBBP	DYRK1B
#INFO:	BIOGRID INTERACTION:	CREBBP	TDG
#INFO:	BIOGRID INTERACTION:	CREBBP	TXNDC11
#INFO:	BIOGRID INTERACTION:	CREBBP	PTOV1
#INFO:	BIOGRID INTERACTION:	CREBBP	MED21
#INFO:	BIOGRID INTERACTION:	CREBBP	SRC
#INFO:	BIOGRID INTERACTION:	CREBBP	SETD1A
#INFO:	BIOGRID INTERACTION:	CREBBP	GATA1
#INFO:	BIOGRID INTERACTION:	CREBBP	FOXO3
#INFO:	BIOGRID INTERACTION:	CREBBP	ESR1
#INFO:	BIOGRID INTERACTION:	CREBBP	XAF1
#INFO:	BIOGRID INTERACTION:	CREBBP	POU1F1
#INFO:	BIOGRID INTERACTION:	CREBBP	STAT3
#INFO:	BIOGRID INTERACTION:	CREBBP	PTMA
#INFO:	BIOGRID INTERACTION:	CREBBP	COPS2
#INFO:	BIOGRID INTERACTION:	CREBBP	FOS
#INFO:	BIOGRID INTERACTION:	CREBBP	CUX1
#INFO:	BIOGRID INTERACTION:	CREBBP	HIST1H2BB
#INFO:	BIOGRID INTERACTION:	CREBBP	GCM1
#INFO:	BIOGRID INTERACTION:	CREBBP	CCND3
#INFO:	BIOGRID INTERACTION:	CREBBP	RPS6KA1
#INFO:	BIOGRID INTERACTION:	CREBBP	TAF6L
#INFO:	BIOGRID INTERACTION:	CREBBP	TBP
#INFO:	BIOGRID INTERACTION:	CREBBP	IRF7
#INFO:	BIOGRID INTERACTION:	CREBBP	N4BP2
#INFO:	BIOGRID INTERACTION:	CREBBP	TBX21
#INFO:	BIOGRID INTERACTION:	CREBBP	SMAD3
#INFO:	BIOGRID INTERACTION:	CREBBP	MKNK1
#INFO:	BIOGRID INTERACTION:	CREBBP	NCOR2
#INFO:	BIOGRID INTERACTION:	CREBBP	PIAS3
#INFO:	BIOGRID INTERACTION:	CREBBP	LYN
#INFO:	BIOGRID INTERACTION:	CREBBP	SNIP1
#INFO:	BIOGRID INTERACTION:	CREBBP	RUNX2
#INFO:	BIOGRID INTERACTION:	CREBBP	NPAT
#INFO:	BIOGRID INTERACTION:	CREBBP	NEUROG1
#INFO:	BIOGRID INTERACTION:	CREBBP	HDAC3
#INFO:	BIOGRID INTERACTION:	CREBBP	RBBP4
#INFO:	BIOGRID INTERACTION:	CREBBP	CITED2
#INFO:	BIOGRID INTERACTION:	CREBBP	TRIP4
#INFO:	BIOGRID INTERACTION:	CREBBP	ATF4
#INFO:	BIOGRID INTERACTION:	CREBBP	PHOX2B
#INFO:	BIOGRID INTERACTION:	CREBBP	CCNA2
#INFO:	BIOGRID INTERACTION:	CREBBP	SP1
#INFO:	BIOGRID INTERACTION:	CREBBP	SRCAP
#INFO:	BIOGRID INTERACTION:	CREBBP	VDR
#INFO:	BIOGRID INTERACTION:	CREBBP	CTBP1
#INFO:	BIOGRID INTERACTION:	CREBBP	NCOA3
#INFO:	BIOGRID INTERACTION:	CREBBP	MIER1
#INFO:	BIOGRID INTERACTION:	CREBBP	ATF2
#INFO:	BIOGRID INTERACTION:	CREBBP	SS18L1
#INFO:	BIOGRID INTERACTION:	CREBBP	DDIT3
#INFO:	BIOGRID INTERACTION:	CREBBP	HOXB9
#INFO:	BIOGRID INTERACTION:	CREBBP	CSNK2A1
#INFO:	BIOGRID INTERACTION:	CREBBP	ELK1
#INFO:	BIOGRID INTERACTION:	CREBBP	SMAD2
#INFO:	BIOGRID INTERACTION:	CREBBP	CDC27
#INFO:	BIOGRID INTERACTION:	CREBBP	SND1
#INFO:	BIOGRID INTERACTION:	CREBBP	MYC
#INFO:	BIOGRID INTERACTION:	CREBBP	SMARCB1
#INFO:	BIOGRID INTERACTION:	CREBBP	ANAPC5
#INFO:	BIOGRID INTERACTION:	CREBBP	WRN
#INFO:	BIOGRID INTERACTION:	CREBBP	MSX1
#INFO:	BIOGRID INTERACTION:	CREBBP	NCOR1
#INFO:	BIOGRID INTERACTION:	CREBBP	KPNA6
#INFO:	BIOGRID INTERACTION:	CREBBP	PRLR
#INFO:	BIOGRID INTERACTION:	CREBBP	ZNF639
#INFO:	BIOGRID INTERACTION:	CREBBP	IRF3
#INFO:	BIOGRID INTERACTION:	CREBBP	ELAVL1
#INFO:	BIOGRID INTERACTION:	CREBBP	DEK
#INFO:	BIOGRID INTERACTION:	CREBBP	CITED1
#INFO:	BIOGRID INTERACTION:	CREBBP	E2F3
#INFO:	BIOGRID INTERACTION:	CREBBP	KAT5
#INFO:	BIOGRID INTERACTION:	CREBBP	KLF13
#INFO:	BIOGRID INTERACTION:	CREBBP	SMAD1
#INFO:	BIOGRID INTERACTION:	CREBBP	HIPK2
#INFO:	BIOGRID INTERACTION:	CREBBP	UBE2D1
#INFO:	BIOGRID INTERACTION:	CREBBP	HOXA10
#INFO:	BIOGRID INTERACTION:	CREBBP	RPA2
#INFO:	BIOGRID INTERACTION:	CREBBP	AKT1
#INFO:	BIOGRID INTERACTION:	CREBBP	HOXB7
#INFO:	BIOGRID INTERACTION:	CREBBP	C3ORF62
#INFO:	BIOGRID INTERACTION:	CREBBP	ATF3
#INFO:	BIOGRID INTERACTION:	CREBBP	PSMC5
#INFO:	BIOGRID INTERACTION:	CREBBP	REL
#INFO:	BIOGRID INTERACTION:	CREBBP	MAML1
#INFO:	BIOGRID INTERACTION:	CREBBP	STAT6
#INFO:	BIOGRID INTERACTION:	CREBBP	HIST2H2BE
#INFO:	BIOGRID INTERACTION:	CREBBP	HOXB3
#INFO:	BIOGRID INTERACTION:	CREBBP	NCOA2
#INFO:	BIOGRID INTERACTION:	CREBBP	DYRK1A
#INFO:	BIOGRID INTERACTION:	CREBBP	PPARGC1A
#INFO:	BIOGRID INTERACTION:	CREBBP	RPS6KA5
#INFO:	BIOGRID INTERACTION:	CREBBP	HDAC1
#INFO:	BIOGRID INTERACTION:	CREBBP	MYH9
#INFO:	BIOGRID INTERACTION:	CREBBP	HIST1H3A
#INFO:	BIOGRID INTERACTION:	CREBBP	KPNA2
#INFO:	BIOGRID INTERACTION:	CREBBP	DAXX
#INFO:	BIOGRID INTERACTION:	CREBBP	MAPK1
#INFO:	BIOGRID INTERACTION:	CREBBP	CARM1
#INFO:	BIOGRID INTERACTION:	CREBBP	CEBPB
#INFO:	BIOGRID INTERACTION:	CREBBP	CDC16
#INFO:	BIOGRID INTERACTION:	CREBBP	EWSR1
#INFO:	BIOGRID INTERACTION:	CREBBP	IKBKB
#INFO:	BIOGRID INTERACTION:	CREBBP	MYBL1
#INFO:	BIOGRID INTERACTION:	CREBBP	CRTC1
#INFO:	BIOGRID INTERACTION:	CREBBP	CNTN2
#INFO:	BIOGRID INTERACTION:	CREBBP	PHOX2A
#INFO:	BIOGRID INTERACTION:	CREBBP	MECOM
#INFO:	BIOGRID INTERACTION:	CREBBP	GLI3
#INFO:	BIOGRID INTERACTION:	CREBBP	FOXO1
#INFO:	BIOGRID INTERACTION:	CREBBP	IKBKG
#INFO:	BIOGRID INTERACTION:	CREBBP	HOXD10
#INFO:	BIOGRID INTERACTION:	CREBBP	CTNNB1
#INFO:	BIOGRID INTERACTION:	CREBBP	TRIM28
#INFO:	BIOGRID INTERACTION:	CREBBP	ATXN3
#INFO:	BIOGRID INTERACTION:	CREBBP	HTT
#INFO:	BIOGRID INTERACTION:	CREBBP	ATG3
#INFO:	BIOGRID INTERACTION:	CREBBP	HOXD12
#INFO:	BIOGRID INTERACTION:	CREBBP	HIST3H3
#INFO:	BIOGRID INTERACTION:	CREBBP	MTDH
#INFO:	BIOGRID INTERACTION:	CREBBP	SREBF2
#INFO:	BIOGRID INTERACTION:	CREBBP	LDLR
#INFO:	BIOGRID INTERACTION:	CREBBP	RBBP7
#INFO:	BIOGRID INTERACTION:	CREBBP	NPAS2
#INFO:	BIOGRID INTERACTION:	CREBBP	PELP1
#INFO:	BIOGRID INTERACTION:	CREBBP	RAD23A
#INFO:	BIOGRID INTERACTION:	CREBBP	ABCA1
#INFO:	BIOGRID INTERACTION:	CREBBP	CCNE1
#INFO:	BIOGRID INTERACTION:	CREBBP	RUVBL1
#INFO:	BIOGRID INTERACTION:	CREBBP	POLR2A
#INFO:	BIOGRID INTERACTION:	CREBBP	TCF12
#INFO:	BIOGRID INTERACTION:	CREBBP	MYB
#INFO:	BIOGRID INTERACTION:	CREBBP	HOXB6
#INFO:	BIOGRID INTERACTION:	CREBBP	IRF5
#INFO:	BIOGRID INTERACTION:	CREBBP	KLF2
#INFO:	BIOGRID INTERACTION:	CREBBP	HNF4A
#INFO:	BIOGRID INTERACTION:	CREBBP	CDKN1A
#INFO:	BIOGRID INTERACTION:	CREBBP	MED25
#INFO:	BIOGRID INTERACTION:	CREBBP	EID1
#INFO:	BIOGRID INTERACTION:	CREBBP	RARA
#INFO:	BIOGRID INTERACTION:	CREBBP	NFKB2
#INFO:	BIOGRID INTERACTION:	CREBBP	PARP1
#INFO:	BIOGRID INTERACTION:	CREBBP	ANAPC7
#INFO:	BIOGRID INTERACTION:	CREBBP	KLF4
#INFO:	BIOGRID INTERACTION:	CREBBP	SP3
#INFO:	BIOGRID INTERACTION:	CREBBP	EID3
#INFO:	BIOGRID INTERACTION:	CREBBP	RPS6KA3
#INFO:	BIOGRID INTERACTION:	CREBBP	SRF
#INFO:	BIOGRID INTERACTION:	CREBBP	ETS1
#INFO:	BIOGRID INTERACTION:	CREBBP	TACC2
#INFO:	BIOGRID INTERACTION:	CREBBP	CDK8
#INFO:	BIOGRID INTERACTION:	CREBBP	TFDP1
#INFO:	BIOGRID INTERACTION:	CREBBP	RUNX1
#INFO:	BIOGRID INTERACTION:	CREBBP	NFATC4
#INFO:	BIOGRID INTERACTION:	CREBBP	FOXO4
#INFO:	BIOGRID INTERACTION:	CREBBP	LIG4
#INFO:	BIOGRID INTERACTION:	CREBBP	BRCA1
#INFO:	BIOGRID INTERACTION:	CREBBP	GTF2B
#INFO:	BIOGRID INTERACTION:	CREBBP	MEIS1
#INFO:	BIOGRID INTERACTION:	CREBBP	FOXM1
#INFO:	BIOGRID INTERACTION:	CREBBP	HIST4H4
#INFO:	BIOGRID INTERACTION:	CREBBP	ONECUT1
#INFO:	BIOGRID INTERACTION:	CREBBP	WDR5
#INFO:	BIOGRID INTERACTION:	CREBBP	IRF1
#INFO:	BIOGRID INTERACTION:	CREBBP	ANAPC2
#INFO:	BIOGRID INTERACTION:	CREBBP	HBP1
#INFO:	BIOGRID INTERACTION:	CREBBP	ZEB1
#INFO:	BIOGRID INTERACTION:	CREBBP	PML
#INFO:	BIOGRID INTERACTION:	CREBBP	POU2F3
#INFO:	BIOGRID INTERACTION:	CREBBP	HCK
#INFO:	BIOGRID INTERACTION:	CREBBP	MAFK
#INFO:	BIOGRID INTERACTION:	CREBBP	YY1
#INFO:	BIOGRID INTERACTION:	DCX	USP9X
#INFO:	BIOGRID INTERACTION:	DCX	HAX1
#INFO:	BIOGRID INTERACTION:	DCX	SPAG5
#INFO:	BIOGRID INTERACTION:	DCX	ZBTB5
#INFO:	BIOGRID INTERACTION:	DCX	KRTAP10-8
#INFO:	BIOGRID INTERACTION:	DCX	PPP1CA
#INFO:	BIOGRID INTERACTION:	DCX	PPP1R9B
#INFO:	BIOGRID INTERACTION:	DCX	CUL1
#INFO:	BIOGRID INTERACTION:	DCX	RINT1
#INFO:	BIOGRID INTERACTION:	DCX	IKZF1
#INFO:	BIOGRID INTERACTION:	DCX	MEOX1
#INFO:	BIOGRID INTERACTION:	DCX	KIFC3
#INFO:	BIOGRID INTERACTION:	DCX	APP
#INFO:	BIOGRID INTERACTION:	DCX	TINF2
#INFO:	BIOGRID INTERACTION:	DCX	DCX
#INFO:	BIOGRID INTERACTION:	DCX	POT1
#INFO:	BIOGRID INTERACTION:	DCX	FBXO25
#INFO:	BIOGRID INTERACTION:	DCX	ACD
#INFO:	BIOGRID INTERACTION:	DCX	DCLK1
#INFO:	BIOGRID INTERACTION:	DCX	TRIM27
#INFO:	BIOGRID INTERACTION:	DCX	TERF1
#INFO:	BIOGRID INTERACTION:	DCX	PAFAH1B1
#INFO:	BIOGRID INTERACTION:	DCX	GOLGA2
#INFO:	BIOGRID INTERACTION:	DCX	SPP1
#INFO:	BIOGRID INTERACTION:	DCX	CALCOCO2
#INFO:	BIOGRID INTERACTION:	DCX	DIS3
#INFO:	BIOGRID INTERACTION:	DCX	NUFIP1
#INFO:	BIOGRID INTERACTION:	DCX	KRT40
#INFO:	BIOGRID INTERACTION:	DCX	NMNAT3
#INFO:	BIOGRID INTERACTION:	DCX	MID2
#INFO:	BIOGRID INTERACTION:	DCX	TRIM23
#INFO:	BIOGRID INTERACTION:	GRIN2B	EXOC7
#INFO:	BIOGRID INTERACTION:	GRIN2B	DLG4
#INFO:	BIOGRID INTERACTION:	GRIN2B	PRKCA
#INFO:	BIOGRID INTERACTION:	GRIN2B	GNB2L1
#INFO:	BIOGRID INTERACTION:	GRIN2B	GRIN1
#INFO:	BIOGRID INTERACTION:	GRIN2B	FYN
#INFO:	BIOGRID INTERACTION:	GRIN2B	EXOC3
#INFO:	BIOGRID INTERACTION:	GRIN2B	LIN7A
[truncated: 826 more rows]
